# Supplementary material for: PbAP2-FG2 and PbAP2R-2 function together as a transcriptional repressor complex essential for Plasmodium female development
Source: PLoS Pathog. 2023 Feb 13;19(2):e1010890. doi: 10.1371/journal.ppat.1010890 (PMC9956629; doi:10.1371/journal.ppat.1010890)
Supplement: S1 Table — (A) RPKM values in each data. (B) Significantly downregulated genes. (C) Significantly upregulated genes. (XLSX) [file ppat.1010890.s005.xlsx]

## Sheet: RPKM
S1A Table List of differentially expressed genes in pbap2-fg2(-) <RPKM values in each data>
ID	Log2(FoldChange)	WT_1	WT_2	WT_3	pbap2-fg2(-)_1	pbap2-fg2(-)_2	pbap2-fg2(-)_3
PBANKA_1203800	-4.85879	58.6247	352.855	1010.87	17.7011	14.8295	18.3968
PBANKA_0938200	-4.41843	39.3762	18.6764	20.7179	0.303178	1.59714	1.11518
PBANKA_1015500	-3.81715	36.7713	17.298	12.4567	1.11786	1.53623	1.34867
PBANKA_0902700	-2.91793	15.5783	27.5747	26.8983	2.75534	3.11038	2.8595
PBANKA_1236200	-2.75349	37.1416	24.3244	30.9827	4.99522	3.69639	3.95746
PBANKA_0213700	-2.73194	50.8684	44.3626	53.6577	6.59056	8.67975	5.65647
PBANKA_1416000	-2.68702	35.9417	33.891	35.5493	2.28043	9.57581	3.21543
PBANKA_1244900	-2.68487	5.43856	3.56242	5.2609	0.595852	0.777912	0.657516
PBANKA_1441000	-2.59703	23.6686	12.4988	24.4462	2.08134	4.19511	2.96024
PBANKA_1417400	-2.59512	232.655	198.283	229.94	42.0573	31.8619	26.4203
PBANKA_1142000	-2.59086	42.2097	37.9534	51.4355	5.90652	8.98291	5.64874
PBANKA_0816600	-2.5624	17.9447	26.0633	18.2363	2.3807	3.68067	3.39331
PBANKA_1024400	-2.5089	122.437	170.257	193.964	25.2678	31.9185	24.0336
PBANKA_1111900	-2.48192	57.3718	58.7281	62.0058	7.90432	14.1766	7.78603
PBANKA_1324700	-2.4578	6.22245	4.15618	4.81239	0.770108	0.907138	0.809338
PBANKA_0305900	-2.41704	56.9071	31.6626	45.1237	3.35296	13.9698	5.93167
PBANKA_1129600	-2.40954	34.9319	76.7907	62.2152	12.9651	11.242	6.82828
PBANKA_1356100	-2.37125	117.811	98.5337	74.9821	9.64595	26.1438	15.2271
PBANKA_1036700	-2.17568	12.0364	6.78275	7.18247	1.75135	1.96418	1.44389
PBANKA_1128100	-2.12984	72.6916	69.3782	79.5026	15.9953	13.8025	16.5048
PBANKA_1240700	-2.10277	53.1051	49.6552	62.5753	14.313	9.90581	11.2816
PBANKA_0103200	-2.09391	213.699	177.816	179.29	33.5457	40.4971	46.2886
PBANKA_0706100	-2.06542	4.47422	5.39105	7.78709	1.05061	1.99913	1.01071
PBANKA_1309600	-2.05992	2.94932	1.92371	2.0683	0.108005	0.705027	0.625706
PBANKA_1403700	-2.05104	66.7991	62.9188	79.8979	15.3177	16.2113	15.4652
PBANKA_0407000	-1.99117	45.5443	41.5059	55.8108	11.6078	13.5888	8.77655
PBANKA_0109900	-1.97828	313.007	211.426	179.111	46.3392	58.3687	53.1119
PBANKA_0210300	-1.9667	11.4576	11.7324	10.0531	2.26047	3.65657	1.92276
PBANKA_1432600	-1.94913	27.4588	32.9167	44.191	8.67965	9.42887	7.66231
PBANKA_0101100	-1.88606	12.3068	12.1252	12.4569	2.74894	4.07998	2.42674
PBANKA_0110500	-1.86449	182.172	90.9612	90.152	33.9905	29.2659	23.9508
PBANKA_0201700	-1.8376	37.7192	30.628	51.6348	8.94494	7.8226	13.9086
PBANKA_0919600	-1.83038	47.8266	39.502	26.9666	9.71294	11.7127	7.2999
PBANKA_0214800	-1.82142	152.604	183.342	180.227	39.7792	52.4715	43.5654
PBANKA_0824000	-1.81376	19.7103	6.42909	10.7551	2.71292	3.31401	3.16
PBANKA_1340600	-1.79881	39.3881	28.6429	29.832	8.23194	9.88028	7.40917
PBANKA_0305700	-1.77217	12.8328	15.4531	12.6243	3.21832	5.29939	2.62354
PBANKA_1460900	-1.76745	14.2593	15.4153	17.2379	3.07996	4.89661	4.59824
PBANKA_1311300	-1.76455	98.9283	91.8206	109.22	22.7764	26.6717	31.3874
PBANKA_1033600	-1.73105	24.8482	20.0801	19.8774	6.08563	6.94573	4.81841
PBANKA_1443200	-1.69704	21.7064	13.3632	19.1488	3.52832	8.23679	3.8685
PBANKA_0312000	-1.6893	367.432	273.134	392.427	116.271	89.5299	89.0911
PBANKA_0716200	-1.67873	37.7127	42.1714	53.1244	11.0297	14.4052	13.5091
PBANKA_1101900	-1.67641	24.3899	20.6397	21.0397	5.78394	8.00886	5.17371
PBANKA_0202600	-1.66106	8.0775	6.01992	7.66686	0.920173	3.4424	1.86157
PBANKA_1355600	-1.64508	5.83541	7.31375	5.96828	2.22852	1.49482	1.87364
PBANKA_0606900	-1.64316	13.0922	7.5079	6.60482	2.155	3.99116	1.69615
PBANKA_1356500	-1.64225	32.9165	52.0089	43.5428	8.51614	21.5838	9.30963
PBANKA_1009000	-1.63467	25.9129	16.3204	17.4272	5.50655	7.15752	4.70922
PBANKA_0518600	-1.62168	5.63709	5.80802	7.38856	1.4032	2.4348	1.87686
PBANKA_1200700	-1.62082	5.71872	8.59799	9.60572	1.95162	2.83104	2.51253
PBANKA_1427400	-1.61754	20.3467	20.195	23.3528	3.70858	9.30322	6.23599
PBANKA_1462300	-1.6143	21.2249	13.9544	10.8978	3.22387	5.45284	4.37846
PBANKA_0203900	-1.59892	15.454	43.1416	27.4919	7.09286	11.1725	8.37615
PBANKA_1364900	-1.57464	19.8517	18.8737	22.247	5.37247	6.6949	6.78256
PBANKA_1029600	-1.57463	138.753	93.9215	89.0325	34.6883	37.8987	24.6318
PBANKA_1329400	-1.56739	248.752	212.91	275.224	88.4636	67.2619	72.6487
PBANKA_1363100	-1.56063	18.1591	28.2442	17.7841	6.34778	7.88564	5.69874
PBANKA_0824500	-1.54503	5.31292	3.08762	3.16095	0.81108	1.4449	1.19336
PBANKA_1345100	-1.54397	20.2775	17.3885	12.2711	1.44939	8.54831	5.13137
PBANKA_1330000	-1.52981	30.8574	23.338	27.6798	9.44353	10.8733	6.05534
PBANKA_0315500	-1.51789	17.8179	11.511	15.3399	5.02039	6.41515	3.11014
PBANKA_1448000	-1.51052	90.5317	51.8629	46.3811	21.3346	22.6485	14.6579
PBANKA_0718500	-1.50994	41.8561	35.7829	40.7954	8.9914	13.8602	14.8566
PBANKA_0508900	-1.50584	20.3887	16.62	15.3179	4.97463	7.62905	4.24305
PBANKA_0709600	-1.50409	148.769	206.457	210.181	66.7688	60.5919	58.4307
PBANKA_0510300	-1.49621	269.972	143.831	163.498	44.7922	69.0524	67.7942
PBANKA_1029300	-1.49286	12.3889	10.7995	11.1268	4.0346	4.84817	2.47341
PBANKA_0907300	-1.48164	22.6683	18.0376	13.7887	3.74915	8.83252	4.95332
PBANKA_0710700	-1.48069	26.7512	23.8781	21.7873	8.05879	8.65515	6.87509
PBANKA_1435900	-1.47321	1.45662	1.89731	1.58498	0.59283	0.400205	0.619751
PBANKA_0926000	-1.47321	6.00493	2.88501	2.72331	0.695358	2.04772	0.913476
PBANKA_1139500	-1.46921	26.0517	12.8489	14.0522	5.09871	6.60491	5.21131
PBANKA_1036800	-1.45576	7.03466	2.52246	2.34902	0.87063	2.03502	0.886828
PBANKA_1439500	-1.4523	10.5388	13.2182	10.6106	3.0908	5.14855	3.3073
PBANKA_1313200	-1.45073	351.91	205.561	238.914	102.663	81.5196	75.4468
PBANKA_0510200	-1.44986	44.5859	100.264	59.4191	24.409	26.2319	18.6402
PBANKA_1108900	-1.44707	30.8304	50.631	46.9998	16.8924	18.1513	9.89561
PBANKA_1427300	-1.4385	27.3666	21.6469	21.5407	6.89535	10.339	6.58332
PBANKA_0518100	-1.43622	6.04433	6.5033	7.81343	2.51012	2.13926	2.34045
PBANKA_1023700	-1.42459	18.4688	15.4654	15.1365	3.545	8.71009	4.4453
PBANKA_1412800	-1.42267	9.76643	8.78686	9.45872	2.93268	4.09916	2.62767
PBANKA_1222000	-1.4192	10.3059	12.2821	7.26157	2.49761	4.22445	3.25077
PBANKA_0411500	-1.41417	18.9704	14.4391	11.6529	3.28453	8.21887	3.88117
PBANKA_1136600	-1.40699	10.8891	8.92549	10.3526	2.62249	4.65515	3.13505
PBANKA_0711700	-1.40503	21.6052	16.2175	15.5068	5.34783	7.91463	4.99338
PBANKA_0315700	-1.40171	16.8674	9.47315	8.10059	2.08756	5.25955	3.83932
PBANKA_1245100	-1.39983	29.6852	15.7791	16.9394	7.12085	7.74108	6.13767
PBANKA_0209000	-1.39538	10.8427	11.5355	10.3982	2.43473	5.61439	3.46083
PBANKA_1405700	-1.39328	9.43815	13.2489	11.4712	2.51394	7.11898	2.69004
PBANKA_0309900	-1.38015	10.652	8.93142	8.61022	2.30319	5.08347	2.46452
PBANKA_1424400	-1.37196	30.4026	37.118	32.3934	11.2422	16.1313	8.72652
PBANKA_0618000	-1.36433	8.23126	2.70354	4.13037	1.00223	1.78541	2.17093
PBANKA_1205200	-1.35957	210.001	209.31	267.097	67.7503	88.4806	93.0863
PBANKA_1429500	-1.35864	40.6412	52.862	68.5849	16.632	25.1964	18.6905
PBANKA_0918100	-1.3456	175.081	105.171	88.8807	29.8495	67.1962	33.0954
PBANKA_1322600	-1.3441	19.9004	21.5581	17.5375	2.80981	11.8703	6.7371
PBANKA_1214400	-1.34204	223.726	146.648	160.376	64.2911	57.5936	64.5649
PBANKA_1139300	-1.33578	6.86494	6.87256	5.65681	2.11581	3.16273	1.76132
PBANKA_0926500	-1.32566	194.879	74.3652	79.0296	42.4488	40.6918	36.4507
PBANKA_1362800	-1.32494	19.4398	14.8577	16.2425	7.95311	5.18559	5.16747
PBANKA_1212200	-1.31823	6.39377	31.8725	10.3897	5.67174	6.15484	5.89412
PBANKA_1461700	-1.3107	43.6001	30.826	46.403	13.8409	16.1846	14.8714
PBANKA_0921100	-1.30609	41.4537	35.4523	37.1652	16.3829	13.3294	12.3671
PBANKA_1336400	-1.30045	69.2767	122.489	138.087	41.8906	47.8417	38.5428
PBANKA_1445000	-1.29302	424.299	348.132	495.653	213.739	134.724	129.708
PBANKA_1410600	-1.28845	15.1804	8.60851	6.3106	2.19011	5.06055	3.50667
PBANKA_1413200	-1.28194	19.943	26.1987	20.6585	9.80629	9.52205	6.12181
PBANKA_1130100	-1.28186	35.1885	28.5664	34.6841	13.3257	14.7968	9.52866
PBANKA_0109300	-1.27791	28.0257	39.3923	41.2709	10.6868	19.1525	12.7238
PBANKA_1455900	-1.27111	25.9562	16.0324	15.0125	6.35756	9.02816	5.74602
PBANKA_1115600	-1.26654	44.8219	42.7341	37.7117	14.585	18.6945	14.1342
PBANKA_1022900	-1.25763	31.7765	42.8423	31.8192	13.5585	11.9642	14.6466
PBANKA_0108700	-1.25499	173.703	134.466	116.799	58.7233	61.1029	40.4766
PBANKA_1426800	-1.25444	5.98473	3.92837	4.70319	1.57396	1.95097	1.94118
PBANKA_0940300	-1.25331	28.9623	32.808	26.614	13.0036	10.688	9.93237
PBANKA_0311400	-1.2476	104.907	72.8167	64.6111	35.5172	23.4881	30.2029
PBANKA_1037700	-1.24745	18.8808	23.6719	17.0085	5.13096	12.2744	5.73186
PBANKA_1414300	-1.24744	16.2447	14.508	14.9624	5.90229	6.80036	4.99996
PBANKA_0904200	-1.24653	211.17	147.378	138.283	71.7063	64.6882	50.6904
PBANKA_1425350	-1.24537	19.1134	15.3051	14.2399	4.58106	9.61063	4.66441
PBANKA_1337700	-1.24498	27.4029	14.9252	14.9987	5.83744	8.06207	7.33888
PBANKA_0835700	-1.24485	4.20967	1.68706	1.48533	0.4689	1.77975	0.492787
PBANKA_1014500	-1.24462	22.8433	40.2953	27.2475	8.63197	13.352	13.0136
PBANKA_0927900	-1.23966	16.1185	15.5248	13.1786	3.4917	7.5551	6.06651
PBANKA_1403300	-1.23638	59.0151	27.5985	24.9256	14.5459	13.833	12.5029
PBANKA_0606700	-1.23044	4.05524	3.23965	1.64015	0.933534	1.2154	1.13497
PBANKA_0902800	-1.22808	6.3909	4.49666	1.44645	1.53762	1.64351	1.31969
PBANKA_0405700	-1.22254	38.1258	36.2173	44.7616	12.2541	16.3565	18.3795
PBANKA_1410700	-1.22119	6.28396	8.71035	6.67562	2.03509	4.19511	2.34778
PBANKA_0921000	-1.21735	5.65395	5.72639	5.96854	0.563977	2.5835	3.37102
PBANKA_0102700	-1.21708	126.887	96.2474	110.472	53.4342	45.9919	31.9647
PBANKA_0704800	-1.21707	1526.72	992.951	1012.88	474.624	461.368	418.555
PBANKA_1245000	-1.21484	16.2396	13.2715	10.3113	4.29978	6.21465	4.77202
PBANKA_1002300	-1.2094	1.51103	2.3432	1.76258	0.659747	0.801893	0.763615
PBANKA_1462500	-1.20825	0.993182	1.31541	0.880718	0.294072	0.44262	0.479031
PBANKA_1346900	-1.20549	15.9911	12.9893	15.2631	5.98112	6.08191	5.51217
PBANKA_0926400	-1.20352	15.7059	12.0431	11.0858	4.75916	6.35864	4.15757
PBANKA_0935800	-1.19767	50.5398	44.1612	37.4565	15.8725	21.2636	15.076
PBANKA_1120200	-1.19377	32.8669	42.1448	52.8879	19.478	17.469	15.9261
PBANKA_1317800	-1.19312	19.3095	20.976	23.5037	6.41473	10.3712	8.95232
PBANKA_1464900	-1.19165	22.5357	16.5	9.70858	3.80369	9.12493	5.91819
PBANKA_0406900	-1.19021	11.5204	37.7513	22.4014	8.84546	8.96003	11.1356
PBANKA_0101500	-1.18729	243.982	150.097	171.184	80.0197	69.5128	71.7564
PBANKA_1423900	-1.18647	32.1548	24.9205	21.8417	10.7695	12.4652	8.13434
PBANKA_1021700	-1.18243	24.624	16.6094	12.2781	6.89622	7.84861	6.0186
PBANKA_1213800	-1.1785	17.4243	9.83643	9.34493	5.30036	5.14596	3.92836
PBANKA_0402200	-1.17631	4.10238	4.82337	3.44418	1.39072	2.63928	1.02309
PBANKA_1009900	-1.17482	484.846	485.426	637.64	243.341	214.23	206.999
PBANKA_0915400	-1.17241	1525.31	351.201	501.858	293.719	352.924	255.52
PBANKA_1010700	-1.16623	16.4173	18.7308	18.4782	7.44902	7.38661	7.15615
PBANKA_0109700	-1.16185	55.7865	36.1712	30.9505	13.5425	19.7878	15.4085
PBANKA_1436500	-1.15986	97.7756	92.0107	69.3996	41.1328	31.5968	30.4455
PBANKA_1004900	-1.15151	14.0743	34.7289	21.2407	10.1789	10.2755	8.77094
PBANKA_1408600	-1.15107	7.58232	3.82981	3.48369	1.75748	2.34815	1.76428
PBANKA_1324100	-1.14809	28.363	30.3481	29.2807	13.8683	13.6994	9.23531
PBANKA_1104200	-1.14742	65.5054	55.6852	52.5713	23.0611	29.7594	18.965
PBANKA_0703000	-1.14391	8.28202	5.16883	3.55676	2.11491	2.02067	2.46714
PBANKA_1230800	-1.14146	8.80052	8.17788	7.87993	2.77939	4.9696	2.6383
PBANKA_0820100	-1.14057	40.9082	54.0712	49.9539	20.1027	17.8595	22.1831
PBANKA_1006600	-1.1334	9.41232	6.19631	4.67305	1.88616	3.87704	2.44308
PBANKA_0934000	-1.12609	10.8016	13.3509	9.39809	3.00788	5.33924	5.35906
PBANKA_1223900	-1.12369	4.3121	6.40804	3.91157	2.49761	2.42026	1.34271
PBANKA_1025400	-1.12217	24.9969	15.7732	14.3551	5.72646	9.67218	7.16633
PBANKA_0619600	-1.11403	13.0394	5.73451	5.62424	2.98937	3.6932	3.09881
PBANKA_1462000	-1.11245	24.26	34.5328	29.5669	9.38576	13.5308	14.5541
PBANKA_1464600	-1.11068	16.1601	13.0942	9.70863	5.53384	5.8778	4.67496
PBANKA_0111700	-1.10912	79.6656	91.4242	112.006	39.2008	45.1749	39.0876
PBANKA_0822800	-1.10809	51.0891	104.898	64.6172	29.7453	33.4125	30.7867
PBANKA_0518000	-1.10135	82.4229	81.1425	79.5051	33.8065	39.0194	31.2095
PBANKA_1142700	-1.09976	35.5419	40.181	41.9013	12.8533	20.4284	17.759
PBANKA_1204600	-1.09913	8.13869	4.4726	4.51768	1.88124	3.05367	2.15114
PBANKA_0814500	-1.09882	108.429	68.9438	99.4129	37.6495	40.4049	40.0288
PBANKA_0926100	-1.09596	8.57898	6.19436	4.34423	1.48765	3.37053	2.92828
PBANKA_0210200	-1.0935	102.401	90.8283	99.3776	43.0084	44.9055	37.9674
PBANKA_1026000	-1.09206	153.387	198.32	241.069	88.8023	80.6746	91.0517
PBANKA_0208600	-1.09073	27.153	18.5604	17.1841	8.80545	9.11957	8.35543
PBANKA_0802500	-1.08966	17.9017	12.7802	8.61148	4.71941	6.13474	5.28673
PBANKA_1029400	-1.08924	113.175	183.202	158.267	78.5354	65.9773	54.2694
PBANKA_1313100	-1.0862	116.383	69.0422	71.5874	37.3822	37.5299	32.6364
PBANKA_0919500	-1.08554	7.84238	5.22635	4.14084	2.03909	2.69845	2.36123
PBANKA_1307400	-1.08438	14.647	9.22059	8.58791	5.0016	5.19604	3.51521
PBANKA_1458600	-1.0813	28.6515	25.4778	30.0823	13.2165	12.2993	11.1775
PBANKA_1004600	-1.08022	17.6644	15.3573	11.7854	4.72217	7.72558	6.36883
PBANKA_1029500	-1.07669	12.5877	9.7906	10.7055	5.95176	4.50908	3.87326
PBANKA_0711200	-1.07557	51.2587	124.916	73.4417	40.2605	34.0482	34.2623
PBANKA_1245900	-1.07211	47.9602	62.2729	58.611	22.681	29.8348	22.4211
PBANKA_0516800	-1.07177	18.5794	15.7085	14.0971	7.00733	9.75828	4.45908
PBANKA_1416100	-1.07054	13.5	11.4912	7.58206	2.80695	7.67821	3.55468
PBANKA_0816800	-1.07038	604.658	622.4	699.101	300.263	267.746	276.94
PBANKA_0903000	-1.06979	45.5335	39.3457	37.9538	18.7754	19.5933	14.9375
PBANKA_1444200	-1.06851	67.6128	38.2322	32.7725	20.9146	22.829	14.5897
PBANKA_1436900	-1.06398	7.91725	5.38249	3.86625	1.51419	3.73789	2.02673
PBANKA_0602100	-1.06313	58.4051	44.7224	41.0831	20.451	21.8056	19.5844
PBANKA_0305800	-1.06062	22.355	22.326	22.5146	7.15225	14.1644	8.66307
PBANKA_0939300	-1.05983	39.0246	14.9464	15.0475	12.474	10.5585	5.73238
PBANKA_1448600	-1.05527	6.36007	3.04644	2.80785	0.789799	2.59836	1.69025
PBANKA_0716100	-1.05088	8.5651	4.53574	4.24882	2.57368	2.56121	2.21163
PBANKA_0701200	-1.05022	17.3617	11.5253	6.65855	4.65473	5.71602	4.4815
PBANKA_0205600	-1.04616	8.69182	3.88007	3.29961	1.33079	3.01761	2.2762
PBANKA_0714200	-1.04313	64.0659	44.0267	45.3132	21.9838	26.9465	18.4987
PBANKA_1126700	-1.04286	11.3108	8.43822	10.7562	3.03178	5.46269	4.83244
PBANKA_1104100	-1.04159	467.593	524.89	732.243	252.522	264.455	274.067
PBANKA_0206700	-1.04126	10.1574	16.3035	13.9939	7.4288	4.9872	5.79485
PBANKA_0522400	-1.03859	35.3491	38.079	48.3057	17.359	21.0291	17.4095
PBANKA_1000800	-1.0349	10.933	15.2675	10.8196	5.97468	7.0442	3.78286
PBANKA_1306400	-1.03298	5.63654	5.32297	4.43181	1.80977	3.30077	1.77517
PBANKA_0508800	-1.0328	13.7119	6.2989	7.75849	3.44994	4.96335	3.64834
PBANKA_0912800	-1.02838	13.8578	11.7398	9.23933	3.78017	7.03481	4.43208
PBANKA_0523700	-1.02771	25.5159	139.139	47.1598	27.8263	34.1038	32.8689
PBANKA_0912900	-1.02757	19.3386	22.094	14.8109	5.09007	11.1516	8.38455
PBANKA_1425500	-1.02462	21.3517	16.2128	15.4312	7.27291	10.7487	5.7995
PBANKA_1213900	-1.02256	16.4995	12.9555	10.1109	3.07758	9.74861	4.84122
PBANKA_0919700	-1.01862	11.6035	16.3543	9.18908	5.73838	5.62585	5.10919
PBANKA_0933400	-1.0149	14.5698	17.3411	14.7214	5.63422	11.1907	4.88841
PBANKA_0714300	-1.00873	159.46	205.823	253.479	99.4432	95.5451	94.7017
PBANKA_1133500	-1.00777	14.1129	11.5843	9.53953	3.81379	7.7396	4.35931
PBANKA_1240400	-1.007	10.464	12.1624	9.76781	4.79237	4.22803	5.45155
PBANKA_1242400	-1.0032	58.8007	47.4264	49.2679	24.0711	27.1178	19.6938
PBANKA_0705600	-1.00283	401.328	214.162	212.8	136.352	118.607	107.145
PBANKA_1314500	-1.00034	13.6893	16.3385	14.5799	5.98743	9.83736	5.05073
PBANKA_0314100	-0.998065	83.3534	118.835	100.385	48.2842	50.4818	41.5104
PBANKA_1131200	-0.993912	8.50383	19.5394	7.02915	3.08245	5.91287	6.55488
PBANKA_1021100	-0.987126	51.0203	38.9789	44.5679	17.8091	22.4347	21.4096
PBANKA_0213000	-0.984708	31.7804	51.6139	46.5908	18.3281	23.33	19.8967
PBANKA_1339400	-0.983416	43.1717	67.6066	43.6948	30.0574	21.098	19.6496
PBANKA_1102500	-0.983385	37.1439	33.574	30.1548	15.7465	19.4122	11.6693
PBANKA_0908800	-0.983182	142.204	145.31	136.505	78.5599	71.273	47.4007
PBANKA_1217500	-0.981667	16.0035	21.3772	15.667	11.2707	7.98645	5.41963
PBANKA_1345900	-0.979984	15.7533	25.4228	13.171	5.48745	9.32418	9.78712
PBANKA_0834100	-0.97721	38.1843	14.3555	12.8802	10.2705	9.87639	8.2044
PBANKA_1004700	-0.976743	16.7892	32.5568	23.3358	8.71042	17.076	9.12954
PBANKA_0418400	-0.976529	13.2245	13.5312	12.7998	3.21778	8.9424	6.07579
PBANKA_1409800	-0.975392	18.4167	43.8691	26.6353	5.59465	26.7213	11.1973
PBANKA_1402800	-0.975205	24.454	22.8527	21.7586	10.832	13.4932	8.10849
PBANKA_0412500	-0.974691	12.1462	5.33072	4.0329	3.10445	4.09075	2.29791
PBANKA_1102100	-0.970431	260.139	101.097	95.3111	66.7193	75.2597	58.4925
PBANKA_1019200	-0.968032	24.6555	26.7722	23.4095	11.1799	13.8646	10.114
PBANKA_0516000	-0.967567	168.571	147.122	191.18	92.9617	73.4722	72.7793
PBANKA_1006900	-0.965979	9.59629	8.9787	8.00442	3.41137	4.73499	4.1534
PBANKA_1234400	-0.960216	19.3502	11.951	8.86105	6.32728	7.80546	4.18517
PBANKA_0412300	-0.959821	52.2753	53.0166	43.0779	25.8122	27.1545	16.8914
PBANKA_0717700	-0.95916	36.7914	37.5314	33.8267	15.248	24.6117	11.9808
PBANKA_0816700	-0.957777	91.2474	95.5753	80.9404	33.1262	49.8925	42.5545
PBANKA_1244400	-0.955313	118.352	153.933	124.12	67.5217	67.7531	52.9253
PBANKA_1005800	-0.954968	98.1333	67.8704	60.7124	44.8101	35.5351	24.0212
PBANKA_1361800	-0.954395	36.981	21.1785	22.4614	11.7953	12.9499	12.1338
PBANKA_0517900	-0.95384	27.1515	24.1362	20.4713	10.4309	15.3265	8.18035
PBANKA_1364700	-0.952796	82.985	61.5178	46.2424	33.3202	29.7459	23.8274
PBANKA_0522200	-0.950989	521.981	462.935	506.674	222.329	233.725	247.267
PBANKA_1122100	-0.950291	17.1909	11.0506	7.5133	4.0346	6.20466	5.72418
PBANKA_1226300	-0.94467	16.1919	11.8501	8.45429	4.89631	7.34051	4.62077
PBANKA_1224500	-0.943881	38.9219	21.293	21.8191	12.8571	13.6839	11.1999
PBANKA_0205000	-0.943588	125.931	264.52	156.046	85.2942	93.7916	81.7055
PBANKA_1008300	-0.942109	222.996	154.362	180.868	100.571	77.7948	82.8208
PBANKA_0306600	-0.940702	64.3841	57.2903	59.6798	34.7498	27.4353	23.9696
PBANKA_0508200	-0.937047	4.66469	4.38109	2.97229	1.05321	3.24857	1.36882
PBANKA_1025600	-0.93607	19.119	16.7012	14.575	6.51919	10.7509	6.67066
PBANKA_1135400	-0.936009	24.8798	14.6556	11.6246	6.03384	9.71937	7.65883
PBANKA_0110600	-0.934357	15.2527	7.79929	5.13709	3.85225	5.42973	3.48793
PBANKA_0410700	-0.933245	23.59	17.3522	15.7871	7.56587	11.5683	7.63431
PBANKA_0807200	-0.931731	838.508	533.482	611.197	322.842	301.557	305.98
PBANKA_0109800	-0.931363	459.543	232.774	234.293	128.556	143.382	151.81
PBANKA_1333100	-0.929868	124.133	87.6652	91.3505	55.1563	50.5955	37.9047
PBANKA_1462900	-0.925067	88.8835	87.4559	87.2055	45.1313	41.9068	39.7817
PBANKA_0910500	-0.924666	1.4778	1.18837	2.23221	0.299286	1.16534	0.88069
PBANKA_1027400	-0.923563	9.87582	7.37042	7.29881	3.6208	3.98073	3.95746
PBANKA_1009600	-0.923198	552.221	383.465	396.687	260.962	198.949	168.922
PBANKA_0111500	-0.922942	35.5485	20.9816	29.4713	10.2341	19.757	11.5621
PBANKA_1315900	-0.922799	20.7092	14.857	13.1055	5.0522	9.98823	7.84908
PBANKA_1309100	-0.92271	5.17007	3.68933	2.41275	1.24208	2.45697	1.516
PBANKA_1225600	-0.921815	38.001	41.0788	48.1596	22.5861	20.2001	19.6223
PBANKA_1437200	-0.921048	45.1249	39.0453	31.6285	15.6628	22.2171	17.1574
PBANKA_1311900	-0.921026	8.21228	1.75748	1.69522	1.54915	1.92618	1.62807
PBANKA_1412400	-0.916753	15.7135	7.79492	6.23798	3.64235	5.77972	4.26581
PBANKA_1427000	-0.91496	19.9142	14.3058	15.8709	7.81804	10.3016	6.25889
PBANKA_1342400	-0.914414	32.5257	36.3631	27.6656	13.1125	16.2847	16.6131
PBANKA_1204300	-0.914327	78.4937	89.1478	84.7277	34.0677	49.8649	40.04
PBANKA_1015700	-0.913266	8.48298	11.8236	9.44371	3.22507	6.06496	5.05728
PBANKA_1363600	-0.91259	963.722	741.575	830.238	422.151	402.255	395.944
PBANKA_1232000	-0.90924	10.3492	7.44879	7.24743	3.89126	4.61953	3.50775
PBANKA_0408100	-0.908812	34.8043	51.1973	49.7432	21.8441	21.0576	24.0606
PBANKA_0827400	-0.906594	130.749	74.4687	79.7742	50.5978	43.4831	40.4018
PBANKA_0507800	-0.901962	76.0859	54.0482	55.9584	37.2977	29.5015	22.8314
PBANKA_1001600	-0.900976	38.2736	27.0515	22.4743	14.0608	15.9014	11.8956
PBANKA_1422500	-0.900137	13.844	9.61697	9.66132	4.9595	5.49833	5.38077
PBANKA_1449600	-0.90005	12.4998	4.8467	5.34813	4.21776	3.89536	2.57735
PBANKA_1337900	-0.895766	38.8078	13.8896	15.5187	7.93359	12.6526	11.0243
PBANKA_1327000	-0.895697	33.3676	34.403	24.3269	13.0996	17.3407	14.0379
PBANKA_1241400	-0.894088	10.1693	6.76046	9.53045	1.96995	5.75284	4.98166
PBANKA_1447800	-0.893955	30.2733	40.8664	35.0212	14.9543	20.954	16.8254
PBANKA_0811900	-0.89252	14.0483	21.3756	15.4582	7.87753	10.9731	6.62306
PBANKA_1145200	-0.889385	304.989	256.553	242.011	136.574	120.401	131.577
PBANKA_0713700	-0.884623	13.4497	7.58882	5.78442	3.89573	5.65843	3.25038
PBANKA_1137600	-0.883725	40.0734	34.7323	32.2668	13.9866	23.374	15.4341
PBANKA_1143200	-0.882553	10.8778	5.06483	5.86789	2.41322	3.83458	4.02218
PBANKA_1225500	-0.881432	1147.84	745.528	745.501	452.013	394.363	420.823
PBANKA_0514700	-0.881093	7.67363	8.16517	4.69904	3.20527	4.53835	2.35799
PBANKA_0309700	-0.878687	7.01198	5.9474	5.1904	2.47186	4.57649	2.02681
PBANKA_0926200	-0.876591	13.056	10.821	7.37189	3.26141	7.71495	4.28725
PBANKA_0825000	-0.876468	9.85057	10.884	9.32725	5.1542	5.68803	4.20107
PBANKA_0605100	-0.874874	64.1106	58.4193	56.9445	35.1636	29.802	24.1475
PBANKA_1464500	-0.871312	21.1692	47.0785	19.6624	11.5481	17.371	14.5213
PBANKA_0617600	-0.871185	27.9404	35.5367	24.0826	13.5981	14.1267	15.2287
PBANKA_1230700	-0.870854	4.93358	6.04341	3.3487	1.64103	3.57363	1.89444
PBANKA_1127100	-0.868474	5.76002	3.15531	4.03514	1.63605	2.44674	2.23015
PBANKA_0718000	-0.865265	2.12055	2.70469	1.86894	1.45694	0.728078	1.14489
PBANKA_1431800	-0.863378	15.6961	10.5233	8.51701	4.37082	9.28805	3.61736
PBANKA_0601300	-0.860926	26.6229	20.6888	23.1789	11.1624	14.2927	10.1657
PBANKA_1136000	-0.86022	8.89944	16.8545	10.067	4.0153	6.5527	7.20011
PBANKA_1021800	-0.859231	15.5823	11.5557	8.73409	5.321	6.96422	5.24256
PBANKA_0718200	-0.858735	7.9961	27.3939	14.2966	10.0611	7.85774	7.46223
PBANKA_1207100	-0.857245	46.8917	61.655	46.1147	22.9058	25.4635	28.8182
PBANKA_0938100	-0.855184	4.61503	6.77364	4.38873	2.22664	2.45555	3.0941
PBANKA_0212900	-0.855172	35.8431	46.1457	35.5554	17.6252	22.6609	19.1601
PBANKA_1007900	-0.850325	726.559	434.636	480.965	269.507	271.848	269.247
PBANKA_1008700	-0.850286	22.1859	19.0828	13.5888	7.82595	11.3417	8.06895
PBANKA_0108500	-0.850223	13.9633	17.0886	12.2001	7.18491	9.79649	5.16128
PBANKA_0835200	-0.849556	79.6155	85.2505	77.4012	39.5848	52.2087	32.7004
PBANKA_0831900	-0.846494	13.5631	20.7844	11.288	6.20065	10.2783	6.63073
PBANKA_1116800	-0.846293	142.667	141.952	92.0949	66.8669	75.9558	45.6342
PBANKA_1214800	-0.838845	99.6358	70.2335	53.6304	38.713	39.0494	32.3141
PBANKA_1463600	-0.8355	11.8757	8.17652	7.7642	3.79331	6.48283	3.75656
PBANKA_1110900	-0.832238	7.65527	18.0528	8.16149	5.45969	4.66481	6.81446
PBANKA_0620300	-0.829445	662.043	546.529	691.242	380.915	308.175	292.668
PBANKA_1327200	-0.828821	41.7651	21.9386	15.4455	10.0339	17.6891	10.9604
PBANKA_0702200	-0.828723	15.8896	17.2967	13.064	6.25087	8.65615	8.45703
PBANKA_1436700	-0.822354	5.21926	5.58266	4.19476	2.13211	2.98867	2.50961
PBANKA_1143400	-0.822329	355.032	227.876	249.488	149.746	137.233	133.484
PBANKA_1355400	-0.822281	10.8619	3.10714	3.69849	1.46248	3.95875	3.03204
PBANKA_0213800	-0.821497	46.3156	32.7732	34.3543	20.2747	19.3059	18.0651
PBANKA_1112800	-0.820193	78.649	82.8276	103.971	45.3232	48.5229	46.6191
PBANKA_0415300	-0.820074	17.3149	8.81304	6.47511	5.26403	6.16697	4.53992
PBANKA_0712000	-0.819845	68.4421	58.4885	63.8469	26.3266	36.3192	35.8932
PBANKA_0511200	-0.819695	28.7684	34.5318	24.0982	15.6782	18.0258	11.5149
PBANKA_0821200	-0.81844	512.562	569.681	665.156	308.749	305.632	307.263
PBANKA_0906100	-0.816717	8.60667	11.4643	8.59925	5.07015	5.20576	4.59807
PBANKA_1235800	-0.816511	4.00552	3.03696	2.09156	1.45262	1.90121	1.25946
PBANKA_0905400	-0.814166	29.1592	19.9838	22.8857	11.2654	11.6614	13.669
PBANKA_0303500	-0.81256	198.229	140.986	210.45	82.4212	97.5773	108.144
PBANKA_1127500	-0.810594	21.7753	17.5918	20.1245	11.6224	9.46501	9.75592
PBANKA_1437000	-0.809994	31.1058	32.0932	20.6925	12.2455	19.1073	11.8764
PBANKA_1457600	-0.80862	16.1743	9.53881	6.83767	5.18308	7.61094	3.66469
PBANKA_1325100	-0.80823	56.645	60.6229	58.4633	40.4653	27.4497	23.9083
PBANKA_1139600	-0.80727	1.50312	0.657494	0.311539	0.193185	0.619469	0.355297
PBANKA_0937000	-0.8069	12.099	17.7477	15.1985	6.10094	12.3053	5.96195
PBANKA_0700800	-0.806896	61.9034	64.8859	42.6711	21.0741	41.5813	25.2471
PBANKA_0503400	-0.806739	11.718	16.3265	11.301	7.94695	7.47934	5.31477
PBANKA_1144900	-0.806699	6.91623	4.74515	3.90692	1.66507	4.02731	2.27836
PBANKA_1021900	-0.804158	6.57777	7.77947	5.67776	3.35626	3.10506	3.80043
PBANKA_0212500	-0.803837	36.1597	24.1299	24.8577	13.2418	16.8707	13.6228
PBANKA_1457900	-0.801213	29.4379	61.0555	49.1867	27.9871	26.1633	21.0846
PBANKA_0503900	-0.79864	15.4187	12.3913	6.92403	4.63338	6.56556	6.11273
PBANKA_1342900	-0.798353	20.8904	10.5879	7.96133	6.54051	6.91412	6.10701
PBANKA_1436400	-0.79586	57.5815	66.9795	81.6465	26.313	42.672	42.474
PBANKA_0602200	-0.794223	17.3005	9.99654	11.3717	5.82776	6.62065	7.20257
PBANKA_1311200	-0.791432	19.6058	13.6205	13.4829	6.09439	10.9228	7.34156
PBANKA_0821000	-0.790657	6.28584	5.22982	5.74543	1.54902	3.86015	3.57819
PBANKA_0717600	-0.789964	54.2102	49.6297	52.9729	27.5728	26.3904	28.5565
PBANKA_0509800	-0.788417	188.353	103.139	106.044	61.061	76.7416	65.6524
PBANKA_1308700	-0.786819	35.7378	25.232	31.2756	13.1841	21.7071	14.2674
PBANKA_0808800	-0.786762	12.7779	8.61455	7.5836	4.73145	5.60356	4.58438
PBANKA_1003500	-0.783629	101.75	83.569	89.1475	44.624	53.3924	47.0372
PBANKA_0206500	-0.781236	22.8366	30.5126	23.5395	12.7001	17.6044	11.1428
PBANKA_1013900	-0.780658	177.801	114.808	144.261	72.7013	89.2987	69.9893
PBANKA_1112000	-0.779554	4.55767	4.68974	3.44596	1.39866	2.49164	2.57235
PBANKA_1226000	-0.7785	10.0816	20.9151	11.9427	8.82877	7.68957	6.43087
PBANKA_0601900	-0.778208	443.241	702.363	494.33	314.369	407.847	174.604
PBANKA_1463300	-0.776373	583.157	396.615	389.284	284.298	222.329	203.674
PBANKA_1230900	-0.774789	2.98396	2.23737	2.03224	1.28779	1.93831	0.69023
PBANKA_0703800	-0.774429	25.4926	14.0745	12.5727	8.75226	10.7433	7.42324
PBANKA_0704400	-0.774309	112.93	91.8179	106.437	54.6852	64.1074	48.8041
PBANKA_1430300	-0.772264	587.831	584.147	779.632	359.463	346.547	360.066
PBANKA_1315000	-0.771299	21.5946	41.9609	36.0381	15.0811	24.8136	15.729
PBANKA_1424300	-0.770669	143.16	319.162	151.162	111.395	128.576	88.6683
PBANKA_1140500	-0.769483	23.5696	17.7349	12.8937	8.31522	11.0757	8.73657
PBANKA_0830500	-0.768674	41.8561	8.73515	7.26216	2.82558	20.2244	5.97616
PBANKA_1021600	-0.766341	6.54287	4.18294	3.56267	1.44742	2.68707	3.08233
PBANKA_0619500	-0.764539	56.6095	50.5688	49.2129	20.3184	30.0152	32.6178
PBANKA_0923500	-0.760446	35.9987	56.3228	41.4283	19.9809	30.2609	22.8361
PBANKA_1220900	-0.758569	39.055	37.13	44.9807	19.3661	26.614	20.8162
PBANKA_1365000	-0.758558	8.34497	1.50713	1.51582	2.06792	2.81315	0.829789
PBANKA_0717400	-0.75779	23.4014	12.658	10.7651	6.67544	8.95536	8.36013
PBANKA_1364800	-0.756437	9.08199	8.21739	4.49372	3.29873	3.67437	4.2021
PBANKA_1004100	-0.754304	35.436	22.6024	24.0967	17.4977	14.0469	12.0121
PBANKA_1350200	-0.753128	41.0983	57.9894	62.7892	33.5056	31.3215	25.6518
PBANKA_0814700	-0.749664	8.9257	7.30573	4.737	3.0504	5.53763	2.61806
PBANKA_1016100	-0.749657	10.3084	12.1866	9.62927	3.96074	9.31923	4.50308
PBANKA_0603300	-0.748717	232.404	152.972	203.761	107.35	108.179	103.69
PBANKA_0213500	-0.748127	79.3174	91.1476	73.3856	47.9542	51.7143	33.6978
PBANKA_1408000	-0.747798	41.752	52.3392	41.6602	24.1809	28.6884	21.4362
PBANKA_1231400	-0.741805	25.1815	16.5736	13.8526	10.9435	8.97523	9.20497
PBANKA_1018900	-0.74092	19.5111	15.537	11.8357	6.41054	11.1123	7.55627
PBANKA_1206800	-0.740883	7.69893	10.9757	7.08508	5.25404	3.90069	4.73152
PBANKA_0935200	-0.739179	32.8091	19.1319	18.8696	9.83435	16.852	11.12
PBANKA_0410200	-0.739043	10.4744	4.52013	4.02974	3.59696	3.96086	2.3917
PBANKA_0808300	-0.737184	25.0877	13.3276	8.79301	5.51452	10.0193	8.72896
PBANKA_0936300	-0.735608	24.393	11.0863	9.61592	7.87327	9.60002	6.17534
PBANKA_0920600	-0.733658	19.7766	26.4683	17.1484	11.4582	11.776	11.1354
PBANKA_0924500	-0.732837	13.3171	8.24187	4.23142	2.60269	7.89222	3.20503
PBANKA_1124700	-0.731959	28.5558	26.1397	32.1266	16.8392	14.7953	16.4156
PBANKA_1404300	-0.729668	10.7537	7.1651	9.12167	7.2595	4.37854	3.42683
PBANKA_1313600	-0.729175	14.1172	4.53023	4.67124	2.68974	4.1229	4.94682
PBANKA_0204000	-0.72832	7.25572	9.20616	8.64447	5.11304	5.81775	3.33677
PBANKA_0920300	-0.727254	13.2501	10.9778	6.84033	4.10612	8.03843	4.6023
PBANKA_0102200	-0.727121	31.7401	22.9657	16.9572	12.9865	14.5438	10.7799
PBANKA_1218300	-0.725618	419.156	321.272	319.161	210.329	187.723	177.141
PBANKA_1206000	-0.725228	226.389	117.181	105.762	83.7091	85.2219	68.3687
PBANKA_0828900	-0.724619	259.145	318.472	283.296	218.844	166.926	96.0686
PBANKA_0511100	-0.723154	6.20192	5.48251	3.6071	1.91723	3.69425	2.61936
PBANKA_0301000	-0.722722	74.5627	46.86	42.3869	36.5814	28.5932	22.413
PBANKA_0803800	-0.721098	41.1832	41.8627	43.5152	16.1903	32.2929	22.4563
PBANKA_1204100	-0.720873	96.3318	91.4897	81.3315	52.573	50.704	44.5858
PBANKA_1036100	-0.720561	6.73282	4.74065	3.50873	2.46895	3.5485	2.08876
PBANKA_0832300	-0.718679	15.8562	5.63459	7.72465	4.4957	6.9628	4.25225
PBANKA_1020300	-0.717582	293.932	217.836	230.448	140.041	127.689	137.099
PBANKA_1204700	-0.717202	6.12529	2.4603	2.45595	1.09651	3.40446	1.38925
PBANKA_1313300	-0.716292	19.1841	13.778	10.5003	7.41061	10.25	6.00744
PBANKA_1315200	-0.715386	17.9785	26.3039	13.7187	4.45882	15.9102	11.308
PBANKA_0816900	-0.71516	137.232	146.446	142.049	61.9153	97.5346	79.9558
PBANKA_1221300	-0.714189	24.7832	57.659	24.7318	21.164	19.8816	17.9387
PBANKA_0701600	-0.714179	17.7089	35.1007	20.6253	17.5286	12.8847	10.546
PBANKA_1341100	-0.713834	158.601	196.902	167.972	78.5926	120.258	96.1203
PBANKA_1418800	-0.711857	52.9869	33.6128	37.6993	21.0754	28.9631	18.9414
PBANKA_1141800	-0.711201	26.6558	17.1202	12.0197	6.99331	10.9595	11.2371
PBANKA_0904000	-0.711156	24.3888	46.9057	20.6312	14.9239	14.406	20.2393
PBANKA_0823600	-0.708705	34.2934	37.3022	35.0483	25.7769	19.6801	14.518
PBANKA_0307900	-0.708155	5.63885	3.01282	2.48548	1.45431	2.41859	2.03508
PBANKA_1009200	-0.707353	237.399	126.645	120.533	98.227	81.9444	78.4534
PBANKA_0935700	-0.707128	19.0458	13.098	15.9882	8.07536	9.99886	8.7052
PBANKA_0305600	-0.706547	16.8831	19.8411	12.3676	4.76016	14.4563	8.04129
PBANKA_0703100	-0.704949	13.5135	9.94981	6.81998	5.31256	6.7031	4.43961
PBANKA_1040000	-0.704888	26.3192	28.1181	26.7577	17.111	16.6267	12.1918
PBANKA_1119200	-0.704766	37.7421	30.6501	37.753	20.8206	19.0296	19.714
PBANKA_1439300	-0.704598	72.7057	54.2585	62.0258	32.6908	36.4175	36.0313
PBANKA_0912200	-0.704574	8.76363	8.91557	5.09259	4.63307	4.7052	3.1672
PBANKA_0514500	-0.70447	49.2693	21.1229	17.1978	14.0403	18.5986	13.6512
PBANKA_1423700	-0.703896	480.507	420.424	551.19	287.267	267.876	269.244
PBANKA_0934300	-0.701352	84.7346	63.3789	54.6871	25.7225	53.9447	33.4109
PBANKA_1134400	-0.699186	42.1093	45.5445	31.6238	26.2719	21.6368	17.9961
PBANKA_0523300	-0.698923	22.1496	16.712	15.3193	7.3835	14.3953	8.51193
PBANKA_0206200	-0.698447	15.5866	18.3904	13.6253	9.50974	9.71786	7.50716
PBANKA_0901300	-0.697174	23.9853	17.8868	12.0321	11.1446	8.66006	9.07259
PBANKA_0523400	-0.696938	22.8073	25.6147	18.1249	13.1303	15.1024	9.29195
PBANKA_0901600	-0.696819	7.53617	6.45644	3.9722	2.68709	3.85056	3.20593
PBANKA_1139700	-0.696425	10.917	10.8231	8.4162	4.43606	8.65435	4.05049
PBANKA_0714400	-0.695729	109.859	80.8492	77.9364	44.9439	56.6175	47.6302
PBANKA_0502500	-0.694959	267.61	114.384	114.533	92.7474	93.3379	79.4837
PBANKA_0904300	-0.6945	20.0493	14.4311	22.2209	9.69797	12.402	10.4935
PBANKA_1004200	-0.69368	39.0862	36.9853	38.1452	18.7688	28.1488	18.3469
PBANKA_1342500	-0.692602	798.718	506.89	472.754	390.743	294.612	282.308
PBANKA_0711400	-0.692164	5.07115	2.8227	5.03616	2.2526	2.69698	2.4104
PBANKA_0112000	-0.691162	10.8187	10.1342	5.12623	3.28653	6.56504	4.37973
PBANKA_0927300	-0.690617	72.7233	73.8693	103.869	46.6069	47.5209	51.3296
PBANKA_0804200	-0.690492	5.40614	2.52724	2.05537	1.66244	2.46231	1.30452
PBANKA_1139400	-0.688736	13.1111	4.59075	3.52951	3.22948	5.06198	2.96259
PBANKA_1111800	-0.685523	5.38246	3.09239	2.22942	1.564	2.94255	1.37658
PBANKA_1339100	-0.685352	7.00893	12.2	7.13722	3.51865	5.7422	5.50062
PBANKA_0935900	-0.685288	11.2223	7.78742	4.25328	2.76416	5.42365	4.30419
PBANKA_1243100	-0.684384	51.0781	62.1784	64.1034	29.1449	42.5008	31.8774
PBANKA_0401300	-0.684337	31.4269	28.0977	23.5108	9.40961	23.0953	14.5709
PBANKA_1003900	-0.683818	2.41026	10.9201	3.88067	1.96441	2.96958	4.55219
PBANKA_1462800	-0.683512	18.6398	20.9546	16.7011	10.1707	12.3789	9.44832
PBANKA_1351200	-0.682383	9.05063	6.90648	5.18055	4.29957	4.25249	3.19896
PBANKA_1330700	-0.681453	231.674	142.887	156.76	102.219	102.14	91.7899
PBANKA_0621900	-0.681407	117.792	97.6394	104.287	52.9267	59.6296	67.4364
PBANKA_1437700	-0.680783	692.554	578.725	725.344	420.42	370.596	353.934
PBANKA_0800600	-0.680665	17.9535	18.3992	17.2967	6.83616	15.2798	8.8876
PBANKA_0522000	-0.68051	29.2364	31.9053	22.5675	17.2582	21.2424	9.5221
PBANKA_1353700	-0.680365	9.05065	18.1894	9.103	7.20875	7.02198	6.30896
PBANKA_1305700	-0.680015	141.325	106.761	119.062	84.0009	64.3187	58.9973
PBANKA_1121400	-0.6771	31.6343	31.1657	25.3879	14.0028	16.3885	18.8758
PBANKA_0930400	-0.676555	13.1152	13.8575	13.4467	7.04025	8.90918	7.28328
PBANKA_0829300	-0.676183	6.8538	22.2295	12.7102	9.61345	9.97329	5.20016
PBANKA_0901800	-0.676144	23.9406	17.9171	10.0118	8.39998	13.2997	6.98874
PBANKA_0514800	-0.67557	70.4578	67.6023	89.458	44.291	48.3868	40.7824
PBANKA_1109200	-0.675414	12.5538	11.2936	10.0132	6.86543	8.20927	4.41929
PBANKA_1145000	-0.674394	13.7464	7.74665	8.14575	4.9481	6.76219	4.85349
PBANKA_0812600	-0.673998	512.87	349.086	423.866	250.225	245.943	233.682
PBANKA_1320000	-0.672393	2.81446	8.66331	3.01387	1.52728	3.64541	3.01586
PBANKA_1102300	-0.672259	40.0359	21.1035	23.1789	17.9112	17.3058	11.9173
PBANKA_0805800	-0.671434	10.9661	19.0731	10.3237	5.03307	13.1458	5.45649
PBANKA_0612000	-0.670216	5.21031	3.85166	1.87182	1.74107	2.9244	1.38757
PBANKA_1416200	-0.669011	25.2445	10.1651	11.0134	7.21186	9.31029	8.68167
PBANKA_0908400	-0.6687	15.7131	6.65029	5.12205	4.15128	5.89301	4.7403
PBANKA_0409100	-0.667884	14.9158	16.5948	10.4568	8.26195	11.0128	4.90722
PBANKA_1306100	-0.666723	11.1737	6.72107	5.23521	3.98973	4.63807	4.08419
PBANKA_0803300	-0.666084	16.0476	9.14892	8.78981	6.80673	7.28078	4.96931
PBANKA_0304600	-0.665406	14.989	12.5225	16.6118	10.7735	8.39848	6.81324
PBANKA_0110800	-0.662292	964.174	627.495	880.718	335.388	438.752	636.87
PBANKA_1442600	-0.661568	75.726	64.5569	63.2026	40.0987	40.4048	36.0431
PBANKA_1403600	-0.660869	25.9372	16.0664	12.0833	7.97483	13.6492	8.57449
PBANKA_1023100	-0.660492	15.8952	11.9735	10.9428	8.92519	6.05394	6.78533
PBANKA_0705100	-0.660337	24.8749	32.6403	21.4473	15.4607	15.8908	13.8197
PBANKA_0936200	-0.659345	13.08	6.20353	4.19914	3.71985	6.47524	2.80495
PBANKA_0315900	-0.658466	22.7653	38.5635	18.2805	14.8141	17.8365	12.9231
PBANKA_1137700	-0.657127	125.658	145.19	142.597	78.6998	83.6922	79.267
PBANKA_0611900	-0.655802	55.7403	41.7989	48.764	20.9527	33.4689	30.1775
PBANKA_1320600	-0.655788	13.5388	8.75346	6.69447	3.57952	8.01645	4.68143
PBANKA_1201300	-0.655735	34.7346	36.0285	40.8987	15.4298	25.3716	24.7775
PBANKA_1015100	-0.654846	31.3355	23.8013	22.784	11.7185	17.9225	14.7389
PBANKA_1215300	-0.654751	15.7697	4.50697	4.53358	4.18614	5.67764	3.59283
PBANKA_1346100	-0.654262	24.8747	34.9195	21.3164	12.5831	20.5071	13.8853
PBANKA_1422800	-0.65226	20.5672	27.8502	29.7012	14.4689	16.1282	15.7889
PBANKA_0705400	-0.651563	11.8677	16.719	13.2032	5.37291	11.6031	7.62293
PBANKA_1220800	-0.651528	12.0882	15.3008	7.20755	5.16424	8.92071	5.66414
PBANKA_0906800	-0.651481	3.17191	0.322309	0.528642	0.546353	0.850941	0.68328
PBANKA_0513900	-0.651047	147.926	73.6185	66.2366	52.5926	60.8958	46.5486
PBANKA_1219400	-0.650697	10.7193	6.35807	5.89427	3.28954	5.86014	3.80923
PBANKA_0418200	-0.648743	54.5661	59.737	51.3063	20.1968	52.1598	26.7595
PBANKA_0212300	-0.64819	27.5118	17.8245	17.1662	10.9222	12.3344	12.074
PBANKA_0111900	-0.648077	6.26684	9.17376	5.47897	4.73959	5.07338	2.50831
PBANKA_0830450	-0.647147	47.8616	33.0689	26.6415	16.8245	27.114	17.4099
PBANKA_1001200	-0.646616	11.1423	6.35028	5.01811	4.78452	5.07557	2.85816
PBANKA_1023500	-0.643756	44.2555	38.6582	26.0692	20.7127	27.1383	14.9098
PBANKA_0924600	-0.643387	22.6618	22.745	25.9629	12.8797	19.9037	10.3312
PBANKA_0512200	-0.642612	19.311	16.174	13.1545	7.68953	11.4956	8.79108
PBANKA_0941000	-0.642441	20.6938	5.21023	5.26012	2.3485	7.65025	6.52685
PBANKA_1220000	-0.642357	54.7461	29.1957	29.6332	13.9745	26.1881	23.7653
PBANKA_1038800	-0.642306	353.645	265.424	306.596	218.748	184.925	137.517
PBANKA_1229500	-0.642305	43.6094	43.3192	38.4672	26.7829	23.1746	22.7475
PBANKA_1416500	-0.641887	16.2165	28.7028	16.828	8.05513	14.5921	13.1984
PBANKA_1432000	-0.641432	54.3239	62.5698	57.1883	32.2387	38.0563	32.2912
PBANKA_1227800	-0.640564	21.3254	39.1576	15.9627	14.6868	14.9671	13.9718
PBANKA_1343600	-0.640491	20.7789	11.2505	11.6192	9.38533	9.47366	6.17119
PBANKA_0523600	-0.639784	121.296	85.015	117.11	56.6202	66.8629	66.7276
PBANKA_1139200	-0.639032	10.6164	8.72662	5.20595	3.7489	6.32864	3.8815
PBANKA_0301700	-0.638692	43.4234	28.4148	24.996	15.0187	21.4157	18.6127
PBANKA_1005000	-0.636447	39.4779	20.9163	25.8875	18.119	18.93	13.0956
PBANKA_0721100	-0.636184	100.835	62.8343	60.7896	44.4611	46.3479	37.6006
PBANKA_1034800	-0.635234	100.934	52.4372	58.8115	34.4202	43.5482	42.6045
PBANKA_0928900	-0.634968	25.1026	51.9947	35.1561	20.8325	25.5045	20.7506
PBANKA_1410800	-0.634239	5.82613	5.26011	5.16378	2.56165	5.57393	1.69605
PBANKA_1007000	-0.633525	19.2652	30.4743	21.8585	12.46	18.4602	11.974
PBANKA_0905700	-0.632422	30.5487	23.0198	17.7161	12.8385	14.9658	12.9001
PBANKA_1013600	-0.630268	48.977	29.2764	29.2752	18.6563	20.214	22.2307
PBANKA_1129800	-0.630247	540.816	291.545	346.007	219.63	222.025	233.296
PBANKA_0301100	-0.630137	113.569	94.1789	88.2999	69.1503	57.6558	45.8479
PBANKA_1319700	-0.630128	50.9609	25.8793	28.8958	24.2008	20.2873	15.9646
PBANKA_1140800	-0.628974	5.55166	13.6736	6.93524	6.07137	5.56242	4.01154
PBANKA_1328500	-0.628928	3.06859	2.4434	1.05512	0.643557	1.74917	1.24672
PBANKA_0928200	-0.628626	41.2929	44.1335	33.4162	25.313	24.7604	19.4501
PBANKA_0814600	-0.628385	3.43916	2.16308	1.63216	1.43654	1.60028	1.10484
PBANKA_1312300	-0.628037	34.043	28.491	23.4952	14.4529	19.9332	15.5484
PBANKA_0618700	-0.627782	6.68143	4.68164	3.04803	2.75637	3.49936	2.01327
PBANKA_0814200	-0.626966	106.79	159.967	116.274	60.5816	97.7825	71.2381
PBANKA_1342600	-0.625816	12.208	4.42564	3.83595	3.44908	5.39372	2.66859
PBANKA_1327080	-0.624877	12.5691	1.44109	1.73461	1.43418	5.44352	1.65796
PBANKA_0506800	-0.624486	29.664	20.4941	16.1683	13.4211	13.3542	11.1771
PBANKA_0504200	-0.6235	16.0499	24.452	14.016	10.2636	11.4313	10.2339
PBANKA_1461300	-0.622116	1853.73	1965.09	2283.49	1290.73	1281.31	1119.33
PBANKA_1338800	-0.621841	20.2607	16.3374	10.9823	7.32785	13.6826	6.79709
PBANKA_1216300	-0.62136	27.3066	18.8771	16.1208	14.4522	12.1966	9.29399
PBANKA_1361000	-0.620419	30.2337	44.0309	36.7774	19.6122	24.5881	22.4487
PBANKA_0812300	-0.620399	68.9605	47.9896	41.81	31.5552	34.4576	26.1627
PBANKA_1211200	-0.619781	8.73158	5.92668	5.2094	3.93663	5.64333	2.2146
PBANKA_1426600	-0.619585	14.1399	21.6043	14.567	8.78647	12.3213	8.97024
PBANKA_0302600	-0.619087	63.4382	44.5654	50.8451	26.6802	31.952	34.4319
PBANKA_0400900	-0.618893	28.1659	13.0599	13.568	9.5619	12.067	9.65492
PBANKA_0814100	-0.617945	5.21182	3.36955	2.79403	1.62007	2.24701	2.54917
PBANKA_1113100	-0.617164	8.2394	7.79321	10.0456	5.78187	5.89628	4.27881
PBANKA_1348500	-0.617108	26.0118	43.5875	36.1845	22.6504	20.8165	20.4121
PBANKA_0714100	-0.616937	110.349	216.757	210.943	113.567	122.614	97.5179
PBANKA_0515700	-0.616824	5.87724	7.54628	4.49249	2.00663	3.9702	4.36577
PBANKA_0307600	-0.61668	207.321	93.9962	99.0379	61.7188	87.2584	79.2936
PBANKA_1020800	-0.616555	85.4821	54.6977	61.6041	38.8107	41.619	37.7966
PBANKA_1240100	-0.616001	473.114	266.691	265.873	185.82	180.42	207.735
PBANKA_0302100	-0.615537	53.357	28.0222	20.3936	19.4555	22.6104	15.5674
PBANKA_0822700	-0.614793	36.227	43.0949	35.0922	18.7072	23.3006	25.6476
PBANKA_1134800	-0.613001	12.2934	14.8134	10.0553	5.62399	7.84084	8.2522
PBANKA_1023300	-0.612313	37.0087	25.5372	21.5192	17.2143	16.3737	14.9944
PBANKA_1228000	-0.611489	60.2747	82.7481	72.4631	29.7453	49.2853	50.865
PBANKA_1227300	-0.611321	23.009	23.3505	19.7039	12.9138	16.0177	10.6694
PBANKA_0918200	-0.610977	6.04021	2.81659	2.23491	1.70569	2.90836	1.70793
PBANKA_0812500	-0.610897	4.37855	2.79494	2.55052	2.14593	2.15754	1.41465
PBANKA_1345700	-0.608931	17.0306	10.7407	8.87575	5.83018	8.8692	6.54556
PBANKA_1009100	-0.608208	97.9616	134.556	83.3776	61.5836	70.6597	55.4751
PBANKA_1225000	-0.607879	51.1628	39.9241	25.7431	16.7647	34.0192	17.9883
PBANKA_1402100	-0.607172	10.2175	10.5511	9.40501	4.32576	7.50167	6.08044
PBANKA_1225300	-0.606475	206.172	90.1882	88.1623	78.5034	71.7342	67.5493
PBANKA_1102700	-0.604193	12.4307	29.265	16.9894	11.5886	14.6503	9.68782
PBANKA_0603000	-0.603802	55.0763	35.7993	37.6972	26.0688	26.9584	22.8095
PBANKA_0905800	-0.603316	22.8734	23.1932	17.2892	7.48624	19.0519	11.5246
PBANKA_1438100	-0.602337	74.2579	60.1992	52.3696	34.3531	41.1683	34.9467
PBANKA_0940500	-0.602064	30.8858	13.5002	13.415	8.45965	8.52556	15.0399
PBANKA_0800900	-0.601904	15.6832	11.8974	8.96776	6.49012	9.3906	5.69997
PBANKA_1322500	-0.601054	9.29037	9.30609	5.5436	4.15819	4.32911	5.40541
PBANKA_0212400	-0.600177	96.9137	63.7044	59.779	44.2615	48.7966	36.8486
PBANKA_0831600	-0.599892	101.061	57.9485	60.0384	42.1924	42.8407	42.5568
PBANKA_1029800	-0.599683	23.142	18.4786	18.2778	12.0771	13.3819	10.4196
PBANKA_0107200	-0.599501	68.9458	89.8471	104.45	60.793	54.3559	48.2405
PBANKA_1358100	-0.598973	7.41853	8.77747	6.44365	4.10988	6.2756	3.3834
PBANKA_1421200	-0.598146	30.1498	28.4384	20.0514	17.4833	16.164	12.8617
PBANKA_1232600	-0.59776	211.25	218.07	236.445	149.876	133.921	121.909
PBANKA_0721900	-0.596597	22.8428	27.2449	18.6562	8.92764	18.9486	13.3543
PBANKA_0909100	-0.595052	21.5094	20.6425	19.4053	7.0149	16.611	13.5366
PBANKA_1447700	-0.594151	15.8978	20.3851	17.4855	10.5619	12.1059	10.1505
PBANKA_1144500	-0.593825	53.5579	34.0384	36.8344	18.4232	31.3465	24.0639
PBANKA_0203750	-0.592589	18.3949	17.6954	19.1358	11.358	12.15	10.2546
PBANKA_1136500	-0.592327	9.26735	7.76496	5.73633	3.25487	5.28244	4.75474
PBANKA_0936100	-0.59076	20.8459	12.6666	10.0915	4.11694	11.0137	9.93403
PBANKA_1335800	-0.588643	21.3219	14.5666	12.7139	6.72073	12.6376	9.49072
PBANKA_0835400	-0.588145	96.6238	91.5745	84.2005	34.1369	55.9262	72.6797
PBANKA_0417000	-0.587973	67.3411	42.7826	43.8072	29.8908	35.1356	26.8299
PBANKA_0101800	-0.587666	360.486	291.058	270.89	186.442	189.81	175.125
PBANKA_1240600	-0.587394	246.993	482.069	324.281	209.447	208.499	224.304
PBANKA_1232800	-0.58656	13.5442	21.1316	15.4859	8.15541	13.2895	9.50318
PBANKA_1132200	-0.585787	10.7811	7.0923	6.76377	2.64898	7.40212	4.64452
PBANKA_1207200	-0.58543	67.1583	88.5047	66.7041	34.3037	64.2682	39.0972
PBANKA_0511000	-0.585131	2.47067	4.68312	1.71319	1.45694	1.39043	2.2776
PBANKA_0600800	-0.584297	73.3474	59.5972	50.6428	38.2809	45.1684	27.5522
PBANKA_0936400	-0.584165	71.7726	72.042	66.7138	50.8468	44.8582	32.7923
PBANKA_0107500	-0.582453	15.3835	10.0808	6.69263	6.19252	8.08291	4.66535
PBANKA_1431200	-0.576403	11.0306	1.94688	2.28997	2.5379	3.65381	2.35601
PBANKA_1421000	-0.576152	130.484	102.659	130.515	85.8794	75.292	63.284
PBANKA_1348200	-0.575902	30.2485	32.3637	19.1813	15.0949	16.5866	16.7976
PBANKA_1317700	-0.575495	18.7174	35.694	14.9481	11.4679	18.6927	12.0595
PBANKA_0111600	-0.575439	4.36262	12.5706	5.22173	4.05106	4.69162	4.71166
PBANKA_1116100	-0.573609	49.5981	24.2838	23.646	18.8418	23.1066	15.7947
PBANKA_1330900	-0.572595	81.555	42.5735	40.0365	38.2809	32.6237	25.6778
PBANKA_1363500	-0.57147	43.1359	29.5471	31.034	21.2986	23.3928	18.2902
PBANKA_1440800	-0.570969	9.40247	5.1627	4.55603	3.3953	5.06067	2.96379
PBANKA_1418700	-0.570676	13.8762	6.9482	5.42871	3.80071	7.66064	4.03427
PBANKA_1363400	-0.568771	17.8201	29.5878	13.1433	9.14264	13.2256	13.8057
PBANKA_1342700	-0.566362	2.61324	3.46735	1.67077	1.44306	2.10179	1.1841
PBANKA_1312200	-0.566224	48.6231	35.2427	32.4197	23.0709	25.0078	22.0611
PBANKA_1459200	-0.566181	4.48247	3.83747	2.97939	2.18231	2.31746	2.28045
PBANKA_1219100	-0.565785	643.521	425.842	545.804	346.64	302.056	336.025
PBANKA_1009300	-0.565405	49.693	58.4398	40.0118	25.1462	35.7161	29.5546
PBANKA_1440200	-0.565023	18.37	25.5423	18.561	12.6203	16.0948	10.2869
PBANKA_1411600	-0.564867	6.64869	5.39496	4.31589	2.95871	3.91818	3.00767
PBANKA_0309600	-0.562853	9.33854	6.3424	5.16348	3.35435	5.44788	3.70149
PBANKA_1361100	-0.562159	17.4909	15.4543	10.5141	8.37741	10.4894	7.42229
PBANKA_1239000	-0.561067	1820.74	1276.08	1670.87	631.065	1008.88	1295.43
PBANKA_0305500	-0.56094	9.75663	4.84802	4.28236	4.11371	4.59859	2.5859
PBANKA_1420200	-0.560391	9.07471	6.19486	5.22886	3.90564	5.21546	3.32047
PBANKA_1244500	-0.559829	25.0983	34.7999	22.0763	13.2086	18.6808	18.1605
PBANKA_0410300	-0.558807	88.0149	56.8934	49.0617	35.8867	46.4724	34.6082
PBANKA_1033000	-0.558332	20.7716	15.7061	11.9929	10.4806	9.05578	9.38372
PBANKA_1001400	-0.558247	93.8427	62.0284	70.4557	55.8499	45.4147	37.1637
PBANKA_0909200	-0.558153	13.8561	9.05992	6.3354	5.82204	6.10498	5.36959
PBANKA_1201000	-0.556822	11.3933	10.951	5.63341	3.91518	9.06021	4.09689
PBANKA_1322700	-0.556703	31.4383	37.5189	26.0558	19.3629	21.9388	17.2374
PBANKA_1460800	-0.556605	30.9541	28.1556	20.3261	18.7031	17.6567	12.3233
PBANKA_0503300	-0.555788	326.102	173.176	150.299	141.628	126.92	114.828
PBANKA_1225900	-0.554275	485.901	208.788	203.593	190.277	181.713	156.303
PBANKA_0834700	-0.553604	44.7158	69.417	51.9166	30.1425	43.0705	31.7023
PBANKA_0601800	-0.553102	26.1387	23.0727	26.7558	9.20549	23.144	15.5916
PBANKA_1334500	-0.553096	8.754	7.19127	6.10764	4.03652	4.65693	4.67422
PBANKA_0601100	-0.552679	255.238	254.223	260.797	181.2	167.84	134.016
PBANKA_1435600	-0.552679	7.8869	21.6284	9.12871	7.49814	7.92384	8.35603
PBANKA_1424500	-0.552158	155.709	125.425	116.571	89.6236	78.6251	74.7348
PBANKA_0827800	-0.551852	42.3325	30.228	31.0048	19.432	26.1765	18.4143
PBANKA_1017400	-0.549601	44.4938	46.1765	44.3011	24.7078	31.7707	27.9025
PBANKA_0816300	-0.548785	62.0998	34.814	38.009	30.1892	26.3547	25.0879
PBANKA_0213100	-0.546592	13.9076	18.51	14.1533	7.52269	12.9418	8.9161
PBANKA_1456500	-0.546316	12.6304	33.7185	15.8593	12.7027	11.1373	14.5197
PBANKA_0214500	-0.545796	69.7647	81.4446	63.034	39.9872	50.9229	42.7036
PBANKA_0501700	-0.545505	56.635	62.1634	59.606	41.7131	35.418	34.6586
PBANKA_1027600	-0.545498	8.77595	10.6605	5.21226	3.99418	4.2853	6.34066
PBANKA_1441300	-0.544772	12.0708	6.14622	4.10078	3.48047	5.11677	4.48573
PBANKA_0931500	-0.544715	316.871	233.12	284.24	157.273	188.684	176.381
PBANKA_0600900	-0.544437	81.7788	58.8146	60.8824	39.5105	51.5169	34.6679
PBANKA_0916500	-0.544354	1.55723	1.53379	0.647017	0.389058	1.02478	0.787088
PBANKA_1117400	-0.544294	36.5519	31.5658	23.1886	19.3479	20.4995	16.1215
PBANKA_1409600	-0.544166	216.055	212.559	178.38	169.642	121.008	85.6565
PBANKA_1229700	-0.542864	17.8171	33.3433	21.5267	13.9394	17.6411	14.3391
PBANKA_0209700	-0.541601	55.062	29.3467	26.4802	25.5542	22.2144	18.6738
PBANKA_0718600	-0.53932	19.3513	4.23859	4.05534	5.50843	7.57001	3.08329
PBANKA_1452800	-0.538129	71.0673	62.2211	47.6833	45.8597	37.4871	27.9764
PBANKA_1231500	-0.536802	89.7848	66.4643	56.0959	43.9165	48.521	38.1206
PBANKA_0520200	-0.535746	197.985	220.359	194.419	122.383	139.916	124.359
PBANKA_1130700	-0.535047	30.0723	25.4214	19.6852	16.4857	16.162	13.7115
PBANKA_1027700	-0.534804	91.2142	99.3796	96.5111	70.3635	59.8816	51.7635
PBANKA_1343100	-0.534463	18.7559	13.4258	17.3288	7.57399	11.9265	11.5965
PBANKA_1341200	-0.533289	23.4025	20.1921	19.3518	10.9314	15.793	12.7844
PBANKA_1019400	-0.532953	215.201	311.047	182.495	126.369	200.963	121.641
PBANKA_0813700	-0.531712	7.69768	14.7732	10.6944	7.23446	6.99624	6.94829
PBANKA_0622000	-0.53067	249.329	220.097	268.82	180.376	153.796	136.983
PBANKA_1361300	-0.530496	146.858	103.536	122.606	80.1739	80.2694	73.7939
PBANKA_0940400	-0.529768	5.7123	4.09365	3.64121	2.13515	3.46241	2.71738
PBANKA_1135200	-0.528953	18.2061	22.7609	20.6648	14.6875	13.7295	11.0518
PBANKA_0827700	-0.528785	16.6748	16.6554	14.9436	11.7497	12.4294	6.81702
PBANKA_1033500	-0.528779	6.53461	6.55908	3.92652	3.03967	3.66579	3.6737
PBANKA_1413400	-0.52868	37.9237	48.0756	45.7518	24.7688	34.0669	26.3173
PBANKA_1338600	-0.528653	148.472	221.212	139.09	96.9793	137.24	89.6708
PBANKA_0925500	-0.527905	41.0666	24.4931	17.4538	16.3963	17.7135	15.7386
PBANKA_0508300	-0.527725	11.0116	11.1549	10.1767	8.16564	6.36363	5.8825
PBANKA_1239400	-0.527424	84.3802	75.9953	71.9253	42.8527	54.1194	49.203
PBANKA_0602600	-0.527357	13.2813	15.0436	14.2598	8.2037	10.1651	8.75587
PBANKA_1235000	-0.527031	20.0346	15.8415	14.2823	10.1053	10.7311	10.2852
PBANKA_0203300	-0.526549	22.3926	29.8456	18.4249	12.1949	17.7352	14.3715
PBANKA_0704900	-0.525467	1429.46	1058.75	1153.29	825.091	729.469	723.894
PBANKA_1206600	-0.525287	137.915	236.457	176.724	107.023	162.975	90.6273
PBANKA_0813200	-0.525165	12.7866	8.36927	6.69529	5.42441	7.03403	4.72723
PBANKA_1236700	-0.524481	9.46063	5.75237	6.7451	3.18189	7.05281	3.6622
PBANKA_1330200	-0.524058	8.47704	5.39318	3.43716	3.77168	3.83345	2.89028
PBANKA_0512400	-0.523974	44.3773	43.1013	33.6359	20.2915	27.9273	27.2562
PBANKA_1405800	-0.522074	17.3709	11.5378	9.36943	7.46238	10.0843	6.23481
PBANKA_1345500	-0.521905	142.96	132.825	110.994	91.5676	82.7535	68.321
PBANKA_1440300	-0.521674	9.81003	23.5534	11.6008	8.74164	11.763	8.30654
PBANKA_1422100	-0.521596	19.1497	11.9593	9.20133	5.94259	12.3486	6.6843
PBANKA_1330800	-0.520366	44.1451	29.2867	25.7162	20.4882	24.3394	16.881
PBANKA_1012300	-0.52014	21.1976	15.1136	10.2035	9.84405	10.2849	8.29274
PBANKA_1305900	-0.519888	126.469	76.492	93.0168	47.7091	70.3906	67.704
PBANKA_1343500	-0.51966	43.5962	76.2834	29.6393	21.2667	35.3922	35.7433
PBANKA_0938600	-0.519593	62.6908	60.1644	48.7106	33.6137	45.8602	29.6279
PBANKA_1229900	-0.519388	226.007	193.23	208.086	158.903	126.935	112.445
PBANKA_1319100	-0.519321	96.2494	82.7207	104.332	60.9606	61.1997	60.0619
PBANKA_1132300	-0.5191	296.679	104.895	113.878	113.682	105.121	89.7367
PBANKA_1451100	-0.518267	736.66	644.707	747.2	459.132	420.286	476.028
PBANKA_1028200	-0.517955	149.237	62.0903	67.76	69.4549	53.5738	45.779
PBANKA_0605700	-0.517645	53.4489	59.5938	37.3359	32.9254	33.5396	27.4699
PBANKA_1315300	-0.51529	1340.59	775.272	752.348	650.043	549.102	559.257
PBANKA_1232400	-0.515124	29.2448	12.1462	12.9492	7.28945	14.8699	11.0603
PBANKA_1227200	-0.514883	46.5228	32.7285	26.6225	24.5306	23.4633	17.7593
PBANKA_1359800	-0.513741	60.082	30.6017	30.8278	17.4833	30.3632	26.7835
PBANKA_0713800	-0.511809	15.5546	8.18718	7.96644	7.73217	7.12336	4.8982
PBANKA_1023600	-0.511361	55.3733	58.4713	43.3487	38.1755	33.0289	27.9376
PBANKA_0608900	-0.510644	15.509	7.83311	4.50393	4.43636	6.92808	5.29601
PBANKA_1138800	-0.510611	15.6437	6.74313	5.36618	5.89717	6.05147	4.7366
PBANKA_1403200	-0.510539	8.84068	12.3747	9.57541	5.13136	9.06663	5.82418
PBANKA_1028500	-0.510275	53.3361	39.2837	27.9205	18.6715	29.6509	26.0565
PBANKA_1323100	-0.510101	5.79513	2.66117	1.63509	1.68073	3.02947	1.4246
PBANKA_0405100	-0.509938	49.3436	77.9998	55.5617	26.7633	52.9148	39.3207
PBANKA_1013400	-0.507217	13.7959	22.3745	11.5071	8.61574	11.8403	9.80776
PBANKA_1422600	-0.506802	4.40105	3.08017	1.5341	1.02843	3.29776	1.24835
PBANKA_0302700	-0.504818	11.7779	3.23912	3.11621	3.70698	4.80531	2.43696
PBANKA_0411300	-0.504114	103.416	136.018	114.793	87.4493	86.2858	57.5365
PBANKA_0516400	-0.504047	22.4917	12.7214	14.5832	10.7512	12.6577	8.27882
PBANKA_0106700	-0.503933	12.9424	10.9375	8.32903	6.35216	8.21282	5.81944
PBANKA_0308200	-0.502821	5.08853	4.45254	4.55637	2.46581	3.64752	2.92885
PBANKA_0504800	-0.502564	32.0821	24.4027	21.6409	19.0492	17.245	13.1022
PBANKA_1110600	-0.502491	225.656	239.362	316.374	141.528	182.549	193.067
PBANKA_0314400	-0.502441	31.8891	24.5549	22.1314	15.961	20.4131	13.778
PBANKA_1406400	-0.502239	44.5788	31.8492	26.0138	22.6822	23.7961	17.8275
PBANKA_1364400	-0.501854	169.66	125.91	124.117	105.072	76.8771	81.8522
PBANKA_0507200	-0.501648	14.5188	14.8361	12.335	6.03173	12.1334	8.64952
PBANKA_0516700	-0.501311	8.00951	5.78407	3.74641	3.24901	3.74683	3.76074
PBANKA_1213400	-0.500094	19.1285	9.82877	8.88927	8.24053	8.36594	6.84048
PBANKA_0825500	-0.499909	220.706	102.969	92.6008	94.5714	84.8469	74.5024
PBANKA_0606400	-0.499417	13.2519	7.7991	9.11371	5.72884	6.63169	6.63495
PBANKA_0705900	-0.499308	17.8327	17.5722	19.0528	11.4002	12.9758	11.1894
PBANKA_1004800	-0.498855	35.5605	49.2591	33.1515	17.1951	34.4557	24.9461
PBANKA_1233000	-0.498706	79.9072	38.4667	41.0098	19.8674	40.287	38.4878
PBANKA_0307200	-0.497428	84.6862	61.3465	70.591	49.1005	54.0598	37.327
PBANKA_0707500	-0.496897	34.5383	36.0615	41.1694	24.6596	25.2837	23.4866
PBANKA_0832000	-0.495597	17.3182	3.9842	3.38577	5.49693	7.83399	1.74111
PBANKA_1305200	-0.494848	563.915	366.505	254.82	266.796	232.433	227.54
PBANKA_1101200	-0.494117	534.529	593.664	605.154	438.393	367.887	327.428
PBANKA_1101500	-0.493885	32.4216	11.1842	11.3646	10.2178	13.1952	10.1232
PBANKA_1312500	-0.493864	18.1759	12.2546	10.0619	6.82433	11.0308	7.67401
PBANKA_0622800	-0.493619	30.9694	17.8395	12.3018	12.9561	14.8837	9.96178
PBANKA_0719100	-0.492982	106.46	53.5228	61.2776	34.4716	50.191	53.8008
PBANKA_0934200	-0.492559	85.2044	105.776	73.3902	53.8126	70.5263	47.398
PBANKA_1227100	-0.492177	26.6346	25.5357	15.1462	13.1735	17.0048	12.3682
PBANKA_1218000	-0.49064	359.586	280.454	296.482	218.578	187.253	194.191
PBANKA_0608400	-0.490479	16.6067	16.5309	16.8877	13.7838	12.3413	7.04542
PBANKA_1120300	-0.490109	6.9813	12.1947	6.07819	4.91965	5.16153	5.95415
PBANKA_1347800	-0.489961	45.7692	63.3887	63.0437	40.9775	39.3919	34.0807
PBANKA_1208100	-0.489914	5.36631	2.88352	1.73681	1.75012	2.41746	1.92134
PBANKA_0825600	-0.48913	18.2259	18.865	13.1687	10.2415	12.0202	9.89707
PBANKA_0407300	-0.488784	70.0053	70.7625	85.3968	39.5772	51.9843	57.6364
PBANKA_1231100	-0.488597	23.0876	16.448	15.1286	8.85645	14.5151	11.5104
PBANKA_1013500	-0.488214	26.7553	67.8313	31.7059	29.062	27.4699	25.2152
PBANKA_0830100	-0.487155	9.33186	4.95535	6.37837	5.159	5.90817	2.48801
PBANKA_0403700	-0.487025	73.0157	50.2031	44.6722	41.9987	34.5805	29.5391
PBANKA_1404600	-0.486213	20.5544	12.354	11.4791	7.24308	10.9836	9.55443
PBANKA_1035900	-0.486145	98.6804	65.9365	66.9001	47.4329	51.6745	48.4832
PBANKA_1106000	-0.485369	314.71	376.801	403.413	266.411	224.827	232.33
PBANKA_1025800	-0.485277	16.7911	25.5449	22.6701	11.5878	21.121	11.3064
PBANKA_1117600	-0.485274	4.34131	5.3447	5.67488	4.06959	3.39947	2.80011
PBANKA_1020700	-0.485016	18.8761	18.8162	11.6222	12.0265	10.4263	8.80778
PBANKA_1205500	-0.484951	10.6108	24.1946	11.3088	10.4532	7.7963	11.1292
PBANKA_0105700	-0.484818	12.8597	10.6991	9.36938	7.62294	7.8801	5.76917
PBANKA_0942000	-0.483195	48.929	19.838	14.0845	16.5598	18.9574	14.7386
PBANKA_1217000	-0.483082	11.712	8.77991	5.78758	4.17033	7.8068	4.7199
PBANKA_0206800	-0.482991	41.3142	17.0579	16.9101	15.3395	18.4332	13.0968
PBANKA_1323500	-0.482934	12.5676	16.2356	12.7891	6.66888	8.99964	11.0054
PBANKA_0507700	-0.482849	75.1012	32.8921	31.278	30.2315	33.0365	23.7138
PBANKA_0814300	-0.482709	7.38011	7.67225	5.84248	4.88142	4.8915	3.7968
PBANKA_1019100	-0.482461	15.296	10.2724	9.58718	7.28177	8.23446	6.90963
PBANKA_0502000	-0.482276	275.234	243.74	247.438	197.078	159.689	141.43
PBANKA_1209700	-0.4821	9.34787	6.00322	3.87671	3.20527	4.48496	4.18006
PBANKA_0513700	-0.48197	1.08376	3.14674	1.01207	0.576146	1.07455	1.6197
PBANKA_0700700	-0.481856	29.9153	48.8659	36.3226	23.4095	31.707	21.5965
PBANKA_0411000	-0.481314	3.9136	2.16758	1.38354	1.39124	2.12436	1.15994
PBANKA_1322900	-0.47954	65.4525	73.2683	80.2831	54.7227	49.4947	41.865
PBANKA_1220700	-0.478574	13.5496	8.8831	6.65698	6.5002	7.52969	4.53459
PBANKA_1407600	-0.478082	170.336	370.41	240.362	179.698	202.575	140.148
PBANKA_0105900	-0.476492	25.0419	17.2342	15.3567	11.7722	15.6284	9.84626
PBANKA_1408200	-0.476334	11.0612	5.63233	4.69266	4.41833	5.65843	3.42514
PBANKA_1402700	-0.47633	14.1414	10.5657	7.84763	4.81938	11.2105	5.13395
PBANKA_1020000	-0.476231	34.0973	20.4135	18.8763	18.4851	14.0073	13.7303
PBANKA_1207300	-0.476173	21.3466	21.3779	16.2501	10.935	16.6584	10.8974
PBANKA_1230000	-0.475822	6.54002	5.26195	4.08402	3.70234	4.23998	2.40212
PBANKA_1420700	-0.474829	116.491	71.9678	70.554	59.3132	56.5666	49.3691
PBANKA_1412900	-0.47476	39.4605	37.7839	26.8546	16.0861	28.2299	22.5844
PBANKA_1227700	-0.474352	7.80702	8.18247	5.33614	4.85038	4.78272	4.09237
PBANKA_0305300	-0.473897	23.1679	25.9506	19.2834	13.3317	15.1606	15.7008
PBANKA_1323600	-0.473522	17.4052	9.6263	10.5728	6.99331	10.0378	7.1597
PBANKA_1114000	-0.472663	18.8639	9.44806	6.97776	5.97146	9.77153	6.37801
PBANKA_0606200	-0.472465	1007.03	990.136	1124.27	875.588	607.643	582.338
PBANKA_1217800	-0.47227	55.0903	42.9599	43.8984	23.9828	34.6628	33.7468
PBANKA_1447500	-0.471013	10.0969	10.8289	11.9702	6.50256	7.58734	7.71704
PBANKA_0711300	-0.470895	25.695	19.7715	24.8507	15.2842	15.5273	15.5707
PBANKA_1213500	-0.470869	12.1984	11.2432	8.21683	6.27853	7.52213	6.57299
PBANKA_0910400	-0.470599	5.45002	3.25064	2.54531	1.45694	2.66962	2.76885
PBANKA_1332000	-0.470235	52.8449	69.7103	41.6653	35.4174	48.1908	24.8943
PBANKA_0614600	-0.47019	16.1254	7.21032	6.34156	4.25126	9.39641	5.12124
PBANKA_1208500	-0.469957	17.7925	12.6885	13.4586	7.67559	14.0643	7.34956
PBANKA_1134900	-0.469895	2562.22	1584.79	1510.69	1352.09	1125.56	1115.74
PBANKA_1240500	-0.469576	8.46115	16.4564	11.0684	7.51235	7.63344	8.59124
PBANKA_0720900	-0.469241	803.39	888.036	1073.53	596.303	596.075	664.492
PBANKA_0509500	-0.468578	74.5293	37.3813	34.5009	29.4055	35.206	27.9456
PBANKA_1245150	-0.468409	61.2475	49.1422	60.6275	32.6436	43.8527	37.3035
PBANKA_1229600	-0.468049	23.9524	17.3788	13.3119	11.1625	13.1559	10.6348
PBANKA_1124000	-0.467925	303.483	304.305	364.176	221.977	210.422	217.658
PBANKA_1002500	-0.467001	64.0437	65.8313	54.0402	42.0345	34.7525	42.2105
PBANKA_0105100	-0.466864	517.908	460.674	586.91	247.312	367.803	430.509
PBANKA_1460100	-0.466219	4.50995	8.45431	5.35818	3.44128	5.05536	3.71012
PBANKA_0832200	-0.4661	7.90322	16.0014	7.19727	5.90153	11.4219	3.71742
PBANKA_1405300	-0.465692	17.253	22.0571	15.5711	11.6243	13.0976	11.3445
PBANKA_1209600	-0.464797	11.257	17.2954	14.4786	5.53598	11.3793	11.6434
PBANKA_1426700	-0.464467	15.2553	13.2617	10.4481	7.72766	10.2873	7.41238
PBANKA_0620000	-0.464069	14.6829	23.8249	13.9851	10.6254	13.7908	10.3073
PBANKA_1345600	-0.46339	55.6695	52.2002	44.1199	33.5035	39.4411	27.3648
PBANKA_1431000	-0.46258	8.45172	9.48723	9.02019	4.76817	8.84895	4.63202
PBANKA_0808420	-0.461885	21.6005	28.1027	13.9839	12.6385	14.2165	14.0498
PBANKA_0609500	-0.461497	642.011	406.522	364.935	374.124	273.36	252.938
PBANKA_0311300	-0.461301	6.72193	4.01942	2.474	1.96832	2.43978	3.62003
PBANKA_0923600	-0.461081	91.9634	95.5168	133.476	90.2159	68.039	60.967
PBANKA_1235500	-0.46082	5.94492	7.13672	3.72776	3.06866	3.84721	3.86149
PBANKA_0711800	-0.460774	24.002	25.9084	16.0412	13.8646	17.7713	11.5275
PBANKA_1435800	-0.460059	17.4935	21.5986	16.528	8.10144	16.7962	12.2281
PBANKA_1233900	-0.460037	85.9725	88.9851	81.9889	56.2262	70.6061	45.6849
PBANKA_1102000	-0.460002	17.8974	11.2493	8.72832	9.03071	9.20516	6.11556
PBANKA_1243200	-0.459073	21.436	48.2958	24.4989	13.9187	27.6811	21.1032
PBANKA_0110200	-0.458499	71.1782	42.4284	42.3374	30.4437	41.5764	29.4841
PBANKA_1000900	-0.457068	3.06112	1.5157	1.43075	1.14816	1.76912	0.959831
PBANKA_1244600	-0.456833	21.2103	20.6064	16.8133	10.3081	19.7521	9.41707
PBANKA_0802900	-0.456782	6.46704	3.5753	2.63187	2.55121	2.92169	2.52083
PBANKA_1303100	-0.456495	13.2693	4.76906	4.2223	4.92134	5.61934	3.40641
PBANKA_0401700	-0.455741	16.508	8.03586	6.62704	6.2204	7.3844	6.06575
PBANKA_1401300	-0.455336	231.394	245.575	170.487	139.457	182.765	107.315
PBANKA_0103000	-0.45513	24.5753	30.6158	32.8738	15.5246	24.1263	20.3867
PBANKA_0706300	-0.454537	19.8413	10.7439	10.2678	9.82416	9.59783	6.93609
PBANKA_0313400	-0.453755	9.04383	33.0822	7.77744	11.2994	8.8088	11.7811
PBANKA_1240800	-0.453447	3.98202	0.942064	1.00838	1.0505	1.85613	0.809609
PBANKA_1348100	-0.45154	30.8509	19.9028	15.5555	9.79667	17.2605	15.301
PBANKA_1440400	-0.451539	5.19723	8.59315	4.04917	3.76635	4.69668	3.33516
PBANKA_0521200	-0.451498	80.0896	38.5636	42.3692	32.5551	40.5414	31.0811
PBANKA_0920100	-0.451344	44.506	33.3922	34.0442	21.7168	31.7097	21.2183
PBANKA_1018400	-0.45106	49.744	37.5746	32.2016	21.0332	31.0597	26.0173
PBANKA_1029200	-0.450527	6.77589	13.418	8.24258	6.87867	5.86441	6.25516
PBANKA_1327600	-0.449937	13.0676	10.2462	9.92144	7.78876	8.8439	5.57748
PBANKA_0810400	-0.449921	17.8678	10.0295	10.0808	6.86137	9.91285	7.86265
PBANKA_0605400	-0.448807	8.55026	3.34669	2.51586	2.26922	4.06349	2.69376
PBANKA_1459000	-0.448438	5.80946	5.67835	5.09194	3.6253	4.55353	2.96809
PBANKA_0720700	-0.447995	6.05273	10.1061	3.77108	4.48101	4.41945	4.00803
PBANKA_1360800	-0.447731	11.5053	6.2436	5.22591	5.58681	5.19706	3.94775
PBANKA_0808700	-0.447608	37.7738	17.0683	10.9205	12.5441	14.653	13.525
PBANKA_1018000	-0.447233	8.62454	6.1561	3.30084	2.61997	5.51619	3.46563
PBANKA_1435700	-0.447063	30.1574	29.0437	21.7487	18.6695	20.7899	14.2655
PBANKA_1418000	-0.445423	21.7652	5.39496	7.33051	4.66221	10.4649	6.51661
PBANKA_0932200	-0.44452	258.144	408.254	299.346	150.802	348.976	172.198
PBANKA_1013700	-0.444189	43.8446	58.1315	65.1718	29.3022	44.66	41.6304
PBANKA_1105600	-0.443724	24.0759	10.3856	9.89983	8.40059	10.6565	9.15111
PBANKA_1411100	-0.443658	63.4382	58.2911	54.1043	39.823	48.3127	30.5466
PBANKA_0712800	-0.443473	47.0882	72.2805	31.6212	38.6371	32.6549	27.2868
PBANKA_1121800	-0.44318	11.5674	7.4644	5.29987	5.58865	4.99789	4.92747
PBANKA_1448100	-0.442685	7.82501	6.20043	4.50612	3.07624	5.58976	3.50775
PBANKA_1355900	-0.44217	1053.9	922.957	1036.4	810.845	618.631	592.946
PBANKA_0515300	-0.441991	67.3206	49.6777	51.7845	41.7881	40.1137	30.5931
PBANKA_0607500	-0.44171	18.9682	12.986	13.3624	8.71317	14.9481	6.91266
PBANKA_1036300	-0.441257	20.3887	25.4714	16.1177	13.8145	14.0628	13.0756
PBANKA_1238700	-0.440069	35.6587	45.0052	41.6201	21.1256	36.9456	26.1063
PBANKA_1123300	-0.439429	46.2683	21.3148	20.4966	19.997	21.0896	15.6252
PBANKA_1346300	-0.439151	480.743	389.008	391.263	282.715	279.576	276.294
PBANKA_1323800	-0.438585	293.498	181.927	207.87	163.966	145.939	140.733
PBANKA_0413800	-0.438004	13.7362	13.9552	14.6022	13.2121	9.07844	6.70319
PBANKA_0412600	-0.437029	7.85342	3.14079	2.79036	1.94659	4.42551	2.46627
PBANKA_0414900	-0.436513	31.1723	19.6344	18.1644	16.6507	15.5242	12.9878
PBANKA_0703700	-0.436466	40.3529	28.8783	19.2783	16.6026	21.4864	19.0646
PBANKA_0608200	-0.436012	81.8496	52.8364	47.015	28.7422	56.1039	35.6223
PBANKA_1003200	-0.435589	18.5831	23.8013	25.0798	12.1976	17.7786	16.4783
PBANKA_1134600	-0.434547	5.67063	2.54166	2.91228	1.25628	3.69271	2.27198
PBANKA_1440600	-0.434393	18.3481	11.1383	7.25813	7.65765	8.39797	7.40552
PBANKA_0716400	-0.434321	21.7169	16.8175	15.1599	12.0949	12.3951	11.0936
PBANKA_0915900	-0.434317	4.38664	2.48706	1.81594	1.61424	2.0037	1.92495
PBANKA_0312300	-0.43415	23.7846	32.1226	28.4778	24.4163	20.2983	13.4531
PBANKA_0933700	-0.434014	136.711	92.8432	89.6405	75.2048	75.6867	60.406
PBANKA_1438900	-0.433721	20.3586	19.4296	14.8164	11.4177	12.3674	12.293
PBANKA_0101200	-0.433151	10.4409	12.2848	7.60174	4.58106	10.2189	5.71452
PBANKA_1458400	-0.433059	6.0693	1.64125	1.3756	1.63778	2.56333	1.48598
PBANKA_0834200	-0.432814	27.415	18.0339	13.785	10.8383	14.4219	13.099
PBANKA_1354600	-0.432652	2.65377	9.06249	3.31355	2.88384	2.97236	4.08393
PBANKA_1331500	-0.431939	11.2613	6.64925	4.22914	4.99522	5.41551	3.91977
PBANKA_1408800	-0.431677	15.9714	9.98948	11.5288	5.6626	10.5704	8.64392
PBANKA_0619000	-0.430834	22.2138	15.9609	12.7519	10.4671	13.4633	9.71776
PBANKA_1420300	-0.430551	39.1867	35.5767	34.5401	17.3426	28.3856	27.9295
PBANKA_0712900	-0.430511	5259.71	6424.59	9076.13	3780.63	5153.01	5703.99
PBANKA_1458000	-0.430354	20.0597	36.02	19.6289	17.2128	19.8926	14.2004
PBANKA_1339200	-0.427333	3.23775	2.44061	1.39075	1.28577	1.95373	1.36115
PBANKA_1408100	-0.425635	13.4538	16.6333	9.57952	6.48029	12.1834	7.94547
PBANKA_1016600	-0.425038	12.8453	4.7806	4.17944	2.96992	7.70082	3.52461
PBANKA_1310900	-0.424657	29.985	39.583	26.0808	19.4559	26.9603	18.6068
PBANKA_0415900	-0.424567	27.3301	12.2187	8.20845	4.42615	15.6122	10.4739
PBANKA_0926800	-0.424133	19.9533	9.1555	9.94303	8.50898	11.1759	6.23525
PBANKA_1335000	-0.423974	562.844	518.782	589.722	406.233	346.485	385.194
PBANKA_1201200	-0.423796	61.6471	37.4262	17.5213	18.7498	30.1128	25.1388
PBANKA_1020200	-0.423563	11.0926	14.3502	10.1245	9.91543	8.872	5.53895
PBANKA_0937900	-0.423319	53.1354	46.574	43.6041	29.5609	33.8975	32.9959
PBANKA_0603100	-0.423278	2.117	1.74268	1.3581	1.14534	1.14192	1.16474
PBANKA_1026100	-0.423205	11.0695	9.18767	4.65995	6.23455	3.4874	5.99129
PBANKA_0916650	-0.42289	34.6724	33.7764	46.8056	31.3521	23.2167	25.4923
PBANKA_0410900	-0.422769	14.4127	8.60739	9.6419	6.7624	9.97329	5.3995
PBANKA_0703600	-0.422046	24.231	12.2405	9.08307	8.56258	12.3787	8.57449
PBANKA_1454500	-0.421804	25.2881	28.2824	24.8005	16.6415	21.2086	15.9581
PBANKA_1352100	-0.421486	250.451	325.638	378.876	251.072	214.175	203.438
PBANKA_1237000	-0.421244	36.1108	47.7291	37.5083	28.4938	28.4742	25.8478
PBANKA_1447100	-0.420199	64.8911	68.0227	54.1178	41.6548	45.3118	39.4916
PBANKA_0601700	-0.420157	12.2506	25.4267	10.9568	9.21071	10.8868	12.318
PBANKA_1324200	-0.420097	6.09803	13.2895	6.08617	5.25432	5.53472	6.2788
PBANKA_0521800	-0.420072	8.30042	8.44081	4.92869	4.33796	7.64755	2.80444
PBANKA_0613500	-0.419987	32.8138	22.5077	17.2	14.4427	18.6293	14.7491
PBANKA_0918600	-0.419973	90.9044	71.5443	70.846	54.4612	55.1249	47.8173
PBANKA_0613600	-0.419442	19.3825	15.6617	13.9283	10.5388	13.2042	9.37033
PBANKA_0809300	-0.419045	9.69579	15.8173	8.99361	4.91302	10.7055	7.81473
PBANKA_0828400	-0.418566	65.2654	49.0885	40.1356	30.4606	38.2829	33.9444
PBANKA_1210700	-0.418058	155.461	183.355	164.114	108.772	129.759	108.173
PBANKA_1127200	-0.416891	7.77032	5.15826	7.30445	5.77006	4.49342	3.73542
PBANKA_1244000	-0.416876	20.6219	26.27	23.0953	9.95059	24.0692	15.051
PBANKA_1447600	-0.415492	10.0616	7.06781	6.25725	4.50713	5.39474	5.5752
PBANKA_1112700	-0.415295	80.4058	38.7545	46.4838	33.1468	37.9304	38.394
PBANKA_0511500	-0.415286	34.3248	42.8736	38.1735	22.2222	35.0282	23.3034
PBANKA_1205700	-0.415192	24.8299	38.1896	20.0705	9.18613	17.5109	27.6854
PBANKA_1141600	-0.415164	29.1308	31.8695	17.2033	14.0332	18.529	19.0123
PBANKA_0401000	-0.414951	39.0636	35.8268	29.6737	23.2237	26.9924	20.7099
PBANKA_0618300	-0.414608	5.31409	5.21139	5.74942	3.63378	5.08798	2.72366
PBANKA_0909400	-0.413651	35.7184	26.0948	22.6976	19.5108	18.306	18.3739
PBANKA_1027100	-0.413478	30.6397	14.7867	11.8165	11.7437	15.4267	10.2212
PBANKA_0516100	-0.41327	20.2801	17.425	12.5555	11.8398	11.7548	9.96403
PBANKA_0518200	-0.413261	41.376	38.8277	34.9082	26.3909	31.8834	20.9003
PBANKA_0821600	-0.411617	26.5866	8.54891	8.82822	8.82854	11.3047	8.20799
PBANKA_0924100	-0.409745	145.619	119.022	116.487	83.838	90.2987	84.7922
PBANKA_0209300	-0.409471	193.369	202.035	235.569	155.754	139.273	144.27
PBANKA_0519500	-0.409093	16.0244	83.8523	15.9256	28.9681	18.1623	28.7371
PBANKA_1311000	-0.409079	25.9116	24.7406	21.4993	16.6296	16.8748	15.5889
PBANKA_0917000	-0.408992	40.6269	32.2584	29.3413	23.081	24.015	21.9213
PBANKA_1017500	-0.408602	13.3586	8.09968	6.15074	6.48145	6.36445	5.3183
PBANKA_0910100	-0.407779	8.19439	8.14727	5.25797	3.04875	6.77606	4.73489
PBANKA_1304800	-0.407409	4.73609	10.077	5.11104	2.48578	7.85703	3.65737
PBANKA_0604700	-0.406202	45.4478	31.866	30.6601	19.7336	30.9253	22.7097
PBANKA_1028700	-0.406115	219.934	179.254	194.281	159.364	132.587	115.006
PBANKA_1231200	-0.405224	34.4441	20.0633	17.3051	17.035	18.5847	12.4083
PBANKA_0519800	-0.405214	24.0033	22.9876	17.4198	13.1728	19.4456	11.6567
PBANKA_1434800	-0.405105	78.5256	64.889	56.1094	46.824	48.5686	39.9144
PBANKA_0939800	-0.404887	11.8996	9.25606	7.92764	6.50172	7.62748	5.61425
PBANKA_1322400	-0.404691	129.274	77.7419	74.7587	60.2257	72.2839	56.6937
PBANKA_1349700	-0.404446	25.5992	17.8597	13.1035	12.1176	14.5124	11.0675
PBANKA_0934700	-0.404156	69.7112	51.3794	54.6907	41.6371	45.0115	34.0059
PBANKA_0102400	-0.403466	21.5472	9.70562	9.51645	10.8358	9.19631	6.79074
PBANKA_1364600	-0.403388	31.1652	30.5115	13.7235	12.3015	19.8388	17.4796
PBANKA_1234700	-0.403384	7.53785	5.92814	4.16291	3.83302	4.22839	3.71178
PBANKA_0521000	-0.402606	13.4682	7.3366	3.5167	3.75985	7.18213	4.77129
PBANKA_0800700	-0.402327	13.2796	6.92834	5.34252	5.35524	6.45519	4.96703
PBANKA_0807100	-0.402141	18.1341	11.1912	10.2976	9.42424	9.56221	7.64577
PBANKA_1458500	-0.399781	14.6854	14.7624	19.2284	8.40852	14.9022	11.3068
PBANKA_1038000	-0.399486	23.7216	76.0349	28.8959	14.2398	52.4018	24.9087
PBANKA_0916100	-0.399207	308.307	160.644	171.892	133.486	167.368	130.495
PBANKA_0927600	-0.399177	605.405	290.616	225.763	263.671	269.133	199.916
PBANKA_0315400	-0.399119	24.6107	35.3347	16.8832	15.6351	17.9529	18.0385
PBANKA_1013300	-0.398546	36.9032	23.841	20.0414	18.5323	19.862	15.7771
PBANKA_1110000	-0.398181	8.56787	4.1	3.18526	2.89432	4.01339	3.42404
PBANKA_1402000	-0.397398	18.9552	18.184	9.86106	8.19281	14.7758	8.89474
PBANKA_0518500	-0.397009	517.707	464.413	703.911	457.3	378.34	364.44
PBANKA_0417200	-0.396723	1413.95	1507.99	1854.3	1418.99	1007.21	945.699
PBANKA_1006500	-0.396214	2.53898	3.1679	3.17144	1.56505	2.90545	1.83306
PBANKA_1420400	-0.396035	24.4359	27.385	14.4576	13.6091	15.7447	15.0541
PBANKA_0300600	-0.394646	77.2177	245.724	105.775	86.6403	128.74	86.2273
PBANKA_0834000	-0.393903	26.7897	19.1632	17.1284	18.7115	13.1214	10.9368
PBANKA_0209500	-0.393331	18.3399	26.3544	13.0723	13.2985	11.8429	13.6827
PBANKA_0811500	-0.392428	16.7668	9.59432	11.2449	7.72517	9.61063	8.28535
PBANKA_0818800	-0.392232	7.83619	6.49779	5.70902	3.48084	6.1969	4.10295
PBANKA_0700600	-0.392171	40.6662	64.3444	34.5074	26.0712	35.6596	33.8356
PBANKA_1024200	-0.391621	9.91428	13.5008	5.69911	4.79506	9.04295	5.98993
PBANKA_0939200	-0.391074	17.2319	11.9518	6.48013	7.04971	8.44805	7.883
PBANKA_1307700	-0.389642	65.6652	65.4484	60.819	55.9465	45.9729	32.2045
PBANKA_0605000	-0.389531	3.60829	5.80827	2.6549	1.76224	3.22903	3.13867
PBANKA_1323900	-0.3895	184.758	134.955	148.739	124.762	100.683	96.7255
PBANKA_0609200	-0.389361	19.2953	13.0659	12.2359	7.95197	11.6566	10.6274
PBANKA_1035000	-0.389322	44.6214	60.0631	48.8108	39.4818	35.9797	32.0192
PBANKA_1460200	-0.388951	56.2761	64.6795	53.6379	39.6572	45.9044	36.4677
PBANKA_0309000	-0.388794	23.6881	21.5085	16.7808	14.1951	17.4137	11.2835
PBANKA_0103100	-0.388001	10.2907	6.46411	3.52428	3.52825	5.81366	4.04835
PBANKA_0606600	-0.387188	10.2425	5.38116	3.80223	3.83112	4.74536	4.18967
PBANKA_1453100	-0.386607	457.466	341.527	332.714	272.629	256.441	245.616
PBANKA_1215400	-0.385588	39.8215	22.7414	17.4443	18.8015	20.2446	14.4354
PBANKA_1456800	-0.385377	35.9874	38.5166	30.5411	20.5343	26.9782	25.2066
PBANKA_0707900	-0.385094	3.70966	3.82979	2.84457	2.57279	1.87498	2.60963
PBANKA_1441900	-0.384711	79.8248	42.5941	43.6302	38.2386	39.6863	34.2022
PBANKA_1222200	-0.384113	35.3962	30.2981	30.316	20.6053	25.6202	20.6706
PBANKA_1235900	-0.383756	8.6823	7.61265	5.44997	5.56342	5.26472	4.05688
PBANKA_0720200	-0.383235	33.7658	15.7251	11.379	13.2199	16.1691	10.8194
PBANKA_0411600	-0.382121	22.6211	9.69774	7.79904	8.1759	10.8011	7.55862
PBANKA_0815300	-0.381505	14.8348	13.4445	7.82508	9.59313	7.95094	6.84391
PBANKA_1421700	-0.381349	746.348	553.047	696.818	487.22	449.07	459.834
PBANKA_1412300	-0.381163	14.2572	18.3468	10.7491	7.34298	12.9343	9.71061
PBANKA_1116200	-0.380717	44.5962	17.9092	16.5156	15.0759	20.8628	16.4038
PBANKA_1215700	-0.380516	80.6226	44.4644	54.3466	36.1354	47.8747	39.8391
PBANKA_0502100	-0.379916	10.815	6.07627	5.12289	5.02125	6.02424	3.89496
PBANKA_1464800	-0.379536	19.2829	23.2791	10.953	8.75762	12.3281	14.7663
PBANKA_0602300	-0.378315	58.5111	38.9076	28.6277	27.741	30.0258	26.9574
PBANKA_0615500	-0.378197	61.1254	30.9728	37.8444	35.8064	27.2006	25.4557
PBANKA_0904600	-0.37754	86.1352	46.8638	54.7565	47.199	44.7072	36.9667
PBANKA_1448500	-0.377514	59.7816	35.8561	27.1221	27.0698	33.227	22.6693
PBANKA_1301000	-0.376744	15.8576	11.8626	8.9477	8.37857	10.9514	6.0268
PBANKA_0609000	-0.376256	8.46124	3.78773	3.45607	2.85748	4.09916	3.48512
PBANKA_1343800	-0.375868	48.9447	58.0388	62.6539	48.6273	41.8527	31.6703
PBANKA_1239100	-0.375424	20.3759	14.8509	11.299	10.5427	12.5566	8.82225
PBANKA_0707000	-0.373946	3.70754	3.27337	2.9903	1.71165	2.8003	2.36848
PBANKA_1344600	-0.373373	91.5436	48.4111	36.3203	30.8463	49.6855	37.766
PBANKA_1038500	-0.37336	44.9566	24.0339	24.67	18.6165	24.4221	20.8606
PBANKA_1322300	-0.372768	14.7293	12.8924	9.0296	7.08562	9.36439	8.62775
PBANKA_0829500	-0.372533	7.02451	5.22863	3.5848	3.88835	4.43991	2.57655
PBANKA_0620100	-0.372399	62.455	65.4142	38.1603	31.6667	43.4388	38.6491
PBANKA_0718400	-0.372232	41.3733	26.5749	23.0282	20.9427	25.1991	16.5023
PBANKA_1309000	-0.371934	6.82175	14.9124	7.43352	6.73779	5.67397	7.76156
PBANKA_1464400	-0.371173	5.56115	5.903	2.81331	1.97208	4.16947	3.48746
PBANKA_1362200	-0.370469	23.5777	31.2371	30.1952	21.8479	22.1415	17.3386
PBANKA_1033900	-0.37034	174.167	261.67	202.887	166.543	183.157	110.243
PBANKA_1325200	-0.368587	89.8623	76.0052	96.6989	73.6253	55.9998	57.0989
PBANKA_0212700	-0.368105	44.4668	30.3576	28.8115	29.8035	23.733	18.0483
PBANKA_1360900	-0.367684	13.4664	17.0393	13.97	9.28368	12.081	10.2444
PBANKA_1010100	-0.367295	25.0366	30.3235	29.0591	19.5212	26.4341	15.3867
PBANKA_0924700	-0.367019	58.6902	35.3818	30.142	28.0785	32.9338	24.052
PBANKA_1208400	-0.366373	36.8877	36.2415	36.5389	22.856	29.4734	25.6587
PBANKA_0815400	-0.365379	981.593	1040.35	1197.45	717.817	764.163	829.912
PBANKA_0520600	-0.365333	31.9518	44.1367	25.4502	15.5869	32.7018	23.2199
PBANKA_0906000	-0.365303	14.092	6.88805	6.2609	5.61068	5.7829	6.78097
PBANKA_0302000	-0.364369	53.177	67.704	57.3472	29.2642	44.7518	52.2413
PBANKA_1457700	-0.364288	15.1762	14.5265	10.4592	10.3772	7.93652	9.29364
PBANKA_1243300	-0.363625	22.5776	27.8268	18.9582	14.2967	20.752	14.0655
PBANKA_1415900	-0.36336	17.335	23.3234	14.1821	11.164	18.623	9.37512
PBANKA_1307100	-0.362825	19.1743	11.252	10.6644	7.6417	10.5262	9.94606
PBANKA_0706700	-0.36154	420.393	443.82	468.113	345.732	301.934	304.622
PBANKA_0109500	-0.361337	39.977	32.3498	27.8344	21.9936	31.4514	17.5515
PBANKA_0518900	-0.360724	9.50082	17.1622	11.3544	12.3627	8.77958	6.21561
PBANKA_1301500	-0.359921	16.1203	7.21796	6.25294	4.87809	8.55636	6.54844
PBANKA_0910700	-0.359648	33.4538	17.0165	12.4747	15.2046	13.9545	12.8176
PBANKA_0211700	-0.359057	7.87159	2.54452	2.47652	2.77212	3.07367	2.68822
PBANKA_0702000	-0.357637	170.909	78.9349	62.5283	83.5293	71.226	54.2674
PBANKA_0206900	-0.357296	9.69511	9.32788	8.37721	7.26143	8.08562	4.43792
PBANKA_1205300	-0.356979	212.934	222.919	299.406	155.532	196.284	188.518
PBANKA_0514900	-0.35611	21787.8	24513.7	29101.5	20178.8	17294.6	17340
PBANKA_0826800	-0.355954	17.6369	10.3254	10.0999	8.6875	10.6601	7.20541
PBANKA_0108600	-0.355909	16.4795	16.8732	10.7685	10.8253	13.3945	7.0332
PBANKA_0207100	-0.355428	40.605	28.5731	34.7321	22.1708	26.8703	24.7449
PBANKA_1455500	-0.355	95.0134	78.7029	62.5912	52.683	51.8974	58.6495
PBANKA_1033400	-0.354898	23.8236	24.9823	15.4103	16.1581	17.3342	11.5345
PBANKA_1118400	-0.354798	6.53175	4.33598	3.09449	3.50613	4.00805	2.19591
PBANKA_1457300	-0.354251	14.9011	11.7472	10.1505	8.31542	10.8078	6.91839
PBANKA_0410000	-0.353979	20.0502	26.9695	25.6397	11.4991	27.8429	14.6745
PBANKA_1012400	-0.353714	48.8127	71.5221	50.7707	46.6872	40.0592	35.3039
PBANKA_0808500	-0.353444	24.1857	18.9362	6.91557	4.61823	18.2844	10.799
PBANKA_1223700	-0.353074	13.8103	13.696	15.7399	10.4236	10.7653	10.0733
PBANKA_1363800	-0.352692	27.6941	14.553	11.4253	12.4633	13.4964	10.5098
PBANKA_0835000	-0.352104	31.7432	18.3701	17.9762	13.1418	18.4902	15.4513
PBANKA_0810300	-0.351934	24.5879	10.3048	10.8796	9.99045	11.5464	9.6727
PBANKA_1304500	-0.351049	89.6397	45.0539	47.6668	44.6265	43.6187	37.4655
PBANKA_0415200	-0.350996	30.9479	37.0492	30.3221	22.184	30.1088	18.9893
PBANKA_1017600	-0.350589	33.9914	21.8594	16.1751	16.2902	19.3991	13.9735
PBANKA_1322000	-0.35054	28.039	13.0388	10.3888	11.5879	14.6648	8.84815
PBANKA_1349800	-0.350247	5.18892	17.5144	11.7979	7.2583	9.97479	8.32729
PBANKA_0720000	-0.350217	65.3427	52.3977	49.6691	47.5987	38.9882	31.6597
PBANKA_1127300	-0.350123	14.9512	11.1826	7.58123	7.18996	9.34601	6.82644
PBANKA_0813300	-0.349941	187.136	156.361	161.406	113.335	123.013	122.553
PBANKA_0929400	-0.349554	47.6549	34.8103	28.6721	27.2363	24.7761	24.861
PBANKA_0600500	-0.349087	19.6228	23.4994	14.1269	11.3105	14.7986	13.9766
PBANKA_1314700	-0.348126	35.3079	20.5444	18.3492	17.1988	19.3255	14.9061
PBANKA_1016000	-0.347311	96.6153	110.685	118.395	77.0316	86.8329	74.4143
PBANKA_1204800	-0.346355	43.69	36.8879	37.8588	26.315	39.3838	20.6186
PBANKA_1312600	-0.346211	24.4832	21.2076	26.3869	11.4314	20.0221	20.3644
PBANKA_0518400	-0.34513	17.1368	20.3806	17.2128	14.5694	15.9016	9.5065
PBANKA_0304500	-0.345117	43.9694	34.7998	21.1619	22.4498	24.836	21.4494
PBANKA_0614400	-0.345063	11.4669	8.41762	5.03566	5.34823	6.9622	4.89319
PBANKA_0932100	-0.345013	43.2421	55.0785	56.1551	40.4911	39.2563	33.5293
PBANKA_0505300	-0.344694	3.83918	3.08726	1.50636	1.23107	3.01754	1.60474
PBANKA_0923000	-0.343824	33.4538	32.2692	21.4104	21.6094	19.2076	19.7894
PBANKA_1102400	-0.343737	7.74575	7.29961	5.58496	5.01258	4.00791	5.36371
PBANKA_0109600	-0.343535	74.3396	87.7373	76.5396	51.5765	71.8481	50.6579
PBANKA_0508600	-0.343324	95.7086	71.4667	75.7116	65.1818	58.4182	49.4278
PBANKA_0710500	-0.34331	26.3908	10.8162	10.1937	9.43542	12.4582	10.3438
PBANKA_0309800	-0.34331	14.2227	17.053	13.4895	11.957	12.4736	8.09402
PBANKA_0935300	-0.34326	12.9374	6.40111	6.03934	4.96684	7.17157	5.40778
PBANKA_1128600	-0.342689	32.9631	11.8901	13.2622	13.7609	14.941	11.026
PBANKA_1351700	-0.342619	42.1056	29.7947	25.9662	19.1927	27.0838	22.564
PBANKA_1117300	-0.342601	11.9677	7.04965	4.89886	4.76817	6.62316	5.01645
PBANKA_0824300	-0.34244	93.3316	53.7751	44.4109	46.7515	50.1059	35.7429
PBANKA_0501500	-0.342128	10.5957	13.5412	6.45476	4.70557	9.75258	7.07114
PBANKA_1129000	-0.342074	360.643	394.837	524.694	294.265	300.742	349.622
PBANKA_1005100	-0.341716	10.2388	6.21038	4.19327	3.90038	6.92742	3.54893
PBANKA_0417800	-0.341647	32.6559	35.662	20.8004	22.5941	21.259	18.4943
PBANKA_0802100	-0.341599	53.3968	30.0727	27.3276	24.0861	27.3728	25.1587
PBANKA_1308400	-0.341578	16.9108	17.4269	9.8008	10.5037	10.5793	9.62521
PBANKA_0514000	-0.341557	27.9604	52.6585	51.0649	31.7957	36.1145	30.5326
PBANKA_1034000	-0.341194	100.308	113.163	111.64	64.2934	83.2749	88.0268
PBANKA_0705000	-0.341139	43.5596	42.7132	45.4059	38.2193	33.3392	24.8261
PBANKA_1425600	-0.341031	10.2503	5.53041	3.88655	4.45116	6.07343	3.09942
PBANKA_1201500	-0.339433	51.1307	57.0204	53.062	35.6206	45.1492	36.5866
PBANKA_0202200	-0.339123	16.4769	13.5288	12.3087	9.52448	11.1168	9.45434
PBANKA_1015600	-0.33831	10.2361	9.46004	5.85888	4.82298	9.41876	4.08494
PBANKA_1122300	-0.337782	30.3832	29.4047	29.3005	22.3441	19.7528	21.8592
PBANKA_1017300	-0.336671	187.477	92.6814	99.9683	88.8587	90.7639	84.5898
PBANKA_1226200	-0.336547	11.7701	11.7201	6.5828	4.82652	12.0897	4.7783
PBANKA_1419000	-0.336459	30.3621	17.7489	14.7909	12.855	18.4664	12.6987
PBANKA_0314000	-0.336174	8.30013	8.68378	5.93454	2.47917	5.96228	7.35228
PBANKA_1002000	-0.33583	71.5815	61.8549	50.3829	54.9051	45.4716	30.4875
PBANKA_0704600	-0.335631	15.5379	8.21052	4.90121	6.2208	7.93435	5.36903
PBANKA_0809800	-0.335624	9.65088	8.98835	7.09181	5.649	7.40287	5.36563
PBANKA_0523200	-0.335426	3.39691	3.75226	2.56431	1.8103	3.33951	1.85367
PBANKA_0907700	-0.334639	29.6039	18.8936	15.5247	13.8026	17.1115	13.8557
PBANKA_1430000	-0.33456	10.7406	12.9317	5.71337	5.23728	8.53807	6.7425
PBANKA_1319800	-0.334547	4.83287	2.76455	2.38343	2.09078	3.30262	1.6707
PBANKA_0508500	-0.334499	98.9327	65.9344	67.1749	41.0592	71.5943	53.2008
PBANKA_0501600	-0.333764	14.5118	38.6391	12.3846	13.6826	14.164	18.0344
PBANKA_0940200	-0.333667	15.4098	13.2374	9.16159	9.90847	9.21807	7.51441
PBANKA_0104500	-0.333444	548.235	415.638	444.276	336.889	304.337	360.425
PBANKA_1124600	-0.332592	85.7619	100.358	86.7627	48.6648	88.3451	63.1153
PBANKA_1439700	-0.332432	35.8344	23.1526	25.6231	19.7924	24.228	16.8659
PBANKA_1114200	-0.331914	346.991	434.397	504.516	314.13	318.282	323.745
PBANKA_1425300	-0.331856	3.67439	2.14242	1.68143	1.56816	2.35375	1.34999
PBANKA_1335100	-0.331214	30.0218	9.15434	7.94139	10.35	12.2527	8.99326
PBANKA_0825300	-0.330953	28.398	28.1098	11.0513	14.5481	16.4152	15.3402
PBANKA_0832600	-0.33082	34.8043	31.9075	24.721	16.4698	35.4015	15.1452
PBANKA_0411100	-0.330463	8.36174	8.7607	5.94124	4.96504	7.35557	4.33258
PBANKA_1229300	-0.330388	16.304	3.4361	4.56668	5.6636	7.38845	3.53245
PBANKA_1443900	-0.330227	74.438	51.7868	42.6004	39.5649	47.5923	32.5596
PBANKA_1314900	-0.32931	221.905	126.425	113.456	116.938	107.778	96.6929
PBANKA_1026900	-0.328951	32.2104	45.7977	25.6554	20.9634	25.0514	27.5522
PBANKA_1235400	-0.328774	7.39091	7.69993	4.46656	4.89532	4.88962	4.0616
PBANKA_0410650	-0.328635	9.46398	10.4119	7.65648	6.52057	9.52102	4.22728
PBANKA_0912000	-0.328183	38.0687	25.2332	16.8753	18.8649	21.1903	15.7478
PBANKA_1354700	-0.327383	16.461	7.0741	6.44125	6.57335	9.30533	5.07082
PBANKA_0201800	-0.32636	9.92629	8.66182	6.9192	5.55578	8.13905	4.7751
PBANKA_0104900	-0.324907	39.7815	44.5364	29.4243	33.4011	26.2986	21.5929
PBANKA_1419700	-0.324887	7.4128	14.5086	9.51367	4.59757	11.7124	7.23041
PBANKA_1325400	-0.324546	198.327	188.253	269.648	143.637	158.924	186.557
PBANKA_0909300	-0.32429	16.1939	13.3719	11.9894	9.77706	11.9433	8.36637
PBANKA_0901200	-0.323881	55.5842	63.3973	63.6957	31.5982	54.2251	49.264
PBANKA_1108200	-0.322765	17.4716	37.0482	22.5809	19.461	22.6857	15.1315
PBANKA_0408000	-0.322167	8.15279	4.5578	3.71038	3.44852	4.42322	3.59928
PBANKA_0211800	-0.321951	2.96608	2.29712	1.69783	2.04184	1.75376	1.22046
PBANKA_1434300	-0.321725	36.3152	19.9024	19.3064	21.313	18.5195	13.5722
PBANKA_0302900	-0.321575	62.6653	41.9002	47.8581	34.7679	39.1797	36.0275
PBANKA_1305500	-0.321316	105.287	82.3297	97.0675	71.7706	69.4431	66.4954
PBANKA_1144300	-0.321294	17.2797	16.4635	12.7301	8.70244	12.6328	11.9389
PBANKA_1328400	-0.32104	181.553	168.299	125.602	89.6255	142.135	111.02
PBANKA_0910000	-0.320999	30.4565	27.4241	18.231	19.5582	16.1456	17.7217
PBANKA_1245400	-0.32084	28.2701	20.9822	16.7602	15.0456	17.8428	14.1151
PBANKA_0902900	-0.320806	811.343	739.726	1052.55	585.845	609.963	741.331
PBANKA_1016200	-0.320685	22.5688	11.4832	9.55097	9.98886	11.3174	9.02628
PBANKA_0209800	-0.320454	10.2105	4.97595	4.3259	4.00021	4.95838	4.55267
PBANKA_0902600	-0.320116	22.9866	9.67659	10.6306	9.63014	11.0286	9.57251
PBANKA_0926300	-0.320082	29.7956	18.6075	19.0574	12.0967	18.8973	17.1591
PBANKA_0608000	-0.31974	29.7713	25.1206	32.1761	23.5766	19.4475	21.0065
PBANKA_1340900	-0.319735	4.27473	3.85339	1.94152	2.51257	1.95026	2.4902
PBANKA_1442900	-0.319664	4.13411	3.26805	2.31909	1.67586	3.133	2.0992
PBANKA_1114300	-0.319002	33.1683	17.6425	16.45	15.7449	16.9506	14.5334
PBANKA_1446700	-0.318332	19.7294	13.0951	11.1118	10.0324	11.4641	9.67165
PBANKA_1426400	-0.317859	33.1519	29.167	16.9777	15.2386	25.2286	16.0946
PBANKA_0615600	-0.317491	16.1228	14.742	13.2121	12.0819	10.9266	9.0598
PBANKA_1212300	-0.317487	20.3832	15.3167	12.0172	11.7679	12.4651	9.79824
PBANKA_0505400	-0.316579	102.555	83.2707	73.4155	65.7634	60.5235	59.4883
PBANKA_1308500	-0.316304	11.2344	8.37183	8.56206	6.8646	7.51751	6.07579
PBANKA_0809900	-0.316187	14.7718	12.7947	11.3994	8.41328	12.0499	8.03042
PBANKA_0813600	-0.315186	25.2253	13.4831	13.1934	13.8157	12.8101	10.1147
PBANKA_1126200	-0.314911	80.1961	113.44	106.373	76.7949	88.9155	60.7129
PBANKA_1332300	-0.314907	23.2763	15.0554	15.0406	11.5637	16.6483	10.4818
PBANKA_0829800	-0.314542	35.5411	25.4324	23.8961	18.2658	24.497	18.5911
PBANKA_0104600	-0.314526	36.5568	25.1746	18.9019	20.3503	19.7174	16.8043
PBANKA_1236400	-0.314473	13.4791	13.8325	11.1503	9.52197	10.2984	8.24023
PBANKA_1037900	-0.313956	174.534	146.562	148.056	95.6278	123.339	122.777
PBANKA_0413300	-0.313778	91.3799	49.8938	49.0361	48.6819	51.7814	35.4252
PBANKA_0936800	-0.313684	77.857	85.0196	82.1261	60.703	71.7264	50.331
PBANKA_1010000	-0.313058	78.9973	85.0763	68.7026	51.2751	85.9765	37.3143
PBANKA_1238200	-0.312671	131.23	128.332	108.631	98.8415	85.2618	82.6214
PBANKA_0925900	-0.312409	20.7694	11.4866	7.87226	8.01642	13.7315	6.71197
PBANKA_0606800	-0.312358	43.3655	30.1725	25.9262	18.7685	26.2593	25.6343
PBANKA_0517300	-0.311458	23.7599	13.2382	9.7721	10.7278	13.491	8.74821
PBANKA_0803900	-0.311157	3.72449	75.8047	8.60164	15.84	21.9904	25.0299
PBANKA_1201700	-0.311068	54.03	60.307	71.1306	31.5385	47.3203	59.1808
PBANKA_1461000	-0.31075	19.1886	19.7211	16.1842	13.0784	12.0653	14.5989
PBANKA_1103200	-0.310354	15.3415	10.5235	6.80484	5.90031	7.8427	8.93028
PBANKA_1242100	-0.310058	51.4811	69.0836	92.0525	51.3503	54.5005	56.9476
PBANKA_1018800	-0.309613	99.1974	48.9142	41.1735	45.6821	52.8326	34.7647
PBANKA_0929900	-0.309486	18.1003	27.9312	19.6622	17.1132	18.2119	13.4704
PBANKA_1459400	-0.309277	46.8165	44.27	33.7151	30.4591	29.0106	30.1924
PBANKA_1362500	-0.30894	20.2608	22.5595	17.7338	10.7434	18.6641	15.024
PBANKA_1350700	-0.308791	17.3178	17.1934	10.4114	9.3307	13.2545	9.75897
PBANKA_0306200	-0.308566	15.5401	22.4418	16.1568	13.3296	15.5337	11.3552
PBANKA_1134500	-0.307991	8.11912	4.29297	2.89401	3.34835	4.13925	3.17185
PBANKA_1342300	-0.307779	318.162	250.288	323.068	248.336	201.258	209.209
PBANKA_0901500	-0.307564	7.32665	6.6369	4.99068	4.49308	6.15366	3.28851
PBANKA_1029000	-0.307189	9.00067	25.6454	9.74016	12.0574	7.40538	12.2047
PBANKA_1236900	-0.306928	118.493	195.639	146.481	81.2561	125.788	135.241
PBANKA_0937500	-0.306894	303.155	223.636	218.343	201.715	184.643	154.211
PBANKA_0106900	-0.306779	7.54878	7.16527	5.94316	6.32237	5.48208	3.42901
PBANKA_1211400	-0.306585	15.6596	11.2104	11.1665	10.2709	9.40994	7.96771
PBANKA_0313900	-0.306485	11.6309	5.22301	5.06852	4.94881	5.16368	5.19434
PBANKA_1112600	-0.306373	19.6692	13.392	10.9173	8.54446	13.2477	9.71883
PBANKA_0300900	-0.306027	25.3944	13.997	11.7476	12.6505	12.8923	10.6658
PBANKA_0307700	-0.305835	1.47976	0.440765	0.462784	0.176599	1.21346	0.292312
PBANKA_0829900	-0.305692	16.0627	16.5567	16.8857	12.8636	11.1539	12.505
PBANKA_1130200	-0.305604	31.0654	38.1451	26.6072	18.3599	28.0045	23.8739
PBANKA_0904400	-0.305339	33.1927	15.9963	16.3399	14.0775	16.0177	16.0772
PBANKA_1356900	-0.305286	18.6518	17.8896	14.6235	11.5231	14.8476	11.1705
PBANKA_1112200	-0.305181	16.5925	11.0738	9.27672	9.0819	9.78892	7.63563
PBANKA_1218900	-0.30511	108.142	121.725	103.847	69.2366	113.656	67.8956
PBANKA_0517600	-0.304444	650.107	510.058	625.362	553.104	395.227	369.64
PBANKA_0830000	-0.303504	51.3689	40.0546	32.8138	26.687	37.0473	26.6208
PBANKA_0804800	-0.302686	16.9939	24.6623	12.4033	10.5713	18.0044	11.1169
PBANKA_0913300	-0.302685	7.27151	5.84058	3.84707	3.63985	5.70809	2.97923
PBANKA_1228700	-0.302386	27.1918	25.3517	16.4053	14.3437	16.5817	18.2057
PBANKA_0932000	-0.302292	35.5709	56.7041	32.6492	27.0575	36.1265	28.9389
PBANKA_1102900	-0.302003	65.8031	37.6261	30.56	33.6804	34.5946	26.7288
PBANKA_1212500	-0.301863	14.4484	25.8493	11.7494	11.3291	11.5434	14.5072
PBANKA_1022700	-0.300313	36.9966	14.3642	10.7157	12.5236	17.2458	13.1012
PBANKA_1406300	-0.300299	16.2332	30.8861	16.2871	14.131	18.2973	14.5035
PBANKA_1429800	-0.299957	26.1341	23.9987	27.6332	20.7016	23.5883	14.6534
PBANKA_0212800	-0.299919	27.8037	35.0265	26.3518	23.6884	21.0497	20.8502
PBANKA_1306900	-0.299552	71.4174	41.9544	34.7006	37.3662	36.7465	31.0195
PBANKA_1324800	-0.299076	31.7953	14.3012	14.5867	14.8716	14.3565	13.5838
PBANKA_1403400	-0.298835	14.9325	12.3295	11.773	6.99331	12.1648	9.52464
PBANKA_1013100	-0.298136	137.472	139.809	105.264	74.0968	118.05	90.0173
PBANKA_1138100	-0.297733	17.5889	25.6707	24.3496	22.3812	11.2629	16.6797
PBANKA_0411950	-0.297727	17.4747	9.13989	9.1109	9.05551	9.69139	6.95654
PBANKA_1329100	-0.297449	427.57	372.837	516.887	389.219	306.621	298.483
PBANKA_1018100	-0.297325	249.895	227.676	234.523	188.404	178.584	161.545
PBANKA_1333800	-0.297066	30.89	32.6366	25.0972	21.7217	23.5816	19.9097
PBANKA_1030700	-0.29681	6.49117	8.36173	3.80213	3.33706	5.68263	4.42956
PBANKA_1004000	-0.296443	13.2068	15.6229	13.9729	11.2062	13.7862	7.54281
PBANKA_0614800	-0.296115	37.3296	19.4868	16.0612	13.8688	22.6228	15.5786
PBANKA_0918400	-0.295555	16.4112	14.0981	17.3932	12.7037	10.2559	12.6304
PBANKA_1427600	-0.295483	30.6472	12.4378	12.2282	13.3932	13.9809	11.5348
PBANKA_1012000	-0.29548	14.3349	13.8993	8.91322	7.25432	11.499	8.25918
PBANKA_0512500	-0.295468	64.3577	77.9855	62.6421	53.5453	53.2719	45.6124
PBANKA_0809600	-0.295218	8.81487	13.3385	8.58038	5.55925	8.08646	8.97295
PBANKA_0311200	-0.294254	25.9598	28.0823	16.4996	13.4219	21.2926	16.6724
PBANKA_0818100	-0.294215	24.1736	17.4232	14.851	12.5281	15.4181	12.9993
PBANKA_1315100	-0.294084	14.5344	11.4568	7.69155	7.46275	9.08405	7.64842
PBANKA_1039100	-0.293607	20.7281	14.1696	10.9724	10.2895	12.2632	10.4041
PBANKA_1309800	-0.292389	32.9289	28.4013	19.3018	20.5948	18.4763	18.8302
PBANKA_1221200	-0.292257	106.133	174.316	129.34	94.8783	119.239	95.7449
PBANKA_1431500	-0.291993	285.697	213.264	230.488	218.735	174.237	145.409
PBANKA_1111400	-0.291955	33.47	31.7997	21.2103	17.5723	24.3691	20.9429
PBANKA_1334600	-0.291506	26.3894	53.4186	26.06	17.9012	32.865	27.9525
PBANKA_0709100	-0.290807	164.846	143.221	118.656	78.3848	138.77	99.2975
PBANKA_0520800	-0.290698	19.0184	7.23404	7.94757	5.26634	11.2798	7.87934
PBANKA_0941800	-0.290412	4783.82	1780.16	1533.15	1728.35	1717.13	2111.38
PBANKA_1106400	-0.290061	12.1032	17.9675	10.1945	8.25173	11.8105	9.71795
PBANKA_0825700	-0.289997	337.647	371.437	492.322	331.586	305.626	286.731
PBANKA_1013200	-0.28972	161.315	130.777	115.203	102.614	112.159	85.3806
PBANKA_1332500	-0.289576	30.8586	37.3665	31.6218	27.9733	22.5504	23.8068
PBANKA_1456300	-0.289507	44.6564	37.5792	45.6866	22.3097	38.5779	35.4875
PBANKA_1120500	-0.288435	3.07933	1.75105	1.76694	1.42915	2.09496	1.29669
PBANKA_0509400	-0.288406	8.97719	8.42298	6.16041	5.53091	6.14084	5.55158
PBANKA_1352900	-0.288266	25.4026	13.4366	14.0971	8.24128	16.7188	13.3814
PBANKA_1200900	-0.288188	24.0916	18.247	11.2596	10.0105	17.2251	11.4796
PBANKA_0608700	-0.288068	18.7084	16.5888	9.0421	9.88954	11.811	10.1335
PBANKA_1014300	-0.287833	19.5329	15.6795	9.83666	7.45954	13.7871	11.2231
PBANKA_1305600	-0.287284	15.6498	13.3224	10.3545	9.82468	10.1705	8.79265
PBANKA_1228500	-0.287191	43.6199	20.4702	18.4124	20.3386	21.3406	16.9842
PBANKA_1016500	-0.287048	34.2988	24.763	15.7347	15.7762	22.1659	15.9148
PBANKA_1037100	-0.286057	22.6965	15.4768	13.2175	11.4468	12.5578	13.0741
PBANKA_1202000	-0.285799	1202.2	1480.09	1454.99	1161.42	957.848	1002.11
PBANKA_1226400	-0.285299	23.1087	25.7384	17.9661	15.199	20.5541	14.054
PBANKA_1433400	-0.284826	51.1575	37.2201	25.9318	21.1526	29.0692	31.1222
PBANKA_0109400	-0.284623	44.2076	43.8586	38.0147	23.1801	42.294	28.9028
PBANKA_1331600	-0.284272	31.605	38.0544	34.833	21.6508	32.6407	25.2
PBANKA_1003300	-0.284009	29.7049	13.1916	19.7902	13.397	18.79	14.2507
PBANKA_0510500	-0.283454	13.6262	6.35573	5.31353	6.14797	6.31907	5.45564
PBANKA_0522100	-0.283418	38.0923	14.4446	12.5741	16.4014	15.599	13.464
PBANKA_1115500	-0.283208	39.757	37.1609	23.181	17.3239	27.4589	27.6
PBANKA_0313800	-0.282731	155.15	141.03	114.01	111.078	111.511	81.4342
PBANKA_1363700	-0.282523	17.403	20.1439	15.6218	13.9494	11.4169	13.8651
PBANKA_1442800	-0.282364	11.6989	8.70743	6.77713	6.9716	9.01369	4.24198
PBANKA_0921600	-0.282321	61.277	53.1203	40.7637	44.5596	39.506	29.9578
PBANKA_0935400	-0.282304	7.43652	6.19547	5.70221	4.12527	5.48922	4.66057
PBANKA_1334200	-0.282286	20.8858	31.703	26.514	24.0881	19.2213	16.8112
PBANKA_0506600	-0.281862	226.071	223.043	198.211	204.315	160.6	118.752
PBANKA_1232700	-0.281719	10.3822	14.8525	8.78905	6.32915	10.7381	8.29905
PBANKA_1343900	-0.281478	13.8455	13.6267	11.2634	10.6768	9.57802	8.57449
PBANKA_1112400	-0.281342	33.9463	12.6503	8.60258	11.4261	15.0087	11.849
PBANKA_1457400	-0.281207	20.81	14.0293	10.9765	10.4018	12.0104	10.7186
PBANKA_1405400	-0.280826	24.5555	37.2499	24.7289	17.7128	28.7287	19.2696
PBANKA_0112400	-0.280441	13.4538	15.1152	6.84023	6.5024	9.88285	9.13944
PBANKA_0606000	-0.280347	15.3927	15.81	14.1482	12.289	14.2767	8.01529
PBANKA_0100200	-0.280323	35.3227	37.4702	25.8055	15.7612	29.1207	27.7955
PBANKA_1407900	-0.280137	747.749	466.025	473.841	483.86	374.215	370.033
PBANKA_1332600	-0.276812	14.7955	23.0903	9.14408	10.7436	12.3266	11.2334
PBANKA_0410800	-0.276806	9.94124	8.92314	6.48845	4.91073	9.16828	4.91802
PBANKA_1423800	-0.276582	6.56191	6.19529	3.21257	3.39914	4.96485	3.29998
PBANKA_0211400	-0.276174	15.9124	12.6182	8.54206	7.72517	9.8093	9.32227
PBANKA_0510400	-0.275988	77.75	59.8142	65.3643	51.1461	49.9826	50.3403
PBANKA_0108900	-0.275513	16.9539	19.9865	13.9989	9.68586	19.0873	9.88158
PBANKA_1353200	-0.274676	74.4713	59.9669	62.4301	30.4255	65.527	51.9481
PBANKA_1421500	-0.274283	455.848	191.293	208.06	221.419	197.314	192.975
PBANKA_1001500	-0.274101	41.9771	30.451	21.9606	20.0603	28.9569	20.2219
PBANKA_1462100	-0.273677	23.3376	14.667	14.8391	8.28156	15.7016	14.5541
PBANKA_1139100	-0.273101	12.1508	8.29067	7.64971	7.439	7.40087	5.91857
PBANKA_1433300	-0.272513	37.7777	36.1172	26.1535	25.6993	27.041	21.5413
PBANKA_1121200	-0.271225	18.1744	12.527	13.7855	9.75383	12.1229	11.3183
PBANKA_1200800	-0.27102	106.49	138.18	121.73	107.151	91.7378	80.3534
PBANKA_1441800	-0.270835	62.3893	16.1669	19.9488	16.2738	32.1362	21.6789
PBANKA_1032000	-0.270769	22.4389	15.1039	14.5494	10.2843	16.6173	11.7613
PBANKA_1037300	-0.270429	109.14	104.845	72.7951	55.3737	80.5806	75.8974
PBANKA_0919300	-0.268982	34.6259	41.8816	31.4444	24.7731	36.6712	21.253
PBANKA_0801800	-0.268409	208.702	81.0233	77.35	86.643	86.3797	86.8684
PBANKA_0211300	-0.26803	28.2452	28.2951	22.8103	18.8381	21.751	18.9367
PBANKA_0804400	-0.267935	25.0327	29.5215	22.2906	21.5788	20.3097	16.0878
PBANKA_0801000	-0.267896	31.1786	64.3876	35.2908	27.5927	34.7595	36.2229
PBANKA_0938500	-0.267882	105.554	128.819	120.231	91.1542	102.366	79.5358
PBANKA_1015400	-0.267784	218.099	285.875	313.935	193.417	229.837	214.248
PBANKA_1324600	-0.267658	6.16509	8.1629	5.95438	3.86273	7.73707	4.01175
PBANKA_1037200	-0.266834	15.0353	13.8665	10.3372	9.46213	9.68882	9.8408
PBANKA_0519600	-0.266812	25.953	30.3944	32.4309	25.2432	23.0758	20.2624
PBANKA_0829700	-0.266634	92.0524	78.395	74.8823	61.9705	64.1501	58.1962
PBANKA_0612800	-0.26661	17.8731	8.9388	6.88299	6.86424	9.64825	7.71488
PBANKA_1141200	-0.266187	2.64608	1.00312	0.81018	0.334929	1.71838	1.08413
PBANKA_1339600	-0.265563	94.1029	96.2069	101.888	64.0191	73.8213	84.6589
PBANKA_1347100	-0.265259	9.8525	6.85189	4.94315	4.76817	8.21688	3.25719
PBANKA_0612700	-0.265231	27.0937	17.4703	14.8091	15.423	13.9144	13.9877
PBANKA_0802400	-0.264735	4.62785	2.88557	1.88257	2.33477	2.71785	1.79842
PBANKA_0302300	-0.2647	15.6069	11.3312	10.4614	5.61507	11.0292	10.9528
PBANKA_0102300	-0.264616	37.1343	33.9299	35.0031	25.1347	33.1977	23.1278
PBANKA_1233100	-0.264514	58.5153	62.5228	45.8683	35.9234	60.5246	31.3865
PBANKA_1108300	-0.26449	88.5515	81.6308	61.9448	72.3745	58.9481	41.7813
PBANKA_1243400	-0.264093	14.6815	8.38626	4.58291	5.71697	7.18665	6.67539
PBANKA_1327061	-0.26404	14.976	9.60786	10.0879	5.88123	11.9031	8.18117
PBANKA_0207400	-0.263199	19.8449	9.65378	9.49904	9.90264	11.1373	7.61154
PBANKA_1129200	-0.262239	16.2007	10.914	10.9128	7.4548	10.4888	10.2176
PBANKA_0308100	-0.262183	16.601	14.3218	9.86519	8.41144	13.088	8.89838
PBANKA_1204500	-0.261897	271.78	249.384	362.07	202.273	234.461	252.469
PBANKA_0712400	-0.261615	31.0705	46.2617	29.7827	25.1168	30.5793	25.6411
PBANKA_1455800	-0.261309	92.6585	52.9504	54.9451	56.0897	52.5086	40.1216
PBANKA_0511400	-0.260758	59.2653	176.573	82.2258	84.6373	83.6897	74.3358
PBANKA_0511300	-0.260738	16.3427	24.9304	16.3675	14.995	16.5276	12.5245
PBANKA_0931600	-0.260598	85.6619	56.0977	66.1967	59.7071	49.942	46.6238
PBANKA_1352700	-0.260542	55.5902	66.4453	42.1877	42.1656	49.9376	32.2489
PBANKA_0315410	-0.260448	40.0249	29.3397	28.7907	13.7177	25.5051	33.0942
PBANKA_0715500	-0.260237	109.225	136.493	102.31	81.7446	110.088	75.2347
PBANKA_1144400	-0.259636	12.7782	9.85046	5.94723	6.30407	8.62492	6.07532
PBANKA_0916800	-0.259519	1.78402	1.60275	1.1609	0.877351	1.47364	1.04262
PBANKA_1021400	-0.259423	29.4767	34.8548	20.7873	18.1352	29.8907	16.6113
PBANKA_0822500	-0.259198	19.2299	12.1899	8.90166	10.6396	10.9541	7.92783
PBANKA_0101700	-0.258739	109.222	62.1661	53.6236	59.1148	57.0465	48.3115
PBANKA_0617300	-0.258553	10.2942	11.265	8.464	7.30539	10.6893	5.16557
PBANKA_0203400	-0.257562	27.5802	26.8048	30.4095	20.2307	25.2851	20.1194
PBANKA_0506300	-0.257352	28.3311	34.1418	28.9579	24.5486	25.5103	20.2332
PBANKA_0101300	-0.257034	7.31123	8.59319	5.67547	3.99618	8.32089	4.2093
PBANKA_1113500	-0.256958	242.948	262.542	295.495	188.347	241.194	196.84
PBANKA_1235200	-0.256715	34.6326	25.4392	23.0556	16.5809	26.8167	19.2096
PBANKA_1306200	-0.256623	51.2563	39.8652	35.2192	31.8558	35.8711	27.3581
PBANKA_1214100	-0.256199	22.8583	12.4662	14.587	12.3285	14.1434	10.9624
PBANKA_1205000	-0.256065	119.525	118.339	94.0102	94.0255	100.825	58.5545
PBANKA_0907100	-0.255907	1031.61	857.735	930.305	774.027	683.412	684.288
PBANKA_0311500	-0.255402	15.2101	36.1405	25.1254	20.4645	16.0335	22.241
PBANKA_1035300	-0.255154	17.9801	28.6248	17.9001	16.9373	17.082	15.1264
PBANKA_1450600	-0.254224	33.1839	19.3725	18.6352	15.0883	20.4061	17.2664
PBANKA_1015000	-0.25372	102.415	83.8061	91.5098	86.6126	65.3596	59.504
PBANKA_0823800	-0.253503	3.28222	4.49718	2.33724	2.19357	3.51696	1.98833
PBANKA_1461900	-0.253234	2.03215	1.96619	1.06239	0.962848	1.39284	1.34209
PBANKA_1326600	-0.252837	217.467	147.638	154.446	110.415	124.403	152.596
PBANKA_1353600	-0.252701	6.56219	8.60612	5.01762	4.74123	6.24419	4.35991
PBANKA_0901400	-0.252392	106.24	98.1557	94.8352	77.5911	84.3246	67.4975
PBANKA_1309300	-0.251952	18.5026	22.803	14.4706	11.1152	16.1238	14.6505
PBANKA_1123000	-0.251386	28.8061	24.2977	23.9019	19.4704	23.1497	16.456
PBANKA_0304700	-0.250826	0.678415	2.05748	0.872416	1.16784	0.818193	0.795962
PBANKA_1128400	-0.25077	4.017	5.83752	3.40736	2.36149	3.07449	4.34312
PBANKA_1352300	-0.250686	49.4044	26.202	21.876	22.9314	28.9677	19.9286
PBANKA_0618500	-0.250002	17.4917	8.30378	8.08015	8.379	8.93954	7.52118
PBANKA_0502650	-0.249961	458.244	558.557	580.955	402.618	423.318	420.123
PBANKA_1343700	-0.249799	62.5776	46.0584	51.8353	39.06	41.3885	41.5421
PBANKA_0922600	-0.249651	11.7916	24.1248	10.7118	8.12771	13.6082	13.5144
PBANKA_0208200	-0.249301	90.4444	65.6339	60.8247	44.5029	79.5285	42.3628
PBANKA_1337800	-0.249293	21.5073	13.6117	10.6261	8.55939	15.3038	10.2496
PBANKA_1458800	-0.24919	137.963	66.3689	63.6712	77.1489	69.5271	50.1835
PBANKA_1026800	-0.249076	173.871	188.808	216.001	143.674	144.848	161.527
PBANKA_1428400	-0.248846	18.0254	16.0306	13.0833	10.1786	15.7434	10.0427
PBANKA_0520300	-0.247929	10.6877	5.36924	4.51911	4.26574	6.13323	4.69574
PBANKA_1429000	-0.247904	16.7205	10.7633	11.879	8.68051	11.5932	9.4889
PBANKA_1429700	-0.247767	56.8821	46.5215	37.8513	40.2649	42.2746	24.7945
PBANKA_1311600	-0.247521	18.7232	10.4006	6.75153	9.47841	8.87542	7.55151
PBANKA_1424600	-0.24727	33.9981	21.9014	12.6928	12.6603	21.2342	16.188
PBANKA_1241100	-0.24652	122.199	114.733	128.62	100.786	90.7009	90.9878
PBANKA_1411200	-0.246368	70.6395	46.6155	36.1099	42.6736	37.9618	32.496
PBANKA_0210000	-0.246213	11.1417	8.73509	7.03226	7.30605	7.23699	5.71192
PBANKA_0608100	-0.24586	22.728	25.5785	18.9001	13.9828	20.9169	16.5609
PBANKA_0828200	-0.24578	52.4325	25.8912	25.7049	28.4167	26.8472	21.5575
PBANKA_0311700	-0.245583	12.685	39.2868	8.35727	10.1829	19.1953	15.8294
PBANKA_0720800	-0.245107	31.3208	56.4019	29.3477	32.0262	28.5771	28.2374
PBANKA_0617000	-0.244959	70.286	50.7003	50.3765	41.1886	45.1558	43.153
PBANKA_1451900	-0.244667	25.6059	8.07934	7.8657	9.18638	11.3019	9.30036
PBANKA_1344400	-0.244528	12.3144	26.9216	11.9482	8.70611	18.2153	12.6526
PBANKA_1031400	-0.243878	15.9308	13.6057	8.77245	7.18561	14.3024	7.61281
PBANKA_0300700	-0.243776	60.024	35.4198	32.3247	36.1424	31.5763	27.0883
PBANKA_1211800	-0.242908	8.90833	4.05255	3.43061	4.32726	4.6164	3.09793
PBANKA_0111300	-0.24288	31.3921	22.8518	19.9209	15.7063	23.2913	17.2052
PBANKA_1219700	-0.242479	12.187	5.70339	4.47258	5.05541	6.69013	4.64882
PBANKA_1245700	-0.24204	15.1867	11.023	7.45401	9.05108	8.57585	7.36989
PBANKA_0937300	-0.241916	45.8291	51.9301	38.3713	40.8567	36.1897	27.3398
PBANKA_1336900	-0.241789	96.0265	78.3557	64.4203	64.2313	64.6373	51.8007
PBANKA_0800500	-0.241717	6.61056	9.41294	4.75697	5.49552	4.91144	5.21208
PBANKA_1406900	-0.241368	37.2161	18.9931	14.8832	19.9363	18.8497	13.2816
PBANKA_1212400	-0.241218	5.68747	14.3999	7.86923	7.07702	5.85631	8.4392
PBANKA_1145700	-0.24063	55.9675	44.7411	38.547	33.435	38.962	33.1912
PBANKA_0824100	-0.240475	9.60131	10.1388	6.8611	6.55623	6.77345	6.73873
PBANKA_1144700	-0.240415	17.2468	8.86061	6.91681	7.60955	10.3719	6.46521
PBANKA_1211100	-0.240228	15.1362	7.99922	6.33191	6.92374	8.69877	6.15154
PBANKA_0508000	-0.240172	0.450126	0.492964	0.336894	0.222835	0.357272	0.368844
PBANKA_1040100	-0.239735	790.887	571.411	562.035	487.633	473.066	492.529
PBANKA_0920000	-0.239656	101.05	109.509	83.0393	67.1256	89.7927	68.9089
PBANKA_0803700	-0.23952	25.2829	18.3213	12.0778	12.8065	16.5218	12.1499
PBANKA_0906300	-0.238197	6.94342	7.1478	4.50581	4.77114	5.47896	3.91862
PBANKA_1014200	-0.237927	32.8576	13.5868	12.5731	13.5742	15.388	14.031
PBANKA_0936700	-0.237499	48.2229	38.146	28.9519	29.4632	28.8995	27.9946
PBANKA_1413500	-0.237466	26.519	49.3497	34.454	24.4892	29.4911	31.8061
PBANKA_1129500	-0.237417	4.49127	5.80548	3.34045	3.07456	3.46135	3.73776
PBANKA_0911500	-0.237388	68.5195	49.0935	49.608	46.231	41.4597	39.3045
PBANKA_1004300	-0.237251	12.6879	9.53993	8.15598	6.16465	9.53225	7.39496
PBANKA_1115900	-0.237175	3.82689	4.15489	2.66131	2.81721	2.96062	2.33665
PBANKA_1245300	-0.236885	25.3249	16.3585	11.3466	12.3493	14.4961	12.3396
PBANKA_1350600	-0.236716	62.5491	55.7146	45.1029	46.0655	44.4536	34.2498
PBANKA_0411400	-0.236505	21.569	17.2475	18.378	12.7904	20.2154	11.8732
PBANKA_0403400	-0.236157	13.9117	15.5924	14.8305	12.7335	11.2031	10.6314
PBANKA_0701400	-0.235735	19.1512	18.7866	14.1636	14.1846	11.8622	13.4078
PBANKA_0517400	-0.235691	58.2699	48.252	35.7886	37.9836	44.5271	26.1076
PBANKA_1202300	-0.235689	75.3997	43.6481	55.3784	54.3561	49.4503	30.8121
PBANKA_1305800	-0.235627	45.5493	35.3519	38.3525	19.5401	40.0443	31.9652
PBANKA_0937700	-0.235465	108.044	146.182	122.377	91.6213	118.916	86.4016
PBANKA_0909800	-0.235324	6.64865	6.21951	4.99729	4.84007	5.16979	3.73433
PBANKA_1348700	-0.234665	94.7487	31.0406	30.1685	31.906	44.2678	36.7559
PBANKA_1103900	-0.234648	37.9297	35.833	40.9722	30.5075	28.7437	30.1956
PBANKA_0616100	-0.234625	31.5824	27.3535	26.5603	22.172	26.6112	17.7726
PBANKA_1429300	-0.234505	37.8818	21.5356	18.2788	18.1053	21.1388	18.4949
PBANKA_0408900	-0.234403	34.2062	18.5812	12.9561	13.238	18.9661	16.0184
PBANKA_1328200	-0.233921	64.1732	34.5903	40.4617	36.1012	37.9417	31.6042
PBANKA_1359100	-0.233665	51.7596	23.7068	27.7747	18.9402	30.9866	27.3312
PBANKA_1444800	-0.233662	1689.82	1397.48	1384.71	1347	1071.79	1006.21
PBANKA_1111700	-0.233377	32.632	28.6727	37.3561	21.6579	33.9046	23.068
PBANKA_1443700	-0.233334	55.6167	44.2168	34.285	39.9184	29.4003	30.9696
PBANKA_1235700	-0.233121	3.72697	1.43954	1.48419	1.5078	1.87476	1.51258
PBANKA_0907000	-0.233074	37.4589	19.4145	17.7495	18.229	19.6362	17.5147
PBANKA_1435400	-0.233069	8.16926	5.4792	3.71487	4.32512	4.75219	3.82739
PBANKA_0602400	-0.233007	37.8402	27.8921	19.3836	18.8492	24.4489	20.4105
PBANKA_1401800	-0.232517	17.987	12.1823	9.25906	7.2416	14.1221	8.4857
PBANKA_1013800	-0.232008	244.846	229.345	201.597	183.12	189.898	149.211
PBANKA_1201600	-0.231442	51.9958	39.872	37.7317	32.2333	39.3103	28.3409
PBANKA_0906200	-0.230796	75.5609	69.3342	56.0821	47.5089	54.437	51.5401
PBANKA_1451200	-0.23051	38.0293	41.5843	42.8955	26.5246	33.0194	36.1599
PBANKA_1207600	-0.230489	10.2864	6.76188	5.40908	4.27435	8.04965	4.73853
PBANKA_0102800	-0.230358	13.527	7.13513	6.60044	7.43329	7.47847	5.51947
PBANKA_1210500	-0.230289	10.0024	25.5708	9.57084	11.6555	12.1311	10.8442
PBANKA_1452000	-0.23005	37.5754	37.1444	32.0389	24.8083	31.6872	26.2573
PBANKA_1442100	-0.229848	12.0462	5.8958	3.57273	4.38584	7.01807	4.37564
PBANKA_0616500	-0.229464	84.3589	68.1947	77.2966	63.4506	60.4714	54.9153
PBANKA_1023200	-0.229442	36.5125	89.4863	63.1983	32.8387	73.4363	47.469
PBANKA_1436600	-0.229294	2638.1	2545.83	2799.67	2577.85	1889.4	1770.43
PBANKA_1308800	-0.228801	40.0556	28.431	26.7881	25.7235	25.4446	21.5538
PBANKA_0801500	-0.228665	88.3131	48.4959	40.0049	48.2782	45.3477	37.6197
PBANKA_1210000	-0.228528	11.0188	2.48021	2.1906	2.42912	6.44222	2.53943
PBANKA_1365400	-0.228305	37.2676	21.2557	16.1218	17.8706	23.6044	14.5321
PBANKA_1022400	-0.228021	26.5332	11.3413	13.2975	13.3462	12.3443	12.4136
PBANKA_1008900	-0.227852	108.793	77.1716	81.1368	59.2767	74.1391	71.6174
PBANKA_1432500	-0.227588	38.837	51.4086	27.4755	31.2795	33.3903	25.3956
PBANKA_0823200	-0.227495	355.347	338.407	398.185	330.452	262.698	264.474
PBANKA_0102100	-0.226981	83.7931	95.9403	109.212	78.776	71.6468	78.3126
PBANKA_1314300	-0.226864	88.9836	82.022	70.7241	60.1399	63.4687	62.157
PBANKA_0930100	-0.226628	62.8098	40.5429	32.915	35.5834	36.4865	30.3237
PBANKA_0607000	-0.22649	48.4955	21.0427	22.9259	26.1352	23.0563	19.6403
PBANKA_0835900	-0.226282	50.17	91.9447	53.685	43.1095	67.801	43.5185
PBANKA_0802300	-0.226199	64.9681	44.9205	32.2334	40.2913	34.8213	30.8171
PBANKA_1452900	-0.225422	27.0258	21.5182	22.481	17.0221	19.1291	18.722
PBANKA_0940700	-0.22536	11.0774	10.553	8.26267	5.85565	9.44585	7.7232
PBANKA_1116400	-0.22533	13.9684	11.0367	6.19569	7.58837	9.17799	6.61662
PBANKA_1039500	-0.225046	43.233	31.3921	22.2321	24.7789	29.5665	19.1475
PBANKA_0705300	-0.224748	22.5803	17.2246	18.4561	10.3519	20.9706	14.0464
PBANKA_1244700	-0.224576	22.6057	15.4857	10.373	11.7957	14.0986	10.4586
PBANKA_0402700	-0.224327	3410.23	3555.08	3303.04	3128.25	2439	2410.49
PBANKA_1202900	-0.224016	0.536265	1.69518	0.366785	0.77193	0.366239	0.790971
PBANKA_0916900	-0.22372	31.8144	20.9729	19.2492	18.3457	21.5485	15.2841
PBANKA_1141100	-0.223556	8.31012	3.93793	2.69595	3.06277	4.6767	3.26707
PBANKA_0907400	-0.223424	45.1949	21.5786	21.0086	19.5922	23.8084	22.0201
PBANKA_1125900	-0.223287	241.537	163.518	148.737	153.546	131.644	133.201
PBANKA_1121900	-0.222476	32.7543	28.6993	23.2172	19.8627	29.4132	16.8192
PBANKA_0717500	-0.222135	25.9984	27.8025	21.2764	21.7839	22.6307	14.4039
PBANKA_0831100	-0.221996	53.632	41.2851	32.7782	35.7543	31.7687	29.2759
PBANKA_1127800	-0.221985	129.864	108.066	97.8266	91.0971	92.5655	75.8504
PBANKA_1434500	-0.221645	11.1589	6.26904	4.53055	4.36502	6.89208	5.1242
PBANKA_1362400	-0.221273	28.2929	29.1073	16.4766	13.8085	24.3326	18.2276
PBANKA_1131300	-0.221183	4.623	7.76585	4.81092	3.05264	3.77137	6.22671
PBANKA_1033200	-0.220759	24.7233	27.7887	15.7771	13.1351	24.1511	15.4607
PBANKA_0903500	-0.220738	9.57515	5.91506	3.97683	4.93207	5.71473	3.96371
PBANKA_0210100	-0.220195	22.2218	25.9775	21.9604	19.4236	16.5243	18.5937
PBANKA_0833700	-0.220072	54.249	47.1273	50.3469	36.5779	44.8053	37.8147
PBANKA_0836000	-0.219955	13.0239	26.0078	13.2743	13.6865	14.3816	12.652
PBANKA_1409400	-0.219663	17.5559	35.6097	21.4501	18.7031	22.8824	17.5193
PBANKA_1453800	-0.219573	35.5777	33.4352	34.5715	22.978	28.6031	29.337
PBANKA_0938000	-0.219206	917.056	503.945	504.708	543.155	463.22	443.912
PBANKA_0930900	-0.218926	68.963	62.6012	52.9985	45.0403	53.2398	44.8323
PBANKA_1010800	-0.218569	34.2309	29.0329	20.6013	19.8721	25.7235	18.745
PBANKA_0524100	-0.218092	8.47139	15.0273	6.45999	5.66159	9.49318	7.89779
PBANKA_1138200	-0.217995	522.608	435.44	506.342	480.056	361.778	308.952
PBANKA_1321800	-0.217782	21.4601	16.9433	13.6193	7.7045	19.2756	12.6437
PBANKA_0512600	-0.217721	18.9647	25.0216	15.9152	18.9063	13.1562	14.031
PBANKA_0801300	-0.217572	5.24284	9.79619	6.14471	4.33918	7.28002	5.20721
PBANKA_1418600	-0.217558	9.4568	5.63212	5.33354	7.05876	4.64685	3.86884
PBANKA_1316100	-0.21738	289.248	189.022	192.871	180.814	166.584	165.663
PBANKA_1316000	-0.21738	19.6866	12.3489	9.51755	8.0996	12.8504	10.3548
PBANKA_1323000	-0.217122	11.2642	14.0708	8.00219	5.65636	13.4737	6.9983
PBANKA_1455600	-0.217096	111.723	106.99	89.1379	85.1942	88.6493	66.2192
PBANKA_1038300	-0.21699	41.279	38.7764	29.4935	19.7163	40.2768	25.7888
PBANKA_1036500	-0.216796	32.7949	25.6841	19.2048	17.2933	22.2855	19.5955
PBANKA_0502300	-0.216742	11.3379	10.7661	4.73828	5.03694	10.4667	5.02118
PBANKA_1235300	-0.216665	24.1226	36.0013	24.7586	21.4712	25.5478	19.9452
PBANKA_1321900	-0.216465	21.6699	6.39438	6.54885	8.61117	11.1168	5.97495
PBANKA_1107500	-0.216318	22.6564	13.0758	14.3502	7.15653	14.8387	15.8636
PBANKA_1035800	-0.216213	29.8298	16.8042	14.5621	13.8409	19.9109	12.8841
PBANKA_0604600	-0.216129	94.4796	94.9887	71.5913	71.3044	68.9048	61.3811
PBANKA_1115400	-0.215561	82.9736	82.6045	86.5729	49.7759	71.797	76.5652
PBANKA_0913200	-0.2153	30.1344	24.3925	20.5018	16.7268	24.2576	17.252
PBANKA_1131500	-0.21529	87.2065	71.4606	76.6028	79.1119	58.4074	46.6927
PBANKA_1238900	-0.214283	19.1015	25.1514	10.6347	13.6186	12.6737	14.8925
PBANKA_0303000	-0.214194	26.2944	10.9444	10.1414	10.6797	12.9382	11.5252
PBANKA_1358500	-0.214177	15.4046	37.198	20.0884	17.833	18.5348	20.6431
PBANKA_1007600	-0.213876	39.8972	25.2903	22.6376	23.5852	26.332	17.5866
PBANKA_0301500	-0.213769	29.31	35.1757	21.829	26.7601	23.8223	16.5693
PBANKA_0803000	-0.213564	38.6848	30.0306	24.2644	24.414	26.6894	20.4933
PBANKA_1218600	-0.213513	60.4298	54.7713	52.1594	34.4671	51.8859	45.0161
PBANKA_1119800	-0.213471	49.1418	22.8003	28.4578	29.4111	27.5445	20.1941
PBANKA_1239600	-0.213351	12.7833	6.84943	3.7291	5.21345	6.5098	5.41275
PBANKA_1308100	-0.212926	98.0506	64.1005	84.7973	51.2528	62.6762	78.3772
PBANKA_1318500	-0.212139	1244.19	1038.64	1131.76	884.472	865.142	923.815
PBANKA_1362300	-0.211701	17.5277	13.9669	8.2446	8.81597	12.3168	9.04363
PBANKA_1448700	-0.211059	23.7768	15.4945	9.80261	11.6185	14.2063	11.0232
PBANKA_1008100	-0.211037	23.753	14.5905	13.2752	12.9407	16.0786	10.7426
PBANKA_0603400	-0.209893	12.3539	11.2771	7.30788	6.19809	9.5892	7.8719
PBANKA_0406800	-0.20949	21.6396	24.9279	18.3827	13.7069	22.1365	15.4598
PBANKA_1126000	-0.209425	74.2812	62.9253	59.9884	52.9751	55.7183	45.8717
PBANKA_1424800	-0.209396	35.3029	30.6131	30.7574	24.9004	29.6085	21.9559
PBANKA_1344200	-0.209163	91.7055	95.6375	118.766	95.373	87.8146	65.2951
PBANKA_1019600	-0.208614	19.8451	9.96519	7.82542	8.31866	11.3997	8.5572
PBANKA_1332900	-0.207743	15.0032	15.5415	8.23942	5.90759	16.3834	7.92847
PBANKA_1421400	-0.207378	135.899	56.7769	84.1214	72.8576	68.7597	70.646
PBANKA_1440500	-0.207367	9.89697	13.7665	7.19271	8.83103	8.35279	6.75964
PBANKA_0610800	-0.207343	40.2144	35.9345	19.6153	24.3824	25.1816	22.8495
PBANKA_1456000	-0.206781	8.72003	6.42257	6.95266	5.64936	6.40164	5.29344
PBANKA_1127900	-0.206714	3.55296	2.80896	1.83075	2.0295	2.66123	1.63299
PBANKA_1312400	-0.206468	15.3185	15.4858	10.3185	9.49264	11.8344	10.4308
PBANKA_0903100	-0.205912	56.6825	38.2663	47.1268	45.9917	36.1983	29.6091
PBANKA_1406500	-0.205879	34.4461	30.6655	22.1795	22.4822	22.0451	22.4461
PBANKA_1428100	-0.205218	36.8662	24.0487	18.1107	18.011	24.5261	17.9081
PBANKA_1345000	-0.205212	14.1878	19.6373	14.1532	10.7055	15.8585	11.6599
PBANKA_1407500	-0.204963	14.9445	8.43784	9.22933	6.6649	10.4425	8.10076
PBANKA_0933600	-0.204602	61.171	45.3547	50.1623	41.0857	49.121	34.1372
PBANKA_0820800	-0.203996	14.5685	13.4577	6.9376	7.77138	10.5082	8.35103
PBANKA_1212900	-0.203845	10.0582	4.77836	3.87001	4.12154	5.82241	4.15684
PBANKA_1005600	-0.203591	263.243	229.941	281.287	200.855	194.541	220.743
PBANKA_0104100	-0.203557	89.3815	129.636	124.904	92.6854	96.5012	89.2481
PBANKA_0517800	-0.203418	24.5897	20.3095	16.6403	14.4652	20.9002	13.0218
PBANKA_0719800	-0.203338	143.212	76.9865	100.141	75.0888	81.0005	91.891
PBANKA_0716300	-0.202442	16.3189	11.9321	13.6496	6.10527	13.793	12.9128
PBANKA_0609600	-0.202363	6.79715	9.83244	10.0005	7.47149	4.99698	8.68442
PBANKA_1244100	-0.202065	7.91315	4.28785	4.69417	4.24387	4.80199	4.00262
PBANKA_1303200	-0.201596	28.5004	17.5397	10.3126	11.539	18.9071	12.2137
PBANKA_0806100	-0.201186	15.4741	12.0882	7.68934	7.16285	11.3968	8.48095
PBANKA_1324300	-0.201004	27.5807	86.746	35.943	21.0726	46.7802	50.7655
PBANKA_0304000	-0.200638	2.74201	1.44127	0.910408	0.958508	1.6819	1.17722
PBANKA_0516200	-0.200378	38.948	47.3309	32.8467	28.6847	39.9449	26.1575
PBANKA_1007300	-0.199258	65.4524	49.0012	54.1401	47.4415	49.8684	36.6823
PBANKA_0502800	-0.199249	65.6459	31.131	22.8094	28.3771	30.826	29.551
PBANKA_0810500	-0.198734	75.088	73.1186	72.9037	65.135	60.3343	50.8954
PBANKA_0623300	-0.198695	89.3018	132.797	74.3007	71.3914	97.7691	65.8379
PBANKA_0522500	-0.19835	28.0742	20.7052	17.0006	16.9621	18.8393	15.2319
PBANKA_0714500	-0.198165	16.2206	5.60362	6.14169	8.09785	7.12056	5.74042
PBANKA_0822000	-0.197856	7.7845	5.49934	4.948	4.70852	5.3746	4.14528
PBANKA_0706000	-0.197685	26.0099	24.017	19.4528	17.8266	20.9779	15.9412
PBANKA_1419300	-0.197679	854.757	553.093	546.561	545.773	495.705	470.054
PBANKA_0802600	-0.197378	29.3372	14.6451	17.121	12.9936	21.0989	13.6777
PBANKA_0702600	-0.197335	3.34497	1.48497	1.11176	1.36042	1.73483	1.35244
PBANKA_1216100	-0.197194	6.47168	4.74291	3.71698	3.39894	4.45693	3.67255
PBANKA_1022200	-0.197125	34.9115	38.7158	25.9082	14.9107	29.8709	32.5985
PBANKA_0908200	-0.196531	28.123	20.6097	15.2434	16.2612	17.6172	15.302
PBANKA_1031300	-0.195917	26.2246	28.8455	25.2739	21.6056	21.5332	20.6964
PBANKA_0719500	-0.195379	24.778	15.5238	10.3985	14.3943	13.5557	10.4376
PBANKA_0813100	-0.195328	10.5255	7.00617	4.0238	3.60857	7.55375	5.25895
PBANKA_0312100	-0.19481	49.9443	58.5386	36.9744	38.3504	38.8121	36.3671
PBANKA_1359700	-0.194755	217.274	177.738	169.851	164.796	143.566	135.167
PBANKA_1422200	-0.19444	19.5129	18.0739	16.111	10.7897	19.6179	12.6168
PBANKA_1312900	-0.194434	314.505	414.041	306.149	236.965	259.793	318.623
PBANKA_0616900	-0.194374	17.4166	10.9097	8.72529	10.0389	10.774	7.74006
PBANKA_1354900	-0.194117	1961.35	2305.74	2616.18	2218.49	1737.68	1638.01
PBANKA_1144200	-0.194065	19.6502	16.7943	15.5942	10.3353	15.0255	15.4796
PBANKA_0903300	-0.193646	22.737	13.8841	13.9847	13.3915	15.2935	10.9462
PBANKA_1003700	-0.193519	72.6826	83.5649	58.2935	62.6428	58.7831	47.7225
PBANKA_0939900	-0.19343	20.7313	25.618	21.3328	10.2115	26.1528	18.4389
PBANKA_0415800	-0.193287	39.9625	11.6259	11.1724	13.0041	19.5006	14.108
PBANKA_1456200	-0.193204	53.4266	51.0421	41.5248	36.3927	46.9643	32.7372
PBANKA_1106600	-0.192787	8.05533	3.63756	2.87262	3.56263	5.16798	2.47528
PBANKA_0208100	-0.192776	59.9662	19.5424	16.0712	19.7119	31.4315	20.0892
PBANKA_0501100	-0.191893	233.247	190.308	153.613	125.428	185.289	142.973
PBANKA_1328300	-0.191679	33.6514	26.3257	22.5073	24.4369	23.344	17.0272
PBANKA_0503800	-0.191594	104.906	62.0151	58.6649	60.0118	55.0366	58.0187
PBANKA_1033300	-0.191426	58.8502	62.1512	59.0565	48.6939	53.7064	42.6312
PBANKA_1143300	-0.190871	12.9615	11.3853	8.19138	8.97933	8.46858	7.84916
PBANKA_0817800	-0.19082	63.2113	60.3938	46.0314	34.9666	55.2448	43.0474
PBANKA_1304600	-0.19065	15.3201	8.53949	6.41546	8.53226	9.47155	5.33338
PBANKA_1039200	-0.190616	9.56243	13.2989	8.35522	7.02983	11.25	6.78347
PBANKA_1104400	-0.1906	31.5113	12.0238	10.3847	12.8479	14.558	12.8014
PBANKA_0816000	-0.189466	70.2202	39.7269	33.6937	28.6265	46.645	35.6642
PBANKA_0211600	-0.189451	20.5652	19.4438	13.4324	16.8286	14.6403	10.4892
PBANKA_0303100	-0.189306	18.0111	14.5686	9.69957	9.74732	14.0687	9.19102
PBANKA_1324400	-0.188636	124.453	131.155	106.755	71.8118	119.217	98.9373
PBANKA_1439200	-0.188577	546.21	1054.97	473.9	542.296	605.911	491.78
PBANKA_1448300	-0.187316	22.8379	13.5296	13.5611	10.1709	15.7741	13.0329
PBANKA_1402500	-0.18719	161.344	90.4332	107.433	109.339	94.5624	78.0048
PBANKA_1209500	-0.186828	6.03694	8.21	4.33187	4.37436	5.17495	4.98327
PBANKA_0701300	-0.186809	15.3626	7.68965	5.76278	5.84057	8.66012	7.29303
PBANKA_0708800	-0.186687	44.9373	49.3952	39.7035	36.2102	41.6192	29.8067
PBANKA_0313700	-0.186514	23.9957	12.8111	12.9566	14.2044	13.9735	10.5019
PBANKA_1353900	-0.186257	49.8133	24.5827	20.0012	25.6277	22.1292	23.2584
PBANKA_1433900	-0.186205	17.4284	9.17465	7.57633	6.28351	9.99441	9.69445
PBANKA_1337400	-0.185856	38.4688	19.041	18.0126	17.2867	24.4613	16.7548
PBANKA_1210600	-0.1854	40.5783	70.0877	44.9711	37.7059	48.8282	39.2076
PBANKA_0610500	-0.18538	41.7071	63.3745	42.8936	27.0005	43.3689	47.6715
PBANKA_0308000	-0.185023	39.7357	34.0068	28.9395	21.2572	34.2934	25.9501
PBANKA_0925200	-0.18461	54.3649	35.9009	28.6561	32.1378	34.857	25.4411
PBANKA_0719900	-0.184534	30.6331	25.8156	22.1074	21.3785	19.7524	20.5033
PBANKA_1429900	-0.184276	13.2421	10.5963	8.21317	8.21253	9.77009	7.23191
PBANKA_0414000	-0.183974	14.6943	6.58793	5.70373	7.18829	7.23945	6.03987
PBANKA_0207200	-0.183893	47.4152	26.4459	26.2118	18.2118	34.0376	26.0919
PBANKA_1233300	-0.183575	38.3013	32.3772	24.2759	26.1784	31.8307	17.4777
PBANKA_1450800	-0.183238	32.0476	21.215	20.5242	19.3898	20.6261	17.905
PBANKA_0104300	-0.183126	4.01754	3.49003	2.36656	2.6089	2.73878	2.37909
PBANKA_0824200	-0.182837	45.6391	34.156	36.4349	32.3955	30.308	29.5536
PBANKA_0609700	-0.182697	11.1343	5.36567	4.25244	5.37021	5.87978	4.55298
PBANKA_1428700	-0.182099	131.86	125.007	94.2076	106.228	96.3851	74.7487
PBANKA_1424000	-0.181145	17.4739	12.2781	9.16998	10.1844	13.2807	7.24253
PBANKA_0905300	-0.180632	19.1254	11.3507	13.1089	13.2567	10.8765	10.2012
PBANKA_1407000	-0.180622	47.3286	27.7595	27.639	27.3918	28.0748	24.7666
PBANKA_0305400	-0.179653	6.38578	4.15452	2.96782	3.21478	4.67406	2.68203
PBANKA_1124800	-0.179199	6.96916	4.25841	2.45127	3.41865	4.20412	2.8441
PBANKA_1206400	-0.178806	25.5312	32.9119	31.5833	25.666	29.2497	19.5393
PBANKA_0715200	-0.178707	56.8241	69.2981	50.1591	45.5519	55.2921	41.1871
PBANKA_1446600	-0.177824	6.23173	4.95572	3.8832	3.18803	4.97155	3.73003
PBANKA_0403100	-0.177505	40.477	34.2467	37.6945	22.5192	36.6927	31.7699
PBANKA_0507400	-0.176859	29.4555	20.2015	18.684	17.0136	21.4207	15.7412
PBANKA_0521600	-0.17655	20.667	14.5732	10.742	10.8054	13.8656	11.183
PBANKA_1416600	-0.176324	18.2031	35.7433	19.6038	18.2118	25.1945	16.5461
PBANKA_1006200	-0.176248	20.8967	24.8962	25.1352	23.7423	16.4021	17.5048
PBANKA_1219900	-0.176194	36.7292	21.6737	18.6034	20.8612	22.0895	17.0168
PBANKA_1423400	-0.175983	15.0622	10.3673	4.63579	4.84153	10.1189	7.82835
PBANKA_1008600	-0.175277	10.3506	28.701	7.16926	11.9549	11.7024	12.2891
PBANKA_0705800	-0.174879	27.6072	22.0711	16.5466	19.0332	18.9855	14.1844
PBANKA_0204500	-0.174671	236.559	95.2715	98.3917	110.847	109.802	107.317
PBANKA_1321000	-0.17365	41.2728	26.0662	21.4553	22.0904	27.0028	20.4441
PBANKA_1223400	-0.173488	43.4556	32.6418	35.2227	30.1961	31.6807	27.5609
PBANKA_0911600	-0.173271	55.9598	60.4452	65.0637	60.1098	47.0889	41.5103
PBANKA_1203500	-0.172972	44.2026	23.8013	25.8447	27.1256	26.8903	20.1111
PBANKA_1308300	-0.172294	6.46515	3.84667	3.53615	2.88445	3.61342	4.17898
PBANKA_0308500	-0.17223	20.4595	20.2166	12.9112	13.9961	16.648	11.9194
PBANKA_0712300	-0.171804	132.65	144.53	101.826	96.2952	117.379	90.3425
PBANKA_1364500	-0.171237	21.8325	25.2256	11.8101	9.06713	16.9975	19.3952
PBANKA_0618800	-0.17101	10.1073	12.8323	6.15859	5.03307	9.84927	8.0873
PBANKA_1119700	-0.170751	53.2499	54.3615	38.3128	37.5251	40.7977	37.5769
PBANKA_1464700	-0.170574	4.76261	3.34706	1.51345	1.1632	3.80259	2.41158
PBANKA_0509200	-0.170319	48.3804	42.5002	30.8146	33.4497	35.8344	27.2711
PBANKA_0901100	-0.170243	18.1928	14.1554	8.50541	9.19334	13.2791	9.48016
PBANKA_1428800	-0.170191	74.4506	68.4965	61.6421	58.2052	62.3298	45.096
PBANKA_1221500	-0.170116	44.964	54.9311	34.9931	31.6319	36.9673	38.5151
PBANKA_0929600	-0.169598	34.5104	35.5909	21.7096	21.0499	29.3765	22.4823
PBANKA_0937800	-0.169538	18.3978	20.3678	12.8865	11.8531	14.8413	14.2278
PBANKA_0514600	-0.169429	8.663	8.52095	5.60488	4.51376	8.76701	5.02515
PBANKA_1353100	-0.168224	114.325	59.232	56.3197	66.9019	61.2643	50.6774
PBANKA_0105800	-0.168181	27.8038	26.6301	29.0693	23.664	22.6261	21.8776
PBANKA_1327700	-0.167654	19.5495	13.1196	12.5651	11.3594	13.7509	10.9209
PBANKA_1236600	-0.166856	57.5541	33.3601	32.2831	36.3542	32.0501	28.2262
PBANKA_0602500	-0.1668	12.2304	12.1845	10.6569	7.12163	11.374	9.841
PBANKA_1310000	-0.165987	18.1813	12.7998	8.27031	9.7615	9.41041	10.9753
PBANKA_1233200	-0.165083	187.158	136.975	170.71	107.774	144.086	150.465
PBANKA_0822200	-0.164841	20.8301	16.5361	13.7011	10.9352	16.8876	13.0063
PBANKA_0928700	-0.163559	27.1405	9.88484	7.48092	9.16962	13.5299	10.9365
PBANKA_1023000	-0.161141	22.3245	10.2781	7.14629	8.33259	13.3944	8.90514
PBANKA_1105200	-0.161043	76.6075	49.8568	56.3365	50.1919	49.8854	46.7484
PBANKA_1133700	-0.160563	25.6697	17.9679	15.2412	16.2164	18.2772	12.5635
PBANKA_1440900	-0.160254	8.10158	7.53229	5.92639	5.87994	6.67768	4.88135
PBANKA_1108700	-0.160166	339.838	197.349	178.144	220.001	187.983	153.53
PBANKA_1219200	-0.159883	203.673	321.185	256.581	199.594	250.459	200.003
PBANKA_1024500	-0.159272	3.3598	4.99184	3.20043	2.49491	5.09103	2.04397
PBANKA_1036000	-0.159101	24.1428	20.7033	11.8131	14.5001	16.6222	13.3735
PBANKA_0106950	-0.159023	9.61311	8.52662	6.38244	5.99427	8.58972	5.25776
PBANKA_1121300	-0.158452	60.0838	32.5668	36.7207	32.9927	37.4608	32.5692
PBANKA_1406800	-0.158376	185.713	216.754	156.286	138.754	185.114	132.505
PBANKA_1214500	-0.157713	13.9378	3.08897	2.88876	6.16214	6.63028	2.42475
PBANKA_0930500	-0.157233	13.1847	11.1938	7.48429	7.75622	11.2415	6.61795
PBANKA_0712500	-0.157133	7.48592	4.4906	6.18239	4.16915	4.23675	6.0989
PBANKA_0929700	-0.156886	93.9718	84.0927	92.8941	74.1474	77.845	70.8443
PBANKA_0926600	-0.156227	47.9804	28.9367	22.876	27.0155	27.7309	23.4801
PBANKA_1145100	-0.156199	21.7292	10.1558	8.92885	10.8574	11.7296	9.16773
PBANKA_1125200	-0.156179	33.763	18.3333	14.5821	17.0892	20.8819	14.3874
PBANKA_1140700	-0.155792	3.4091	3.23094	4.37403	4.27193	2.39178	2.56902
PBANKA_0814000	-0.155527	23.4949	36.0746	24.589	22.6662	25.4812	21.0245
PBANKA_1108800	-0.154751	46.529	24.196	28.5753	28.2868	26.624	24.2461
PBANKA_1352400	-0.153962	47.138	42.0993	38.465	36.8537	38.0357	29.337
PBANKA_0211100	-0.153848	3.86279	1.96656	1.40971	1.56234	2.36858	1.69665
PBANKA_1132500	-0.153547	16.65	15.747	15.1291	12.3156	16.5929	10.4457
PBANKA_0940800	-0.153407	21.1353	26.9917	25.7678	16.6977	27.2655	18.3375
PBANKA_1463800	-0.152882	5.46559	3.31164	1.32161	2.73176	3.64689	1.52159
PBANKA_0508400	-0.152652	35.3723	37.8679	33.4699	26.3858	34.4921	26.986
PBANKA_0719700	-0.152554	127.421	74.1126	68.2574	82.3133	69.3032	61.2186
PBANKA_0208700	-0.152466	35.2975	33.5214	21.6175	19.9302	31.7105	21.3406
PBANKA_0942300	-0.152249	67.0983	48.5491	41.3763	42.3893	45.0463	38.179
PBANKA_0211200	-0.152179	16.1932	14.8803	8.93031	11.7478	10.3644	9.54446
PBANKA_0702400	-0.152084	83.6157	76.3222	56.2585	57.6755	60.0221	55.5285
PBANKA_1135000	-0.152026	112.386	63.264	48.5161	38.1454	79.7765	58.88
PBANKA_1133100	-0.152016	264.852	112.629	74.6158	117.655	110.29	112.862
PBANKA_1110800	-0.151832	9.90289	6.78689	4.61468	5.06277	6.57664	5.16389
PBANKA_1138400	-0.151299	66.7075	45.9729	41.8369	46.8403	39.5154	36.7927
PBANKA_1418900	-0.150721	213.422	242.395	307.433	227.967	203.432	211.761
PBANKA_1435000	-0.150506	35.0739	30.5597	31.8491	25.9012	19.8738	32.3925
PBANKA_1241200	-0.15032	20.3773	8.59308	7.18524	7.45824	12.2906	8.40823
PBANKA_0820700	-0.149862	46.3745	22.0123	15.4619	20.8956	26.0554	18.0574
PBANKA_1444300	-0.149803	32.1672	28.7966	29.2385	17.2674	27.4872	28.661
PBANKA_0417100	-0.149732	9.25105	3.16181	3.87999	4.36184	4.48411	3.85712
PBANKA_0622600	-0.149677	15.5314	15.0666	8.36164	9.46519	11.3719	10.0579
PBANKA_1034200	-0.149513	20.1319	10.1759	6.43565	7.22136	10.0981	10.6249
PBANKA_1452400	-0.149424	19.0522	39.5831	17.8117	16.7658	25.9466	19.8343
PBANKA_1039700	-0.149382	151.116	199.695	150.494	142.284	147.738	123.007
PBANKA_0709500	-0.148702	55.8625	65.3214	47.8435	51.653	45.2078	40.6595
PBANKA_0509600	-0.147627	4.19745	5.70635	1.63152	2.33063	3.73671	2.99267
PBANKA_0809100	-0.147415	28.8792	36.4839	17.533	17.0446	27.787	21.7589
PBANKA_1435500	-0.147054	14.6091	7.75095	6.76434	7.14845	9.37622	6.59718
PBANKA_0618200	-0.146702	35.5992	20.0066	14.208	17.7557	22.0677	15.0816
PBANKA_1327400	-0.146633	9.17927	12.33	5.67073	8.19088	9.08274	4.86211
PBANKA_1225800	-0.146566	105.781	99.3413	95.2725	78.7162	94.9676	74.6103
PBANKA_0715900	-0.145932	33.5215	18.2892	13.1989	17.6809	19.2443	14.025
PBANKA_1124300	-0.145677	24.9397	61.6622	20.7489	24.4672	26.9682	34.206
PBANKA_0512100	-0.145646	4.85108	8.08466	3.78297	3.27325	5.24086	4.98798
PBANKA_1333400	-0.145242	10.8016	17.7159	11.6213	11.7809	12.8601	8.85109
PBANKA_0804600	-0.145146	10.8504	15.6966	9.23904	10.2748	11.311	7.85555
PBANKA_1014400	-0.144723	30.9871	16.8948	12.2247	15.253	18.0917	13.7712
PBANKA_0411700	-0.14462	40.7462	51.2217	43.7175	33.766	45.2247	34.4925
PBANKA_1310500	-0.14446	133.249	132.313	155.604	100.094	123.797	128.771
PBANKA_0717200	-0.144202	65.0943	35.8136	29.023	35.557	37.4348	29.4396
PBANKA_1407800	-0.144122	68.6779	54.9763	48.5107	54.9181	46.5456	38.0745
PBANKA_0811600	-0.143026	10.4537	7.09409	5.03369	5.67212	7.89003	4.59257
PBANKA_0201900	-0.142752	97.4011	84.9761	88.4839	71.4726	85.1256	68.0297
PBANKA_1333900	-0.142579	25.454	19.3403	13.5849	15.1844	17.0154	14.3971
PBANKA_1006100	-0.141705	145.603	128.841	118.269	128.648	111.423	82.5295
PBANKA_1303000	-0.141497	3.86693	2.55448	1.77346	2.17195	2.95963	1.47646
PBANKA_1421600	-0.141378	27.0616	18.1246	20.8145	18.6583	19.3524	16.1243
PBANKA_0515000	-0.141248	15423	20568.1	24882.1	17518.4	16998.5	17451.5
PBANKA_1454700	-0.140946	6.04421	3.70911	3.10442	2.46155	5.46453	2.53056
PBANKA_0908700	-0.140653	84.5437	63.0789	57.972	58.7247	59.3314	49.0508
PBANKA_0935100	-0.14023	4.59213	3.99542	2.53545	2.51558	4.20609	2.31326
PBANKA_1343400	-0.13996	36.2201	15.0024	11.7339	16.2553	17.8451	14.5836
PBANKA_1410100	-0.13987	508.741	435.787	424.39	385.925	362.882	370.93
PBANKA_1423100	-0.139801	39.5877	27.7959	17.8629	18.2902	23.993	24.7341
PBANKA_0110100	-0.139796	54.5386	21.8783	21.9377	24.0652	26.8878	25.8285
PBANKA_1413000	-0.13975	52.5145	48.9915	62.7827	49.5282	43.592	44.8626
PBANKA_1342100	-0.139705	2.16431	1.44317	0.898155	1.25918	1.16842	1.12822
PBANKA_1335700	-0.139565	138.407	94.2768	112.977	99.4439	91.051	92.5863
PBANKA_0621700	-0.139496	17.1679	9.24668	8.76488	10.9116	10.9057	6.5981
PBANKA_0607600	-0.139128	71.4704	104.333	81.7599	50.0311	99.6636	68.648
PBANKA_0942600	-0.139112	28.0299	18.0763	17.3863	21.449	17.7795	12.2588
PBANKA_1225100	-0.139082	42.9912	22.7067	20.3476	21.7585	25.8478	20.8162
PBANKA_0521400	-0.138744	18.1921	14.305	9.69327	10.2703	12.6456	10.8309
PBANKA_1240900	-0.138569	3.44871	1.25152	1.38986	1.08347	2.6621	1.12314
PBANKA_0800300	-0.138131	35.0611	44.4944	41.9131	39.3452	31.6629	30.6013
PBANKA_1120000	-0.137967	12.7024	8.97494	5.51305	6.4243	7.98783	7.05539
PBANKA_1110200	-0.137804	535.222	415.632	468.863	381.676	383.444	403.701
PBANKA_1314600	-0.137674	5.46999	5.48909	4.28061	3.96482	4.98694	3.60887
PBANKA_1323700	-0.137139	24.4597	27.2475	25.507	20.7614	24.2268	19.6543
PBANKA_0927200	-0.137096	28.2199	16.5959	11.8878	14.1042	18.9891	12.1106
PBANKA_0923400	-0.136888	133.589	143.303	109.86	80.7667	138.382	101.972
PBANKA_1316800	-0.136887	33.8196	22.338	22.5067	21.9171	22.2725	19.7003
PBANKA_0514300	-0.136183	378.328	182.242	160.333	197.628	185.572	181.665
PBANKA_0509900	-0.13614	137.543	78.029	84.6554	87.056	84.4645	71.4688
PBANKA_0918900	-0.135771	14.0925	10.0769	6.21283	7.78339	9.1197	7.22214
PBANKA_1405500	-0.135732	23.6012	25.4457	20.0692	15.8303	22.7597	18.5209
PBANKA_0505700	-0.135288	49.9701	32.8666	26.461	29.177	32.6656	25.9554
PBANKA_0601000	-0.135277	19.7718	13.5922	11.1942	11.7755	12.9485	11.1337
PBANKA_1414700	-0.135178	19.3634	9.56501	10.5838	9.25906	12.9239	9.69639
PBANKA_0312700	-0.135038	482.702	216.198	216.928	272.076	233.262	215.982
PBANKA_1316500	-0.134363	91.9395	52.4369	56.7002	56.0152	58.4824	48.6344
PBANKA_0907600	-0.133533	13.9857	6.28114	7.30459	2.87716	9.97396	9.21011
PBANKA_0916300	-0.133479	0.435524	0.973255	0.633058	0.574478	0.350881	0.746629
PBANKA_1135900	-0.133377	12.4918	4.85644	4.15299	5.44705	6.13744	5.13823
PBANKA_1138000	-0.133342	141.501	196.391	163.782	125.985	167.663	130.556
PBANKA_0914000	-0.133303	15.3343	21.6279	15.5218	15.4374	17.4235	11.2882
PBANKA_1221800	-0.133244	11.1992	5.50399	5.15296	4.06856	7.49017	5.88732
PBANKA_1105300	-0.133226	23.5211	9.16907	10.1091	8.66496	13.2427	11.9027
PBANKA_1233800	-0.133165	22.2535	28.588	16.4936	17.0171	20.6095	17.4491
PBANKA_0203200	-0.132751	25.6258	22.5758	14.142	17.5086	18.4039	14.3537
PBANKA_1124200	-0.132448	6.92181	7.09106	3.55472	4.01602	6.34899	3.89851
PBANKA_1138900	-0.13198	300.889	149.221	151.591	183.105	157.644	138.794
PBANKA_1350100	-0.131654	9.59469	22.3319	7.8974	11.7532	12.5993	8.46992
PBANKA_0942900	-0.131351	67.0497	50.8156	48.0755	40.3389	48.1598	47.135
PBANKA_1301800	-0.130853	50.6712	21.675	17.1745	24.5092	26.9827	18.7024
PBANKA_1442000	-0.130399	7.27359	5.10228	2.4195	2.75355	5.82168	3.23329
PBANKA_1229400	-0.129475	6.98919	4.7902	4.28233	5.67382	3.92887	3.51878
PBANKA_0928600	-0.129328	6.42443	8.31859	5.62012	5.78517	6.8328	4.43538
PBANKA_0209400	-0.128895	13.9311	11.8841	10.6658	9.12594	10.2066	10.5346
PBANKA_0705700	-0.128353	8.23184	8.4392	3.87807	4.4552	7.42133	4.75487
PBANKA_1309200	-0.128193	28.3358	36.5366	15.6848	21.1617	21.0728	22.1738
PBANKA_0621500	-0.128127	11.9954	6.66146	5.08012	5.75669	7.68655	5.52898
PBANKA_1432100	-0.126693	15.2749	9.96862	8.73137	9.54067	11.0354	7.22924
PBANKA_1350300	-0.126524	39.3389	39.5911	34.1289	29.4893	36.2023	28.7096
PBANKA_0807500	-0.126336	37.0475	18.1235	13.5267	17.8307	20.2482	16.067
PBANKA_1136300	-0.126276	43.1641	80.621	64.4391	45.8508	67.4079	49.0511
PBANKA_1032800	-0.126086	16.4236	9.47831	8.04576	9.13274	10.5558	7.71393
PBANKA_0312200	-0.126019	26.3909	18.2593	15.7556	14.9765	19.3155	15.0132
PBANKA_1139900	-0.125577	56.9127	53.3766	38.2189	33.2182	49.032	39.5856
PBANKA_0831500	-0.125237	14.6589	5.81216	5.14061	7.06197	7.47343	5.6131
PBANKA_0411200	-0.125211	9.85241	8.60919	6.75301	7.68643	8.1208	5.11528
PBANKA_0936000	-0.125165	53.4068	57.3062	52.2678	49.536	42.8371	43.4331
PBANKA_0502200	-0.124851	42.0993	34.2667	21.677	22.4691	35.7078	21.9102
PBANKA_1401700	-0.123657	12.4678	14.5171	14.7303	12.6475	11.5494	11.1286
PBANKA_1126800	-0.123373	192.284	64.1015	41.9792	80.3846	70.0541	74.847
PBANKA_1138300	-0.123327	87.2183	69.7681	63.8004	59.8397	73.8961	50.121
PBANKA_1326500	-0.122603	11.3177	6.46184	5.45336	5.337	8.43037	5.14469
PBANKA_1325900	-0.122213	70.9857	86.8426	89.9168	57.1751	82.2531	72.13
PBANKA_0413900	-0.121876	20.8599	11.0349	8.81644	10.5925	13.9829	8.33709
PBANKA_0819600	-0.121792	11.1353	29.0443	10.5329	13.9042	10.9253	16.2713
PBANKA_1350800	-0.121642	5.15158	5.29006	2.47359	2.66457	3.98301	3.70119
PBANKA_1423000	-0.121283	51.0528	102.868	22.3715	37.0298	43.4766	58.437
PBANKA_1438200	-0.121238	22.5916	15.4064	10.374	13.1797	15.4564	10.4543
PBANKA_1121000	-0.120741	111.099	51.5523	53.1026	65.2542	54.4717	52.4648
PBANKA_1027300	-0.120635	40.3991	17.2923	14.1306	19.3644	23.2789	14.4695
PBANKA_0908500	-0.120498	75.9734	36.0453	31.223	38.7903	42.4362	33.0041
PBANKA_0903800	-0.120286	888.771	442.09	435.916	510.888	459.456	443.65
PBANKA_1325800	-0.120138	7.53815	3.7655	3.40785	3.32478	4.76272	3.74141
PBANKA_1411500	-0.120086	1.31743	2.244	0.825965	1.36582	0.782078	1.35017
PBANKA_0622900	-0.119925	12.4234	87.4611	12.4122	21.8715	36.1834	33.7172
PBANKA_1135700	-0.119904	111.166	196.858	102.407	102.599	152.99	91.1224
PBANKA_1101800	-0.119606	3.7447	1.73261	1.37076	1.47707	2.19584	1.75294
PBANKA_0619800	-0.119404	31.7422	22.7015	13.1807	16.7479	19.0497	17.9769
PBANKA_0412700	-0.119268	15.9888	9.32246	10.1329	5.86957	8.89362	13.5076
PBANKA_0709200	-0.118931	11.9409	12.9862	8.80767	7.88403	12.4889	7.83658
PBANKA_0513500	-0.118847	17.8072	9.46484	8.03784	5.82776	11.381	10.7181
PBANKA_0610600	-0.118538	50.6408	50.9818	49.9491	47.1257	42.4502	38.0559
PBANKA_1362600	-0.118444	10.6921	11.6029	7.2363	6.94252	9.92865	7.50527
PBANKA_1125300	-0.118068	112.67	63.094	55.7979	77.2195	62.3931	47.0935
PBANKA_1112100	-0.11804	6.40424	6.01288	3.32051	3.30827	5.90403	3.68866
PBANKA_1341800	-0.117971	28.1758	12.9928	9.68365	14.2131	14.8287	11.1233
PBANKA_0834800	-0.117238	13.0517	10.2394	6.94678	7.51087	8.52929	8.38102
PBANKA_1303500	-0.117217	251.542	277.594	229.838	185.458	253.717	201.169
PBANKA_0106600	-0.116977	7.44379	8.57067	5.51456	5.5979	6.82332	5.44311
PBANKA_1011700	-0.116434	34.8469	26.0933	21.0935	23.6441	22.6282	20.6877
PBANKA_1222900	-0.116317	86.3631	66.4819	50.9433	57.1758	62.3555	47.6188
PBANKA_1007400	-0.116263	46.9387	47.7235	31.685	29.6383	41.5545	33.269
PBANKA_0911900	-0.114796	7.26402	11.9128	4.00927	5.07924	6.39239	7.19785
PBANKA_1332100	-0.11412	35.3362	25.9983	21.3806	23.6249	26.2855	18.3857
PBANKA_0920700	-0.113842	36.4738	28.408	25.0028	25.7789	24.8016	23.4906
PBANKA_1460700	-0.113651	301.209	186.148	215.551	243.734	175.344	161.098
PBANKA_1344900	-0.113582	9.31239	10.2672	5.34995	6.03787	7.11223	7.10202
PBANKA_1116000	-0.113527	5.0422	8.06661	3.76361	5.46454	3.56115	4.72594
PBANKA_1229200	-0.113448	157.41	177.975	120.048	127.242	154.624	100.167
PBANKA_0515900	-0.113333	120.127	67.6198	58.4226	66.8149	74.5514	58.2773
PBANKA_1304700	-0.113276	5.20524	6.78471	3.18159	1.77159	6.9104	3.9691
PBANKA_0307800	-0.112978	525.198	514.489	455.442	441.098	413.63	395.078
PBANKA_0928300	-0.112784	32.704	20.9482	19.5158	22.471	21.1886	16.4634
PBANKA_0603700	-0.112734	70.4167	68.6605	67.731	61.3529	59.8879	53.4912
PBANKA_0209200	-0.112163	19.6873	10.4738	8.99876	6.15025	15.9227	9.98945
PBANKA_0836100	-0.112158	10.2217	9.98746	6.39556	3.42996	12.046	6.67619
PBANKA_0409200	-0.11204	10.9382	6.2635	4.71359	5.2258	7.16807	5.32135
PBANKA_0408700	-0.11185	67.0556	56.811	45.4112	37.3168	57.1911	45.986
PBANKA_0827900	-0.111751	37.4103	38.5178	35.2063	25.7267	40.0028	28.789
PBANKA_1335600	-0.111728	3.62612	2.02136	2.04412	2.17706	2.19139	1.92821
PBANKA_0817600	-0.111601	7.71782	14.3239	5.86849	6.64523	5.72579	10.1264
PBANKA_1133000	-0.111416	6.40607	8.60288	9.0124	7.10917	6.58559	6.94418
PBANKA_1302900	-0.111079	24.8251	38.1357	21.3441	11.2182	44.4018	17.7
PBANKA_1355100	-0.110835	381.079	382.862	236.795	311.101	316.337	200.784
PBANKA_1458200	-0.11079	45.3525	23.2482	20.7729	21.5179	27.1839	23.4665
PBANKA_1347500	-0.11069	18.339	19.3355	12.4694	12.761	16.5131	12.4109
PBANKA_1448800	-0.110556	23.2534	12.0384	9.40624	9.93553	16.1475	10.2045
PBANKA_0826600	-0.11037	15.2301	9.77532	7.90262	10.0816	8.54668	8.04563
PBANKA_0207300	-0.109829	11.5734	10.5708	6.22051	6.91316	10.5331	6.06234
PBANKA_0721800	-0.109652	34.2496	35.7325	25.429	21.2489	31.9122	26.3666
PBANKA_1409000	-0.109644	56.3211	48.9249	50.7911	41.8228	44.9124	44.5117
PBANKA_1018200	-0.10949	77.6927	60.878	63.7085	55.816	60.6131	53.488
PBANKA_0925600	-0.109251	20.9674	25.3224	13.4612	9.20173	26.6159	14.4574
PBANKA_1342000	-0.109189	26.6996	18.3409	16.8354	15.932	19.0138	16.162
PBANKA_0315100	-0.109032	21.0746	34.2104	16.4373	21.0499	19.4455	18.8296
PBANKA_1427100	-0.108985	288.411	260.204	318.226	279.322	224.194	234.748
PBANKA_1453200	-0.108948	80.8395	70.3656	54.8845	54.514	64.162	52.5081
PBANKA_1215000	-0.108788	8.38772	27.7739	8.90664	12.7743	11.6002	12.9354
PBANKA_0204100	-0.108783	38.5771	44.2755	32.9366	25.7818	39.4907	32.184
PBANKA_1334000	-0.108322	22.135	13.0485	9.11685	10.362	15.5524	10.0891
PBANKA_0721300	-0.107964	43.0782	25.7123	26.3421	16.3347	33.7892	28.2583
PBANKA_1358900	-0.10763	49.0695	27.9159	24.7921	29.5353	28.91	24.3696
PBANKA_1019700	-0.107379	84.8858	46.4567	30.925	40.7597	51.1832	38.1153
PBANKA_0821500	-0.10685	7.71034	5.70902	3.47867	4.58578	6.01182	3.30699
PBANKA_0611200	-0.106375	2.32534	1.28617	0.770335	0.636914	1.57551	1.24166
PBANKA_1412200	-0.106351	17.6979	7.51481	6.50833	8.54645	9.83103	7.05571
PBANKA_1438500	-0.106179	7.62453	7.02516	4.83478	4.99319	6.3732	4.81923
PBANKA_1316400	-0.105635	32.5723	36.042	27.0919	26.0277	34.5404	20.9269
PBANKA_1210300	-0.104781	35.2528	24.2384	27.3941	21.1317	27.4093	24.521
PBANKA_1211700	-0.10467	25.8636	15.5766	10.056	10.49	20.3692	11.2755
PBANKA_1127600	-0.104662	1.95092	0.537882	0.286721	0.948246	0.977352	0.305194
PBANKA_1031500	-0.104596	18.2273	7.16442	6.99426	8.47224	8.93017	8.42129
PBANKA_1115000	-0.104021	967.856	563.321	526.22	609.517	553.263	516.248
PBANKA_0303400	-0.103908	43.7603	42.0251	40.3674	28.0933	43.021	36.333
PBANKA_0907900	-0.103517	1072.31	470.482	475.864	619.496	510.58	490.895
PBANKA_0909000	-0.103166	4.46098	5.73964	3.92561	4.21607	4.18453	3.54467
PBANKA_1006400	-0.103044	3.86364	2.58763	3.16643	3.0125	2.56283	2.53277
PBANKA_1461600	-0.102815	50.2623	34.0091	21.9701	29.9328	32.5398	23.8471
PBANKA_1108400	-0.102781	23.6677	28.0423	21.2738	18.5641	26.735	17.1178
PBANKA_0521100	-0.10226	20.431	15.7733	12.7577	14.7009	15.8655	10.5399
PBANKA_1300600	-0.102211	21.0105	14.1308	8.79128	10.2972	13.2934	11.8693
PBANKA_0203500	-0.101977	27.356	22.9172	16.695	16.8839	20.5942	17.9146
PBANKA_1338500	-0.101809	47.3521	23.4482	23.6765	24.2795	27.7577	25.0365
PBANKA_0409000	-0.10118	12.8788	9.85618	4.98821	7.53126	10.5963	4.79842
PBANKA_0917500	-0.100736	83.0216	34.3144	30.7771	41.3516	44.397	33.2215
PBANKA_1213200	-0.100726	30.1627	20.2059	19.4637	21.6638	20.5842	15.9466
PBANKA_0407500	-0.100688	23.5479	13.7779	13.5259	16.7495	13.5838	11.596
PBANKA_0905500	-0.100663	18.5029	20.4268	11.3203	12.8497	14.534	14.0045
PBANKA_1301900	-0.100531	18.1925	18.816	9.45317	11.027	13.7268	13.1784
PBANKA_1024700	-0.100026	43.9363	52.6222	52.2988	49.3272	44.077	35.3536
PBANKA_1462400	-0.0997389	7.40067	7.03487	4.94044	3.61723	8.31884	4.45318
PBANKA_0813500	-0.0993148	28.4799	42.5629	31.519	33.867	32.7406	21.8205
PBANKA_1450100	-0.0988396	18.2685	20.0925	14.6303	14.759	17.8836	12.3558
PBANKA_1010900	-0.098702	19.3351	10.8779	9.29211	11.5599	10.3446	10.1523
PBANKA_0833500	-0.0980219	4.83208	3.50581	1.91898	1.7941	3.79058	2.74743
PBANKA_0301400	-0.0979588	34.7457	29.0154	28.8233	30.2145	26.902	21.4449
PBANKA_0715800	-0.0977508	38.8073	35.2453	29.5634	23.898	38.8919	25.3996
PBANKA_0943200	-0.097658	51.634	38.5308	35.0695	24.7919	46.8059	33.9993
PBANKA_0316100	-0.0974955	38.5411	26.7644	13.398	13.4841	27.4798	22.456
PBANKA_0918700	-0.0973838	4.31835	3.83291	2.69982	2.50584	3.68117	2.84463
PBANKA_1144000	-0.0973591	65.1216	73.2714	63.6233	55.7673	70.8293	47.7295
PBANKA_0822600	-0.0969793	25.855	21.5461	13.83	15.8522	19.3333	15.3741
PBANKA_0921800	-0.0969638	29.2746	42.7594	15.4522	17.7486	29.9826	24.4655
PBANKA_0932500	-0.0965226	1007.42	743.964	771.212	887.367	617.565	605.026
PBANKA_1009400	-0.0963527	38.8429	33.9781	28.2681	19.4055	33.9643	31.2453
PBANKA_1346800	-0.0961376	50.7032	60.4227	38.9305	37.8998	46.5327	41.6516
PBANKA_1309500	-0.0961329	37.7624	43.7386	23.6922	26.5913	36.7033	24.902
PBANKA_0719400	-0.095416	29.1527	22.1943	15.7493	20.8463	19.5885	15.0245
PBANKA_1417600	-0.0952975	23.3985	33.0269	18.6495	20.9705	22.8203	19.406
PBANKA_1361200	-0.0951104	209.17	94.8728	107.978	122.398	108.201	106.087
PBANKA_0939400	-0.0951074	17.1482	15.4335	12.6908	12.912	14.5358	10.8647
PBANKA_1346400	-0.0950924	70.6485	67.2317	51.456	58.4948	48.0531	51.1008
PBANKA_1428000	-0.0950426	45.5025	35.1751	29.1543	33.0615	33.2172	25.5629
PBANKA_1016700	-0.094328	882.828	624.529	544.502	596.929	701.747	428.25
PBANKA_0933100	-0.0930585	11.6121	6.16794	6.8497	4.82298	7.33099	8.02347
PBANKA_0703500	-0.0921312	378.14	143.095	145.749	207.094	183.223	147.16
PBANKA_1205800	-0.0920832	119.671	93.7627	83.0449	63.8935	118.094	71.0903
PBANKA_0833900	-0.0920299	41.3308	21.6994	21.4634	26.1384	25.4616	18.3524
PBANKA_1427900	-0.0912674	16.4435	22.6679	17.5878	14.9857	19.8315	14.2092
PBANKA_1027200	-0.0910027	11.4245	5.36891	4.49666	5.19557	6.79082	5.32819
PBANKA_0827600	-0.0909859	96.9345	58.7343	57.576	72.657	58.2093	46.3558
PBANKA_1420800	-0.0908337	315.991	184.377	198.913	201.539	183.121	195.481
PBANKA_1010400	-0.0907413	9.1418	31.4297	9.62616	11.1483	17.2509	14.2071
PBANKA_0212600	-0.0907179	48.898	18.9275	21.7763	19.1864	29.2331	24.8924
PBANKA_1106800	-0.0904934	76.6186	51.9508	56.7451	50.8283	54.86	50.818
PBANKA_1032600	-0.0904157	38.7796	45.7169	30.006	30.2264	37.2525	29.5729
PBANKA_0904800	-0.0903258	61.8486	25.905	24.8619	35.5775	31.8543	24.1108
PBANKA_1143500	-0.0902434	19.712	24.7509	17.0926	15.8305	18.1293	18.1046
PBANKA_0715000	-0.0902061	43.0438	28.1278	20.1469	27.2406	26.7966	20.9122
PBANKA_0825200	-0.0901596	24.9678	19.5898	14.5129	14.7178	17.5207	16.6892
PBANKA_0922000	-0.0899224	18.8067	16.0432	10.9271	12.9859	13.8347	11.328
PBANKA_1425400	-0.0898153	15.5177	7.6894	5.76043	7.65387	9.7093	6.26977
PBANKA_0806300	-0.0898016	27.9217	27.2219	20.698	25.6107	18.989	18.8769
PBANKA_1407100	-0.0894554	6.07163	3.07094	2.70212	2.90955	3.72477	3.06732
PBANKA_1447400	-0.0892286	3.48721	4.10254	3.21286	2.93729	3.37486	2.92245
PBANKA_1118200	-0.0890905	11.8463	7.42396	5.42789	6.25787	7.48603	6.49773
PBANKA_1302500	-0.0887533	19.0032	27.41	18.5761	15.4367	22.3927	17.9806
PBANKA_1126100	-0.0884327	29.0348	19.2677	19.0544	18.0597	20.8582	17.6672
PBANKA_0821300	-0.0881297	4.68147	2.0952	1.96192	2.3501	3.14265	1.74633
PBANKA_1407200	-0.0876831	18.819	16.5236	12.4215	14.5468	14.6105	11.1668
PBANKA_1224100	-0.0875806	24.3449	17.035	13.1735	14.4223	16.465	14.3399
PBANKA_1144800	-0.0872766	82.9387	70.9563	60.8316	55.4431	65.7848	60.2049
PBANKA_1039300	-0.0871918	23.9031	17.6189	13.5691	16.8123	17.0111	12.2378
PBANKA_1408500	-0.0871072	45.9685	46.0591	40.8652	33.4699	43.5657	36.8837
PBANKA_1326900	-0.0871056	70.8736	29.2466	26.4776	30.0635	41.7583	31.2526
PBANKA_1242500	-0.0869165	52.7004	55.5113	41.846	47.064	48.5592	32.6521
PBANKA_1139000	-0.0859103	11.9482	6.84385	6.50153	7.36138	7.47303	6.20714
PBANKA_1441200	-0.0857497	17.8026	11.6031	8.44436	11.3526	11.1755	8.71975
PBANKA_1414000	-0.0856321	40.5609	64.4005	36.5515	29.1578	45.2879	45.7492
PBANKA_1449900	-0.0856199	41.9012	35.5993	23.4952	25.5969	32.91	25.8528
PBANKA_1133200	-0.0853645	48.9806	64.0226	73.1851	52.8218	61.3444	51.4221
PBANKA_0611800	-0.0851153	64.8519	43.7363	30.2834	32.8658	49.9564	32.7983
PBANKA_1229100	-0.0850209	25.3011	19.4792	16.7798	13.9605	21.1577	16.797
PBANKA_0103700	-0.0846959	11.3525	11.227	11.8363	10.2261	11.4088	8.37226
PBANKA_1460400	-0.0846888	48.8094	42.9767	26.3575	28.7022	49.9836	21.9948
PBANKA_1146100	-0.0846034	1.67209	2.65822	2.3253	1.44192	2.3944	1.92263
PBANKA_1462600	-0.0844604	2.21191	7.21349	3.28551	3.97994	3.25563	3.67727
[truncated: 2,655 more rows]

## Sheet: Downregulated genes
S1B Table List of differentially expressed genes in pbap2-fg2(-) <Significantly downregulated genes>
ID	annotation	Log2(FoldChange)	p-value adj	sex-enrichment
PBANKA_1203800	DnaJ protein, putative	-4.85879	0.000308686	other
PBANKA_0938200	conserved Plasmodium protein, unknown function	-4.41843	8.1887e-24	female
PBANKA_0902700	conserved Plasmodium protein, unknown function	-2.91793	1.16927e-13	other
PBANKA_1236200	conserved Plasmodium protein, unknown function	-2.75349	3.75489e-10	female
PBANKA_0213700	conserved Plasmodium protein, unknown function	-2.73194	1.28224e-19	other
PBANKA_1416000	conserved protein, unknown function	-2.68702	2.50408e-08	other
PBANKA_1244900	conserved Plasmodium protein, unknown function	-2.68487	7.9231e-13	other
PBANKA_1441000	haloacid dehalogenase-like hydrolase, putative	-2.59703	1.96528e-09	female
PBANKA_1417400	conserved Plasmodium protein, unknown function	-2.59512	1.72101e-18	female
PBANKA_1142000	conserved protein, unknown function	-2.59086	3.37127e-12	female
PBANKA_0816600	conserved Plasmodium protein, unknown function	-2.5624	1.07081e-11	other
PBANKA_1024400	calmodulin, putative	-2.5089	2.77319e-13	female
PBANKA_1111900	CDK-activating kinase assembly factor MAT1, putative	-2.48192	9.99461e-15	other
PBANKA_1324700	conserved Plasmodium protein, unknown function	-2.4578	5.948e-10	other
PBANKA_0305900	conserved Plasmodium protein, unknown function	-2.41704	2.78772e-08	other
PBANKA_1129600	TPH domain-containing protein, putative	-2.40954	7.37178e-10	male
PBANKA_1356100	conserved Plasmodium protein, unknown function	-2.37125	1.16927e-13	other
PBANKA_1036700	COBW domain-containing protein 1, putative	-2.17568	6.50203e-10	other
PBANKA_1128100	phospholipase	-2.12984	2.28123e-12	female
PBANKA_1240700	NIMA related kinase 2	-2.10277	3.7401e-10	female
PBANKA_0103200	conserved protein, unknown function	-2.09391	3.15421e-14	female
PBANKA_0706100	conserved protein, unknown function	-2.06542	6.52293e-05	other
PBANKA_1309600	conserved Plasmodium protein, unknown function	-2.05992	8.7066e-05	female
PBANKA_1403700	AP2 domain transcription factor, putative	-2.05104	7.83765e-11	female
PBANKA_0407000	conserved protein, unknown function	-1.99117	3.79725e-08	other
PBANKA_0109900	basal complex transmembrane protein 1, putative	-1.97828	8.32174e-16	female
PBANKA_0210300	seipin domain-containing protein, putative	-1.9667	1.34919e-08	other
PBANKA_1432600	conserved protein, unknown function	-1.94913	3.47271e-06	other
PBANKA_0101100	liver merozoite formation protein	-1.88606	6.70355e-07	female
PBANKA_0110500	leucine-rich repeat protein	-1.86449	3.86777e-10	female
PBANKA_0201700	conserved Plasmodium protein, unknown function	-1.8376	0.000238443	female
PBANKA_0919600	CCR4-NOT transcription complex subunit 2, putative	-1.83038	3.76158e-12	other
PBANKA_0214800	heat shock protein, putative	-1.82142	3.75489e-10	other
PBANKA_0824000	OTU domain-containing protein, putative	-1.81376	0.000272239	female
PBANKA_1340600	conserved Plasmodium protein, unknown function	-1.79881	1.00556e-11	female
PBANKA_0305700	ribosome-recycling factor, putative	-1.77217	1.44621e-06	other
PBANKA_1460900	tRNA-splicing endonuclease, putative	-1.76745	4.99546e-05	other
PBANKA_1311300	inner membrane complex protein, putative	-1.76455	7.17578e-08	female
PBANKA_1033600	tRNA-dihydrouridine synthase, putative	-1.73105	2.02586e-08	female
PBANKA_1443200	RNA pseudouridylate synthase, putative	-1.69704	1.68922e-05	other
PBANKA_0312000	conserved Plasmodium protein, unknown function	-1.6893	3.52872e-07	female
PBANKA_0716200	calmodulin-like protein, putative	-1.67873	3.402e-06	female
PBANKA_1101900	HCNGP-like protein, putative	-1.67641	4.06525e-07	other
PBANKA_0202600	conserved protein, unknown function	-1.66106	0.00345915	other
PBANKA_1355600	sporozoite protein essential for cell traversal	-1.64508	0.000184237	female
PBANKA_0606900	amino acid transporter, putative	-1.64316	3.39933e-06	other
PBANKA_1356500	conserved protein, unknown function	-1.64225	5.96736e-05	other
PBANKA_1009000	GTPase Era, putative	-1.63467	9.32131e-08	other
PBANKA_0518600	conserved protein, unknown function	-1.62168	6.40485e-05	other
PBANKA_1200700	conserved Plasmodium protein, unknown function	-1.62082	0.000483522	female
PBANKA_1427400	apicoplast ribosomal protein L33 precursor, putative	-1.61754	0.000160803	other
PBANKA_1462300	conserved Plasmodium protein, unknown function	-1.6143	0.000328128	other
PBANKA_0203900	rRNA biogenesis protein RRP36, putative	-1.59892	0.000526576	other
PBANKA_1364900	U3 small nucleolar RNA-associated protein 15, putative	-1.57464	1.69275e-06	other
PBANKA_1029600	conserved Plasmodium protein, unknown function	-1.57463	5.64075e-09	male
PBANKA_1329400	conserved protein, unknown function	-1.56739	1.64768e-06	female
PBANKA_1363100	conserved protein, unknown function	-1.56063	1.09757e-05	other
PBANKA_0824500	lipoate-protein ligase 2	-1.54503	0.00360466	other
PBANKA_1345100	conserved Plasmodium protein, unknown function	-1.54397	0.00334552	other
PBANKA_1330000	enkurin domain-containing protein, putative	-1.52981	1.29464e-05	male
PBANKA_0315500	saccharopine dehydrogenase, putative	-1.51789	9.5368e-05	other
PBANKA_1448000	pentatricopeptide repeat domain-containing protein, putative	-1.51052	1.73104e-07	other
PBANKA_0718500	repressor of RNA polymerase III transcription MAF1, putative	-1.50994	1.9595e-05	other
PBANKA_0508900	conserved protein, unknown function	-1.50584	1.81306e-06	other
PBANKA_0709600	conserved protein, unknown function	-1.50409	1.28039e-05	female
PBANKA_0510300	conserved Plasmodium protein, unknown function	-1.49621	2.58299e-06	female
PBANKA_1029300	30S ribosomal protein S9, putative	-1.49286	2.41478e-05	other
PBANKA_0907300	OTU domain-containing protein, putative	-1.48164	2.41496e-05	other
PBANKA_0710700	RNA-binding protein, putative	-1.48069	1.28535e-07	other
PBANKA_1435900	conserved Plasmodium protein, unknown function	-1.47321	0.00480083	female
PBANKA_0926000	conserved Plasmodium protein, unknown function	-1.47321	0.0188499	other
PBANKA_1139500	CCR4 domain-containing protein 2, putative	-1.46921	4.80427e-06	other
PBANKA_1036800	DNA mismatch repair protein, putative	-1.45576	0.0026983	other
PBANKA_1439500	cytochrome c heme lyase	-1.4523	0.000145942	other
PBANKA_1313200	AP2 domain transcription factor AP2-O5, putative	-1.45073	1.72397e-06	female
PBANKA_0510200	conserved Plasmodium protein, unknown function	-1.44986	0.000187199	other
PBANKA_1108900	conserved Plasmodium protein, unknown function	-1.44707	0.000611653	other
PBANKA_1427300	ABC1 family, putative	-1.4385	3.20946e-07	other
PBANKA_0518100	thioredoxin-like associated protein 2, putative	-1.43622	0.000653785	female
PBANKA_1023700	conserved Plasmodium protein, unknown function	-1.42459	0.000741667	other
PBANKA_1412800	MACRO domain-containing protein, putative	-1.42267	0.000130589	other
PBANKA_1222000	histone deacetylase complex subunit SAP18, putative	-1.4192	2.54723e-05	other
PBANKA_0411500	conserved Plasmodium protein, unknown function	-1.41417	8.91276e-05	other
PBANKA_1136600	conserved Plasmodium protein, unknown function	-1.40699	0.000653785	other
PBANKA_0711700	BRIX domain, putative	-1.40503	1.9595e-05	other
PBANKA_0315700	conserved Plasmodium protein, unknown function	-1.40171	0.0123331	other
PBANKA_1245100	conserved Plasmodium protein, unknown function	-1.39983	4.02132e-06	other
PBANKA_0209000	conserved Plasmodium protein, unknown function	-1.39538	0.000126314	other
PBANKA_1405700	DnaJ protein, putative	-1.39328	0.00546743	other
PBANKA_0309900	conserved protein, unknown function	-1.38015	0.00944687	other
PBANKA_1424400	CS domain protein, putative	-1.37196	4.18906e-05	other
PBANKA_0618000	conserved Plasmodium protein, unknown function	-1.36433	0.0356804	other
PBANKA_1205200	transmembrane protein 147, putative	-1.35957	8.61653e-05	female
PBANKA_1429500	DNA-directed RNA polymerases I, II, and III subunit RPABC3, putative	-1.35864	0.000760897	other
PBANKA_0918100	60S ribosomal protein L38, putative	-1.3456	0.000290146	other
PBANKA_1322600	golgi apparatus membrane protein TVP23, putative	-1.3441	0.00424299	other
PBANKA_1214400	conserved Plasmodium protein, unknown function	-1.34204	3.77531e-06	female
PBANKA_1139300	50S ribosomal protein L9, mitochondrial, putative	-1.33578	0.00352159	other
PBANKA_0926500	peptidase M16, putative	-1.32566	0.000205991	female
PBANKA_1362800	conserved Plasmodium protein, unknown function	-1.32494	0.000205991	female
PBANKA_1212200	conserved Plasmodium protein, unknown function	-1.31823	0.0270661	other
PBANKA_1461700	conserved Plasmodium protein, unknown function	-1.3107	0.00200194	female
PBANKA_0921100	tRNA (guanine-N(7)-)-methyltransferase, putative	-1.30609	6.17704e-05	female
PBANKA_1336400	DnaJ protein, putative	-1.30045	0.00182532	male
PBANKA_1445000	subpellicular microtubule protein 2, putative	-1.29302	0.000760897	female
PBANKA_1410600	GYF domain-containing protein, putative	-1.28845	0.000825089	other
PBANKA_1413200	pinin/SDK/MemA domain-containing protein, putative	-1.28194	0.000219132	other
PBANKA_1130100	RNA polymerase II transcription factor B subunit 4, putative	-1.28186	0.000163124	other
PBANKA_0109300	SNARE associated Golgi protein, putative	-1.27791	0.00111504	other
PBANKA_1455900	conserved protein, unknown function	-1.27111	0.000131694	other
PBANKA_1115600	conserved Plasmodium protein, unknown function	-1.26654	1.66043e-05	other
PBANKA_1022900	DNL-type zinc finger protein, putative	-1.25763	0.000458626	other
PBANKA_0108700	RNA-binding protein 25, putative	-1.25499	2.66319e-06	other
PBANKA_1426800	conserved Plasmodium protein, unknown function	-1.25444	0.010803	other
PBANKA_0940300	DEAD/DEAH box helicase, putative	-1.25331	3.2394e-05	female
PBANKA_0311400	serine/threonine protein kinase, putative	-1.2476	9.06015e-05	female
PBANKA_1037700	ribosomal protein L16, mitochondrial, putative	-1.24745	0.00506768	other
PBANKA_1414300	transcription factor MYB1, putative	-1.24744	0.00023827	other
PBANKA_0904200	conserved Plasmodium protein, unknown function	-1.24653	7.03884e-06	female
PBANKA_1425350	GTPase, putative	-1.24537	0.000526576	other
PBANKA_1337700	conserved Plasmodium protein, unknown function	-1.24498	0.000346382	other
PBANKA_1014500	plasmepsin IX, putative	-1.24462	0.000921765	female
PBANKA_0927900	CorA-like Mg2+ transporter protein, putative	-1.23966	0.000725992	other
PBANKA_1403300	NLI interacting factor-like phosphatase	-1.23638	0.000191769	other
PBANKA_0606700	cysteine repeat modular protein 3	-1.23044	0.000307633	other
PBANKA_0405700	ATP-dependent Clp protease proteolytic subunit, putative	-1.22254	0.00109706	female
PBANKA_1410700	conserved protein, unknown function	-1.22119	0.00915939	other
PBANKA_0102700	conserved Plasmodium protein, unknown function	-1.21708	0.000178666	male
PBANKA_0704800	conserved protein, unknown function	-1.21707	6.42981e-06	female
PBANKA_1245000	XAP-5 DNA binding protein, putative	-1.21484	0.000134826	other
PBANKA_1002300	conserved Plasmodium protein, unknown function	-1.2094	0.00130352	female
PBANKA_1346900	conserved protein, unknown function	-1.20549	0.000407664	female
PBANKA_0926400	serine/threonine protein kinase, putative	-1.20352	0.000164393	other
PBANKA_0935800	peptidyl-prolyl cis-trans isomerase, putative	-1.19767	6.95153e-06	other
PBANKA_1120200	pyridoxine biosynthesis protein PDX1, putative	-1.19377	0.00360466	other
PBANKA_1317800	tRNA intron endonuclease, putative	-1.19312	0.00510443	other
PBANKA_1464900	rhoptry neck protein 3, putative	-1.19165	0.00103461	other
PBANKA_0406900	conserved protein, unknown function	-1.19021	0.0219311	female
PBANKA_0101500	conserved Plasmodium protein, unknown function	-1.18729	8.78179e-05	female
PBANKA_1423900	translation initiation factor SUI1, putative	-1.18647	6.44302e-05	other
PBANKA_1021700	conserved Plasmodium protein, unknown function	-1.18243	6.06235e-05	other
PBANKA_1213800	conserved Plasmodium protein, unknown function	-1.1785	0.00128307	other
PBANKA_1009900	conserved Plasmodium protein, unknown function	-1.17482	0.000912065	female
PBANKA_0915400	conserved Plasmodium protein, unknown function	-1.17241	0.0174724	female
PBANKA_1010700	queuine tRNA-ribosyltransferase, putative	-1.16623	0.00119496	other
PBANKA_0109700	SWIB/MDM2 domain-containing protein, putative	-1.16185	4.11179e-05	other
PBANKA_1436500	conserved Plasmodium protein, unknown function	-1.15986	5.6922e-05	female
PBANKA_1004900	transcription factor, putative	-1.15151	0.011986	other
PBANKA_1408600	conserved Plasmodium protein, unknown function	-1.15107	0.00349614	other
PBANKA_1324100	ubiquitin carboxyl-terminal hydrolase isozyme L3, putative	-1.14809	0.000505714	other
PBANKA_1104200	2-oxoisovalerate dehydrogenase subunit beta, mitochondrial, putative	-1.14742	6.01696e-05	other
PBANKA_0703000	magnesium transporter, putative	-1.14391	0.00861574	female
PBANKA_1230800	pyridoxal kinase, putative	-1.14146	0.00674576	other
PBANKA_0820100	PPPDE peptidase, putative	-1.14057	0.00223317	female
PBANKA_1006600	conserved Plasmodium protein, unknown function	-1.1334	0.000988674	other
PBANKA_0934000	conserved Plasmodium protein, unknown function	-1.12609	0.00694853	other
PBANKA_1223900	protein tyrosine phosphatase	-1.12369	0.0399839	other
PBANKA_1025400	cysteine protease ATG4, putative	-1.12217	0.000291323	other
PBANKA_0619600	protein pelota homolog, putative	-1.11403	0.0164377	other
PBANKA_1462000	conserved protein, unknown function	-1.11245	0.00426239	other
PBANKA_1464600	conserved Plasmodium protein, unknown function	-1.11068	0.000304749	other
PBANKA_0111700	50S ribosomal protein L18, apicoplast, putative	-1.10912	0.0026181	other
PBANKA_0822800	conserved Plasmodium protein, unknown function	-1.10809	0.00556351	other
PBANKA_0518000	ribosomal protein L27, putative	-1.10135	0.000254871	other
PBANKA_1142700	phosphatidylserine synthase, putative	-1.09976	0.00153611	other
PBANKA_1204600	heptatricopeptide repeat-containing protein, putative	-1.09913	0.00451087	other
PBANKA_0814500	protease, putative	-1.09882	0.00113014	female
PBANKA_0926100	JmjC domain-containing protein, putative	-1.09596	0.00768929	other
PBANKA_0210200	aspartate--tRNA ligase, putative	-1.0935	0.000201035	other
PBANKA_1026000	conserved protein, unknown function	-1.09206	0.00578119	female
PBANKA_0208600	conserved protein, unknown function	-1.09073	0.00122799	other
PBANKA_0802500	protein phosphatase PPM12, putative	-1.08966	0.000302847	female
PBANKA_1029400	conserved Plasmodium protein, unknown function	-1.08924	0.00398651	male
PBANKA_1313100	crossover junction endonuclease MUS81, putative	-1.0862	0.000160204	female
PBANKA_0919500	GPI-anchor transamidase, putative	-1.08554	0.0106512	other
PBANKA_1307400	poly(A)-specific ribonuclease PARN, putative	-1.08438	0.0011557	other
PBANKA_1458600	50S ribosomal protein L3, mitochondrial, putative	-1.0813	0.00229702	other
PBANKA_1004600	conserved Plasmodium protein, unknown function	-1.08022	0.00263046	other
PBANKA_1029500	conserved Plasmodium protein, unknown function	-1.07669	0.00374128	male
PBANKA_0711200	conserved protein, unknown function	-1.07557	0.0144855	other
PBANKA_1245900	Plasmodium exported protein, unknown function	-1.07211	0.0015063	other
PBANKA_0516800	heptatricopeptide repeat-containing protein HPR1	-1.07177	0.00310623	other
PBANKA_1416100	conserved Plasmodium protein, unknown function	-1.07054	0.00905488	other
PBANKA_0816800	glycolipid transfer protein, putative	-1.07038	0.00123837	female
PBANKA_0903000	ribosome assembly protein 4, putative	-1.06979	0.000164393	other
PBANKA_1444200	conserved Plasmodium protein, unknown function	-1.06851	0.000754098	other
PBANKA_1436900	FbpA domain protein, putative	-1.06398	0.01329	other
PBANKA_0602100	conserved Plasmodium protein, unknown function	-1.06313	0.00042404	other
PBANKA_0305800	conserved Plasmodium protein, unknown function	-1.06062	0.00360466	other
PBANKA_0939300	conserved Plasmodium protein, unknown function	-1.05983	0.0189718	male
PBANKA_0716100	conserved Plasmodium protein, unknown function	-1.05088	0.0027253	other
PBANKA_0701200	conserved Plasmodium protein, unknown function	-1.05022	0.00111504	other
PBANKA_0205600	double-strand break repair protein MRE11, putative	-1.04616	0.0274829	other
PBANKA_0714200	chaperone protein ClpB1, putative	-1.04313	0.000201035	other
PBANKA_1104100	MOLO1 domain-containing protein, putative	-1.04159	0.00866191	female
PBANKA_0206700	conserved Plasmodium protein, unknown function	-1.04126	0.0351161	male
PBANKA_0522400	steroid dehydrogenase, putative	-1.03859	0.00530618	female
PBANKA_1000800	pre-mRNA splicing factor, putative	-1.0349	0.0142861	other
PBANKA_1306400	geranylgeranyl transferase type-2 subunit alpha, putative	-1.03298	0.00569801	other
PBANKA_0508800	RAP protein, putative	-1.0328	0.0103167	other
PBANKA_0912800	conserved Plasmodium protein, unknown function	-1.02838	0.0435985	other
PBANKA_0912900	conserved Plasmodium protein, unknown function	-1.02757	0.0232295	other
PBANKA_1425500	conserved protein, unknown function	-1.02462	0.00170761	other
PBANKA_1213900	nucleotidyltransferase, putative	-1.02256	0.0217016	other
PBANKA_0919700	Fe-S cluster assembly protein, putative	-1.01862	0.00464095	other
PBANKA_0933400	GTPase-activating protein, putative	-1.0149	0.0100501	other
PBANKA_0714300	small heat shock protein HSP20	-1.00873	0.011484	female
PBANKA_1133500	glutamate--tRNA ligase	-1.00777	0.00374128	other
PBANKA_1240400	RNA methyltransferase, putative	-1.007	0.0144855	other
PBANKA_1242400	conserved Plasmodium protein, unknown function	-1.0032	0.00042404	female
PBANKA_0705600	conserved Plasmodium protein, unknown function	-1.00283	0.00158185	female
PBANKA_1314500	conserved protein, unknown function	-1.00034	0.011484	other

## Sheet: Upregulated genes
S1C Table List of differentially expressed genes in pbap2-fg2(-) <Significantly upregulated genes>
ID	annotation	Log2(FoldChange)	p-value adj	sex-enrichment
PBANKA_0708500	phosphorylated CTD interacting factor 1 WW domain-containing protein, putative	3.16578	1.47453e-31	other
PBANKA_0107400	ornithine aminotransferase, putative	2.77545	9.15342e-23	other
PBANKA_0718300	DNA helicase MCM9, putative	2.25909	7.71623e-14	other
PBANKA_0715100	ubiquitin, putative	2.10687	1.10809e-08	other
PBANKA_0820500	dolichyl-diphosphooligosaccharide--protein glycosyltransferase subunit WBP1, putative	2.04967	0.0168977	other
PBANKA_1223500	DNA helicase PSH3, putative	2.03412	2.31415e-14	other
PBANKA_1340500	conserved Plasmodium protein, unknown function	2.03405	3.10071e-11	other
PBANKA_1122200	EGF-like membrane protein, putative	1.98978	3.7463e-06	other
PBANKA_0505000	dihydrolipoamide acyltransferase, putative	1.89096	3.01075e-06	other
PBANKA_0621100	proteasome assembly chaperone 4, putative	1.88842	6.27375e-10	other
PBANKA_1363900	conserved protein, unknown function	1.86185	4.52781e-09	other
PBANKA_1133900	conserved protein, unknown function	1.84196	5.25143e-09	other
PBANKA_0511700	meiotic recombination protein SPO11-2, putative	1.81531	4.46263e-09	female
PBANKA_0107700	zinc transporter ZIP1	1.81035	1.27439e-07	other
PBANKA_0909700	VPS9 domain-containing protein, putative	1.77672	2.12087e-05	other
PBANKA_0603650	conserved Plasmodium protein, unknown function	1.7753	1.21285e-06	other
PBANKA_1416800	conserved Plasmodium protein, unknown function	1.77304	9.99183e-12	other
PBANKA_0934600	conserved Plasmodium protein, unknown function	1.68041	1.03546e-07	other
PBANKA_1344700	apicoplast calcium binding protein 1, putative	1.64513	3.54153e-11	other
PBANKA_1217100	protein kinase, putative	1.58927	2.83007e-06	male
PBANKA_1345200	conserved Plasmodium protein, unknown function	1.55554	2.59119e-06	other
PBANKA_0616200	conserved Plasmodium protein, unknown function	1.55241	1.21285e-06	male
PBANKA_0938700	D-tyrosyl-tRNA(Tyr) deacylase, putative	1.55124	4.90321e-06	other
PBANKA_0942200	DNA-directed RNA polymerase III subunit RPC8, putative	1.54427	2.59401e-08	other
PBANKA_0209100	thrombospondin-related sporozoite protein	1.53923	0.000462249	other
PBANKA_0915600	aquaglyceroporin	1.5335	0.000449925	other
PBANKA_1017100	DNA mismatch repair protein MSH2, putative	1.53061	1.35919e-05	other
PBANKA_1454100	ATP-dependent zinc metalloprotease FTSH 1, putative	1.51475	1.40821e-05	other
PBANKA_1216900	ATP-dependent RNA helicase DDX42, putative	1.49714	2.02586e-08	other
PBANKA_1444100	T-complex protein 1 subunit gamma, putative	1.49072	2.02586e-08	other
PBANKA_0833000	profilin	1.46973	0.00138745	other
PBANKA_1102800	4-diphosphocytidyl-2-C-methyl-D-erythritol kinase, putative	1.44592	6.52293e-05	other
PBANKA_1338200	beta-hydroxyacyl-ACP dehydratase, putative	1.44033	2.48984e-05	female
PBANKA_0208500	conserved Plasmodium protein, unknown function	1.42386	5.3758e-07	other
PBANKA_0832700	adenylate kinase-like protein 2, putative	1.41707	2.48984e-05	male
PBANKA_1310700	glutaminyl-peptide cyclotransferase, putative	1.3934	3.57383e-06	other
PBANKA_1228900	von Willebrand factor A domain-related protein	1.38191	5.98033e-05	female
PBANKA_0825900	conserved Plasmodium protein, unknown function	1.38038	3.23792e-06	female
PBANKA_0818300	conserved protein, unknown function	1.36895	0.00023058	other
PBANKA_1221900	conserved Plasmodium protein, unknown function	1.36852	8.91276e-05	other
PBANKA_0403900	conserved protein, unknown function	1.35974	0.0003965	other
PBANKA_0809500	apicoplast integral membrane protein, putative	1.35636	0.00422165	other
PBANKA_0611400	pantothenate kinase 2, putative	1.35619	0.000160803	other
PBANKA_0826000	ribosomal RNA-processing protein 8, putative	1.35428	4.51449e-05	other
PBANKA_1138700	conserved Plasmodium protein, unknown function	1.34912	3.52872e-07	other
PBANKA_0821900	ubiquitin-conjugating enzyme E2, putative	1.34526	0.000273869	other
PBANKA_1360400	conserved protein, unknown function	1.34424	0.000160204	female
PBANKA_0110000	60S ribosomal protein L39, putative	1.34125	0.00100698	other
PBANKA_0304800	serine repeat antigen 4	1.33958	0.00056075	other
PBANKA_0800400	conserved Plasmodium protein, unknown function	1.33434	0.00043299	other
PBANKA_0405400	40S ribosomal protein S12, putative	1.32404	0.000282868	other
PBANKA_1340100	L-lactate dehydrogenase	1.31939	0.00148071	other
PBANKA_1245200	CPW-WPC family protein	1.30923	0.000193932	female
PBANKA_1130500	proteasome subunit alpha type-7, putative	1.30842	1.10208e-05	other
PBANKA_1207800	metalloprotease, putative	1.30416	0.000273842	other
PBANKA_1135600	exosome complex exonuclease RRP44, putative	1.28704	2.59119e-06	other
PBANKA_1436800	protein TSSC1, putative	1.28056	9.33202e-05	other
PBANKA_1027500	DNA-directed RNA polymerases I and III subunit RPAC2, putative	1.2794	0.00241558	other
PBANKA_0605800	LIMP protein	1.25291	0.00169085	female
PBANKA_0706900	mitochondrial import receptor subunit TOM7, putative	1.24968	0.00111504	other
PBANKA_0109000	conserved Plasmodium protein, unknown function	1.2481	0.00743179	other
PBANKA_1446900	dihydrolipoyl dehydrogenase, mitochondrial, putative	1.23468	9.21629e-06	other
PBANKA_1445700	conserved Plasmodium protein, unknown function	1.2315	0.000129982	female
PBANKA_1431050	10 kDa chaperonin, putative	1.22013	0.000346382	other
PBANKA_0314500	40S ribosomal protein S26, putative	1.21725	0.000273869	other
PBANKA_0935600	conserved protein, unknown function	1.20356	0.00370681	other
PBANKA_1311700	multidrug resistance protein 2, putative	1.19019	6.40617e-05	other
PBANKA_1001800	AP2 domain transcription factor AP2-SP2	1.18557	0.000911004	other
PBANKA_0111100	6-cysteine protein	1.18201	0.00679809	other
PBANKA_1117700	malate dehydrogenase, putative	1.16872	0.000243573	other
PBANKA_1122900	hexokinase, putative	1.16587	9.25465e-05	other
PBANKA_0504500	cytoplasmic dynein intermediate chain, putative	1.15797	3.31912e-05	other
PBANKA_1106200	histone deacetylase, putative	1.15655	0.00016282	other
PBANKA_1409500	protein ISD11, putative	1.15585	0.00863369	other
PBANKA_0502700	pre-mRNA-splicing factor RDS3, putative	1.15416	8.78179e-05	other
PBANKA_0307000	60S ribosomal protein L37ae, putative	1.15241	0.000376195	other
PBANKA_0905000	40S ribosomal protein S21, putative	1.14197	0.00221234	other
PBANKA_0828800	cytochrome c oxidase subunit 6B, putative	1.14098	0.00170761	female
PBANKA_0708600	quinone oxidoreductase, putative	1.13684	0.000524843	other
PBANKA_0603200	eukaryotic translation initiation factor 5A, putative	1.12532	0.00333088	other
PBANKA_0908600	conserved Plasmodium protein, unknown function	1.11598	0.0106019	other
PBANKA_1037800	secreted ookinete adhesive protein	1.10975	0.00840649	female
PBANKA_1117000	histone H2A, putative	1.10667	0.000346382	other
PBANKA_1418100	PbAP2R-2	1.09949	0.00103461	other
PBANKA_1123700	conserved Plasmodium protein, unknown function	1.08073	0.000419292	male
PBANKA_1226900	mitogen-activated protein kinase organizer 1, putative	1.07585	0.00123837	other
PBANKA_0941900	histone H4, putative	1.07569	0.000164393	other
PBANKA_1411900	conserved Plasmodium protein, unknown function	1.07183	0.0269846	other
PBANKA_1233600	secreted ookinete protein, putative	1.07134	0.0110259	female
PBANKA_1354500	60S ribosomal protein L18-2, putative	1.07109	0.00117717	other
PBANKA_1028800	DnaJ protein, putative	1.0643	0.000477719	other
PBANKA_0826500	histone deacetylase 1, putative	1.06121	0.0166586	other
PBANKA_0711600	perforin-like protein 5	1.05831	0.00834908	female
PBANKA_1037500	adenylyl cyclase alpha	1.02831	0.00291708	male
PBANKA_1338100	conserved protein, unknown function	1.02798	0.009585	female
PBANKA_1012800	voltage-dependent anion-selective channel protein, putative	1.02577	0.000160803	other
PBANKA_0511600	conserved Plasmodium protein, unknown function	1.02353	0.0166303	other
PBANKA_1017700	cytochrome b-c1 complex subunit 6, putative	1.02243	0.00868807	other
PBANKA_0930000	AP-1 complex subunit sigma, putative	1.01568	0.01329	other
PBANKA_1340400	lactate dehydrogenase, putative	1.00911	0.000131851	male
PBANKA_1429200	kelch domain-containing protein, putative	1.00644	0.00117141	female
PBANKA_0910900	sporozoite surface protein essential for liver stage development	1.00177	0.00183399	male
