# Supplementary material for: PbAP2-FG2 and PbAP2R-2 function together as a transcriptional repressor complex essential for Plasmodium female development
Source: PLoS Pathog. 2023 Feb 13;19(2):e1010890. doi: 10.1371/journal.ppat.1010890 (PMC9956629; doi:10.1371/journal.ppat.1010890)
Supplement: S2 Table — (A) Female-enriched genes. (B) Male-enriched genes. (XLSX) [file ppat.1010890.s006.xlsx]

## Sheet: Female
S2A List of sex-enriched genes <Female-enriched genes>
ID	annotation	log2(Fold Change) Female/Male	p-value adj Female/Male	log2(Fold Change) Female/Asexual	p-value adj Female/Asexual
PBANKA_0101100	liver merozoite formation protein	4.06326	1.45653e-40	3.13829	2.76341e-30
PBANKA_0101500	conserved Plasmodium protein, unknown function	7.06828	4.01092e-219	5.48527	3.36235e-205
PBANKA_0101800	conserved Plasmodium protein, unknown function	2.19366	6.83148e-41	3.26129	5.98527e-63
PBANKA_0102100	dihydroorotate dehydrogenase, putative	3.11546	7.24811e-58	2.38941	1.73221e-39
PBANKA_0102900	AP2 domain transcription factor, putative	3.72127	2.43864e-61	2.47088	2.22137e-31
PBANKA_0103200	conserved protein, unknown function	5.51509	3.1929e-28	7.62251	1.63303e-29
PBANKA_0104500	conserved Plasmodium protein, unknown function	5.7655	9.07497e-114	8.09275	2.6498e-192
PBANKA_0105100	conserved Plasmodium protein, unknown function	5.2192	1.58643e-169	8.33932	8.7265e-18
PBANKA_0106300	conserved Plasmodium protein, unknown function	4.653	2.18375e-81	4.7703	1.40916e-123
PBANKA_0108300	palmitoyltransferase DHHC2	2.97825	1.29294e-60	4.50243	1.82897e-115
PBANKA_0109800	conserved protein, unknown function	6.46379	8.11162e-65	8.65004	7.57732e-18
PBANKA_0109900	basal complex transmembrane protein 1, putative	6.05956	2.20709e-46	5.08917	2.36977e-130
PBANKA_0110500	leucine-rich repeat protein	5.81415	1.60761e-182	3.60451	1.10936e-78
PBANKA_0110700	conserved Plasmodium protein, unknown function	5.53955	1.82466e-88	3.93127	1.1605e-44
PBANKA_0110800	conserved Plasmodium protein, unknown function	4.86604	2.23665e-74	7.80043	4.21469e-156
PBANKA_0110900	cytoplasmic tRNA 2-thiolation protein 1, putative	3.27456	3.17523e-44	2.05045	8.85741e-21
PBANKA_0201700	conserved Plasmodium protein, unknown function	4.40921	1.1576e-24	4.88878	1.18233e-38
PBANKA_0203600	conserved Plasmodium protein, unknown function	6.54459	2.49704e-111	6.76411	3.11906e-205
PBANKA_0203750	phosphatidate cytidylyltransferase, putative	4.07581	2.24418e-132	2.25796	4.38264e-30
PBANKA_0204400	cleavage and polyadenylation specificity factor subunit 5, putative	2.98535	1.34056e-63	2.37491	1.12301e-34
PBANKA_0204500	LCCL domain-containing protein, putative	5.5033	2.5013e-32	7.84903	5.03545e-173
PBANKA_0209300	actin-related protein	4.96384	2.56025e-43	6.02595	5.1164e-134
PBANKA_0209700	zinc-carboxypeptidase, putative	3.56643	1.42109e-70	4.19462	5.18235e-113
PBANKA_0210100	vacuolar protein sorting-associated protein VTA1, putative	3.75627	4.90673e-25	2.69305	7.08259e-40
PBANKA_0212800	alpha/beta hydrolase, putative	2.49681	3.11951e-37	3.04513	2.81621e-56
PBANKA_0213800	conserved protein, unknown function	2.4855	2.06606e-19	4.43514	8.44898e-108
PBANKA_0214000	dynein heavy chain, putative	4.96009	1.82492e-54	6.65768	1.50458e-97
PBANKA_0300700	nucleic acid binding protein, putative	2.29525	1.13649e-46	2.43034	5.3134e-40
PBANKA_0301600	conserved Plasmodium protein, unknown function	7.08609	1.95231e-129	8.53999	1.31913e-23
PBANKA_0301700	5'-3' exonuclease, putative	2.32629	1.3124e-20	2.24756	8.2796e-27
PBANKA_0302600	3'-5' exonuclease, putative	3.54767	2.90284e-24	3.97343	1.50289e-93
PBANKA_0303500	PH domain-containing protein, putative	4.8506	4.43361e-64	3.38418	4.72728e-41
PBANKA_0306600	conserved Plasmodium protein, unknown function	6.60532	9.15318e-75	5.43882	2.65574e-87
PBANKA_0306900	Sec61-gamma subunit of protein translocation complex, putative	3.76873	5.63774e-142	2.17906	4.24664e-33
PBANKA_0307600	syntaxin, putative	3.59383	2.4061e-19	4.08721	1.41705e-91
PBANKA_0308200	apicoplast beta-ketoacyl-acyl carrier protein synthase III precursor, putative	2.00857	4.27702e-05	4.11744	2.16059e-56
PBANKA_0310300	protein kinase 7	4.05896	4.01744e-128	2.40611	1.46063e-34
PBANKA_0310700	conserved protein, unknown function	4.95703	2.0858e-100	7.8922	1.54323e-155
PBANKA_0311400	serine/threonine protein kinase, putative	5.9628	1.68346e-79	4.64681	1.4411e-102
PBANKA_0311500	conserved Plasmodium protein, unknown function	2.58205	1.45227e-36	3.56965	1.25405e-59
PBANKA_0312000	conserved Plasmodium protein, unknown function	5.82061	8.57433e-220	7.628	1.96905e-153
PBANKA_0312700	DEAD/DEAH box helicase, putative	3.54181	4.11395e-83	7.86645	1.74801e-131
PBANKA_0314800	conserved protein, unknown function	3.95403	3.41432e-48	4.19022	5.33025e-64
PBANKA_0315800	ribosome associated membrane protein RAMP4, putative	3.62049	3.15188e-43	2.32653	1.10815e-15
PBANKA_0402500	phosphatidylethanolamine-binding protein, putative	5.42598	5.4677e-110	7.18502	1.00177e-156
PBANKA_0402700	inner membrane complex protein 1e	5.63059	2.55528e-119	8.44258	5.57349e-21
PBANKA_0405700	ATP-dependent Clp protease proteolytic subunit, putative	2.96113	5.05262e-50	2.26261	5.52785e-29
PBANKA_0406900	conserved protein, unknown function	4.01344	7.66995e-29	2.46321	4.6568e-26
PBANKA_0407200	dual specificity protein phosphatase	2.69364	4.80726e-35	2.68031	5.62086e-46
PBANKA_0407300	conserved Plasmodium protein, unknown function	3.99784	2.18387e-36	7.10201	1.87525e-169
PBANKA_0408200	calcium-dependent protein kinase 3	4.29615	2.81993e-52	6.92958	1.84019e-25
PBANKA_0409700	plasmepsin VI, putative	5.39998	2.00016e-55	7.3935	1.22559e-110
PBANKA_0412900	circumsporozoite- and TRAP-related protein	3.40363	2.57127e-20	7.03139	4.85202e-11
PBANKA_0413500	conserved Plasmodium protein, unknown function	5.04933	3.31605e-94	4.30229	6.21685e-134
PBANKA_0414900	dynein intermediate light chain, putative	2.49787	1.63662e-21	4.41623	4.01833e-75
PBANKA_0417200	PH domain-containing protein	7.14264	1.92864e-86	9.20321	2.87265e-12
PBANKA_0417600	LCCL domain-containing protein	4.9362	5.24632e-101	8.80009	1.34169e-18
PBANKA_0501700	phosphomannomutase, putative	2.89044	2.69187e-16	3.32756	6.19661e-31
PBANKA_0502000	conserved Plasmodium protein, unknown function	3.97897	1.55364e-59	7.90176	1.06329e-36
PBANKA_0502500	serine/threonine protein phosphatase 8	4.70687	3.98384e-63	4.3293	3.36186e-141
PBANKA_0502650	conserved Plasmodium protein, unknown function	7.10578	1.43358e-72	8.25335	9.65021e-141
PBANKA_0503300	conserved Plasmodium protein, unknown function	3.68538	3.98384e-63	5.4523	2.40843e-215
PBANKA_0503500	zinc finger protein, putative	3.23462	1.29648e-65	7.26726	6.39394e-190
PBANKA_0503800	conserved Plasmodium protein, unknown function	2.3472	1.49343e-27	5.34094	3.54725e-112
PBANKA_0504400	conserved Plasmodium protein, unknown function	6.90433	2.60807e-77	9.05696	3.13977e-13
PBANKA_0508300	conserved Plasmodium protein, unknown function	2.23744	1.82e-22	4.17044	1.41085e-71
PBANKA_0510300	conserved Plasmodium protein, unknown function	4.21642	1.67269e-56	5.9101	3.90372e-165
PBANKA_0510400	conserved protein, unknown function	3.1983	3.82216e-79	2.54939	1.08798e-45
PBANKA_0511700	meiotic recombination protein SPO11-2, putative	3.12122	6.23858e-72	5.07509	3.02536e-130
PBANKA_0512000	palmitoyltransferase DHHC10	6.84039	7.14337e-90	8.40481	4.78217e-22
PBANKA_0512200	protoporphyrinogen oxidase, putative	4.24898	1.55445e-72	3.25649	1.09536e-61
PBANKA_0512500	nucleolar preribosomal assembly protein, putative	3.37052	1.765e-50	2.16483	3.1722e-30
PBANKA_0513000	inner membrane complex protein 1m, putative	5.02165	6.68856e-70	4.54947	5.89274e-76
PBANKA_0513700	conserved Plasmodium protein, unknown function	2.64918	9.5237e-07	3.20803	8.32474e-13
PBANKA_0514800	calmodulin, putative	4.0315	8.84459e-61	2.40692	1.58654e-33
PBANKA_0514900	ookinete surface protein P28	6.74381	6.16104e-88	9.27346	2.53662e-12
PBANKA_0515000	ookinete surface protein P25	7.28546	1.95041e-141	9.16448	3.52428e-12
PBANKA_0515300	conserved Plasmodium protein, unknown function	3.13565	7.45799e-71	2.04567	5.47315e-24
PBANKA_0515350	OTU-like cysteine protease, putative	2.85513	3.1644e-10	5.20632	1.88243e-70
PBANKA_0516000	conserved Plasmodium protein, unknown function	6.10796	3.82012e-139	7.75574	5.78037e-133
PBANKA_0517600	plasmepsin VII	7.40599	1.68422e-78	9.27217	5.74554e-15
PBANKA_0518100	thioredoxin-like associated protein 2, putative	2.99401	7.06954e-23	6.23713	7.49468e-61
PBANKA_0518500	ADP-ribosylation factor, putative	3.86355	1.45616e-96	5.56363	5.34969e-154
PBANKA_0520100	conserved Plasmodium protein, unknown function	4.06921	1.74612e-17	5.15029	4.66303e-109
PBANKA_0522200	conserved Plasmodium protein, unknown function	4.88468	1.22489e-75	9.14779	1.32459e-17
PBANKA_0522300	conserved Plasmodium protein, unknown function	6.05555	3.1438e-38	7.7238	1.8794e-138
PBANKA_0522400	steroid dehydrogenase, putative	3.86699	3.09225e-54	4.43573	3.61012e-91
PBANKA_0523600	BSD-domain protein, putative	3.85884	3.24136e-94	2.58149	7.08339e-33
PBANKA_0523900	glideosome associated protein with multiple membrane spans 2, putative	4.4776	1.27011e-109	5.15997	2.1371e-148
PBANKA_0603300	sexual stage-specific protein G37	4.05832	4.71308e-22	8.04217	1.57928e-171
PBANKA_0605100	Tat binding protein 1(TBP-1)-interacting protein, putative	2.95512	1.79786e-42	7.98485	1.20874e-136
PBANKA_0605800	LIMP protein	6.24581	6.62588e-79	8.93729	7.09492e-15
PBANKA_0605900	conserved Plasmodium protein, unknown function	3.21793	4.15202e-33	6.07042	2.80561e-180
PBANKA_0606200	blood stage antigen 41-3 precursor, putative	7.11458	1.68232e-157	8.45202	1.22214e-19
PBANKA_0608000	porphobilinogen deaminase	3.33084	6.89363e-78	5.45953	4.3701e-150
PBANKA_0608600	zinc finger protein, putative	7.72015	1.47178e-87	8.67064	7.52009e-22
PBANKA_0609500	kinesin-7, putative	5.84145	1.16548e-165	9.087	1.13635e-12
PBANKA_0609600	HSP20-like chaperone, putative	4.35994	1.68346e-16	5.25763	6.56884e-08
PBANKA_0611300	conserved Plasmodium protein, unknown function	2.87099	1.73813e-20	2.21528	1.00886e-20
PBANKA_0612400	conserved Plasmodium protein, unknown function	6.79476	1.04508e-119	8.86149	1.29232e-16
PBANKA_0612900	conserved Plasmodium protein, unknown function	3.4185	1.31411e-27	6.18127	3.70375e-159
PBANKA_0615300	conserved Plasmodium protein, unknown function	3.29878	6.02854e-69	5.93205	1.60893e-243
PBANKA_0615500	conserved Plasmodium protein, unknown function	5.58499	5.54676e-44	7.01801	5.98024e-146
PBANKA_0616400	conserved protein, unknown function	3.14394	1.32711e-18	4.96376	2.28786e-68
PBANKA_0616700	NIMA related kinase 4	3.62934	2.05948e-49	5.55511	8.93687e-92
PBANKA_0617800	conserved Plasmodium protein, unknown function	4.16198	1.91114e-26	4.46426	4.99919e-74
PBANKA_0620300	conserved protein, unknown function	5.15895	5.50868e-109	7.76469	1.40806e-35
PBANKA_0620400	conserved protein, unknown function	3.5232	2.04231e-27	6.02302	5.74783e-166
PBANKA_0622400	kinesin-19, putative	6.92735	6.55934e-176	6.88534	9.53017e-166
PBANKA_0623150	conserved rodent malaria protein, unknown function	2.26114	7.27321e-41	2.3208	1.1487e-34
PBANKA_0702700	rhomboid protease ROM3	2.442	5.18533e-34	4.70037	1.0134e-108
PBANKA_0703000	magnesium transporter, putative	3.59188	1.36944e-10	4.08843	4.13286e-32
PBANKA_0703300	conserved Plasmodium protein, unknown function	5.55928	2.20454e-104	5.78538	8.48972e-203
PBANKA_0703500	conserved Plasmodium protein, unknown function	3.03002	4.27829e-68	7.88234	4.78833e-125
PBANKA_0704700	conserved Plasmodium protein, unknown function	5.2653	9.1362e-35	8.34314	3.38577e-24
PBANKA_0704800	conserved protein, unknown function	6.96314	1.42159e-61	9.24318	2.00538e-12
PBANKA_0704900	crystalloid-specific PH domain-containing protein, putative	5.74799	7.76534e-182	9.30856	1.69883e-12
PBANKA_0705600	conserved Plasmodium protein, unknown function	5.54366	3.00338e-107	4.71354	2.13463e-155
PBANKA_0706600	conserved Plasmodium protein, unknown function	2.62807	5.57203e-18	3.58242	3.9541e-26
PBANKA_0706700	dicarboxylate/tricarboxylate carrier, putative	5.15272	1.3749e-269	4.56759	1.49903e-124
PBANKA_0707000	lipoate-protein ligase B	3.71392	4.3847e-10	3.93639	1.79479e-19
PBANKA_0707100	inner membrane complex protein 1i	4.86192	1.11319e-125	8.94531	3.3969e-12
PBANKA_0709600	conserved protein, unknown function	2.10077	2.09692e-20	2.41888	8.55177e-26
PBANKA_0711400	perforin-like protein 4	3.03175	6.8234e-08	3.08066	1.87806e-25
PBANKA_0711600	perforin-like protein 5	3.25955	1.37285e-26	2.96289	2.12988e-23
PBANKA_0712200	BEM46-like protein, putative	3.33959	1.18564e-117	4.88267	8.94181e-131
PBANKA_0712500	dynactin subunit 6, putative	2.24068	4.8433e-12	5.57388	3.47742e-43
PBANKA_0712900	high mobility group protein B2	5.13264	2.02906e-69	5.52539	2.25442e-79
PBANKA_0713200	conserved protein, unknown function	5.25521	2.17743e-88	4.31692	7.57173e-99
PBANKA_0714000	meiotic recombination protein DMC1	6.32287	1.88821e-72	7.67317	4.39213e-37
PBANKA_0714100	trafficking protein particle complex subunit 2-like protein, putative	5.67302	5.23247e-117	4.96254	1.19839e-130
PBANKA_0714300	small heat shock protein HSP20	6.22881	1.20848e-131	8.05935	1.52137e-32
PBANKA_0714600	vacuolar protein sorting-associated protein 2, putative	3.56505	5.60069e-89	3.64762	8.46285e-59
PBANKA_0716200	calmodulin-like protein, putative	2.69225	7.82314e-19	2.01863	6.22749e-17
PBANKA_0716900	armadillo-domain containing rhoptry protein, putative	2.64732	1.97641e-15	2.26597	1.04873e-24
PBANKA_0719100	conserved Plasmodium protein, unknown function	4.34759	4.02855e-06	6.44268	4.01205e-139
PBANKA_0720900	MOLO1 domain-containing protein, putative	6.21566	1.45877e-78	8.40592	6.88262e-32
PBANKA_0721800	apical merozoite protein, putative	4.13158	2.51251e-48	3.89468	2.3678e-64
PBANKA_0801800	conserved Plasmodium protein, unknown function	5.42545	1.7098e-39	4.61516	1.93e-90
PBANKA_0802500	protein phosphatase PPM12, putative	3.13684	1.45768e-21	2.63369	5.54449e-33
PBANKA_0806300	P-type ATPase, putative	2.36599	2.54575e-10	2.01982	5.91314e-17
PBANKA_0807200	conserved Plasmodium protein, unknown function	6.76819	8.07768e-119	7.61007	1.56829e-157
PBANKA_0810700	subpellicular microtubule protein 1, putative	7.74223	4.49607e-108	9.89057	6.31726e-08
PBANKA_0812200	conserved protein, unknown function	3.73511	1.32296e-47	3.80094	2.80996e-64
PBANKA_0812600	conserved Plasmodium protein, unknown function	3.75581	3.79351e-96	7.85442	1.54848e-142
PBANKA_0812900	conserved Plasmodium protein, unknown function	6.30471	9.71461e-129	6.19714	5.32812e-148
PBANKA_0813300	conserved protein, unknown function	4.10332	9.46749e-31	5.01222	5.09535e-157
PBANKA_0814500	protease, putative	5.4356	1.04313e-77	4.80435	1.42436e-111
PBANKA_0815100	conserved Plasmodium protein, unknown function	3.36563	1.30047e-54	5.21713	1.13815e-196
PBANKA_0815400	conserved protein, unknown function	5.46728	2.04924e-130	7.49681	7.98446e-133
PBANKA_0815700	major facilitator superfamily-related transporter, putative	5.79788	1.66442e-109	4.53104	5.7322e-130
PBANKA_0816800	glycolipid transfer protein, putative	7.09725	1.90854e-160	6.43342	9.57905e-136
PBANKA_0817100	thioredoxin 3, putative	2.76777	4.77988e-30	3.19599	9.24428e-44
PBANKA_0817300	conserved Plasmodium protein, unknown function	2.90807	1.05024e-36	2.00584	5.61632e-18
PBANKA_0819000	glideosome-associated protein 50, putative	4.93864	5.80065e-144	5.26287	1.45427e-157
PBANKA_0820100	PPPDE peptidase, putative	4.93114	1.03055e-63	2.75638	1.29385e-24
PBANKA_0820200	thioredoxin-like protein 1, putative	2.80324	1.45758e-10	3.51014	1.31183e-29
PBANKA_0821200	conserved Plasmodium protein, unknown function	6.7377	7.58469e-54	7.16854	1.40804e-228
PBANKA_0821400	ADP-ribosylation factor, putative	4.17997	1.17452e-56	8.80352	1.32124e-13
PBANKA_0823100	S-adenosylmethionine synthetase, putative	5.14072	7.80939e-119	3.73639	4.99887e-51
PBANKA_0823200	conserved protein, unknown function	7.40711	1.02785e-183	8.24911	7.90715e-31
PBANKA_0824000	OTU domain-containing protein, putative	4.42729	5.07397e-19	4.24625	6.79289e-34
PBANKA_0824200	perforin-like protein 3	4.19702	4.94084e-109	6.60241	1.00589e-101
PBANKA_0825500	conserved Plasmodium protein, unknown function	4.07553	1.1079e-129	6.853	3.23089e-290
PBANKA_0825700	telomeric repeat binding factor 1, putative	2.2861	5.42115e-21	5.91284	3.35209e-154
PBANKA_0825900	conserved Plasmodium protein, unknown function	6.39113	7.40462e-89	9.08118	6.66481e-20
PBANKA_0827400	conserved Plasmodium protein, unknown function	5.95921	1.57596e-143	8.03698	1.98948e-37
PBANKA_0828500	serine/threonine protein phosphatase 4	3.78678	4.30707e-60	2.3691	8.02753e-35
PBANKA_0828800	cytochrome c oxidase subunit 6B, putative	3.85266	8.99242e-55	2.81803	1.00356e-23
PBANKA_0830400	G2 protein	4.66148	3.79499e-179	8.96778	3.9839e-14
PBANKA_0830700	procollagen lysine 5-dioxygenase, putative	5.50554	7.09246e-87	4.54962	3.37963e-109
PBANKA_0835400	conserved Plasmodium protein, unknown function	4.2696	9.16387e-31	4.8562	3.532e-107
PBANKA_0835500	UBX domain-containing protein, putative	2.11681	4.32845e-38	2.55593	5.6165e-38
PBANKA_0901900	tubulin--tyrosine ligase, putative	7.08109	1.08929e-120	7.38425	7.60738e-157
PBANKA_0902100	sporozoite and liver stage asparagine-rich protein	2.20058	1.74032e-08	2.0725	4.09149e-10
PBANKA_0902300	conserved Plasmodium protein, unknown function	4.08181	1.57379e-39	7.56992	1.47666e-114
PBANKA_0902900	conserved protein, unknown function	4.45676	3.89707e-116	5.64221	1.41988e-125
PBANKA_0903800	serine/threonine protein kinase, putative	5.89704	7.34502e-124	6.43042	5.22925e-215
PBANKA_0904000	conserved Plasmodium protein, unknown function	3.99207	4.92071e-27	3.32064	8.54e-55
PBANKA_0904200	conserved Plasmodium protein, unknown function	5.94612	7.12755e-91	6.47635	4.41373e-176
PBANKA_0904300	apicoplast import protein Tic20, putative	3.76332	2.00777e-36	2.89028	5.35997e-45
PBANKA_0905900	AP2 domain transcription factor AP2-O	7.2726	1.55041e-70	7.54997	1.58762e-131
PBANKA_0906000	alpha/beta hydrolase, putative	3.56833	1.35091e-24	3.60095	4.15447e-26
PBANKA_0906100	conserved Plasmodium protein, unknown function	3.23273	3.11359e-22	3.1228	4.07264e-26
PBANKA_0907000	heptatricopeptide repeat-containing protein, putative	3.19239	1.15596e-10	3.49259	1.13573e-48
PBANKA_0907100	inner membrane complex protein 1b	6.99097	2.9413e-54	8.52468	7.13466e-26
PBANKA_0907900	conserved Plasmodium protein, unknown function	5.47286	1.20783e-182	8.87923	7.14101e-16
PBANKA_0908400	conserved Plasmodium protein, unknown function	3.47668	8.54841e-53	5.45709	3.04204e-116
PBANKA_0909000	carbonic anhydrase, putative	2.02839	8.88608e-15	2.32544	5.43893e-19
PBANKA_0909500	AAA family ATPase, putative	3.95514	5.50555e-22	7.22108	1.96563e-121
PBANKA_0910500	conserved protein, unknown function	4.46791	7.38453e-15	5.44081	1.15345e-13
PBANKA_0912400	conserved Plasmodium protein, unknown function	3.73432	9.8685e-29	3.65628	1.59351e-47
PBANKA_0912500	conserved Plasmodium protein, unknown function	5.66176	1.98744e-67	8.54766	9.80919e-24
PBANKA_0914600	RNA (uracil-5-)methyltransferase, putative	4.52106	8.46332e-76	2.9774	1.09276e-64
PBANKA_0915400	conserved Plasmodium protein, unknown function	6.36939	1.85003e-56	4.97671	8.48443e-58
PBANKA_0916650	conserved Plasmodium protein, unknown function	3.82669	4.2624e-51	7.18068	1.00356e-115
PBANKA_0916700	conserved Plasmodium protein, unknown function	5.22519	2.53808e-100	8.6401	5.9773e-22
PBANKA_0919900	ATP-dependent 6-phosphofructokinase, putative	4.70928	5.8806e-77	6.34526	1.54572e-149
PBANKA_0921100	tRNA (guanine-N(7)-)-methyltransferase, putative	4.06348	4.2877e-40	2.16802	5.98926e-31
PBANKA_0921700	autophagy-related protein 23, putative	2.45346	6.21231e-38	3.29563	2.58258e-47
PBANKA_0923300	conserved protein, unknown function	4.92449	5.70849e-95	4.01044	8.02514e-68
PBANKA_0926500	peptidase M16, putative	5.98146	5.98061e-117	8.30754	3.99013e-21
PBANKA_0927300	palmitoyltransferase DHHC3	3.10869	1.32601e-75	5.51926	3.23188e-183
PBANKA_0927600	conserved Plasmodium protein, unknown function	3.22984	3.31805e-64	7.90519	1.32558e-156
PBANKA_0929400	myosin light chain B, putative	2.97967	1.12733e-35	4.21123	1.33149e-103
PBANKA_0931500	folate transporter 2, putative	5.59043	4.47326e-131	3.95364	1.47983e-84
PBANKA_0932500	histone-lysine N-methyltransferase SET7, putative	4.47189	3.17892e-90	6.33615	6.98705e-157
PBANKA_0932600	conserved protein, unknown function	4.42853	3.19297e-64	7.96357	1.88336e-112
PBANKA_0936000	endonuclease/exonuclease/phosphatase family protein, putative	4.80409	2.37446e-40	5.60833	5.83738e-99
PBANKA_0937500	conserved Plasmodium protein, unknown function	4.89202	6.69135e-225	3.61303	7.88304e-90
PBANKA_0938000	conserved Plasmodium protein, unknown function	6.37308	1.45235e-93	7.82057	1.33055e-108
PBANKA_0938200	conserved Plasmodium protein, unknown function	4.07512	8.09182e-16	4.34449	4.69627e-44
PBANKA_0939100	AP2 domain transcription factor, putative	2.82031	3.90828e-34	2.16722	7.43828e-19
PBANKA_0939500	DNA repair protein RAD51	4.45683	3.17324e-119	2.99582	3.19408e-39
PBANKA_0940000	conserved Plasmodium protein, unknown function	2.82237	1.16205e-06	3.20526	1.94017e-30
PBANKA_0940300	DEAD/DEAH box helicase, putative	3.24269	4.83321e-66	2.51974	8.6864e-40
PBANKA_0943400	CPW-WPC family protein	2.87579	3.78666e-36	8.89545	1.32317e-20
PBANKA_1002100	6-cysteine protein P36	6.94486	1.72941e-79	6.4205	7.76153e-253
PBANKA_1002300	conserved Plasmodium protein, unknown function	2.12845	5.02123e-08	3.36119	5.34058e-40
PBANKA_1005600	conserved Plasmodium protein, unknown function	4.0393	1.20998e-28	4.57649	5.91281e-63
PBANKA_1007900	conserved Plasmodium protein, unknown function	6.35141	8.97527e-84	7.4168	1.49257e-132
PBANKA_1008300	GTP-binding protein, putative	3.88156	1.34382e-56	4.16474	3.27119e-76
PBANKA_1009200	conserved Plasmodium protein, unknown function	4.19691	5.1628e-121	6.04358	9.84839e-192
PBANKA_1009600	conserved protein, unknown function	4.60207	9.14407e-92	8.90423	3.71099e-18
PBANKA_1009900	conserved Plasmodium protein, unknown function	7.38221	1.36414e-121	8.25496	3.76742e-27
PBANKA_1011600	chromatin assembly factor 1 P55 subunit, putative	3.36412	4.4499e-47	2.17565	5.57112e-32
PBANKA_1014500	plasmepsin IX, putative	3.6393	1.4486e-77	2.65905	3.64002e-41
PBANKA_1015400	CPW-WPC family protein	4.81764	4.53575e-39	5.63346	3.87721e-103
PBANKA_1016200	protein kinase, putative	2.54942	3.08303e-35	2.02581	2.88015e-26
PBANKA_1018100	ABC transporter G family member 2, putative	2.35812	1.41718e-41	5.65292	1.11867e-147
PBANKA_1019800	calcium-dependent protein kinase, putative	5.71098	4.37374e-174	6.01441	2.75676e-113
PBANKA_1020000	conserved Plasmodium protein, unknown function	4.45868	4.9821e-34	6.09392	1.08104e-188
PBANKA_1020300	ankyrin-repeat protein, putative	3.88887	3.08916e-95	8.17768	1.62694e-158
PBANKA_1021100	DnaJ protein, putative	2.10768	1.69101e-11	2.69174	3.51044e-39
PBANKA_1021200	conserved Plasmodium protein, unknown function	2.2776	3.78567e-23	4.72405	8.79508e-120
PBANKA_1023100	conserved Plasmodium protein, unknown function	2.88238	8.18416e-18	5.24903	3.93096e-98
PBANKA_1024400	calmodulin, putative	2.85525	5.2837e-28	2.53005	7.8875e-28
PBANKA_1026000	conserved protein, unknown function	6.48599	7.00041e-159	5.91967	4.50522e-92
PBANKA_1026100	conserved Plasmodium protein, unknown function	5.39464	2.73348e-30	7.42823	1.19301e-116
PBANKA_1027000	serine palmitoyltransferase, putative	3.66898	3.65236e-37	4.08302	2.30387e-49
PBANKA_1028200	atypical protein kinase, ABC-1 family, putative	3.12867	3.44459e-70	4.49837	3.11932e-142
PBANKA_1028700	26S proteasome regulatory subunit RPN13, putative	3.25063	1.17178e-87	3.58911	3.00029e-72
PBANKA_1033600	tRNA-dihydrouridine synthase, putative	4.1463	2.09654e-61	2.1229	2.44875e-18
PBANKA_1035200	LCCL domain-containing protein	4.77668	2.66062e-53	8.42571	2.67769e-14
PBANKA_1035400	glideosome associated protein with multiple membrane spans 3, putative	3.83315	5.12283e-83	5.73423	9.55838e-157
PBANKA_1037800	secreted ookinete adhesive protein	4.73355	1.35855e-23	6.71508	2.39561e-08
PBANKA_1040100	choline kinase	5.29862	2.99509e-183	4.89909	3.3592e-135
PBANKA_1101200	Plasmodium exported protein, unknown function	5.35709	8.62052e-114	3.68238	6.16658e-63
PBANKA_1102100	conserved Plasmodium protein, unknown function	4.93564	3.94356e-49	7.18595	1.13364e-147
PBANKA_1104100	MOLO1 domain-containing protein, putative	6.70917	1.72801e-80	9.04507	7.19281e-19
PBANKA_1106000	conserved Plasmodium protein, unknown function	4.65699	1.97526e-99	8.79086	1.02113e-15
PBANKA_1106500	rhomboid protease ROM4	4.25723	3.34511e-86	4.3865	4.85832e-113
PBANKA_1106800	subtilisin-like protease 3, putative	2.60219	4.42127e-23	3.495	7.18261e-44
PBANKA_1107800	longevity-assurance (LAG1) protein, putative	2.5369	1.97066e-64	2.60919	3.91943e-42
PBANKA_1108500	conserved Plasmodium protein, unknown function	4.67199	2.79026e-36	3.62986	5.72119e-78
PBANKA_1109300	conserved Plasmodium protein, unknown function	5.73077	9.40351e-157	7.60625	1.25404e-109
PBANKA_1109900	stripes inner membrane complex protein, putative	4.0382	1.87202e-78	8.00186	4.26788e-123
PBANKA_1110200	conserved Plasmodium protein, unknown function	5.63973	3.07747e-74	8.34124	3.84369e-29
PBANKA_1110600	conserved Plasmodium protein, unknown function	5.14226	5.91711e-29	6.63395	5.35648e-155
PBANKA_1112000	conserved Plasmodium protein, unknown function	3.47514	3.17162e-14	2.8866	8.77854e-13
PBANKA_1112700	conserved protein, unknown function	3.90484	1.33676e-13	5.50279	1.0699e-88
PBANKA_1112800	conserved protein, unknown function	4.37424	1.58939e-82	2.45467	2.6343e-33
PBANKA_1113400	secreted ookinete protein	4.95239	2.80929e-30	5.97462	1.51615e-68
PBANKA_1114100	conserved Plasmodium protein, unknown function	4.79206	5.74765e-156	8.53867	1.43541e-34
PBANKA_1114200	ribose-5-phosphate isomerase, putative	5.47557	4.14372e-205	5.31541	3.03104e-117
PBANKA_1115000	conserved protein, unknown function	5.61905	6.08624e-244	8.90345	1.02682e-13
PBANKA_1115300	glideosome-associated protein 40, putative	5.71884	7.59713e-271	6.11594	2.87863e-183
PBANKA_1117600	LMBR1 domain-containing protein, putative	2.43121	2.54506e-13	2.27483	1.01801e-16
PBANKA_1119200	secreted ookinete protein 25	5.39489	3.75545e-52	5.88035	1.61627e-69
PBANKA_1120100	conserved Plasmodium protein, unknown function	4.20848	5.34323e-38	2.24399	3.04767e-25
PBANKA_1120400	inner membrane complex protein 1j, putative	5.64862	1.42257e-154	8.92999	1.1234e-14
PBANKA_1121000	conserved Plasmodium protein, unknown function	5.9836	2.67296e-49	7.16602	2.37455e-195
PBANKA_1123100	conserved Plasmodium protein, unknown function	3.53656	2.62669e-42	2.01973	5.93896e-17
PBANKA_1123200	CPW-WPC family protein	6.75497	2.00326e-132	6.60656	2.00745e-145
PBANKA_1124000	sphingomyelin synthase 2, putative	6.6493	2.03424e-150	6.7676	7.02818e-158
PBANKA_1124700	conserved Plasmodium protein, unknown function	3.38159	0.000458487	7.55543	5.24078e-79
PBANKA_1126800	HECT-domain (ubiquitin-transferase), putative	4.47527	1.50149e-56	5.33372	3.07323e-98
PBANKA_1127100	protease, putative	2.878	1.8271e-12	4.92709	2.59518e-37
PBANKA_1128100	phospholipase	5.38557	6.92118e-194	3.69913	6.97155e-60
PBANKA_1128800	CPW-WPC family protein	3.46923	1.6548e-23	7.27742	3.93083e-136
PBANKA_1129000	secreted ookinete protein, putative	7.20301	4.81779e-74	8.36714	2.60745e-26
PBANKA_1129800	tetratricopeptide repeat protein, putative	2.83827	2.84278e-47	5.01922	3.89293e-143
PBANKA_1130600	conserved Plasmodium protein, unknown function	2.08952	8.58466e-09	4.30275	8.74578e-56
PBANKA_1130900	large subunit rRNA methyltransferase, putative	3.51447	2.98486e-96	2.0409	1.55577e-25
PBANKA_1131300	conserved Plasmodium protein, unknown function	3.76929	4.28961e-19	2.91151	7.47663e-14
PBANKA_1131400	metacaspase-1	5.95799	1.10523e-40	6.71709	2.10689e-138
PBANKA_1131500	conserved Plasmodium protein, unknown function	2.55529	4.21231e-54	2.0631	1.29003e-28
PBANKA_1132300	conserved Plasmodium protein, unknown function	6.68224	1.59613e-59	7.37392	1.54814e-196
PBANKA_1133100	serine/threonine protein kinase, putative	3.74306	6.00242e-109	5.6075	4.52851e-192
PBANKA_1134900	zinc finger protein, putative	7.25499	8.13667e-169	9.09727	9.71452e-13
PBANKA_1137400	conserved Plasmodium protein, unknown function	4.15849	8.44409e-68	6.74523	1.48283e-185
PBANKA_1137700	cytochrome c oxidase subunit 2, putative	3.10855	8.37734e-86	2.04236	3.46817e-22
PBANKA_1138100	14-3-3 protein, putative	3.22832	3.03323e-21	5.56803	1.16533e-93
PBANKA_1138200	RuvB-like helicase 3, putative	2.64221	4.96325e-74	3.89683	7.27972e-66
PBANKA_1138600	conserved protein, unknown function	5.67197	1.0907e-179	7.59198	4.45148e-31
PBANKA_1138900	conserved Plasmodium protein, unknown function	6.59374	5.18449e-77	9.06093	1.05266e-15
PBANKA_1142000	conserved protein, unknown function	4.64607	5.37304e-54	2.46468	1.39428e-22
PBANKA_1143400	NADH-cytochrome b5 reductase, putative	6.6538	1.67996e-171	6.59296	7.20253e-113
PBANKA_1143700	secreted ookinete protein, putative	4.60376	1.52735e-53	7.15226	3.97173e-27
PBANKA_1143800	conserved Plasmodium protein, unknown function	3.62637	4.55391e-74	5.79043	1.70354e-179
PBANKA_1143900	conserved protein, unknown function	3.55381	1.17641e-45	2.11427	2.81893e-14
PBANKA_1145000	conserved Plasmodium protein, unknown function	2.5904	5.9701e-22	2.41969	8.81818e-17
PBANKA_1145200	conserved Plasmodium protein, unknown function	6.88225	7.99113e-80	6.90971	5.8986e-163
PBANKA_1200700	conserved Plasmodium protein, unknown function	3.60796	1.20646e-11	3.05281	1.91265e-24
PBANKA_1201800	conserved Plasmodium protein, unknown function	4.85021	2.4331e-148	6.01433	3.57358e-205
PBANKA_1202000	inner membrane complex protein 1c	6.05005	1.44579e-161	5.44799	7.24806e-102
PBANKA_1202600	E3 ubiquitin-protein ligase, putative	3.05331	4.07402e-59	4.47941	4.47551e-96
PBANKA_1202700	RNA-binding protein, putative	2.52352	1.23969e-48	2.37644	4.25247e-32
PBANKA_1204500	conserved Plasmodium protein, unknown function	5.3623	1.88547e-110	8.88536	4.56857e-17
PBANKA_1205100	PPPDE peptidase, putative	3.91343	4.95513e-111	3.99622	4.0073e-81
PBANKA_1205200	transmembrane protein 147, putative	3.53454	3.38321e-51	4.03818	8.07932e-101
PBANKA_1208000	tubulin--tyrosine ligase, putative	4.14094	5.4399e-26	6.92746	5.70982e-17
PBANKA_1208200	kinesin-4, putative	4.08605	3.67552e-34	2.22795	1.18292e-30
PBANKA_1210200	PRE-binding protein, putative	3.40067	8.1549e-95	2.63894	1.21674e-43
PBANKA_1212500	merozoite surface protein MSA180, putative	2.01208	7.30316e-11	2.29043	2.47371e-19
PBANKA_1213300	conserved Plasmodium protein, unknown function	5.05574	9.34072e-44	4.78476	9.20827e-130
PBANKA_1214400	conserved Plasmodium protein, unknown function	2.81252	1.62066e-46	6.27535	5.03481e-205
PBANKA_1216300	conserved Plasmodium protein, unknown function	4.83725	5.73282e-173	3.48211	4.17252e-66
PBANKA_1218000	nicotinamidase, putative	4.89576	5.56542e-172	4.57469	7.91969e-125
PBANKA_1218300	CPW-WPC family protein	2.77178	6.29764e-66	7.75959	1.39782e-109
PBANKA_1219100	inner membrane complex protein 1d	5.28426	2.84045e-118	8.3335	1.40511e-18
PBANKA_1223200	coenzyme Q-binding protein COQ10 homolog, mitochondrial, putative	2.94696	2.1098e-30	2.38543	6.19775e-16
PBANKA_1224500	Dpy-19-like C-mannosyltransferase, putative	3.26341	4.15836e-70	3.1396	1.60266e-60
PBANKA_1225300	conserved Plasmodium protein, unknown function	3.77952	5.05079e-43	8.26467	3.22604e-37
PBANKA_1225500	conserved protein, unknown function	7.51953	1.14152e-87	8.8159	4.93606e-13
PBANKA_1225600	alpha/beta hydrolase, putative	3.3653	1.45594e-99	2.32094	6.21896e-29
PBANKA_1225900	conserved Plasmodium protein, unknown function	5.15142	7.15604e-96	7.35442	1.70519e-218
PBANKA_1227500	conserved Plasmodium protein, unknown function	2.68189	7.10852e-39	6.11528	4.66681e-80
PBANKA_1228300	lysine-specific histone demethylase, putative	3.67336	6.24647e-64	5.75751	1.43899e-113
PBANKA_1228900	von Willebrand factor A domain-related protein	3.75478	4.07643e-75	8.62664	2.61776e-14
PBANKA_1229800	enoyl-acyl carrier reductase	3.82285	1.56924e-30	5.54909	2.76027e-125
PBANKA_1229900	conserved protein, unknown function	5.00475	7.78285e-91	7.69396	1.05704e-156
PBANKA_1231300	major facilitator superfamily domain-containing protein, putative	6.13778	4.59193e-135	8.09741	9.86734e-26
PBANKA_1232300	UTP--glucose-1-phosphate uridylyltransferase, putative	3.66521	2.33171e-35	6.17457	3.56898e-158
PBANKA_1232600	apicortin, putative	2.44981	5.29262e-27	7.77313	2.01971e-147
PBANKA_1233600	secreted ookinete protein, putative	6.50567	4.63385e-56	9.26236	4.21302e-12
PBANKA_1233700	conserved protein, unknown function	2.03721	9.3403e-11	6.36044	1.09812e-73
PBANKA_1236200	conserved Plasmodium protein, unknown function	7.04479	1.11947e-53	5.62835	8.38518e-57
PBANKA_1237600	zinc finger protein, putative	2.3559	1.34933e-52	5.431	1.33782e-211
PBANKA_1239000	conserved Plasmodium membrane protein, unknown function	7.34496	2.17663e-72	7.82578	2.11802e-181
PBANKA_1240100	conserved protein, unknown function	6.15606	2.53736e-55	6.58173	5.45491e-221
PBANKA_1240600	inner membrane complex protein 1g, putative	5.05988	9.37397e-86	3.61017	2.14592e-66
PBANKA_1240700	NIMA related kinase 2	4.19925	1.95895e-75	7.82435	9.42491e-103
PBANKA_1241100	WD repeat-containing protein 55, putative	4.10899	4.12887e-29	3.21628	4.51535e-51
PBANKA_1241400	conserved Plasmodium protein, unknown function	3.82476	1.40321e-14	4.2934	2.54549e-17
PBANKA_1242100	methionine aminopeptidase 1a, putative	3.29415	2.62556e-93	3.1256	2.50329e-61
PBANKA_1242400	conserved Plasmodium protein, unknown function	3.8029	7.09387e-54	2.52068	1.94338e-28
PBANKA_1243100	F-actin-capping protein subunit alpha	3.96265	2.91192e-112	5.52276	1.05262e-115
PBANKA_1243500	conserved protein, unknown function	6.04479	3.41786e-58	7.72486	1.64627e-119
PBANKA_1245150	dolichol-phosphate mannosyltransferase subunit 3, putative	4.6435	7.01511e-50	2.78647	1.14966e-41
PBANKA_1245200	CPW-WPC family protein	7.02751	3.11373e-84	7.09936	3.99714e-115
PBANKA_1245500	conserved Plasmodium protein, unknown function	5.20349	1.75649e-56	3.68771	5.80353e-64
PBANKA_1300700	LCCL domain-containing protein	5.73647	4.1635e-42	8.62696	4.5075e-15
PBANKA_1300900	cytochrome c oxidase assembly protein COX11, putative	4.19183	3.51674e-53	2.11158	1.56857e-23
PBANKA_1301300	trailer hitch homolog	2.24557	9.61597e-38	2.64293	4.79635e-36
PBANKA_1303900	conserved Plasmodium protein, unknown function	2.04738	4.75285e-25	5.02642	1.9798e-178
PBANKA_1305200	serine/threonine protein kinase, putative	5.41917	8.9547e-120	5.88726	3.57008e-145
PBANKA_1305500	acid cluster protein 33 homologue, putative	2.4128	2.35906e-23	3.99412	5.38896e-73
PBANKA_1305700	vacuolar protein sorting-associated protein 60, putative	4.34287	2.02943e-133	3.58569	7.24528e-51
PBANKA_1306900	serine/threonine protein kinase, putative	2.50223	4.76107e-34	2.34399	7.77757e-38
PBANKA_1309600	conserved Plasmodium protein, unknown function	3.40844	2.01744e-15	3.15271	1.5385e-26
PBANKA_1309800	conserved Plasmodium protein, unknown function	3.58285	1.64113e-29	5.01538	1.08593e-127
PBANKA_1311300	inner membrane complex protein, putative	2.83377	6.51449e-26	6.8843	4.44362e-70
PBANKA_1311400	conserved protein, unknown function	6.70303	6.50357e-52	9.08248	1.51147e-17
PBANKA_1312900	conserved Plasmodium protein, unknown function	2.96756	6.84425e-37	3.6856	6.18636e-44
PBANKA_1313100	crossover junction endonuclease MUS81, putative	4.04129	7.87505e-28	3.79398	3.7468e-91
PBANKA_1313200	AP2 domain transcription factor AP2-O5, putative	4.73946	4.68786e-94	5.50152	2.66507e-122
PBANKA_1314300	S-adenosylmethionine-dependent methyltransferase, putative	2.67638	2.31038e-62	2.25582	4.5758e-30
PBANKA_1314900	conserved Plasmodium protein, unknown function	2.2207	2.60259e-34	3.01766	2.58258e-47
PBANKA_1315300	LCCL domain-containing protein	7.20408	7.74503e-67	9.13083	1.099e-12
PBANKA_1316100	conserved Plasmodium protein, unknown function	3.22696	3.33927e-74	3.07923	5.47472e-66
PBANKA_1317200	NAD(P) transhydrogenase, putative	7.14621	1.89388e-78	9.0992	1.48048e-13
PBANKA_1318500	conserved Plasmodium protein, unknown function	6.52253	4.62664e-114	9.03609	8.65693e-15
PBANKA_1318600	conserved protein, unknown function	6.19491	3.02195e-219	9.24293	3.40775e-13
PBANKA_1319000	conserved protein, unknown function	5.6455	5.25088e-36	4.77985	1.14528e-13
PBANKA_1319500	LCCL domain-containing protein	6.07041	1.47317e-67	8.93354	3.9842e-11
PBANKA_1320800	conserved Plasmodium protein, unknown function	4.85705	1.29135e-214	7.55939	1.2276e-151
PBANKA_1323300	pyridoxal 5'-phosphate synthase, putative	4.15061	2.36289e-74	2.53228	2.10935e-24
PBANKA_1323800	kelch domain-containing protein, putative	5.19258	1.17881e-99	8.79299	2.33946e-21
PBANKA_1323900	conserved protein, unknown function	3.79773	1.5401e-91	3.23741	2.50748e-68
PBANKA_1324800	conserved Plasmodium protein, unknown function	2.8819	2.44279e-40	4.5452	4.10416e-70
PBANKA_1325100	MORN repeat protein, putative	5.94214	8.70029e-92	7.75673	6.43834e-113
PBANKA_1325200	meiotic nuclear division protein 1, putative	6.38894	5.14307e-164	8.74296	5.49488e-27
PBANKA_1325400	conserved Plasmodium protein, unknown function	6.16244	5.502e-72	7.56306	2.04161e-122
PBANKA_1325500	conserved Plasmodium protein, unknown function	2.35782	2.97498e-48	4.94642	9.49982e-100
PBANKA_1326600	mediator of RNA polymerase II transcription subunit 20, putative	3.5088	2.16144e-73	2.33413	1.80297e-31
PBANKA_1329100	plasmepsin VIII	3.36868	4.701e-73	7.46144	8.88888e-109
PBANKA_1329400	conserved protein, unknown function	6.50848	5.90749e-64	8.3426	6.26259e-35
PBANKA_1329900	conserved Plasmodium protein, unknown function	6.63566	3.20846e-84	8.49041	3.9987e-204
PBANKA_1332800	acetyl-CoA carboxylase	3.62961	4.90623e-26	5.62194	5.47819e-111
PBANKA_1333700	cGMP-specific 3',5'-cyclic phosphodiesterase delta	3.78232	1.65206e-88	8.8582	1.20329e-17
PBANKA_1334700	transmembrane protein 43, putative	4.40656	1.3104e-106	8.3605	5.91196e-32
PBANKA_1334800	conserved Plasmodium protein, unknown function	4.91216	7.61392e-63	8.83631	9.03378e-15
PBANKA_1334900	conserved Plasmodium protein, unknown function	5.06948	1.23362e-56	8.55916	1.34846e-15
PBANKA_1335000	conserved Plasmodium protein, unknown function	5.45444	1.72079e-144	8.92889	2.58683e-20
PBANKA_1336200	conserved Plasmodium protein, unknown function	3.33964	2.74984e-71	8.69497	3.959e-23
PBANKA_1337900	conserved Plasmodium protein, unknown function	2.05873	4.61757e-06	3.99902	7.6389e-38
PBANKA_1338100	conserved protein, unknown function	7.23026	2.03989e-98	9.12813	1.86277e-14
PBANKA_1338200	beta-hydroxyacyl-ACP dehydratase, putative	5.75122	1.54533e-147	4.56559	3.41872e-52
PBANKA_1338700	plasmepsin V, putative	3.31687	3.72307e-82	2.1395	2.56441e-34
PBANKA_1338900	glideosome associated protein with multiple membrane spans 1, putative	4.16761	1.22933e-85	5.23587	2.94845e-142
PBANKA_1339600	PRELI domain-containing protein, putative	2.92208	5.12751e-57	2.43318	6.77112e-38
PBANKA_1340600	conserved Plasmodium protein, unknown function	3.29646	9.80816e-58	2.38137	7.4221e-26
PBANKA_1342300	conserved protein, unknown function	6.09245	1.19486e-193	8.28566	8.66251e-38
PBANKA_1342500	conserved Plasmodium protein, unknown function	7.39416	2.08113e-189	6.38516	7.77315e-150
PBANKA_1343400	conserved Plasmodium protein, unknown function	3.06075	1.23772e-15	2.84108	2.89256e-38
PBANKA_1346300	CPW-WPC family protein	7.16576	6.99114e-110	7.60231	1.81604e-169
PBANKA_1346400	conserved Plasmodium protein, unknown function	4.11822	3.277e-39	2.33549	1.04037e-37
PBANKA_1346900	conserved protein, unknown function	2.79652	3.43472e-10	5.32959	5.30672e-78
PBANKA_1347000	conserved protein, unknown function	4.54566	2.014e-53	3.40049	9.54991e-52
PBANKA_1352500	CPW-WPC family protein	6.35304	2.30324e-59	9.00281	9.16761e-19
PBANKA_1353400	secreted ookinete protein, putative	2.23568	2.20952e-18	4.48445	2.00701e-100
PBANKA_1353800	conserved Plasmodium protein, unknown function	6.06404	4.78011e-113	8.78346	1.81991e-12
PBANKA_1353900	conserved Plasmodium protein, unknown function	2.43084	1.45928e-36	5.85592	3.04118e-132
PBANKA_1354200	mitochondrial pyruvate carrier protein 1, putative	2.77189	2.0791e-20	3.59911	6.29866e-52
PBANKA_1354600	inner membrane complex suture component, putative	2.87831	4.72601e-11	4.44405	2.06644e-21
PBANKA_1354900	inner membrane complex protein 1k, putative	5.51794	6.71004e-129	9.05415	1.22228e-12
PBANKA_1355600	sporozoite protein essential for cell traversal	3.65118	1.85472e-17	4.5807	1.61849e-37
PBANKA_1355700	myosin A	6.43803	2.23285e-136	5.7857	9.53432e-101
PBANKA_1355900	phosphoenolpyruvate carboxykinase, putative	5.5324	1.15393e-184	5.3704	9.44982e-117
PBANKA_1357700	aspartate carbamoyltransferase, putative	4.17671	4.14882e-87	2.13723	4.87437e-25
PBANKA_1357900	conserved Plasmodium protein, unknown function	4.02324	1.12446e-56	6.2379	3.22066e-127
PBANKA_1359500	conserved protein, unknown function	3.49772	2.0791e-20	2.80285	1.27849e-25
PBANKA_1360200	conserved Plasmodium protein, unknown function	4.51643	2.12327e-41	2.56229	3.9743e-23
PBANKA_1360400	conserved protein, unknown function	5.00971	7.39816e-87	8.32109	3.25988e-26
PBANKA_1361200	conserved Plasmodium protein, unknown function	2.52625	1.52441e-54	4.66836	7.58029e-126
PBANKA_1361800	conserved Plasmodium protein, unknown function	4.55145	8.42301e-56	5.82134	1.13112e-152
PBANKA_1362500	peptidase, putative	2.27406	3.95767e-13	3.29271	7.47123e-43
PBANKA_1362800	conserved Plasmodium protein, unknown function	4.63469	3.50467e-28	5.97946	8.8134e-92
PBANKA_1363600	conserved Plasmodium protein, unknown function	7.08057	4.65967e-52	8.71688	8.18665e-15
PBANKA_1363700	AP2 domain transcription factor AP2-O4	4.13025	1.71549e-14	5.81152	2.26452e-60
PBANKA_1364300	glycerol kinase, putative	2.97998	2.24735e-50	2.17148	9.10748e-23
PBANKA_1364400	inner membrane complex protein 1f, putative	6.35719	8.90018e-110	5.19842	1.70348e-142
PBANKA_1364700	GTP-binding protein, putative	2.4182	5.42504e-27	2.36443	9.95557e-32
PBANKA_1403700	AP2 domain transcription factor, putative	3.95619	3.34494e-44	2.46057	1.44055e-28
PBANKA_1407900	HORMA domain protein, putative	4.46285	6.98632e-136	5.16428	3.69745e-115
PBANKA_1410100	conserved Plasmodium protein, unknown function	3.2023	1.50643e-84	3.07117	1.6869e-64
PBANKA_1410950	apical ring associated protein 1	4.35159	1.52625e-49	6.02099	2.21385e-61
PBANKA_1412000	conserved protein, unknown function	4.8824	2.11508e-81	4.31383	2.40427e-76
PBANKA_1414100	CDP-diacylglycerol--inositol 3-phosphatidyltransferase, putative	3.71653	2.10749e-116	3.27912	3.21165e-61
PBANKA_1414500	protein kinase, putative	4.67855	1.06526e-222	8.68078	2.26612e-18
PBANKA_1414800	conserved Plasmodium protein, unknown function	6.0074	2.53557e-46	9.20426	6.7694e-20
PBANKA_1414900	SAS6-like protein	2.39516	3.01791e-11	2.78381	7.93248e-26
PBANKA_1415200	conserved protein, unknown function	4.94444	5.03479e-111	7.41995	3.95828e-235
PBANKA_1415400	conserved protein, unknown function	3.70458	4.10331e-114	3.87992	1.11412e-98
PBANKA_1417200	conserved protein, unknown function	4.57835	2.73298e-27	6.25517	3.26967e-143
PBANKA_1417400	conserved Plasmodium protein, unknown function	5.91527	1.25041e-41	7.49852	1.80448e-102
PBANKA_1418900	ras-related protein Rab-11A	3.31815	4.86703e-86	2.66091	7.89079e-40
PBANKA_1419300	conserved Plasmodium protein, unknown function	7.10662	1.14131e-59	9.11205	1.14264e-14
PBANKA_1419400	conserved Plasmodium protein, unknown function	4.61964	2.04402e-47	5.53723	1.43955e-114
PBANKA_1420800	conserved Plasmodium protein, unknown function	3.27233	5.77887e-70	3.54609	7.67105e-78
PBANKA_1421500	conserved Plasmodium protein, unknown function	4.04061	2.91267e-171	8.75773	1.5768e-25
PBANKA_1421700	secreted ookinete protein, putative	6.41798	3.85378e-201	9.16257	3.85811e-15
PBANKA_1422900	conserved protein, unknown function	4.41727	8.78639e-64	8.87684	8.70922e-16
PBANKA_1423700	GDP-mannose 4,6-dehydratase, putative	7.44356	1.14368e-123	7.13427	1.59636e-217
PBANKA_1424500	conserved Plasmodium protein, unknown function	2.21552	1.75322e-15	5.96406	1.31829e-179
PBANKA_1427100	aquaporin, putative	3.40197	1.28015e-61	3.85936	9.48963e-96
PBANKA_1429200	kelch domain-containing protein, putative	3.28557	6.66552e-24	8.9211	3.54273e-17
PBANKA_1430300	conserved Plasmodium protein, unknown function	7.24795	2.01072e-85	8.69712	1.02095e-18
PBANKA_1430600	conserved Plasmodium protein, unknown function	2.95466	2.39483e-22	5.89443	1.53234e-94
PBANKA_1432700	meiotic recombination protein SPO11, putative	2.86451	2.25735e-27	3.53968	2.82479e-44
PBANKA_1433600	thrombospondin-related apical membrane protein	2.45312	8.58033e-15	2.16871	1.55301e-11
PBANKA_1433700	conserved Plasmodium protein, unknown function	4.25571	3.12886e-69	3.10735	5.38648e-50
PBANKA_1434400	secreted ookinete protein, putative	3.02668	8.06598e-41	6.97172	1.87383e-92
PBANKA_1434600	formin 2, putative	5.66173	1.13571e-75	4.89585	1.4817e-125
PBANKA_1435200	zinc finger protein, putative	4.52529	2.16148e-28	6.7109	5.60106e-103
PBANKA_1435900	conserved Plasmodium protein, unknown function	2.14447	1.90061e-08	6.20326	6.80986e-37
PBANKA_1436300	conserved Plasmodium protein, unknown function	3.77087	4.85663e-32	7.76612	2.28794e-146
PBANKA_1436400	conserved Plasmodium protein, unknown function	3.84463	5.02768e-88	3.0075	1.50198e-49
PBANKA_1436500	conserved Plasmodium protein, unknown function	3.82973	6.45049e-46	5.59741	1.31862e-175
PBANKA_1436600	inner membrane complex protein 1h	5.80822	2.05775e-215	9.01262	1.12091e-12
PBANKA_1437600	glideosome-associated protein 45, putative	4.65652	3.88782e-116	6.92518	3.09459e-121
PBANKA_1437700	conserved Plasmodium protein, unknown function	6.12204	3.85494e-58	8.04738	3.83625e-32
PBANKA_1439100	BRO1 domain-containing protein, putative	6.70042	3.73123e-90	6.62927	4.38854e-218
PBANKA_1439300	WD repeat-containing protein, putative	2.2032	1.03407e-34	2.34314	1.85199e-35
PBANKA_1441000	haloacid dehalogenase-like hydrolase, putative	4.48138	7.54401e-29	6.20336	8.85387e-71
PBANKA_1442600	RNA pseudouridylate synthase, putative	4.32927	1.97034e-78	2.59885	6.53059e-44
PBANKA_1444400	conserved Plasmodium protein, unknown function	3.01827	7.99919e-18	2.24346	3.94952e-24
PBANKA_1444500	myosin J, putative	2.80549	1.1437e-13	2.57641	9.35728e-39
PBANKA_1444800	thioredoxin-like associated protein 1, putative	6.63877	9.14532e-70	9.14218	2.43257e-12
PBANKA_1445000	subpellicular microtubule protein 2, putative	7.51995	5.52936e-117	8.70383	1.56886e-17
PBANKA_1445700	conserved Plasmodium protein, unknown function	4.03407	7.06037e-69	4.74143	1.0939e-151
PBANKA_1446200	mitosis protein dim1, putative	2.17243	1.7533e-10	2.13662	1.05233e-25
PBANKA_1449300	upregulated in late gametocytes ULG8, putative	5.68276	2.99071e-71	8.48921	1.76593e-30
PBANKA_1450800	conserved Plasmodium protein, unknown function	4.26107	2.36155e-30	5.29929	2.0765e-136
PBANKA_1451100	conserved Plasmodium protein, unknown function	5.06776	1.08672e-155	9.021	1.66396e-13
PBANKA_1451200	p25-alpha family protein, putative	3.64551	2.33803e-59	4.24536	7.87725e-65
PBANKA_1451500	conserved Plasmodium protein, unknown function	2.70693	4.80146e-31	2.50636	8.34967e-26
PBANKA_1452700	conserved Plasmodium protein, unknown function	3.69915	1.57575e-15	4.31456	9.59891e-62
PBANKA_1453100	sphingomyelin phosphodiesterase, putative	5.24805	3.765e-117	4.19821	1.27203e-86
PBANKA_1453300	acyl-CoA synthetase, putative	2.95305	6.4949e-40	2.66919	2.47057e-53
PBANKA_1453400	protein kinase 2	2.81985	2.43629e-21	2.70417	2.97766e-44
PBANKA_1453900	conserved protein, unknown function	5.07227	1.71334e-60	7.77528	1.39748e-155
PBANKA_1454800	RNA-binding protein, putative	3.80863	8.29719e-21	6.26464	1.67252e-138
PBANKA_1455000	mitochondrial carrier protein, putative	3.58051	3.41567e-96	3.36582	2.95183e-60
PBANKA_1456700	conserved Plasmodium protein, unknown function	2.79336	8.18726e-11	5.35018	2.48247e-26
PBANKA_1459500	myosin A tail domain interacting protein MTIP, putative	5.41691	9.34948e-203	6.97462	1.0092e-111
PBANKA_1460700	dipeptidyl aminopeptidase 2	6.63967	1.10468e-108	8.27242	1.11218e-21
PBANKA_1461300	conserved Plasmodium protein, unknown function	5.32032	1.08742e-115	8.57778	3.24253e-25
PBANKA_1461700	conserved Plasmodium protein, unknown function	3.11982	5.26293e-33	2.31095	1.10856e-19
PBANKA_1462600	conserved Plasmodium protein, unknown function	3.44806	1.32416e-10	2.43955	1.3468e-06
PBANKA_1463000	osmiophilic body protein G377	5.11406	1.51711e-43	6.71491	5.34969e-154
PBANKA_1463300	conserved Plasmodium protein, unknown function	5.84662	5.55321e-59	8.86234	4.0486e-34
PBANKA_1463900	HSP20-like chaperone, putative	3.2996	4.99358e-61	6.81983	1.05594e-166

## Sheet: Male
S2B List of sex-enriched genes <Male-enriched genes>
ID	annotation	log2(Fold Change) Male/Female	p-value adj Male/Female	log2(Fold Change) Male/Asexual	p-value adj Male/Asexual
PBANKA_0101700	conserved Plasmodium protein, unknown function	2.99724	1.74547e-48	2.59659	1.95978e-24
PBANKA_0102700	conserved Plasmodium protein, unknown function	3.53323	1.39772e-78	7.80644	1.1684e-94
PBANKA_0104100	serine/threonine protein kinase, putative	2.4247	1.65265e-29	4.67418	7.8947e-68
PBANKA_0104200	calcium-binding protein, putative	4.049	3.98299e-49	3.61481	1.15307e-37
PBANKA_0104400	nucleoside diphosphate kinase, putative	3.54076	1.21088e-67	5.21754	1.39137e-83
PBANKA_0106200	spindle assembly abnormal protein 6	4.01158	3.29951e-89	5.76076	4.4233e-110
PBANKA_0107200	conserved Plasmodium protein, unknown function	2.81253	2.57519e-50	7.37721	6.09575e-119
PBANKA_0202500	P-loop containing nucleoside triphosphate hydrolase, putative	2.6257	4.96756e-57	3.22764	1.09986e-37
PBANKA_0202700	kinesin-8, putative	6.41971	1.18734e-108	6.51553	7.90597e-139
PBANKA_0204200	tubulin-specific chaperone a, putative	2.26625	2.35842e-12	3.0636	7.57445e-21
PBANKA_0206300	centrin-1, putative	3.53291	1.09601e-71	2.19933	1.61071e-20
PBANKA_0206700	conserved Plasmodium protein, unknown function	4.10197	1.23762e-34	5.14099	6.11116e-42
PBANKA_0206800	conserved Plasmodium protein, unknown function	2.05673	2.38369e-20	2.32373	2.59552e-21
PBANKA_0207100	EF hand domain-containing protein, putative	2.29368	9.6855e-38	4.24948	3.00697e-55
PBANKA_0210400	DNA mismatch repair protein PMS1, putative	2.58974	1.4529e-55	3.04997	2.4912e-41
PBANKA_0212600	conserved Plasmodium protein, unknown function	2.69609	1.56125e-32	5.66197	4.09244e-105
PBANKA_0213900	dynein light chain, putative	4.11202	1.1431e-40	8.1037	1.25957e-70
PBANKA_0301200	ERCC1 nucleotide excision repair protein, putative	2.11479	7.12051e-27	2.47814	2.7171e-19
PBANKA_0301400	conserved Plasmodium protein, unknown function	3.24033	1.15051e-26	2.92864	4.89118e-24
PBANKA_0301800	condensin-2 complex subunit H2, putative	4.55416	2.02392e-148	6.81276	6.98563e-99
PBANKA_0302800	conserved Plasmodium protein, unknown function	3.87865	7.0555e-50	4.48346	7.94553e-87
PBANKA_0302900	MORN repeat protein, putative	6.7315	3.68142e-65	9.2524	2.33021e-13
PBANKA_0303000	conserved Plasmodium protein, unknown function	4.78963	1.02725e-77	8.40069	2.21956e-92
PBANKA_0303300	conserved Plasmodium protein, unknown function	4.07881	8.3357e-125	3.19028	1.73255e-38
PBANKA_0306000	6-cysteine protein P230p	3.93782	7.29847e-59	7.02542	1.9748e-99
PBANKA_0306100	6-cysteine protein P230	6.77744	2.17503e-93	7.60533	9.1426e-145
PBANKA_0307100	conserved Plasmodium protein, unknown function	2.57868	9.13418e-63	2.32047	1.57453e-27
PBANKA_0307300	50S ribosomal protein L33, putative	2.59479	2.71103e-21	2.0687	4.83351e-12
PBANKA_0310500	conserved Plasmodium protein, unknown function	5.27958	1.00289e-110	5.05245	7.64972e-108
PBANKA_0312500	origin recognition complex subunit 5, putative	2.74992	5.71459e-17	2.82058	2.71285e-17
PBANKA_0313500	TMEM121 domain-containing protein, putative	4.36055	1.89259e-40	2.72399	1.06421e-13
PBANKA_0313600	conserved Plasmodium protein, unknown function	6.83397	5.2694e-200	5.98647	2.33752e-74
PBANKA_0313900	conserved Plasmodium protein, unknown function	2.61922	4.38397e-44	2.13708	4.55987e-15
PBANKA_0316000	replication factor C subunit 1, putative	4.25775	4.15364e-73	3.31876	8.9121e-42
PBANKA_0402100	spindle pole body protein, putative	2.9973	5.25082e-44	2.39822	9.33375e-23
PBANKA_0403600	conserved Plasmodium protein, unknown function	2.53042	1.40545e-38	2.53948	4.66651e-34
PBANKA_0404300	P-loop containing nucleoside triphosphate hydrolase, putative	4.02437	2.37496e-60	6.73267	1.8486e-99
PBANKA_0405600	microtubule-associated protein RP/EB family, putative	2.49834	2.12037e-22	7.36593	6.06214e-104
PBANKA_0406200	conserved Plasmodium protein, unknown function	7.04673	4.77094e-168	6.90606	1.65221e-148
PBANKA_0406300	DNA polymerase delta small subunit, putative	5.65898	7.52888e-90	2.60225	6.57753e-21
PBANKA_0407400	serine/threonine protein kinase, putative	2.51942	3.78525e-33	3.60718	7.7825e-57
PBANKA_0407500	N2227-like protein, putative	2.23581	1.24184e-24	2.12055	1.56038e-19
PBANKA_0411300	conserved Plasmodium protein, unknown function	6.86904	2.61291e-139	6.81186	1.37808e-117
PBANKA_0411400	conserved Plasmodium protein, unknown function	2.86365	4.3327e-47	2.42752	2.50341e-22
PBANKA_0411950	conserved Plasmodium protein, unknown function	2.72667	6.97834e-35	2.09578	1.61621e-18
PBANKA_0412100	serine/threonine protein phosphatase 6	4.26867	2.88638e-138	2.85826	9.44164e-33
PBANKA_0413000	conserved Plasmodium protein, unknown function	3.87818	2.08088e-44	4.8764	2.98221e-86
PBANKA_0413700	conserved Plasmodium protein, unknown function	2.12397	1.68371e-12	2.37722	2.38076e-13
PBANKA_0414300	kinetochore protein NUF2, putative	2.41449	2.25326e-32	2.68541	4.17101e-23
PBANKA_0415000	Maf-like protein, putative	4.17755	1.61044e-73	2.6379	2.55804e-21
PBANKA_0415800	WD repeat-containing protein 66, putative	3.93462	7.58238e-118	6.8639	1.23377e-145
PBANKA_0415900	conserved protein, unknown function	2.07293	1.16913e-06	2.49476	4.4228e-10
PBANKA_0416100	dynein heavy chain, putative	7.90907	4.37429e-142	7.78981	4.79514e-125
PBANKA_0416600	replication protein A1, small fragment	4.87859	1.22348e-121	3.25096	8.3892e-38
PBANKA_0501300	DNA polymerase delta catalytic subunit, putative	5.4355	6.96468e-145	2.54337	1.65099e-24
PBANKA_0502400	conserved Plasmodium protein, unknown function	5.1709	6.18862e-83	3.15022	6.72455e-33
PBANKA_0504300	flagellar outer arm dynein-associated protein, putative	2.13399	4.17992e-15	8.57241	5.12953e-81
PBANKA_0504800	conserved Plasmodium protein, unknown function	5.81955	7.01755e-171	2.76697	4.09869e-31
PBANKA_0505400	conserved Plasmodium protein, unknown function	2.46193	5.4114e-50	3.51954	4.95579e-49
PBANKA_0505500	apicoplast integral membrane protein, putative	2.62684	3.51281e-21	3.95252	2.67718e-74
PBANKA_0507300	dynein heavy chain, putative	4.36757	3.64631e-108	4.71639	1.63136e-91
PBANKA_0507700	conserved Plasmodium protein, unknown function	3.87244	7.31567e-59	3.83715	2.05588e-31
PBANKA_0507800	conserved protein, unknown function	6.96542	1.46821e-230	6.67521	1.23672e-169
PBANKA_0507900	conserved Plasmodium protein, unknown function	8.63301	2.18554e-141	8.26346	1.28198e-23
PBANKA_0508000	conserved Plasmodium protein, unknown function	4.4989	1.45615e-11	2.58584	2.4608e-06
PBANKA_0508600	conserved Plasmodium protein, unknown function	4.01095	8.02382e-102	4.60826	8.40075e-83
PBANKA_0509700	conserved Plasmodium protein, unknown function	3.05171	3.10454e-68	3.37168	3.82171e-46
PBANKA_0509800	cytochrome c oxidase copper chaperone, putative	2.72213	1.36844e-37	2.05867	1.8704e-11
PBANKA_0510600	cell division cycle protein 20 homolog	4.90525	4.60997e-67	7.98884	1.25449e-106
PBANKA_0512800	merozoite TRAP-like protein	2.10684	2.9521e-25	2.96104	1.66446e-33
PBANKA_0513500	conserved Plasmodium protein, unknown function	2.67908	1.9343e-08	3.96961	1.61786e-25
PBANKA_0520700	conserved Plasmodium protein, unknown function	2.93969	9.40105e-48	3.98579	3.74343e-57
PBANKA_0521100	conserved Plasmodium protein, unknown function	2.57968	3.45803e-25	2.45318	2.63035e-16
PBANKA_0521200	conserved Plasmodium protein, unknown function	2.96302	3.20829e-59	7.38015	8.94731e-118
PBANKA_0521900	conserved Plasmodium protein, unknown function	2.04135	9.79287e-25	2.11411	1.61824e-16
PBANKA_0522100	conserved Plasmodium protein, unknown function	5.1747	6.5972e-51	6.92881	4.54009e-152
PBANKA_0522700	alpha tubulin 2	3.62207	1.59777e-76	3.1578	6.35211e-36
PBANKA_0600600	NIMA related kinase 3, putative	4.13108	1.28929e-54	9.19528	5.08947e-14
PBANKA_0600700	conserved Plasmodium protein, unknown function	4.2993	5.94958e-66	7.74791	2.49376e-124
PBANKA_0600900	conserved protein, unknown function	3.31346	3.18173e-39	4.14868	9.7293e-82
PBANKA_0601200	dynein heavy chain, putative	3.99163	1.04974e-147	7.54219	2.43584e-102
PBANKA_0602000	origin recognition complex subunit 1, putative	2.41547	7.84539e-39	3.46193	2.51548e-57
PBANKA_0602900	conserved Plasmodium protein, unknown function	4.83016	1.25369e-80	7.67538	8.07546e-112
PBANKA_0603000	conserved Plasmodium protein, unknown function	2.83067	2.86958e-46	4.10987	6.9904e-57
PBANKA_0603700	conserved protein, unknown function	2.72058	2.50805e-33	3.45163	1.14579e-46
PBANKA_0604300	tetratricopeptide repeat protein, putative	4.36254	2.10718e-85	2.66835	1.13374e-22
PBANKA_0605500	conserved Plasmodium protein, unknown function	2.39005	3.34494e-44	7.26267	2.59933e-116
PBANKA_0605600	conserved Plasmodium protein, unknown function	2.06532	7.07388e-29	3.47998	6.98148e-48
PBANKA_0606300	conserved Plasmodium protein, unknown function	3.05887	5.8692e-24	5.51675	1.50243e-72
PBANKA_0607400	protein phosphatase PPM11, putative	2.11177	1.93245e-25	2.17472	1.3462e-20
PBANKA_0607900	cGMP-specific 3',5'-cyclic phosphodiesterase alpha, putative	2.23019	5.03368e-27	6.33631	2.87847e-119
PBANKA_0610200	DNA replication licensing factor MCM5, putative	2.7061	3.12544e-31	2.88445	6.84993e-25
PBANKA_0610700	conserved Plasmodium protein, unknown function	4.5419	1.50958e-83	5.58934	8.96162e-89
PBANKA_0611500	conserved Plasmodium protein, unknown function	3.02865	4.16179e-43	3.41179	3.86481e-47
PBANKA_0612300	conserved Plasmodium protein, unknown function	2.37412	9.99214e-27	2.11394	1.28768e-18
PBANKA_0614700	conserved Plasmodium membrane protein, unknown function	3.0145	5.57993e-71	4.16043	3.3538e-81
PBANKA_0615200	calcium-dependent protein kinase 4	3.56762	1.80112e-60	4.34599	1.29357e-59
PBANKA_0615700	dynein heavy chain, putative	3.08543	1.5938e-78	4.8075	1.54089e-82
PBANKA_0615800	exported serine/threonine protein kinase	2.74883	8.12068e-72	2.64523	1.65957e-33
PBANKA_0615900	cysteine repeat modular protein 2	2.78863	2.54287e-06	6.68371	5.17373e-06
PBANKA_0616200	conserved Plasmodium protein, unknown function	4.1221	4.8286e-57	3.41333	5.604e-40
PBANKA_0622000	conserved Plasmodium protein, unknown function	4.50024	2.38032e-127	8.45258	8.6092e-99
PBANKA_0622100	protein kinase, putative	2.71144	3.27312e-30	3.02296	1.77859e-29
PBANKA_0702300	mitochondrial inner membrane protein OXA1, putative	2.61849	2.42307e-19	3.46461	3.60568e-32
PBANKA_0705500	ankyrin-repeat protein, putative	5.4729	6.22444e-108	7.19002	7.79595e-63
PBANKA_0707200	alpha/beta hydrolase, putative	3.11944	7.35382e-76	7.22896	5.4349e-145
PBANKA_0708100	dynein light chain 1	3.17498	4.35902e-24	5.62284	4.06131e-64
PBANKA_0708200	conserved Plasmodium protein, unknown function	2.80421	1.38204e-55	5.70479	3.94427e-111
PBANKA_0711000	conserved Plasmodium protein, unknown function	4.91686	2.46801e-95	6.6099	1.7299e-107
PBANKA_0712100	DNA helicase, putative	3.48781	3.31775e-60	2.77049	3.50743e-41
PBANKA_0713400	phosphatase, putative	2.57349	2.52717e-19	2.08198	1.07817e-16
PBANKA_0714500	conserved Plasmodium protein, unknown function	4.75125	6.05092e-108	8.46459	3.20139e-115
PBANKA_0716400	conserved Plasmodium protein, unknown function	2.6477	1.06043e-31	4.76772	6.53009e-63
PBANKA_0716500	RNA-binding protein, putative	3.87078	1.50908e-55	6.43277	2.83226e-114
PBANKA_0717200	conserved Plasmodium protein, unknown function	3.35992	1.34041e-77	2.88385	3.29929e-42
PBANKA_0717300	cdc2-related protein kinase 3	2.88184	1.69179e-62	2.14055	9.79919e-21
PBANKA_0719700	conserved Plasmodium protein, unknown function	2.60559	6.39326e-33	8.53271	4.05893e-83
PBANKA_0720000	conserved Plasmodium protein, unknown function	3.35535	2.3905e-102	4.87037	1.94395e-99
PBANKA_0720100	conserved Plasmodium protein, unknown function	6.36245	3.75228e-204	6.56853	4.89716e-139
PBANKA_0721100	conserved Plasmodium protein, unknown function	2.73082	1.56753e-69	5.60679	2.54068e-115
PBANKA_0801500	conserved Plasmodium protein, unknown function	8.16089	1.45389e-146	6.97041	1.90171e-151
PBANKA_0802800	conserved Plasmodium protein, unknown function	4.1129	3.28753e-86	3.65591	2.93952e-46
PBANKA_0803000	origin recognition complex subunit 2, putative	2.84303	1.59788e-56	2.26031	1.13823e-20
PBANKA_0803100	DNA replication licensing factor MCM7, putative	3.51855	2.33141e-91	2.21978	3.14952e-19
PBANKA_0804300	DNA mismatch repair protein MSH2	4.07944	2.6323e-63	7.9138	1.24801e-136
PBANKA_0804400	conserved Plasmodium protein, unknown function	3.4139	6.96523e-57	2.21407	3.21314e-19
PBANKA_0805500	conserved Plasmodium protein, unknown function	5.22766	2.41692e-110	3.72264	7.05219e-60
PBANKA_0805900	kinesin-8, putative	2.55138	1.89899e-28	2.61442	1.18694e-23
PBANKA_0806800	conserved Plasmodium protein, unknown function	6.19734	1.08552e-220	9.4149	1.45653e-14
PBANKA_0807700	kinesin-5, putative	3.46437	9.87887e-77	2.41581	1.94596e-19
PBANKA_0809000	translation initiation factor SUI1, putative	3.60157	3.56999e-64	3.45369	9.21848e-41
PBANKA_0811800	actin-like protein, putative	2.34717	2.12865e-32	8.95041	4.76835e-23
PBANKA_0813600	conserved Plasmodium protein, unknown function	4.05572	1.54903e-59	5.38022	3.24226e-90
PBANKA_0815500	conserved Plasmodium protein, unknown function	2.63335	3.11824e-41	5.96795	6.21099e-127
PBANKA_0816200	ribonuclease H2 subunit C, putative	3.81132	1.63268e-61	4.74843	1.28155e-71
PBANKA_0818500	conserved protein, unknown function	3.04496	9.95084e-47	2.7951	2.0503e-31
PBANKA_0819900	nucleosome assembly protein	4.26089	4.91013e-32	2.47328	2.11899e-13
PBANKA_0822900	dynein intermediate chain, putative	5.09142	6.91396e-92	8.05387	6.64031e-22
PBANKA_0824600	conserved protein, unknown function	6.91825	4.82507e-140	4.54848	2.06364e-104
PBANKA_0824700	thioredoxin reductase, putative	2.8554	4.3259e-46	2.09814	1.61989e-21
PBANKA_0825800	conserved Plasmodium protein, unknown function	4.8095	8.43334e-40	6.95833	9.05222e-74
PBANKA_0827100	protein kinase, putative	3.40616	1.51967e-49	6.02512	3.29749e-112
PBANKA_0827300	tetratricopeptide repeat protein, putative	2.49164	1.18497e-42	4.76376	3.05892e-88
PBANKA_0827600	conserved Plasmodium protein, unknown function	2.60367	6.94043e-35	3.09074	1.61713e-40
PBANKA_0828300	dynein light chain, putative	3.33113	2.00896e-21	6.80464	2.83442e-167
PBANKA_0828900	conserved Plasmodium protein, unknown function	8.75382	8.65779e-30	9.1747	1.05846e-21
PBANKA_0829000	conserved Plasmodium protein, unknown function	2.54863	1.33967e-38	2.1813	4.27942e-20
PBANKA_0829600	serine/threonine protein kinase, putative	2.123	6.63095e-14	5.32781	1.71772e-64
PBANKA_0829700	guanylate kinase, putative	2.45317	1.67516e-40	2.55606	4.09391e-23
PBANKA_0830900	leucine-rich repeat protein	3.53146	3.59705e-99	8.1075	1.48497e-97
PBANKA_0832400	conserved protein, unknown function	2.48968	2.09119e-34	5.43022	2.5055e-80
PBANKA_0832500	PIH1 domain-containing protein, putative	2.54932	1.71847e-38	4.12622	2.71806e-71
PBANKA_0832700	adenylate kinase-like protein 2, putative	5.1701	2.6202e-103	6.93848	4.95033e-92
PBANKA_0833700	conserved Plasmodium protein, unknown function	3.95779	1.84261e-20	4.5998	9.22723e-36
PBANKA_0834300	gamma-tubulin complex component, putative	2.76818	5.59582e-50	2.56734	6.25126e-24
PBANKA_0834600	tubulin delta chain, putative	2.48674	3.19769e-43	4.65182	1.53412e-70
PBANKA_0835600	cAMP-dependent protein kinase catalytic subunit	6.31808	1.71744e-109	3.65869	3.81206e-58
PBANKA_0902000	dynein light chain, putative	5.15206	1.65353e-89	7.41375	1.47259e-113
PBANKA_0902400	kinesin-like protein, putative	5.59617	4.07345e-149	7.78892	1.56123e-97
PBANKA_0902600	leucine-rich repeat protein	6.0088	8.18399e-74	6.3869	1.27431e-60
PBANKA_0903100	conserved Plasmodium protein, unknown function	4.19421	2.08559e-60	8.26669	1.45737e-94
PBANKA_0904600	conserved Plasmodium protein, unknown function	2.24153	9.88902e-33	7.14437	7.43445e-104
PBANKA_0904800	conserved Plasmodium protein, unknown function	4.46084	1.97298e-97	5.27849	1.29435e-78
PBANKA_0905500	conserved Plasmodium protein, unknown function	4.4422	3.22596e-100	5.46261	5.11859e-80
PBANKA_0907500	conserved Plasmodium protein, unknown function	2.41158	7.74367e-28	7.36221	1.26792e-114
PBANKA_0908800	conserved Plasmodium protein, unknown function	3.5138	4.97544e-35	3.32064	1.88244e-48
PBANKA_0910000	conserved Plasmodium protein, unknown function	2.50702	1.54017e-42	2.3061	4.82312e-29
PBANKA_0910800	conserved Plasmodium protein, unknown function	5.2014	1.06056e-123	7.11696	2.52662e-95
PBANKA_0910900	sporozoite surface protein essential for liver stage development	2.89977	1.73102e-33	8.21156	3.24226e-90
PBANKA_0911000	calcium-binding protein, putative	7.26169	7.29958e-162	9.51943	8.60752e-09
PBANKA_0911100	conserved Plasmodium protein, unknown function	7.6549	9.58123e-103	8.12238	4.16155e-120
PBANKA_0911700	subtilisin-like protease 2	2.07424	3.23672e-26	4.90116	2.0053e-86
PBANKA_0912600	conserved Plasmodium protein, unknown function	2.6382	6.05313e-30	3.54284	2.49563e-47
PBANKA_0913000	condensin-2 complex subunit D3, putative	4.46726	1.74911e-114	5.04146	4.94556e-95
PBANKA_0913600	conserved Plasmodium protein, unknown function	6.28864	3.76443e-97	9.01671	1.78085e-21
PBANKA_0916100	nucleic acid binding protein, putative	4.38016	2.32832e-169	3.53408	9.37873e-40
PBANKA_0917000	conserved Plasmodium protein, unknown function	2.95077	7.80406e-54	3.82049	1.36859e-45
PBANKA_0920700	conserved Plasmodium protein, unknown function	5.87838	7.46753e-95	7.16851	1.43464e-87
PBANKA_0921300	deoxyuridine 5'-triphosphate nucleotidohydrolase, putative	6.02018	5.08617e-107	2.40158	1.62203e-16
PBANKA_0925100	leucine-rich repeat protein	3.6091	6.80788e-44	4.78455	4.69508e-65
PBANKA_0925400	dynein heavy chain, putative	7.59374	2.34496e-134	6.82515	6.43756e-137
PBANKA_0925700	conserved Plasmodium protein, unknown function	3.37111	4.97196e-34	5.71496	3.10392e-70
PBANKA_0927400	heat shock factor-binding protein 1, putative	2.25322	1.34294e-35	3.65688	1.43127e-45
PBANKA_0927500	conserved Plasmodium protein, unknown function	2.41017	1.61331e-37	3.56172	2.96181e-49
PBANKA_0927700	DDRGK domain-containing protein, putative	6.89659	4.30862e-154	6.08545	3.52599e-89
PBANKA_0927800	tRNA nucleotidyltransferase, putative	3.51928	4.08825e-62	2.36443	1.89304e-28
PBANKA_0928300	protein transport protein SEC16, putative	2.34316	1.48394e-28	2.16716	1.11277e-20
PBANKA_0930800	conserved Plasmodium protein, unknown function	3.37254	1.43561e-67	6.04043	1.37261e-112
PBANKA_0933100	conserved Plasmodium protein, unknown function	3.5351	5.19013e-23	5.44975	4.98367e-46
PBANKA_0933600	dynein light chain Tctex-type, putative	4.24561	3.26474e-41	7.66432	8.35744e-22
PBANKA_0933700	mitogen-activated protein kinase 2	4.38392	7.45062e-107	6.87656	7.56141e-158
PBANKA_0934600	conserved Plasmodium protein, unknown function	2.76486	7.4882e-27	6.48613	3.21266e-127
PBANKA_0934700	conserved Plasmodium protein, unknown function	6.834	2.51702e-146	6.30843	7.18405e-123
PBANKA_0934800	conserved protein, unknown function	3.10113	8.62648e-31	5.32781	1.36524e-82
PBANKA_0934900	conserved Plasmodium protein, unknown function	4.922	3.9656e-60	5.93251	1.35751e-65
PBANKA_0935000	ATPase, putative	5.62375	2.47222e-67	2.39482	1.69232e-12
PBANKA_0936500	replication factor C subunit 5, putative	3.76284	8.84256e-81	2.30964	2.0062e-23
PBANKA_0936800	conserved Plasmodium protein, unknown function	5.77552	1.81356e-73	5.24037	8.21646e-59
PBANKA_0936900	actin-like protein, putative	4.35393	1.51933e-57	3.29279	1.60784e-26
PBANKA_0937900	conserved Plasmodium protein, unknown function	3.64854	2.51487e-115	4.60162	3.48161e-62
PBANKA_0939300	conserved Plasmodium protein, unknown function	6.16866	8.37379e-276	5.83213	3.14987e-108
PBANKA_0940500	conserved Plasmodium protein, unknown function	2.66866	1.26228e-12	2.21252	8.35635e-09
PBANKA_0941300	translocon component PTEX88	4.37124	4.01366e-102	2.02455	1.53683e-14
PBANKA_0941400	centrin-4	5.3415	1.08696e-75	4.3155	2.70943e-45
PBANKA_0941700	WD repeat-containing protein WRAP73, putative	3.21818	3.10127e-49	7.42453	1.77973e-135
PBANKA_0942000	calcium/calmodulin-dependent protein kinase, putative	2.15943	4.39494e-35	3.41881	1.86336e-36
PBANKA_0942300	radial spoke head protein, putative	9.26748	6.01553e-170	7.80787	1.05474e-115
PBANKA_0942400	WD repeat-containing protein, putative	7.50256	2.03304e-137	7.65542	3.33222e-118
PBANKA_0942600	conserved Plasmodium protein, unknown function	3.55021	1.43465e-71	2.49951	1.83409e-33
PBANKA_0942900	phenylalanine--tRNA ligase beta subunit, putative	2.95817	1.1819e-31	2.7584	9.95976e-21
PBANKA_0943000	conserved Plasmodium protein, unknown function	3.77409	3.34494e-44	3.27295	3.48885e-30
PBANKA_1001200	conserved Plasmodium protein, unknown function	2.35659	5.52144e-19	4.72746	1.63134e-61
PBANKA_1003300	TMEM33 domain-containing protein, putative	3.07087	2.53074e-67	2.78839	1.43678e-30
PBANKA_1005800	conserved Plasmodium protein, unknown function	3.89365	9.64606e-61	6.52455	1.67554e-68
PBANKA_1006100	flap endonuclease 1, putative	4.35467	3.86685e-73	3.0766	3.51319e-28
PBANKA_1006200	sporozoite invasion-associated protein 1	2.36818	1.13252e-10	7.83878	1.90864e-112
PBANKA_1009700	ribonuclease H2 subunit B, putative	4.84291	5.02768e-88	3.37767	2.25129e-36
PBANKA_1011100	conserved Plasmodium protein, unknown function	2.14874	2.34033e-35	2.18983	7.91405e-19
PBANKA_1011400	DNA topoisomerase 2, putative	4.01058	1.25879e-87	3.19663	7.34037e-38
PBANKA_1011700	conserved Plasmodium protein, unknown function	3.86339	8.60539e-102	5.05487	6.81004e-84
PBANKA_1012400	RNA methyltransferase, putative	2.16014	2.24183e-27	2.84629	3.37299e-31
PBANKA_1012600	conserved Plasmodium protein, unknown function	2.96009	2.30127e-33	3.60393	6.03976e-45
PBANKA_1012700	conserved Plasmodium protein, unknown function	4.93285	2.822e-89	4.45731	1.9632e-87
PBANKA_1013600	PhIL1 interacting protein PIP2, putative	3.93217	1.83749e-83	3.48992	2.71137e-39
PBANKA_1013900	PhIL1 interacting protein PIP3, putative	4.083	6.43791e-128	8.08842	2.38187e-117
PBANKA_1014100	endonuclease/exonuclease/phosphatase family protein, putative	3.15394	5.51604e-58	3.41196	9.3805e-33
PBANKA_1014200	conserved Plasmodium protein, unknown function	3.11125	1.66682e-50	4.19427	5.42158e-41
PBANKA_1018200	MORN repeat protein, putative	7.23843	2.11815e-151	9.78627	4.61978e-10
PBANKA_1018300	dynein intermediate chain, putative	3.42439	5.78148e-69	8.13505	3.2626e-25
PBANKA_1019000	conserved Plasmodium protein, unknown function	2.43802	1.58169e-22	7.37184	1.73451e-72
PBANKA_1019900	conserved Plasmodium protein, unknown function	2.38397	1.67158e-13	3.01809	1.41684e-23
PBANKA_1022400	dynein light chain, putative	5.493	1.49513e-138	6.95367	6.15072e-112
PBANKA_1024900	DNA replication licensing factor MCM2, putative	3.02852	6.29846e-35	2.14906	1.65197e-13
PBANKA_1026700	conserved Plasmodium protein, unknown function	3.07828	3.92211e-37	4.98188	3.12702e-79
PBANKA_1029400	conserved Plasmodium protein, unknown function	4.13236	5.43206e-110	8.54723	6.87863e-107
PBANKA_1029500	conserved Plasmodium protein, unknown function	5.66817	2.77864e-119	9.2132	5.84202e-23
PBANKA_1029600	conserved Plasmodium protein, unknown function	6.54919	2.04387e-274	8.16942	5.63358e-125
PBANKA_1030100	actin II	4.73514	2.17566e-55	5.46769	5.60688e-73
PBANKA_1030400	conserved Plasmodium protein, unknown function	7.50826	3.02139e-81	7.67662	2.02791e-122
PBANKA_1031700	ankyrin-repeat protein, putative	3.35242	8.66521e-30	4.46419	7.40954e-45
PBANKA_1032300	CTP synthase, putative	3.62765	1.98919e-92	2.89761	1.30538e-24
PBANKA_1033700	conserved Plasmodium protein, unknown function	5.45372	1.19225e-125	7.90307	5.61029e-99
PBANKA_1034100	FANCJ-like helicase, putative	4.70853	1.22905e-128	3.79214	5.10655e-62
PBANKA_1034800	conserved Plasmodium protein, unknown function	2.61013	3.16576e-20	3.10199	5.41779e-32
PBANKA_1035700	WD repeat-containing protein 65, putative	7.33578	1.06788e-160	5.7654	3.58951e-133
PBANKA_1037500	adenylyl cyclase alpha	5.3794	7.11125e-169	6.72139	7.99112e-132
PBANKA_1037900	conserved Plasmodium protein, unknown function	4.34722	4.22256e-75	8.94985	5.35673e-17
PBANKA_1038200	nuclear formin-like protein MISFIT	2.51427	4.17826e-43	7.23046	5.67928e-75
PBANKA_1038600	conserved Plasmodium protein, unknown function	4.97451	1.69838e-76	8.12035	9.16663e-91
PBANKA_1038700	tetratricopeptide repeat protein, putative	6.48033	8.10756e-133	9.23609	1.16216e-13
PBANKA_1039000	conserved Plasmodium protein, unknown function	4.04007	2.32399e-40	7.60005	5.51793e-115
PBANKA_1040000	conserved protein, unknown function	5.24791	5.54508e-68	3.70524	8.94072e-41
PBANKA_1102300	conserved Plasmodium protein, unknown function	2.20279	5.30138e-40	4.48579	3.30482e-61
PBANKA_1102900	conserved Plasmodium protein, unknown function	5.9611	2.65259e-162	4.42913	5.50515e-64
PBANKA_1104900	UDP-N-acetylglucosamine transporter, putative	4.71104	6.80022e-141	2.8202	2.61498e-34
PBANKA_1105100	DNA mismatch repair protein MSH6, putative	2.49649	5.71206e-30	2.40259	8.02681e-23
PBANKA_1108000	conserved protein, unknown function	3.38017	8.7115e-42	9.12985	1.01911e-16
PBANKA_1108300	pre-mRNA-processing ATP-dependent RNA helicase PRP5, putative	3.1388	6.04984e-87	2.13348	1.70679e-22
PBANKA_1108700	structural maintenance of chromosomes protein 4, putative	3.56521	1.55821e-90	4.45898	1.00793e-91
PBANKA_1108800	leucine-rich repeat protein	4.01283	3.31795e-59	5.15612	4.87172e-88
PBANKA_1109600	conserved Plasmodium protein, unknown function	3.41918	1.30643e-44	8.78595	4.20983e-27
PBANKA_1110300	WD repeat-containing protein, putative	5.24013	7.73801e-63	8.2592	2.2593e-94
PBANKA_1114300	MORN repeat protein, putative	2.84163	2.97579e-80	5.05889	3.36126e-99
PBANKA_1118000	heptatricopeptide repeat-containing protein, putative	3.13366	2.80444e-48	3.46555	1.25136e-37
PBANKA_1119800	conserved Plasmodium protein, unknown function	5.96697	4.17419e-144	6.87225	1.03714e-141
PBANKA_1119900	DnaJ protein, putative	2.90611	7.83196e-55	3.58865	8.4943e-37
PBANKA_1122800	ribonuclease H2 subunit A, putative	3.84032	1.13291e-69	2.77715	3.20145e-26
PBANKA_1123400	anaphase-promoting complex subunit 11, putative	4.2767	2.56242e-55	2.82639	2.32097e-25
PBANKA_1123700	conserved Plasmodium protein, unknown function	5.27269	4.18156e-58	6.76544	9.04452e-112
PBANKA_1123800	GAS8-like protein, putative	5.18055	4.71493e-143	8.18262	3.35378e-91
PBANKA_1125300	conserved Plasmodium protein, unknown function	3.73295	3.83127e-56	7.30141	6.16625e-122
PBANKA_1125800	conserved Plasmodium protein, unknown function	3.09229	2.1094e-53	8.77789	5.62617e-24
PBANKA_1129100	DNA polymerase epsilon catalytic subunit A, putative	4.31852	2.2683e-65	2.89713	2.29767e-36
PBANKA_1129600	TPH domain-containing protein, putative	5.5092	2.59489e-91	8.0586	1.72172e-100
PBANKA_1131600	DNA replication licensing factor MCM6, putative	3.14862	3.12009e-34	2.5037	8.80999e-18
PBANKA_1133600	dynein light chain, putative	5.59585	5.21392e-82	7.75105	5.16636e-91
PBANKA_1133800	DNA helicase, putative	2.60244	5.80826e-21	3.05393	1.73343e-22
PBANKA_1135500	high mobility group protein B4, putative	2.06445	6.71141e-14	2.62848	1.54612e-17
PBANKA_1137500	actin-depolymerizing factor 2	2.75936	1.92654e-19	8.18015	1.86583e-79
PBANKA_1137900	proliferating cell nuclear antigen 1, putative	4.37208	1.62605e-76	2.3555	2.07555e-19
PBANKA_1139800	nuclear fusion protein	2.27618	1.73349e-21	8.95347	1.24997e-23
PBANKA_1143100	CLAMP domain-containing protein, putative	4.23985	3.81388e-125	6.4532	1.3241e-82
PBANKA_1146100	tryptophan-rich protein	2.78921	1.70556e-06	3.94542	1.57472e-15
PBANKA_1202300	conserved Plasmodium protein, unknown function	6.52389	1.84793e-163	4.8372	1.69999e-80
PBANKA_1203500	conserved Plasmodium protein, unknown function	4.6411	5.80124e-130	8.52511	1.52084e-108
PBANKA_1203600	conserved Plasmodium protein, unknown function	2.87482	2.06684e-07	7.80484	2.19981e-20
PBANKA_1205300	roadblock/LC7 domain-containing protein, putative	2.12077	2.07363e-19	6.6615	4.47668e-138
PBANKA_1205400	rho GTPase-activating protein, putative	3.56128	2.48986e-100	2.57752	1.20323e-26
PBANKA_1206800	zinc finger (CCCH type) protein, putative	2.64336	2.73267e-15	7.34964	3.85553e-66
PBANKA_1206900	tubulin beta chain, putative	3.3983	6.48586e-64	3.56462	1.87581e-37
PBANKA_1208800	MORN repeat protein, putative	7.35871	1.29902e-184	7.2939	5.70631e-102
PBANKA_1208900	ankyrin-repeat protein, putative	6.61858	1.27184e-174	9.23134	2.60541e-22
PBANKA_1210400	RING zinc finger protein, putative	2.91599	4.74636e-46	2.08647	1.17419e-20
PBANKA_1211800	conserved Plasmodium protein, unknown function	2.84532	5.39335e-11	4.0784	4.86353e-50
PBANKA_1212600	male gamete fusion factor HAP2	5.12148	1.98847e-95	7.80914	3.70842e-106
PBANKA_1213200	conserved Plasmodium protein, unknown function	3.91357	4.47618e-115	6.21758	1.91677e-112
PBANKA_1214500	conserved Plasmodium protein, unknown function	2.79274	2.25586e-34	6.49881	3.29929e-42
PBANKA_1215700	conserved Plasmodium protein, unknown function	2.90584	4.81097e-30	5.53788	1.42451e-54
PBANKA_1215900	conserved Plasmodium protein, unknown function	3.19648	1.23555e-56	3.56361	3.90834e-50
PBANKA_1217100	protein kinase, putative	4.16854	2.87732e-88	3.03249	3.05576e-38
PBANKA_1220600	conserved Plasmodium protein, unknown function	2.0453	1.38328e-29	2.1542	1.72632e-16
PBANKA_1220900	conserved protein, unknown function	2.7483	3.3915e-58	4.27269	4.04214e-85
PBANKA_1224100	kinesin-like protein, putative	2.66082	1.00796e-45	2.79726	1.1508e-38
PBANKA_1227400	serine/threonine protein phosphatase 2B catalytic subunit A	2.74533	2.83148e-53	2.69813	4.61289e-28
PBANKA_1229300	conserved Plasmodium protein, unknown function	2.11579	3.55848e-26	3.39813	2.23334e-34
PBANKA_1230200	cdc2-related protein kinase 5	3.63974	5.27935e-79	3.76825	1.68639e-71
PBANKA_1232200	FACT complex subunit SPT16	5.76307	9.33638e-184	2.29303	1.29257e-27
PBANKA_1236600	conserved Plasmodium protein, unknown function	3.73254	2.7502e-93	5.63502	1.10075e-106
PBANKA_1241800	DNA replication licensing factor MCM3, putative	3.49814	3.24533e-65	2.38341	6.74773e-21
PBANKA_1243900	conserved Plasmodium protein, unknown function	2.93611	1.39946e-49	2.54492	1.24432e-26
PBANKA_1300500	tubulin epsilon chain, putative	2.38549	3.58478e-32	7.91169	5.71145e-120
PBANKA_1301800	conserved Plasmodium protein, unknown function	3.82163	9.4108e-112	6.20207	2.82701e-164
PBANKA_1302000	conserved Plasmodium protein, unknown function	2.98978	4.42243e-85	4.29447	2.57927e-72
PBANKA_1302300	metacaspase-2, putative	2.8553	4.01474e-30	2.20614	4.09437e-16
PBANKA_1304000	conserved Plasmodium protein, unknown function	3.89314	3.76075e-61	2.7864	3.1616e-26
PBANKA_1304400	allantoicase, putative	3.28591	1.32488e-54	4.91922	3.25879e-83
PBANKA_1304500	protein SOC3	3.44079	1.65558e-87	6.5317	1.40656e-163
PBANKA_1305900	ADP-ribosylation factor, putative	2.66904	9.00439e-38	2.88227	3.5319e-25
PBANKA_1306000	replication factor A protein 3, putative	2.71423	1.69247e-12	3.66781	3.63574e-21
PBANKA_1307500	gamma-tubulin complex component, putative	2.28283	1.0734e-37	2.14132	2.68458e-21
PBANKA_1307900	conserved Plasmodium protein, unknown function	3.33962	1.08407e-35	4.2891	3.14792e-50
PBANKA_1308000	conserved Plasmodium protein, unknown function	2.85996	5.94054e-29	5.59675	1.76027e-121
PBANKA_1308100	calmodulin-like protein	5.96277	9.52249e-132	8.75666	8.95843e-126
PBANKA_1308600	fructose-bisphosphate aldolase 2	6.17474	1.93258e-85	2.96901	2.08813e-26
PBANKA_1310400	centrin-2, putative	2.36038	2.81348e-14	2.17674	1.48429e-12
PBANKA_1312000	condensin-2 complex subunit G2, putative	4.20747	3.15307e-132	7.94805	1.21543e-78
PBANKA_1316500	conserved Plasmodium protein, unknown function	4.53786	1.50261e-90	6.44899	3.89376e-99
PBANKA_1316600	conserved protein, unknown function	2.60046	1.32219e-26	2.17774	1.25544e-15
PBANKA_1318700	protein phosphatase PPM3	2.95424	4.69408e-26	9.13058	7.65256e-27
PBANKA_1318900	methyltransferase, putative	3.34062	1.05324e-62	3.09424	2.33516e-35
PBANKA_1321500	conserved Plasmodium protein, unknown function	3.69775	9.34662e-91	5.91711	5.24928e-177
PBANKA_1322200	spindle assembly abnormal protein 4, putative	2.40061	4.35331e-29	3.25974	5.11183e-34
PBANKA_1322400	exonuclease V, mitochondrial, putative	3.357	4.29761e-64	2.70447	4.28991e-24
PBANKA_1325700	thioredoxin-like protein	4.40592	2.31718e-115	6.56263	2.55683e-120
PBANKA_1326100	conserved Plasmodium protein, unknown function	5.09563	3.13995e-102	7.37408	2.17977e-111
PBANKA_1326200	conserved Plasmodium protein, unknown function	4.17922	7.37048e-58	7.40238	4.8618e-101
PBANKA_1326800	replication factor C subunit 3, putative	3.8976	3.2603e-44	2.1612	2.97396e-13
PBANKA_1326900	DNA polymerase alpha subunit B, putative	3.33533	4.56639e-83	2.70788	1.24475e-28
PBANKA_1327100	EF-hand calcium-binding domain-containing protein, putative	2.34712	1.06118e-46	2.02372	2.01851e-14
PBANKA_1327600	zinc finger protein, putative	4.49171	3.12606e-69	2.21291	4.04498e-16
PBANKA_1327700	conserved Plasmodium protein, unknown function	3.17001	7.10672e-38	3.64809	1.24684e-54
PBANKA_1328200	conserved Plasmodium protein, unknown function	3.22509	1.0552e-43	4.72253	4.48636e-62
PBANKA_1328700	ribonuclease Z, putative	4.02948	1.09531e-43	2.06771	1.87316e-11
PBANKA_1328900	potassium channel K2	2.23754	1.99473e-16	5.81706	1.52349e-144
PBANKA_1329000	conserved Plasmodium protein, unknown function	4.01588	3.48923e-147	6.82463	4.75787e-179
PBANKA_1329200	dynein beta chain, putative	3.08202	4.35503e-42	5.65473	6.09575e-119
PBANKA_1330000	enkurin domain-containing protein, putative	5.84788	5.70349e-114	7.28228	6.70292e-109
PBANKA_1330900	conserved Plasmodium protein, unknown function	3.15536	1.14606e-37	7.80016	2.35344e-108
PBANKA_1331300	conserved Plasmodium protein, unknown function	2.79206	3.73623e-35	7.55454	2.51084e-132
PBANKA_1331600	leucine-rich repeat protein	3.35465	8.28279e-23	7.14019	7.88301e-122
PBANKA_1333100	protein MGET, putative	5.14084	1.33413e-210	7.63697	3.37431e-107
PBANKA_1334400	inorganic anion antiporter, putative	2.19086	5.17643e-32	2.36089	2.44547e-24
PBANKA_1335100	conserved Plasmodium protein, unknown function	2.82767	5.77207e-50	2.53976	3.11099e-18
PBANKA_1335200	pre-mRNA-splicing factor ISY1, putative	2.87624	1.64312e-35	2.03218	2.595e-13
PBANKA_1336400	DnaJ protein, putative	3.03547	7.36691e-50	2.04428	2.20348e-17
PBANKA_1336500	CKK domain-containing protein, putative	5.62359	8.34217e-119	4.4488	5.61142e-84
PBANKA_1336900	conserved Plasmodium protein, unknown function	3.03485	1.52922e-56	4.59926	1.29782e-82
PBANKA_1337500	conserved Plasmodium protein, unknown function	3.0755	4.25682e-72	3.33031	2.73853e-62
PBANKA_1337600	conserved Plasmodium protein, unknown function	3.25693	8.53588e-38	3.60621	1.56711e-37
PBANKA_1340400	lactate dehydrogenase, putative	8.70793	4.83729e-88	8.98564	3.25086e-23
PBANKA_1341400	conserved Plasmodium protein, unknown function	4.01885	6.01296e-68	5.64982	6.35647e-75
PBANKA_1343100	conserved Plasmodium protein, unknown function	2.89575	1.979e-27	8.53397	2.50111e-60
PBANKA_1343200	conserved Plasmodium protein, unknown function	3.93198	5.56548e-86	5.02274	4.17022e-90
PBANKA_1344200	conserved Plasmodium protein, unknown function	5.14683	3.89616e-90	7.55071	2.03907e-93
PBANKA_1344300	chromatin assembly factor 1 subunit B, putative	3.23849	1.47704e-55	2.4347	2.31789e-30
PBANKA_1348800	conserved protein, unknown function	2.53444	1.44517e-37	3.22579	7.35657e-37
PBANKA_1349300	conserved Plasmodium protein, unknown function	4.18701	5.62563e-117	8.80729	6.00908e-23
PBANKA_1349400	DNA replication complex GINS protein, putative	7.82033	8.27805e-134	9.26608	5.63083e-14
PBANKA_1350200	conserved Plasmodium protein, unknown function	3.55134	7.93469e-62	4.5549	8.96954e-73
PBANKA_1352100	SprT-like domain-containing protein, putative	4.97117	8.00154e-137	5.7353	9.97541e-167
PBANKA_1352200	conserved Plasmodium protein, unknown function	3.54777	2.66776e-77	2.12254	2.04824e-14
PBANKA_1354800	conserved Plasmodium protein, unknown function	2.2466	2.73713e-23	4.55919	1.96324e-53
PBANKA_1356400	DNA repair protein RAD5, putative	4.62102	7.00666e-71	5.11035	1.35429e-68
PBANKA_1357800	conserved Plasmodium protein, unknown function	2.76223	1.49735e-60	2.99737	4.26219e-34
PBANKA_1358300	conserved Plasmodium protein, unknown function	3.2826	3.92654e-52	2.57597	2.95137e-27
PBANKA_1358800	kinetochore protein SPC25, putative	3.26264	1.66029e-23	2.49945	1.69529e-14
PBANKA_1359600	6-cysteine protein	2.64726	4.22184e-54	8.134	2.46298e-83
PBANKA_1359800	conserved Plasmodium protein, unknown function	2.60333	5.19423e-12	3.70708	4.11158e-39
PBANKA_1360600	leucine-rich repeat protein	2.94393	6.12613e-28	4.49868	8.33712e-52
PBANKA_1361400	conserved Plasmodium protein, unknown function	3.1183	6.24359e-44	3.63896	1.02606e-27
PBANKA_1361500	WD repeat-containing protein 16, putative	5.13436	7.52401e-128	7.56434	4.64004e-87
PBANKA_1361600	E1-E2 ATPase, putative	3.84797	5.38581e-105	9.23584	4.38073e-13
PBANKA_1362200	cytidine and deoxycytidylate deaminase, putative	2.51942	1.19969e-42	3.06271	3.5933e-43
PBANKA_1362700	conserved Plasmodium protein, unknown function	2.30898	3.90308e-35	2.47647	4.71355e-24
PBANKA_1365000	conserved Plasmodium protein, unknown function	3.47893	8.84582e-37	2.14808	3.18436e-11
PBANKA_1401000	conserved Plasmodium protein, unknown function	3.43029	1.74934e-91	2.03306	9.2437e-21
PBANKA_1402200	tetratricopeptide repeat protein, putative	2.64986	9.777e-22	2.27024	6.90661e-17
PBANKA_1402400	conserved protein, unknown function	5.99056	6.41806e-75	6.21699	4.98386e-79
PBANKA_1402600	DNA ligase I, putative	3.11302	1.31928e-53	2.82532	1.97857e-29
PBANKA_1405000	MORN repeat protein, putative	4.46145	1.18051e-105	7.22429	3.94427e-111
PBANKA_1405900	conserved Plasmodium protein, unknown function	4.69923	1.83609e-128	4.73142	2.20837e-89
PBANKA_1406500	conserved Plasmodium protein, unknown function	2.56933	7.0117e-41	4.29653	7.09824e-77
PBANKA_1406600	CCAAT-binding transcription factor, putative	2.31917	1.09495e-12	2.08462	1.63571e-09
PBANKA_1408700	conserved Plasmodium protein, unknown function	3.2553	6.11601e-26	3.58627	7.76587e-43
PBANKA_1409600	meiosis-specific nuclear structural protein 1, putative	6.26751	1.6438e-165	8.92912	2.20359e-23
PBANKA_1409700	alternative splicing regulator, putative	3.17942	1.32417e-79	2.54549	3.92507e-34
PBANKA_1413300	ubiquitin-like protein, putative	3.95975	3.76458e-51	4.63999	1.24802e-74
PBANKA_1413600	serine/threonine protein kinase PK9, putative	5.52744	1.19214e-56	6.39935	5.12561e-108
PBANKA_1415600	DNA replication licensing factor MCM4, putative	3.23844	1.17047e-44	2.93944	4.83414e-27
PBANKA_1416900	structural maintenance of chromosomes protein 2, putative	2.23138	2.89499e-27	4.07209	2.32586e-60
PBANKA_1417000	conserved Plasmodium protein, unknown function	3.14938	3.05184e-23	5.51856	5.52389e-75
PBANKA_1417100	conserved Plasmodium protein, unknown function	3.19424	3.71041e-37	2.00143	1.15278e-16
PBANKA_1417700	conserved Plasmodium protein, unknown function	5.15614	6.4524e-94	5.12175	6.20633e-79
PBANKA_1417900	conserved Plasmodium protein, unknown function	3.68435	1.20062e-67	2.95667	5.66659e-32
PBANKA_1418000	conserved protein, unknown function	2.58072	5.74772e-14	2.77468	2.8203e-13
PBANKA_1420100	conserved Plasmodium protein, unknown function	5.4541	3.69183e-90	7.05342	1.1698e-132
PBANKA_1420700	MAATS1 domain-containing protein, putative	4.22726	4.63376e-112	7.22606	2.77526e-87
PBANKA_1421000	calmodulin, putative	6.41995	2.25613e-143	6.43457	6.49202e-118
PBANKA_1421400	C-Myc-binding protein, putative	2.71527	6.21838e-22	7.45208	2.36376e-95
PBANKA_1425800	conserved Plasmodium protein, unknown function	4.36263	9.33526e-88	6.37343	4.4937e-79
PBANKA_1427200	protein phosphatase PPM5	2.92987	5.33242e-58	3.65751	5.92391e-63
PBANKA_1427600	conserved Plasmodium protein, unknown function	2.88621	2.62054e-45	5.47354	4.30221e-90
PBANKA_1427700	RuvB-like helicase 1, putative	6.24767	1.56665e-184	8.97112	2.31685e-15
PBANKA_1428300	WD repeat-containing protein, putative	5.08271	1.16959e-124	5.49641	8.16057e-108
PBANKA_1429100	conserved Plasmodium protein, unknown function	3.87678	4.71637e-36	9.32157	9.73002e-17
PBANKA_1429400	dynein light chain 1, putative	3.35735	2.43288e-21	3.93816	2.70004e-24
PBANKA_1430900	SUN domain-containing protein, putative	2.48638	5.72789e-42	4.05899	3.99316e-77
PBANKA_1431200	conserved Plasmodium protein, unknown function	2.45564	3.15587e-20	4.13498	1.12195e-38
PBANKA_1431300	conserved protein, unknown function	3.23859	7.59878e-41	6.12214	9.87329e-82
PBANKA_1431400	conserved Plasmodium protein, unknown function	8.95459	7.99356e-29	9.29981	6.26794e-13
PBANKA_1431500	radial spoke head protein 9, putative	9.15014	1.88144e-36	9.28573	2.97239e-13
PBANKA_1432400	perforin-like protein 2	2.46098	1.39438e-27	7.69277	8.87709e-95
PBANKA_1434300	conserved Plasmodium protein, unknown function	2.40712	6.58297e-22	8.42186	4.95036e-20
PBANKA_1441800	conserved Plasmodium protein, unknown function	2.04308	3.49652e-13	2.40731	2.66366e-14
PBANKA_1442200	protein SOC2	2.73945	5.19423e-12	2.14622	3.97071e-09
PBANKA_1442300	conserved Plasmodium protein, unknown function	4.2551	3.25712e-62	3.3408	2.16858e-32
PBANKA_1442800	leucine-rich repeat protein	3.84771	9.70099e-49	2.78493	8.29951e-27
PBANKA_1443000	NIMA related kinase 1, putative	4.43435	4.59924e-126	3.34203	1.03136e-45
PBANKA_1444600	conserved Plasmodium protein, unknown function	3.19347	1.18665e-35	3.60807	3.2353e-42
PBANKA_1449000	microgamete surface protein MiGS, putative	6.15038	4.75198e-161	8.87235	9.99892e-23
PBANKA_1450400	conserved Plasmodium protein, unknown function	3.19424	2.20099e-90	7.00291	2.18914e-157
PBANKA_1451900	conserved Plasmodium protein, unknown function	3.30284	5.72789e-42	5.11637	1.40105e-77
PBANKA_1455100	replication factor C subunit 4, putative	3.31558	2.17666e-47	2.5385	1.75525e-19
PBANKA_1455800	GAS8-like protein, putative	3.48482	1.40135e-62	4.01626	1.31567e-47
PBANKA_1458300	kinesin-13, putative	2.03296	2.0676e-24	3.10661	1.64025e-39
PBANKA_1458800	kinesin, putative	3.62768	6.05341e-98	7.27914	5.55598e-154
PBANKA_1462100	conserved Plasmodium protein, unknown function	2.67739	4.59676e-22	3.05554	1.6287e-26
PBANKA_1463700	DNA repair protein rhp16, putative	3.04101	8.595e-67	3.19651	1.9304e-57
