# Supplementary material for: PbAP2-FG2 and PbAP2R-2 function together as a transcriptional repressor complex essential for Plasmodium female development
Source: PLoS Pathog. 2023 Feb 13;19(2):e1010890. doi: 10.1371/journal.ppat.1010890 (PMC9956629; doi:10.1371/journal.ppat.1010890)
Supplement: S3 Table — (A) Peaks in Experiment 1. (B) Peaks in Experiment 2. (C) Target genes. (XLSX) [file ppat.1010890.s007.xlsx]

## Sheet: Experiment 1
S3A Table List of peaks and target genesidentified in the ChIP-seq experiments of PbAP2-FG2 <Peaks in Experiment 1>
chr	start	end	abs_summit	idr
PbANKA_11_v3	1458901	1459885	1459374	0.00105734
PbANKA_07_v3	70112	73375	71611	0.00129879
PbANKA_09_v3	1391208	1392989	1392371	0.0014234
PbANKA_11_v3	1436173	1437520	1437012	0.00149405
PbANKA_04_v3	79855	81816	80412	0.00153547
PbANKA_01_v3	479704	481448	480679	0.00157213
PbANKA_09_v3	472343	473420	472881	0.00160625
PbANKA_13_v3	2189827	2191994	2190792	0.00176265
PbANKA_12_v3	1742055	1744917	1742581	0.00179448
PbANKA_11_v3	156834	160417	159380	0.00185253
PbANKA_13_v3	813876	816183	814476	0.00185374
PbANKA_14_v3	716298	719375	718323	0.00188604
PbANKA_01_v3	254194	257753	255535	0.0019472
PbANKA_09_v3	177139	179219	178655	0.00201601
PbANKA_13_v3	480645	487293	484843	0.00208857
PbANKA_13_v3	1501164	1503766	1503110	0.00212
PbANKA_14_v3	1638523	1640377	1639391	0.00216328
PbANKA_08_v3	652349	655025	653169	0.00220517
PbANKA_05_v3	685863	688400	687121	0.00220729
PbANKA_14_v3	2078297	2079860	2079084	0.00223586
PbANKA_10_v3	166652	168597	167436	0.00224927
PbANKA_13_v3	165851	168072	166678	0.00231385
PbANKA_08_v3	537598	539747	538179	0.00234239
PbANKA_08_v3	1113483	1114565	1113993	0.00236058
PbANKA_13_v3	490132	492645	490820	0.00239503
PbANKA_07_v3	460400	462926	461273	0.00240823
PbANKA_07_v3	504185	505505	504870	0.00240904
PbANKA_08_v3	368668	371484	370445	0.00243755
PbANKA_11_v3	1558743	1560088	1559410	0.00243893
PbANKA_13_v3	1956269	1961428	1960939	0.00246651
PbANKA_04_v3	198394	201403	200843	0.0025388
PbANKA_10_v3	1392751	1396212	1394820	0.00255207
PbANKA_13_v3	2308527	2309885	2308991	0.00257774
PbANKA_14_v3	2273837	2277681	2276944	0.00259546
PbANKA_03_v3	173366	175404	175001	0.00260224
PbANKA_10_v3	1214776	1216785	1216160	0.00263089
PbANKA_11_v3	1614515	1616287	1615564	0.00264217
PbANKA_09_v3	1266759	1268292	1267620	0.00264704
PbANKA_07_v3	669769	671752	670668	0.00264822
PbANKA_06_v3	630779	632258	631522	0.00265799
PbANKA_12_v3	887515	889083	888198	0.00266116
PbANKA_04_v3	381404	384027	382211	0.00268701
PbANKA_08_v3	1243825	1246678	1245771	0.00270914
PbANKA_08_v3	1167018	1170354	1167778	0.00271536
PbANKA_12_v3	113206	115105	113831	0.00272831
PbANKA_04_v3	459065	460964	460174	0.00276677
PbANKA_06_v3	358400	361862	359666	0.00280546
PbANKA_09_v3	418365	420111	419656	0.00281727
PbANKA_14_v3	551403	553651	552075	0.00292229
PbANKA_07_v3	749560	752741	750729	0.00292233
PbANKA_09_v3	186714	189168	187747	0.00292266
PbANKA_02_v3	112538	115458	114775	0.00296269
PbANKA_08_v3	795669	798183	797272	0.00297195
PbANKA_03_v3	453450	454669	453988	0.0029725
PbANKA_12_v3	284642	286761	285894	0.00298206
PbANKA_01_v3	292723	294523	293963	0.003002
PbANKA_06_v3	603036	605371	604434	0.00300447
PbANKA_12_v3	678716	682303	681590	0.00301404
PbANKA_09_v3	332844	336672	335343	0.00301474
PbANKA_07_v3	379010	381848	379472	0.00306728
PbANKA_07_v3	612562	614030	613559	0.003071
PbANKA_08_v3	624487	625341	624979	0.0030808
PbANKA_11_v3	859373	860511	859770	0.00308779
PbANKA_07_v3	511182	513639	512410	0.00309252
PbANKA_06_v3	826248	827602	826744	0.00310383
PbANKA_12_v3	938823	940586	939491	0.00310738
PbANKA_14_v3	1615779	1618304	1617620	0.00311327
PbANKA_10_v3	1549085	1550860	1550166	0.00311365
PbANKA_11_v3	1420195	1421546	1420953	0.00311708
PbANKA_12_v3	307148	307930	307537	0.00313218
PbANKA_08_v3	439766	443240	442302	0.00315377
PbANKA_13_v3	2038256	2040039	2038700	0.00318829
PbANKA_06_v3	224968	227938	226431	0.00325187
PbANKA_09_v3	411674	414208	412170	0.00325527
PbANKA_06_v3	385758	386823	386323	0.00327453
PbANKA_13_v3	1771233	1773774	1772390	0.00329311
PbANKA_12_v3	1295866	1297000	1296563	0.0032959
PbANKA_01_v3	194434	196946	195972	0.00329718
PbANKA_12_v3	1329750	1332009	1330601	0.00330715
PbANKA_04_v3	190337	192985	190800	0.00330948
PbANKA_14_v3	1423802	1425516	1424387	0.00332718
PbANKA_12_v3	1071783	1076061	1073411	0.00333419
PbANKA_14_v3	2052884	2054436	2053505	0.00334041
PbANKA_12_v3	449311	450306	449892	0.00336989
PbANKA_07_v3	636840	637918	637201	0.00340365
PbANKA_12_v3	667269	668632	668119	0.00340669
PbANKA_12_v3	1646335	1648293	1647731	0.00340919
PbANKA_07_v3	342251	344154	343051	0.00341437
PbANKA_09_v3	698341	700023	699481	0.0034214
PbANKA_05_v3	464760	468452	465589	0.00343646
PbANKA_14_v3	1839493	1842783	1840256	0.0034382
PbANKA_06_v3	533297	535127	534550	0.00346483
PbANKA_09_v3	857708	859895	858716	0.0034799
PbANKA_04_v3	358678	360363	359394	0.00348505
PbANKA_10_v3	875426	876895	876352	0.0035014
PbANKA_06_v3	574421	577217	576045	0.00352143
PbANKA_05_v3	469819	471962	471477	0.00352789
PbANKA_07_v3	373894	376461	375066	0.00355614
PbANKA_12_v3	84424	85926	85379	0.00356301
PbANKA_06_v3	296017	297549	296820	0.00356905
PbANKA_04_v3	214494	216536	215929	0.00358479
PbANKA_13_v3	1879675	1881195	1880260	0.0035862
PbANKA_11_v3	209895	211544	210517	0.00359755
PbANKA_13_v3	602237	603281	602921	0.00360316
PbANKA_09_v3	631473	634472	633395	0.00364011
PbANKA_10_v3	1315646	1317394	1316248	0.00365728
PbANKA_01_v3	164568	166482	165585	0.00366258
PbANKA_13_v3	1854580	1855895	1855222	0.00368645
PbANKA_08_v3	451106	455556	453924	0.00369504
PbANKA_07_v3	787534	792483	790089	0.00369571
PbANKA_01_v3	461922	464431	463610	0.00370957
PbANKA_11_v3	580463	582562	581566	0.00374735
PbANKA_05_v3	649308	650772	650274	0.00376152
PbANKA_13_v3	90017	93890	93175	0.00377178
PbANKA_13_v3	445126	446213	445939	0.00377634
PbANKA_09_v3	571468	573205	572582	0.00377964
PbANKA_06_v3	151009	155174	152421	0.00379163
PbANKA_12_v3	1048409	1050084	1049285	0.0037963
PbANKA_07_v3	456911	459173	457622	0.00381264
PbANKA_08_v3	626136	627867	626601	0.00383176
PbANKA_10_v3	488870	492076	489947	0.00383338
PbANKA_04_v3	310610	312106	311223	0.00383866
PbANKA_02_v3	433876	436518	435099	0.00386426
PbANKA_07_v3	591690	592701	592128	0.00386539
PbANKA_09_v3	1509036	1514154	1511078	0.00386576
PbANKA_12_v3	1169613	1172081	1171072	0.00387098
PbANKA_02_v3	539655	542742	541075	0.00388391
PbANKA_14_v3	2299049	2301676	2301035	0.00388474
PbANKA_10_v3	675740	677528	676807	0.00389673
PbANKA_10_v3	1436647	1439574	1438997	0.0039056
PbANKA_08_v3	566492	568644	567653	0.00392916
PbANKA_08_v3	861398	863445	862232	0.0039535
PbANKA_13_v3	2298174	2299853	2299451	0.00397099
PbANKA_06_v3	462188	463818	463430	0.0039732
PbANKA_10_v3	1513712	1514858	1514386	0.0040084
PbANKA_11_v3	905257	906286	905804	0.00401824
PbANKA_08_v3	949436	952065	951132	0.00404004
PbANKA_08_v3	157723	160194	159327	0.00404783
PbANKA_07_v3	198169	199990	198603	0.00405856
PbANKA_13_v3	1003017	1004571	1004122	0.00406495
PbANKA_08_v3	959015	961261	959477	0.0040666
PbANKA_04_v3	662640	663601	663107	0.0040747
PbANKA_11_v3	867072	868895	867663	0.00408392
PbANKA_03_v3	548718	551646	549988	0.00408678
PbANKA_13_v3	1247342	1252981	1251993	0.00409353
PbANKA_08_v3	241748	242730	242315	0.00409808
PbANKA_09_v3	1452846	1454332	1453693	0.00410698
PbANKA_06_v3	130433	133137	132567	0.00412315
PbANKA_05_v3	125871	127502	126814	0.00412934
PbANKA_14_v3	875794	877116	876231	0.00415569
PbANKA_11_v3	277957	280327	279061	0.00416137
PbANKA_03_v3	362588	364022	362896	0.00416717
PbANKA_01_v3	344437	346381	345581	0.00417313
PbANKA_12_v3	541892	544301	543701	0.0041775
PbANKA_13_v3	210102	211792	211311	0.0041776
PbANKA_13_v3	517865	519141	518349	0.0041827
PbANKA_12_v3	358883	360556	359513	0.00419541
PbANKA_13_v3	1474325	1476769	1474988	0.00419706
PbANKA_06_v3	707461	708955	707972	0.00421305
PbANKA_11_v3	1188916	1189901	1189436	0.0042252
PbANKA_10_v3	727373	729245	727991	0.00422973
PbANKA_01_v3	208194	210316	208786	0.00424203
PbANKA_11_v3	1632429	1633302	1632754	0.00426748
PbANKA_08_v3	1097284	1101350	1101042	0.00427984
PbANKA_04_v3	699107	701295	699494	0.00428103
PbANKA_13_v3	779857	781374	780675	0.00428922
PbANKA_08_v3	904445	905484	904882	0.00429349
PbANKA_09_v3	1525102	1527820	1526009	0.00430154
PbANKA_14_v3	352338	354177	353279	0.00431456
PbANKA_13_v3	2059023	2060066	2059430	0.00433756
PbANKA_10_v3	299001	301286	299421	0.00435536
PbANKA_12_v3	241897	243716	242683	0.00437524
PbANKA_03_v3	257386	259593	258899	0.00438788
PbANKA_11_v3	849524	853078	852638	0.00439939
PbANKA_09_v3	62372	66266	62771	0.00441036
PbANKA_14_v3	1428698	1429544	1429219	0.00441739
PbANKA_13_v3	2128599	2130306	2129301	0.00441922
PbANKA_13_v3	462744	464551	463610	0.00443381
PbANKA_13_v3	2424926	2427276	2426042	0.00443913
PbANKA_11_v3	642521	646574	644957	0.00446658
PbANKA_04_v3	93375	94944	94031	0.00447406
PbANKA_12_v3	878784	881837	880893	0.00448165
PbANKA_02_v3	212710	215264	213695	0.00448262
PbANKA_12_v3	1243550	1247018	1246009	0.00448853
PbANKA_14_v3	693906	695020	694431	0.00451308
PbANKA_09_v3	328282	330299	329688	0.00451679
PbANKA_09_v3	81650	83218	82570	0.00452984
PbANKA_14_v3	1384381	1386626	1385893	0.00456385
PbANKA_08_v3	1080005	1085358	1081631	0.00458178
PbANKA_14_v3	856128	857010	856482	0.00458927
PbANKA_05_v3	98729	99917	99412	0.0046022
PbANKA_11_v3	752369	753684	753212	0.0046193
PbANKA_09_v3	589994	591836	591423	0.00462016
PbANKA_02_v3	319982	321008	320461	0.00463635
PbANKA_13_v3	1822611	1825678	1823191	0.00464231
PbANKA_03_v3	368934	370116	369738	0.00466559
PbANKA_13_v3	1244082	1245382	1244998	0.00468065
PbANKA_12_v3	217302	220050	217955	0.00470331
PbANKA_07_v3	684501	686745	685517	0.00471691
PbANKA_04_v3	271470	273025	272128	0.00472909
PbANKA_05_v3	691838	693416	692472	0.0047363
PbANKA_09_v3	120839	122800	121679	0.00474779
PbANKA_13_v3	651267	653418	651864	0.00475293
PbANKA_14_v3	1431089	1433715	1431816	0.00476078
PbANKA_14_v3	589820	591906	590439	0.00478976
PbANKA_14_v3	1405996	1409066	1406425	0.00480998
PbANKA_05_v3	791733	793981	792919	0.00485884
PbANKA_08_v3	510050	511624	510678	0.00486073
PbANKA_12_v3	1393888	1396468	1395909	0.00486533
PbANKA_04_v3	622649	626422	624966	0.00486726
PbANKA_14_v3	2402541	2404947	2403696	0.00486956
PbANKA_08_v3	175035	177502	177040	0.00487824
PbANKA_14_v3	2232351	2234345	2234012	0.00488555
PbANKA_09_v3	1226528	1228268	1227496	0.00491554
PbANKA_07_v3	763880	765003	764360	0.00494169
PbANKA_12_v3	1488127	1489145	1488689	0.00494504
PbANKA_09_v3	497368	498448	497944	0.00496169
PbANKA_08_v3	195598	196816	196354	0.00496363
PbANKA_14_v3	1974407	1977832	1976733	0.00497713
PbANKA_08_v3	410156	411329	410674	0.00497788
PbANKA_11_v3	555743	557320	556532	0.00500072
PbANKA_11_v3	1220587	1223030	1222428	0.00500099
PbANKA_11_v3	251349	253179	252505	0.00500556
PbANKA_05_v3	573903	576572	576084	0.00501094
PbANKA_13_v3	1148504	1150393	1149585	0.00503393
PbANKA_12_v3	1337582	1339648	1339279	0.0050356
PbANKA_14_v3	1909366	1910864	1909827	0.00504167
PbANKA_14_v3	1133109	1134075	1133434	0.00504236
PbANKA_13_v3	1895609	1897183	1896799	0.00507899
PbANKA_13_v3	2209402	2210753	2210179	0.00508334
PbANKA_12_v3	1478056	1479188	1478818	0.00508931
PbANKA_12_v3	1671037	1674013	1671540	0.00509391
PbANKA_13_v3	1781221	1783703	1782532	0.00510882
PbANKA_06_v3	482188	484135	482793	0.00512007
PbANKA_01_v3	321069	322838	321767	0.00513823
PbANKA_11_v3	220145	222739	222360	0.0051494
PbANKA_08_v3	590372	591843	591342	0.00516225
PbANKA_09_v3	436776	438494	437610	0.00516762
PbANKA_14_v3	1688395	1691221	1689246	0.00517023
PbANKA_08_v3	788000	790121	788737	0.0051851
PbANKA_03_v3	352384	354954	354076	0.00518573
PbANKA_04_v3	147070	149254	147707	0.00519322
PbANKA_14_v3	1140361	1141849	1140993	0.00520571
PbANKA_14_v3	825099	826100	825584	0.00520618
PbANKA_12_v3	346076	347384	346773	0.00520656
PbANKA_02_v3	87675	88972	88087	0.00521574
PbANKA_09_v3	1014287	1016023	1015196	0.00521676
PbANKA_12_v3	193272	196222	194297	0.00525198
PbANKA_13_v3	766561	767757	767354	0.00525865
PbANKA_13_v3	1883384	1885279	1884803	0.00525975
PbANKA_11_v3	884417	886612	885770	0.00530086
PbANKA_02_v3	326449	330639	327529	0.00530593
PbANKA_09_v3	1316588	1318097	1317337	0.00530768
PbANKA_04_v3	509010	510215	509487	0.00534246
PbANKA_03_v3	476846	478041	477507	0.00536206
PbANKA_11_v3	1139430	1140297	1139904	0.00537007
PbANKA_14_v3	1228623	1229649	1229167	0.00537685
PbANKA_10_v3	1122940	1124302	1123264	0.00537808
PbANKA_10_v3	546735	549001	548363	0.00539006
PbANKA_06_v3	93942	95542	94576	0.00539747
PbANKA_11_v3	1417042	1418041	1417585	0.00542472
PbANKA_14_v3	629564	634487	633102	0.00542729
PbANKA_13_v3	1817067	1818848	1818120	0.00543934
PbANKA_03_v3	156923	157962	157331	0.00546419
PbANKA_06_v3	835913	839898	837436	0.0054658
PbANKA_12_v3	1102483	1105434	1102885	0.00546945
PbANKA_09_v3	1276147	1277462	1276889	0.00546959
PbANKA_14_v3	532196	533618	532687	0.00547529
PbANKA_03_v3	304591	305695	304930	0.00547682
PbANKA_13_v3	770002	771595	770485	0.00547837
PbANKA_02_v3	146401	149491	149123	0.00549619
PbANKA_14_v3	1046758	1048753	1047127	0.00550252
PbANKA_11_v3	237554	239697	238795	0.00551557
PbANKA_11_v3	1605864	1608057	1607357	0.00551615
PbANKA_05_v3	696831	697448	697142	0.00553395
PbANKA_11_v3	413608	414902	414318	0.00554795
PbANKA_07_v3	232421	233550	232980	0.00555284
PbANKA_05_v3	176578	177727	177020	0.00555564
PbANKA_12_v3	104033	107198	106228	0.00555706
PbANKA_09_v3	756526	757584	757008	0.00555758
PbANKA_13_v3	1723748	1726680	1725896	0.00555818
PbANKA_05_v3	844791	848814	847036	0.00557071
PbANKA_09_v3	1377358	1379132	1378642	0.00557171
PbANKA_01_v3	433337	434986	434337	0.00557439
PbANKA_06_v3	407104	408324	407611	0.00558214
PbANKA_11_v3	462551	464833	463057	0.00558379
PbANKA_10_v3	621810	622922	622324	0.00560896
PbANKA_03_v3	518399	519626	519145	0.00561401
PbANKA_06_v3	943334	944436	943796	0.00562379
PbANKA_11_v3	975086	976219	975562	0.00562652
PbANKA_01_v3	90059	91753	90836	0.00564368
PbANKA_11_v3	646815	648512	647418	0.00565607
PbANKA_08_v3	806951	807849	807354	0.00565741
PbANKA_04_v3	354956	357157	356172	0.00567309
PbANKA_07_v3	783919	786285	785362	0.00567502
PbANKA_10_v3	97012	100843	100195	0.00570085
PbANKA_14_v3	1129961	1131946	1130897	0.00573002
PbANKA_09_v3	165132	168650	167031	0.00573765
PbANKA_05_v3	725555	727048	726575	0.00574804
PbANKA_11_v3	1335040	1336483	1335754	0.005752
PbANKA_01_v3	184277	186811	186333	0.00575634
PbANKA_12_v3	790384	792982	791226	0.00577734
PbANKA_10_v3	591725	592880	592369	0.00577963
PbANKA_11_v3	931810	932919	932501	0.00578816
PbANKA_13_v3	1622982	1624129	1623518	0.00579127
PbANKA_05_v3	199758	201998	200661	0.00579478
PbANKA_06_v3	773325	776727	774493	0.00579707
PbANKA_05_v3	212147	213862	212740	0.00582244
PbANKA_14_v3	80797	81717	81260	0.00582268
PbANKA_09_v3	1279317	1281504	1279903	0.00582965
PbANKA_06_v3	710900	712196	711442	0.00583447
PbANKA_07_v3	465711	467127	466514	0.00584726
PbANKA_05_v3	412754	414377	413830	0.00587297
PbANKA_11_v3	126094	127500	126862	0.00587598
PbANKA_01_v3	361248	363160	362574	0.00588871
PbANKA_12_v3	1361434	1362592	1361900	0.00589564
PbANKA_03_v3	494132	496119	495561	0.00591189
PbANKA_14_v3	685676	687391	686467	0.00591444
PbANKA_06_v3	503413	505340	504947	0.00591447
PbANKA_08_v3	53051	55054	53569	0.00591938
PbANKA_13_v3	1984958	1986825	1985670	0.00592944
PbANKA_04_v3	166323	167594	166869	0.00594531
PbANKA_07_v3	338703	340595	339653	0.00595864
PbANKA_03_v3	82518	83321	82906	0.00596998
PbANKA_04_v3	365817	367541	366270	0.00597281
PbANKA_14_v3	1694029	1695276	1694722	0.00600147
PbANKA_05_v3	51853	53587	52798	0.00600358
PbANKA_13_v3	1353262	1354865	1353960	0.00600392
PbANKA_02_v3	97511	99369	98416	0.00601545
PbANKA_06_v3	488979	491514	489599	0.00601799
PbANKA_13_v3	554352	557912	555375	0.00602429
PbANKA_11_v3	1343356	1345141	1344817	0.00604444
PbANKA_09_v3	802828	804364	803894	0.00609666
PbANKA_09_v3	593596	595029	593991	0.00610506
PbANKA_14_v3	1724500	1726303	1725806	0.00611004
PbANKA_07_v3	359360	362211	360798	0.00611428
PbANKA_09_v3	554198	556256	555497	0.00612262
PbANKA_03_v3	357901	359524	359126	0.00612506
PbANKA_14_v3	457939	459978	458735	0.00615107
PbANKA_14_v3	847289	849899	848572	0.00615229
PbANKA_02_v3	322826	324968	324577	0.00615677
PbANKA_14_v3	2073392	2074448	2073925	0.00616001
PbANKA_13_v3	2202292	2204343	2203629	0.00617761
PbANKA_04_v3	98241	99393	98978	0.00619528
PbANKA_01_v3	440169	442342	441574	0.00620071
PbANKA_03_v3	200979	201780	201337	0.00620656
PbANKA_12_v3	566811	568286	567267	0.00621919
PbANKA_13_v3	239876	241494	240713	0.00622416
PbANKA_14_v3	597957	600043	599009	0.00622987
PbANKA_09_v3	765720	766910	766105	0.00623629
PbANKA_13_v3	498001	499916	498826	0.00624071
PbANKA_02_v3	467952	469162	468251	0.00624214
PbANKA_14_v3	932500	933735	933176	0.00624421
PbANKA_01_v3	431321	432269	431760	0.00624511
PbANKA_12_v3	1304406	1306605	1306115	0.00631338
PbANKA_05_v3	359252	360557	359757	0.00632912
PbANKA_05_v3	409504	411389	410167	0.00633028
PbANKA_13_v3	1899250	1902799	1901775	0.00634518
PbANKA_04_v3	514322	516392	514699	0.00634666
PbANKA_12_v3	1206120	1207171	1206812	0.00635183
PbANKA_08_v3	1288408	1291010	1289130	0.00638462
PbANKA_14_v3	1932623	1934204	1933631	0.00639136
PbANKA_06_v3	791518	793683	793277	0.00639307
PbANKA_06_v3	376347	379343	376821	0.00639357
PbANKA_09_v3	830051	831758	831320	0.00641579
PbANKA_07_v3	660023	661435	660564	0.00641728
PbANKA_14_v3	1552250	1554112	1553529	0.00642801
PbANKA_11_v3	374640	375617	375066	0.00643232
PbANKA_14_v3	2012009	2013607	2012434	0.00644169
PbANKA_05_v3	346663	348188	347213	0.00645195
PbANKA_13_v3	220005	221690	220644	0.00645505
PbANKA_11_v3	1124340	1127038	1124983	0.00646419
PbANKA_09_v3	1361831	1363633	1362576	0.00647193
PbANKA_12_v3	824457	825757	824784	0.00647316
PbANKA_07_v3	333671	335667	334210	0.00647511
PbANKA_12_v3	896190	897605	897073	0.00647649
PbANKA_14_v3	895831	897629	896877	0.0064801
PbANKA_10_v3	1195797	1199327	1197444	0.00649025
PbANKA_12_v3	655607	657531	656274	0.00650968
PbANKA_06_v3	697634	699150	698025	0.0065386
PbANKA_02_v3	84903	85890	85440	0.00655782
PbANKA_12_v3	340818	341595	341239	0.00656414
PbANKA_13_v3	535062	536854	536265	0.00658642
PbANKA_05_v3	459353	461134	459913	0.00659059
PbANKA_07_v3	344858	345674	345214	0.00660651
PbANKA_08_v3	1010213	1011814	1010727	0.00662054
PbANKA_14_v3	1782932	1785916	1783460	0.00663246
PbANKA_03_v3	327648	328585	328130	0.0066419
PbANKA_10_v3	446555	447514	447085	0.00664801
PbANKA_14_v3	83521	85695	84595	0.00665431
PbANKA_07_v3	369167	371286	370954	0.00665484
PbANKA_13_v3	2048402	2052485	2049329	0.00666032
PbANKA_13_v3	2401307	2403694	2402783	0.00667273
PbANKA_08_v3	1254429	1255753	1255298	0.00667794
PbANKA_11_v3	520191	522163	520611	0.00667824
PbANKA_02_v3	157813	158958	158283	0.00667912
PbANKA_09_v3	1069348	1070577	1070000	0.00668476
PbANKA_13_v3	2493657	2494429	2494002	0.00669231
PbANKA_11_v3	326830	328643	328105	0.00669451
PbANKA_13_v3	560761	561932	561344	0.00670332
PbANKA_08_v3	1143412	1144553	1144208	0.00670471
PbANKA_13_v3	2434344	2435615	2435035	0.00674972
PbANKA_14_v3	623925	625393	624705	0.00678698
PbANKA_11_v3	417803	418756	418458	0.00678997
PbANKA_06_v3	872050	872914	872474	0.00679833
PbANKA_11_v3	938465	940546	939126	0.00680308
PbANKA_08_v3	600523	601970	600854	0.00681756
PbANKA_14_v3	332029	333137	332506	0.00682061
PbANKA_12_v3	163577	167493	166950	0.00683283
PbANKA_08_v3	1227941	1231281	1230947	0.00686758
PbANKA_04_v3	244510	247493	245932	0.00689888
PbANKA_10_v3	520406	521748	521072	0.00689929
PbANKA_13_v3	1418567	1421684	1419199	0.00690727
PbANKA_08_v3	706957	708988	707748	0.00691676
PbANKA_07_v3	469861	473182	471888	0.00693367
PbANKA_14_v3	1212134	1212899	1212511	0.00695215
PbANKA_14_v3	2317279	2319108	2318487	0.00695344
PbANKA_09_v3	1355383	1356542	1355872	0.00695882
PbANKA_02_v3	486342	487583	486718	0.00697218
PbANKA_13_v3	548529	550731	549675	0.00697663
PbANKA_13_v3	2297227	2298056	2297701	0.00699704
PbANKA_14_v3	2060842	2063991	2061426	0.00702144
PbANKA_05_v3	431801	433654	432386	0.00707004
PbANKA_07_v3	482137	483395	482482	0.00707231
PbANKA_05_v3	139469	144196	140081	0.00707307
PbANKA_10_v3	277966	279694	279196	0.00707614
PbANKA_09_v3	1087106	1089044	1088277	0.00708217
PbANKA_03_v3	436804	439961	438571	0.00709531
PbANKA_12_v3	536778	538367	537193	0.00710051
PbANKA_07_v3	418534	420474	419539	0.00710106
PbANKA_11_v3	663052	665192	664561	0.00710223
PbANKA_08_v3	597084	599024	597970	0.00710326
PbANKA_10_v3	365342	367019	366559	0.00710491
PbANKA_14_v3	1175381	1176868	1176403	0.00711604
PbANKA_09_v3	1073079	1074496	1073959	0.00714793
PbANKA_13_v3	2003041	2008133	2006466	0.00714827
PbANKA_06_v3	725451	728756	725974	0.00716164
PbANKA_13_v3	261045	264178	261590	0.00718342
PbANKA_14_v3	1814580	1816004	1815331	0.00720219
PbANKA_14_v3	605272	607079	606331	0.00721501
PbANKA_14_v3	1059759	1060782	1060329	0.00725378
PbANKA_12_v3	1620419	1621425	1620997	0.00726673
PbANKA_11_v3	970399	971714	971236	0.00727824
PbANKA_02_v3	275902	279361	276212	0.00728259
PbANKA_12_v3	749486	751645	750265	0.00728472
PbANKA_08_v3	1237321	1238907	1237942	0.00731027
PbANKA_14_v3	2384682	2385998	2385164	0.00731579
PbANKA_14_v3	2183670	2184779	2184218	0.00731848
PbANKA_09_v3	1529515	1531428	1530104	0.00733596
PbANKA_08_v3	227120	230086	229466	0.0073462
PbANKA_01_v3	416278	417572	416675	0.00736309
PbANKA_03_v3	98324	100320	99699	0.00736334
PbANKA_08_v3	390922	394051	392421	0.00736706
PbANKA_03_v3	294914	296235	295402	0.00738489
PbANKA_09_v3	788378	791964	790055	0.00740366
PbANKA_04_v3	652908	653735	653366	0.00742673
PbANKA_10_v3	774982	776474	775542	0.00744587
PbANKA_13_v3	2352156	2353860	2352972	0.00746331
PbANKA_14_v3	1820477	1821363	1820906	0.00747714
PbANKA_11_v3	561303	562299	561934	0.00748333
PbANKA_09_v3	1185484	1187730	1186542	0.00748934
PbANKA_12_v3	376206	379520	378550	0.00749167
PbANKA_05_v3	597129	598209	597826	0.00749304
PbANKA_03_v3	161297	163050	162323	0.00752954
PbANKA_05_v3	892189	893627	893042	0.00754092
PbANKA_02_v3	398922	400070	399717	0.00756404
PbANKA_07_v3	394288	395413	394828	0.00757529
PbANKA_12_v3	558124	561491	560402	0.00757579
PbANKA_13_v3	1492979	1494937	1493408	0.00757721
PbANKA_13_v3	436867	439801	438797	0.00757925
PbANKA_10_v3	1098663	1100209	1099416	0.00757931
PbANKA_12_v3	1656339	1657062	1656674	0.0076225
PbANKA_03_v3	241363	243617	243299	0.00762519
PbANKA_09_v3	695503	696823	695988	0.00766995
PbANKA_11_v3	1313980	1314730	1314320	0.00767581
PbANKA_01_v3	329996	331284	330728	0.00768515
PbANKA_09_v3	656872	658046	657340	0.00770453
PbANKA_13_v3	1161022	1162495	1162001	0.00770864
PbANKA_12_v3	354165	355346	354836	0.00771394
PbANKA_02_v3	550153	551624	550452	0.00772979
PbANKA_08_v3	1002290	1004229	1003831	0.00773531
PbANKA_08_v3	62561	63209	62875	0.00774014
PbANKA_06_v3	309610	311562	311212	0.0077589
PbANKA_06_v3	583817	586147	585550	0.00776089
PbANKA_13_v3	2473299	2475732	2473873	0.00777113
PbANKA_03_v3	375236	375976	375679	0.00779872
PbANKA_11_v3	657613	659734	657991	0.00780841
PbANKA_07_v3	164935	166509	165545	0.00786337
PbANKA_13_v3	1066832	1068209	1067502	0.00786388
PbANKA_11_v3	711033	712415	711897	0.00786814
PbANKA_07_v3	319015	319582	319287	0.00787881
PbANKA_08_v3	593721	595390	594784	0.00790531
PbANKA_02_v3	72978	74410	73895	0.00793354
PbANKA_10_v3	225254	226607	226019	0.0079344
PbANKA_13_v3	2279631	2282903	2281774	0.00793611
PbANKA_08_v3	403498	405883	405167	0.0079382
PbANKA_14_v3	2414658	2416039	2415125	0.0079576
PbANKA_11_v3	1005797	1007448	1006484	0.00796701
PbANKA_02_v3	290594	292342	291305	0.00799057
PbANKA_04_v3	478555	482186	480559	0.00799536
PbANKA_13_v3	583743	586319	585331	0.00800502
PbANKA_12_v3	770169	771697	771060	0.00802127
PbANKA_08_v3	486507	489685	488098	0.00802421
PbANKA_12_v3	883675	885909	884414	0.00802655
PbANKA_13_v3	224947	227117	225617	0.0080388
PbANKA_10_v3	215604	217407	216748	0.00804363
PbANKA_07_v3	140295	142532	142213	0.00805279
PbANKA_11_v3	743485	744871	743882	0.00806396
PbANKA_04_v3	665941	667639	666494	0.00809608
PbANKA_05_v3	548014	549510	548306	0.00809941
PbANKA_09_v3	860301	861084	860676	0.00810346
PbANKA_12_v3	1282098	1283172	1282613	0.00813564
PbANKA_08_v3	1116545	1118194	1117472	0.00813824
PbANKA_10_v3	804905	806156	805754	0.00815398
PbANKA_14_v3	384977	386635	385588	0.00815914
PbANKA_13_v3	1636455	1638520	1637218	0.00818114
PbANKA_12_v3	1232109	1233130	1232646	0.00820133
PbANKA_14_v3	1748851	1749511	1749182	0.00820775
PbANKA_12_v3	1442855	1444753	1443521	0.00820951
PbANKA_01_v3	54298	56137	54571	0.0082317
PbANKA_14_v3	238288	239054	238646	0.0082556
PbANKA_04_v3	185073	187082	185374	0.00828804
PbANKA_07_v3	142679	143748	143022	0.0082913
PbANKA_10_v3	685152	686159	685720	0.00830268
PbANKA_05_v3	895258	896642	895901	0.0083338
PbANKA_09_v3	241452	243360	242846	0.00834559
PbANKA_13_v3	726492	727832	727038	0.00835827
PbANKA_10_v3	139250	140171	139769	0.0083818
PbANKA_10_v3	1551537	1554897	1552558	0.00839469
PbANKA_07_v3	483613	485796	484894	0.00839472
PbANKA_14_v3	1985646	1986292	1985999	0.00840795
PbANKA_13_v3	1389422	1390862	1390135	0.00842971
PbANKA_10_v3	661638	662902	662523	0.00843035
PbANKA_13_v3	1650959	1652107	1651294	0.00843898
PbANKA_08_v3	415916	416888	416392	0.00848036
PbANKA_13_v3	1459533	1462179	1460499	0.00848207
PbANKA_14_v3	1323318	1325316	1323760	0.00850403
PbANKA_07_v3	610327	611624	610720	0.00850518
PbANKA_08_v3	1151074	1151789	1151411	0.00851175
PbANKA_07_v3	642234	645818	643136	0.00852327
PbANKA_13_v3	280456	281547	280902	0.0085341
PbANKA_04_v3	572073	573521	572948	0.00853549
PbANKA_07_v3	441594	443662	443234	0.00855076
PbANKA_12_v3	1133420	1134675	1134109	0.0085512
PbANKA_10_v3	1137886	1139645	1138730	0.00855707
PbANKA_03_v3	482742	484153	483193	0.00856058
PbANKA_11_v3	387101	389323	387944	0.00857343
PbANKA_09_v3	1296748	1300422	1297248	0.00859046
PbANKA_07_v3	766228	767685	766982	0.00859871
PbANKA_11_v3	265623	267042	266356	0.00862521
PbANKA_11_v3	145272	146316	145840	0.00862542
PbANKA_01_v3	137752	141442	138387	0.00863665
PbANKA_11_v3	832460	833521	833152	0.00864879
PbANKA_08_v3	504483	505372	504865	0.00865835
PbANKA_05_v3	415708	416903	416135	0.00866988
PbANKA_14_v3	226312	227050	226579	0.00868177
PbANKA_12_v3	891292	892780	892288	0.00868266
PbANKA_10_v3	1190556	1193785	1191304	0.00872771
PbANKA_02_v3	267581	269465	268130	0.00874072
PbANKA_04_v3	560713	562445	561509	0.00877028
PbANKA_13_v3	1283720	1285565	1285025	0.00877116
PbANKA_10_v3	1079530	1081140	1080407	0.00879115
PbANKA_04_v3	229969	231536	230300	0.00880625
PbANKA_03_v3	462518	464481	463873	0.00883452
PbANKA_12_v3	1334714	1336457	1335651	0.00887982
PbANKA_07_v3	283416	284238	283759	0.00888005
PbANKA_10_v3	1225696	1227723	1226015	0.00889869
PbANKA_09_v3	431728	432911	432162	0.00892179
PbANKA_03_v3	56052	57110	56422	0.00894042
PbANKA_05_v3	327740	328815	327986	0.00895212
PbANKA_13_v3	2094333	2096292	2095286	0.00898713
PbANKA_14_v3	2322414	2323879	2322813	0.00898927
PbANKA_10_v3	781096	786653	784319	0.00902055
PbANKA_02_v3	169378	170381	169645	0.00902674
PbANKA_14_v3	261226	262102	261697	0.00905681
PbANKA_04_v3	118248	120282	119684	0.00905731
PbANKA_04_v3	276596	278119	277252	0.0090787
PbANKA_09_v3	1342652	1345075	1344410	0.00908074
PbANKA_08_v3	811749	813075	812387	0.00908077
PbANKA_05_v3	344965	346043	345414	0.00910922
PbANKA_11_v3	306889	307910	307537	0.00915371
PbANKA_08_v3	736986	738278	737537	0.00917975
PbANKA_05_v3	720277	722321	721877	0.00919517
PbANKA_11_v3	758203	759823	759295	0.00920033
PbANKA_12_v3	1158983	1160705	1160108	0.0092134
PbANKA_14_v3	1757718	1759280	1758236	0.00923488
PbANKA_12_v3	851294	854307	853489	0.0092441
PbANKA_14_v3	2265863	2267178	2266832	0.00924564
PbANKA_13_v3	861485	862806	861906	0.00927443
PbANKA_11_v3	1166001	1170690	1169070	0.00928437
PbANKA_12_v3	144265	145773	145280	0.00929923
PbANKA_06_v3	194874	198952	196735	0.00930095
PbANKA_04_v3	534343	535272	534779	0.00931328
PbANKA_05_v3	419096	420178	419738	0.00931936
PbANKA_13_v3	2274361	2275618	2275007	0.0093405
PbANKA_09_v3	136174	137212	136740	0.00934065
PbANKA_04_v3	646265	648049	646530	0.00936301
PbANKA_14_v3	2283277	2284352	2283601	0.0093642
PbANKA_10_v3	843103	844182	843559	0.00938245
PbANKA_05_v3	816768	817984	817326	0.00939354
PbANKA_09_v3	735535	736832	736203	0.00939872
PbANKA_08_v3	527586	529282	527916	0.00943095
PbANKA_08_v3	846871	848970	848278	0.00944383
PbANKA_04_v3	518163	519572	518838	0.00946224
PbANKA_02_v3	219226	220359	219688	0.00949707
PbANKA_13_v3	1124946	1125792	1125290	0.00953265
PbANKA_12_v3	1594085	1595623	1595210	0.00954243
PbANKA_14_v3	2119707	2120526	2120025	0.00954704
PbANKA_05_v3	85938	86719	86226	0.00955101
PbANKA_10_v3	1359511	1361225	1359995	0.0095554
PbANKA_13_v3	57743	59224	58156	0.00956806
PbANKA_08_v3	987061	988157	987804	0.00958726
PbANKA_12_v3	385692	386750	386255	0.00962235
PbANKA_10_v3	1279231	1280860	1279917	0.0096292
PbANKA_08_v3	753434	755373	754858	0.00966373
PbANKA_13_v3	1291396	1293694	1292077	0.00968185
PbANKA_09_v3	128424	130068	129562	0.00968834
PbANKA_13_v3	1430283	1431601	1430744	0.00968859
PbANKA_10_v3	1169127	1171687	1169662	0.00971031
PbANKA_04_v3	567556	569157	568602	0.00971241
PbANKA_11_v3	634122	636104	634587	0.00972256
PbANKA_04_v3	175624	176806	176210	0.00979412
PbANKA_10_v3	359400	361494	360190	0.00980379
PbANKA_08_v3	804212	805788	805292	0.00983346
PbANKA_08_v3	1061298	1063556	1061720	0.00985872
PbANKA_13_v3	417451	419238	418661	0.00986395
PbANKA_04_v3	50691	52571	51492	0.00986405
PbANKA_08_v3	1121598	1126672	1126380	0.00986698
PbANKA_12_v3	727932	729304	728496	0.00988151
PbANKA_12_v3	920166	921524	920676	0.00992675
PbANKA_12_v3	1124140	1125760	1125196	0.00993314
PbANKA_10_v3	1235689	1236425	1236093	0.00994447
PbANKA_04_v3	241959	243166	242563	0.00994644
PbANKA_07_v3	476906	478032	477390	0.00995101
PbANKA_09_v3	648442	650120	649065	0.00996004
PbANKA_13_v3	856294	857495	856645	0.00997737
PbANKA_14_v3	1182965	1184445	1183433	0.00998722
PbANKA_04_v3	431901	434182	433779	0.00999265
PbANKA_14_v3	665325	666515	666210	0.0100185
PbANKA_11_v3	675745	678353	678057	0.0100645
PbANKA_11_v3	1121231	1122025	1121614	0.0100722
PbANKA_11_v3	274083	275515	274681	0.0100977
PbANKA_13_v3	1923527	1924976	1924003	0.0101225
PbANKA_12_v3	774827	776202	775506	0.0101332
PbANKA_06_v3	938407	939397	938925	0.0101419
PbANKA_08_v3	426826	428503	427479	0.0102144
PbANKA_13_v3	1750377	1751433	1750880	0.0102426
PbANKA_09_v3	996504	998850	997895	0.0102876
PbANKA_14_v3	2015711	2017184	2016668	0.0102944
PbANKA_13_v3	2077049	2080027	2078921	0.0102949
PbANKA_10_v3	946069	947685	947413	0.0102994
PbANKA_14_v3	1715201	1715856	1715479	0.010336
PbANKA_14_v3	1479618	1482673	1481687	0.0103932
PbANKA_12_v3	931624	932955	932149	0.0104048
PbANKA_06_v3	734869	735459	735157	0.0104088
PbANKA_13_v3	1079848	1081451	1080356	0.0104588
PbANKA_09_v3	1308556	1310557	1309215	0.0104751
PbANKA_11_v3	1594314	1596430	1594864	0.0104825
PbANKA_03_v3	115508	118484	117516	0.0104856
PbANKA_05_v3	827762	830530	828739	0.0104878
PbANKA_07_v3	628440	630297	628951	0.0104959
PbANKA_07_v3	720744	721768	721186	0.0105037
PbANKA_12_v3	1026072	1026898	1026389	0.0105091
PbANKA_09_v3	806544	808800	808453	0.0105356
PbANKA_01_v3	409186	410547	409719	0.0105577
PbANKA_12_v3	743112	744820	743447	0.0105656
PbANKA_12_v3	1500419	1502082	1501651	0.0106497
PbANKA_12_v3	1635789	1637219	1636689	0.0106748
PbANKA_11_v3	1191557	1193589	1192959	0.0106794
PbANKA_02_v3	221486	223105	222506	0.0106954
PbANKA_06_v3	185671	188682	186051	0.0107046
PbANKA_10_v3	228561	230113	229098	0.0107738
PbANKA_03_v3	43117	44218	43553	0.0107748
PbANKA_13_v3	587130	588514	588044	0.0107899
PbANKA_07_v3	306272	308668	307514	0.0108271
PbANKA_14_v3	432363	434795	433510	0.0108364
PbANKA_03_v3	539250	542901	542442	0.0108434
PbANKA_13_v3	1993563	1994184	1993912	0.0108814
PbANKA_09_v3	1127640	1130425	1129186	0.0108853
PbANKA_12_v3	138753	141276	139561	0.0108905
PbANKA_10_v3	1034625	1035748	1035360	0.01095
PbANKA_13_v3	1795011	1795718	1795329	0.0109926
PbANKA_11_v3	826363	827106	826693	0.0110218
PbANKA_13_v3	1745154	1748297	1746214	0.0110326
PbANKA_09_v3	678386	679321	678760	0.0110594
PbANKA_11_v3	544171	547792	547434	0.0110762
PbANKA_08_v3	1131217	1132124	1131747	0.0110799
PbANKA_06_v3	797425	800021	799124	0.0110854
PbANKA_14_v3	134056	134827	134450	0.0110986
PbANKA_09_v3	1357519	1358913	1358356	0.0111241
PbANKA_07_v3	564759	566180	565317	0.011126
PbANKA_12_v3	1561752	1563903	1562855	0.0111311
PbANKA_13_v3	1127657	1129538	1128057	0.0111414
PbANKA_12_v3	350350	351629	350876	0.0111644
PbANKA_07_v3	756715	758373	757880	0.0112394
PbANKA_08_v3	852827	853656	853314	0.011279
PbANKA_13_v3	2346731	2348293	2347846	0.0112806
PbANKA_01_v3	323988	324653	324379	0.0112963
PbANKA_08_v3	111753	113728	113421	0.0113032
PbANKA_09_v3	1318842	1319905	1319309	0.0113067
PbANKA_14_v3	345888	347284	346966	0.0113328
PbANKA_14_v3	1569858	1570898	1570200	0.0113329
PbANKA_06_v3	135263	136267	135589	0.0113337
PbANKA_11_v3	773549	774391	774075	0.0113411
PbANKA_12_v3	1153715	1154949	1154372	0.0113466
PbANKA_14_v3	1163064	1164516	1163882	0.0113501
PbANKA_08_v3	730051	731062	730438	0.0113717
PbANKA_11_v3	116889	120226	118053	0.0113976
PbANKA_05_v3	112391	113820	112665	0.0114291
PbANKA_12_v3	690947	692090	691792	0.0114576
PbANKA_13_v3	819708	821367	820110	0.0114727
PbANKA_08_v3	679035	680856	679440	0.0115133
PbANKA_08_v3	1033052	1033711	1033438	0.0115183
PbANKA_05_v3	94403	95913	94757	0.0115233
PbANKA_10_v3	431750	432781	432347	0.0115276
PbANKA_14_v3	860925	862137	861306	0.0115303
PbANKA_14_v3	841677	842739	842034	0.0115434
PbANKA_12_v3	1086553	1087435	1086891	0.0115518
PbANKA_09_v3	819671	820963	820010	0.0115626
PbANKA_12_v3	1271730	1274519	1273230	0.0115711
PbANKA_08_v3	128726	129855	129097	0.0115758
PbANKA_02_v3	393142	395470	394313	0.0115973
PbANKA_06_v3	370432	372896	372182	0.011605
PbANKA_05_v3	878778	880350	879435	0.0116128
PbANKA_13_v3	1204623	1205854	1205552	0.0116173
PbANKA_09_v3	257253	258804	258110	0.0116185
PbANKA_07_v3	577776	578810	578259	0.0116415
PbANKA_13_v3	1324319	1326249	1325131	0.0116466
PbANKA_13_v3	2367870	2370417	2369859	0.0116745
PbANKA_13_v3	2244205	2246366	2245842	0.0116993
PbANKA_09_v3	180822	181935	181308	0.0117485
PbANKA_14_v3	987513	989229	988315	0.0117777
PbANKA_12_v3	1576255	1577318	1576593	0.0117806
PbANKA_03_v3	44440	45806	44732	0.0118437
PbANKA_06_v3	399348	400865	400255	0.0118502
PbANKA_12_v3	329027	329972	329422	0.0118585
PbANKA_14_v3	1214145	1215929	1215262	0.01186
PbANKA_11_v3	595067	598902	597623	0.0118615
PbANKA_12_v3	662459	663671	663197	0.0118616
PbANKA_12_v3	909514	910816	910362	0.0118617
PbANKA_09_v3	160525	161849	161264	0.0118931
PbANKA_09_v3	1422697	1423745	1423308	0.0119786
PbANKA_05_v3	699270	700754	699895	0.0119825
PbANKA_08_v3	839336	840065	839740	0.0120264
PbANKA_09_v3	942820	944534	944251	0.0120788
PbANKA_14_v3	407182	408510	407856	0.0120915
PbANKA_08_v3	413790	415027	414155	0.0121209
PbANKA_06_v3	816705	818279	817923	0.012121
PbANKA_08_v3	665788	666988	666507	0.0121296
PbANKA_08_v3	380570	381725	381260	0.0121367
PbANKA_14_v3	299661	301972	301611	0.0121433
PbANKA_08_v3	701737	702802	702301	0.0121541
PbANKA_11_v3	1564275	1566475	1565620	0.0121741
PbANKA_14_v3	2208656	2211647	2210295	0.0122359
PbANKA_12_v3	1511167	1513035	1511917	0.0122476
PbANKA_10_v3	716598	718693	717986	0.0122574
PbANKA_03_v3	265326	266885	265989	0.0122695
PbANKA_12_v3	603022	605156	603892	0.0122823
PbANKA_02_v3	478802	480552	479277	0.0123022
PbANKA_02_v3	560322	561488	560688	0.0123135
PbANKA_12_v3	1583114	1585532	1583548	0.0123144
PbANKA_06_v3	452232	453630	453166	0.0123226
PbANKA_14_v3	555045	556562	555677	0.0123256
PbANKA_10_v3	1322118	1324205	1323635	0.0123501
PbANKA_10_v3	1339126	1342289	1341556	0.0123761
PbANKA_11_v3	701398	702541	701812	0.0123763
PbANKA_13_v3	1893521	1894963	1893850	0.0124068
PbANKA_08_v3	1153442	1154742	1154060	0.012419
PbANKA_14_v3	1169169	1170436	1169464	0.0124447
PbANKA_03_v3	37139	38395	37580	0.0124472
PbANKA_06_v3	781337	782000	781715	0.0124479
PbANKA_13_v3	1534629	1537861	1536405	0.0125098
PbANKA_07_v3	129798	130456	130101	0.0125266
PbANKA_08_v3	778503	779966	779523	0.0125324
PbANKA_04_v3	280999	282063	281435	0.0125345
PbANKA_09_v3	689306	690214	689714	0.0126019
PbANKA_02_v3	103384	105067	104418	0.0126068
PbANKA_10_v3	1059547	1060654	1060157	0.0126169
PbANKA_09_v3	608676	611011	609820	0.0126215
PbANKA_14_v3	1198111	1198969	1198450	0.0126389
PbANKA_13_v3	1582506	1585338	1582896	0.0126491
PbANKA_14_v3	676520	677602	677128	0.0127068
PbANKA_14_v3	356283	357665	357296	0.0127296
PbANKA_14_v3	1673441	1674501	1674154	0.0127513
PbANKA_11_v3	225917	227382	226193	0.0127792
PbANKA_09_v3	107235	108581	107747	0.012791
PbANKA_07_v3	573318	574643	573912	0.0129013
PbANKA_14_v3	2044307	2045870	2045453	0.0129015
PbANKA_05_v3	488720	489756	489341	0.012925
PbANKA_14_v3	2438327	2439817	2439548	0.0129384
PbANKA_09_v3	1177393	1178552	1177921	0.0130439
PbANKA_14_v3	652153	653879	652828	0.0130442
PbANKA_13_v3	2224680	2226425	2225503	0.0130485
PbANKA_07_v3	246868	247763	247322	0.0130821
PbANKA_09_v3	194811	196333	195433	0.0130896
PbANKA_14_v3	89582	90527	89881	0.0131273
PbANKA_11_v3	1097211	1098649	1098255	0.0131358
PbANKA_13_v3	757551	758401	757891	0.0131431
PbANKA_12_v3	403852	404852	404486	0.0131493
PbANKA_06_v3	404645	406591	405340	0.0131664
PbANKA_12_v3	1725085	1725922	1725403	0.0131674
PbANKA_13_v3	1445679	1446873	1446042	0.0131832
PbANKA_11_v3	1499446	1500181	1499775	0.0132507
PbANKA_12_v3	1459901	1460878	1460246	0.0133712
PbANKA_12_v3	1469901	1470492	1470195	0.0133977
PbANKA_07_v3	427085	428421	427981	0.0134095
PbANKA_13_v3	1968620	1969884	1969601	0.0134113
PbANKA_10_v3	164567	165862	164935	0.0134204
PbANKA_14_v3	369020	370108	369665	0.013471
PbANKA_14_v3	1921629	1923269	1922105	0.0134755
PbANKA_12_v3	779105	780632	780018	0.0134931
PbANKA_08_v3	1180234	1180891	1180571	0.0135226
PbANKA_13_v3	739873	740963	740552	0.0136068
PbANKA_11_v3	338230	339609	338764	0.0136208
PbANKA_14_v3	193955	195656	194677	0.0136279
PbANKA_13_v3	830332	831566	830946	0.0136602
PbANKA_11_v3	864141	865198	864786	0.0136859
PbANKA_13_v3	1442363	1442964	1442687	0.0137012
PbANKA_14_v3	1954791	1956263	1955229	0.0137298
PbANKA_14_v3	1940847	1942120	1941192	0.0137771
PbANKA_14_v3	425645	426209	425928	0.0137835
PbANKA_04_v3	110949	112179	111866	0.0137835
PbANKA_14_v3	2175343	2177234	2176475	0.0138128
PbANKA_12_v3	588561	590680	590200	0.0138144
PbANKA_08_v3	1090334	1092263	1091736	0.0138323
PbANKA_06_v3	868781	870719	870265	0.0138354
PbANKA_12_v3	620822	621965	621637	0.0138866
PbANKA_13_v3	773375	777126	776463	0.0139271
PbANKA_13_v3	2342813	2343975	2343533	0.0139437
PbANKA_14_v3	618685	620333	620015	0.013992
PbANKA_13_v3	1851720	1853146	1852614	0.013998
PbANKA_13_v3	1708071	1709107	1708559	0.0140197
PbANKA_13_v3	925123	926057	925477	0.0140268
PbANKA_14_v3	176064	176882	176470	0.0140898
PbANKA_07_v3	170398	171596	171175	0.0140942
PbANKA_06_v3	512418	513597	512992	0.0141352
PbANKA_05_v3	249760	250577	250192	0.0141631
PbANKA_11_v3	1375087	1376637	1375913	0.0142074
PbANKA_04_v3	493076	494014	493568	0.0142154
PbANKA_09_v3	588330	589733	588837	0.0142191
PbANKA_13_v3	99952	100888	100566	0.0142462
PbANKA_07_v3	313020	313913	313443	0.0142976
PbANKA_09_v3	1580639	1581755	1581003	0.0143991
PbANKA_08_v3	742827	743989	743311	0.0144092
PbANKA_09_v3	216920	217970	217676	0.0144264
PbANKA_03_v3	400345	401895	400726	0.0145134
PbANKA_12_v3	187369	189547	188965	0.0145309
PbANKA_12_v3	716915	717978	717440	0.0145753
PbANKA_12_v3	363182	366250	365082	0.0145939
PbANKA_12_v3	539088	541030	540420	0.0146109
PbANKA_08_v3	1334715	1336177	1335700	0.0146451
PbANKA_12_v3	914731	915762	915413	0.0146631
PbANKA_11_v3	1462351	1463319	1462850	0.0146875
PbANKA_08_v3	1306646	1309887	1307130	0.0148614
PbANKA_07_v3	145512	146670	145809	0.0148671
PbANKA_14_v3	907287	908835	907800	0.0148703
PbANKA_09_v3	1570957	1572215	1571698	0.0149087
PbANKA_09_v3	92799	93344	93070	0.0149179
PbANKA_14_v3	844270	844891	844599	0.0149266
PbANKA_11_v3	1599514	1601741	1600101	0.014991
PbANKA_09_v3	1402596	1404502	1403508	0.0150069
PbANKA_06_v3	615983	618174	617326	0.0150361
PbANKA_07_v3	310311	312351	311930	0.0150578
PbANKA_12_v3	1228383	1230896	1230010	0.0150667
PbANKA_11_v3	365912	367234	366615	0.0151374
PbANKA_04_v3	340643	342225	341361	0.0152357
PbANKA_05_v3	293043	294097	293287	0.0152449
PbANKA_07_v3	679233	680962	680030	0.0152936
PbANKA_14_v3	1270229	1271504	1271018	0.0152994
PbANKA_03_v3	76750	78817	77755	0.0153812
PbANKA_13_v3	2358773	2360680	2360288	0.015407
PbANKA_10_v3	1116861	1118009	1117630	0.0154387
PbANKA_14_v3	1369109	1370453	1370138	0.0154389
PbANKA_01_v3	156936	158052	157428	0.0154749
PbANKA_06_v3	551324	551941	551630	0.0156006
PbANKA_03_v3	236725	237540	237157	0.0156667
PbANKA_09_v3	1119816	1122962	1121473	0.0156716
PbANKA_05_v3	626750	628991	627853	0.0157387
PbANKA_10_v3	1528381	1529288	1528777	0.0157511
PbANKA_14_v3	304167	305611	305034	0.0157939
PbANKA_11_v3	1181764	1183103	1182610	0.0158105
PbANKA_12_v3	1057645	1059003	1058285	0.0158542
PbANKA_11_v3	1161307	1162862	1161609	0.0158825
PbANKA_10_v3	1087082	1088637	1088148	0.0159407
PbANKA_08_v3	480565	482751	481767	0.0159873
PbANKA_10_v3	1434221	1435112	1434671	0.0160423
PbANKA_08_v3	660184	661357	660887	0.0161102
PbANKA_10_v3	1457373	1459314	1457925	0.0161261
PbANKA_10_v3	978971	980191	979376	0.0162216
PbANKA_06_v3	822052	823449	822731	0.0163098
PbANKA_01_v3	248147	249250	248615	0.0163282
PbANKA_14_v3	414464	416764	414766	0.0163386
PbANKA_11_v3	1043414	1043993	1043731	0.016383
PbANKA_14_v3	709949	711697	711402	0.0164325
PbANKA_11_v3	1237077	1238776	1237477	0.0164951
PbANKA_11_v3	112889	113798	113238	0.0165258
PbANKA_13_v3	435905	436780	436221	0.0165547
PbANKA_13_v3	732440	734640	734108	0.0166591
PbANKA_10_v3	1418636	1420766	1419928	0.0167183
PbANKA_11_v3	465464	466443	466030	0.0167287
PbANKA_03_v3	253956	255439	254597	0.0167703
PbANKA_11_v3	572409	573743	573167	0.0168346
PbANKA_06_v3	523181	525701	523633	0.0168525
PbANKA_09_v3	249893	251980	251552	0.0168964
PbANKA_11_v3	1708744	1710443	1709664	0.0169389
PbANKA_05_v3	564499	565924	565564	0.0169634
PbANKA_12_v3	1660046	1662210	1660329	0.017073
PbANKA_05_v3	550241	552073	550835	0.0170929
PbANKA_09_v3	540230	541308	540901	0.0171745
PbANKA_10_v3	1312157	1313840	1312838	0.0172
PbANKA_13_v3	2042732	2044046	2043705	0.0172159
PbANKA_10_v3	1248890	1250025	1249567	0.0173466
PbANKA_07_v3	295333	296373	295889	0.017512
PbANKA_12_v3	1433611	1434135	1433875	0.0175226
PbANKA_08_v3	1158650	1159980	1159045	0.0175358
PbANKA_01_v3	289528	291167	290678	0.017548
PbANKA_07_v3	385182	386074	385495	0.0176296
PbANKA_14_v3	1174048	1174779	1174371	0.0176487
PbANKA_09_v3	170843	173202	172292	0.0176814
PbANKA_11_v3	285176	288156	286467	0.0177682
PbANKA_11_v3	261178	263113	262767	0.0178173
PbANKA_14_v3	948400	950214	949792	0.017848
PbANKA_12_v3	1322214	1323924	1322627	0.0178489
PbANKA_12_v3	91649	92670	92194	0.0178584
PbANKA_12_v3	207831	208716	208187	0.0178902
PbANKA_12_v3	441901	444185	443065	0.0179118
PbANKA_11_v3	69928	70648	70267	0.017941
PbANKA_09_v3	759182	760236	759575	0.0180606
PbANKA_05_v3	590642	591446	591046	0.0181402
PbANKA_12_v3	503933	506055	505365	0.0181434
PbANKA_07_v3	235544	236257	235866	0.0181763
PbANKA_14_v3	2306046	2307583	2306625	0.0183149
PbANKA_02_v3	134651	135383	135034	0.0183526
PbANKA_08_v3	118881	120337	119981	0.018358
PbANKA_11_v3	777144	777834	777446	0.0183651
PbANKA_14_v3	2131230	2134098	2132616	0.0183861
PbANKA_10_v3	512142	513837	513271	0.0184205
PbANKA_10_v3	1160944	1161759	1161235	0.0184225
PbANKA_13_v3	1597533	1601230	1598176	0.0184424
PbANKA_09_v3	99609	100914	100415	0.0184556
PbANKA_13_v3	1508825	1512569	1512106	0.0187273
PbANKA_12_v3	1701147	1702073	1701461	0.0187503
PbANKA_12_v3	707460	709036	708203	0.0187551
PbANKA_12_v3	189739	191018	190321	0.0187965
PbANKA_13_v3	987351	988689	988275	0.0187979
PbANKA_09_v3	826495	829219	828331	0.0188366
PbANKA_11_v3	1572399	1573364	1573060	0.0188962
PbANKA_06_v3	424694	426391	425787	0.0189035
PbANKA_05_v3	238006	238425	238232	0.0191299
PbANKA_07_v3	126840	127889	127304	0.0191315
PbANKA_09_v3	1418370	1420754	1419139	0.0192518
PbANKA_13_v3	1920960	1921968	1921472	0.019261
PbANKA_14_v3	1107027	1107636	1107327	0.0192833
PbANKA_08_v3	863861	866140	865121	0.0194094
PbANKA_13_v3	1785825	1786681	1786200	0.0194443
PbANKA_13_v3	1434739	1436122	1435707	0.0196049
PbANKA_12_v3	1521085	1524421	1521798	0.0196257
PbANKA_01_v3	365614	367082	366000	0.0196584
PbANKA_12_v3	1141264	1142194	1141803	0.0196936
PbANKA_11_v3	1425538	1426379	1426024	0.019774
PbANKA_02_v3	255545	256529	256101	0.0198198
PbANKA_13_v3	1827392	1829307	1827924	0.0198313
PbANKA_08_v3	1184078	1185748	1184883	0.0199019
PbANKA_10_v3	973735	977357	975006	0.0200271
PbANKA_07_v3	391708	392593	392106	0.0201764
PbANKA_13_v3	1238649	1239542	1239199	0.0201918
PbANKA_01_v3	83673	85092	84179	0.0203477
PbANKA_13_v3	496025	496537	496292	0.0204268
PbANKA_08_v3	167962	169424	168700	0.0205255
PbANKA_05_v3	642859	644083	643642	0.0205333
PbANKA_05_v3	298093	299597	298557	0.020548
PbANKA_14_v3	1359923	1361097	1360706	0.0205522
PbANKA_12_v3	232789	235136	233858	0.0206661
PbANKA_12_v3	819313	821348	820759	0.0207761
PbANKA_05_v3	497620	498317	497918	0.020842
PbANKA_13_v3	997866	999519	998194	0.0208832
PbANKA_12_v3	876583	877762	877031	0.0209064
PbANKA_11_v3	1554269	1555519	1554661	0.0209084
PbANKA_11_v3	1710781	1712634	1711096	0.0209325
PbANKA_08_v3	996382	999955	999139	0.0210717
PbANKA_02_v3	531021	531695	531341	0.021166
PbANKA_09_v3	427839	428683	428307	0.0211678
PbANKA_10_v3	370032	371672	371267	0.0212224
PbANKA_07_v3	638244	639142	638845	0.0212775
PbANKA_06_v3	178055	179286	178689	0.021411
PbANKA_13_v3	1397264	1397851	1397558	0.0214363
PbANKA_10_v3	645888	647162	646459	0.0214792
PbANKA_06_v3	105338	106836	106469	0.0214857
PbANKA_08_v3	291089	292978	291899	0.0215118
PbANKA_14_v3	965847	966989	966641	0.0216289
PbANKA_05_v3	865938	866603	866230	0.0216435
PbANKA_13_v3	1796720	1799039	1798406	0.0216644
PbANKA_09_v3	776338	778510	778179	0.0216971
PbANKA_06_v3	166897	167518	167240	0.0217803
PbANKA_07_v3	473452	475631	473724	0.0218605
PbANKA_13_v3	501560	503017	502241	0.0220512
PbANKA_14_v3	880470	882595	882155	0.0220586
PbANKA_14_v3	758998	759633	759308	0.0221211
PbANKA_08_v3	146667	148023	147094	0.0222552
PbANKA_01_v3	204110	205197	204931	0.0223766
PbANKA_02_v3	416082	416748	416429	0.0223933
PbANKA_04_v3	113930	114942	114375	0.022447
PbANKA_13_v3	357122	357678	357411	0.0225684
PbANKA_11_v3	1665760	1667487	1666805	0.0225922
PbANKA_10_v3	1585118	1585835	1585392	0.0226574
PbANKA_06_v3	764073	764806	764461	0.02266
PbANKA_09_v3	1351934	1354233	1353540	0.02266
PbANKA_10_v3	799247	799967	799564	0.0226937
PbANKA_14_v3	610207	611355	610813	0.0226944
PbANKA_13_v3	2416437	2418101	2416847	0.0228264
PbANKA_09_v3	1421163	1421765	1421454	0.0229366
PbANKA_13_v3	1915727	1916848	1916065	0.0229366
PbANKA_08_v3	1135742	1138539	1136958	0.0229497
PbANKA_01_v3	238673	240254	239079	0.0230347
PbANKA_05_v3	670184	671315	670440	0.0230645
PbANKA_14_v3	2027516	2028331	2028018	0.0231382
PbANKA_14_v3	1056545	1058662	1057907	0.0232202
PbANKA_04_v3	612976	613998	613629	0.0232526
PbANKA_04_v3	635829	636887	636319	0.0234855
PbANKA_11_v3	589492	591064	590033	0.0236009
PbANKA_12_v3	267558	268377	267910	0.0236985
PbANKA_14_v3	891313	892012	891668	0.0237244
PbANKA_06_v3	912924	914108	913859	0.023766
PbANKA_08_v3	636008	638060	636734	0.0239411
PbANKA_03_v3	138657	140671	139747	0.0239874
PbANKA_12_v3	553847	554859	554213	0.0240825
PbANKA_12_v3	1030681	1031888	1031110	0.0243452
PbANKA_08_v3	278322	279494	278939	0.0244946
PbANKA_05_v3	491639	494968	492174	0.0245523
PbANKA_08_v3	615412	616306	615928	0.0245765
PbANKA_06_v3	108057	109959	109072	0.0246802
PbANKA_10_v3	1065194	1065918	1065547	0.0247701
PbANKA_06_v3	190746	192295	191172	0.024834
PbANKA_02_v3	346151	346737	346462	0.0248364
PbANKA_10_v3	823858	825415	825023	0.0248657
PbANKA_09_v3	862511	864155	862773	0.0250818
PbANKA_06_v3	556212	557805	557090	0.0252563
PbANKA_09_v3	252505	254601	253553	0.0253109
PbANKA_11_v3	895722	896920	896154	0.0253811
PbANKA_09_v3	1075928	1077779	1077039	0.0254359
PbANKA_11_v3	829244	830979	829847	0.0254369
PbANKA_11_v3	1610551	1611716	1610895	0.025645
PbANKA_10_v3	788651	789308	788943	0.025658
PbANKA_03_v3	226213	227145	226557	0.0257209
PbANKA_13_v3	1515541	1517642	1515884	0.025732
PbANKA_09_v3	1143082	1144403	1143567	0.0259418
PbANKA_08_v3	329038	330711	330217	0.0259451
PbANKA_13_v3	1861029	1862967	1862378	0.0259775
PbANKA_02_v3	155225	155833	155503	0.0260099
PbANKA_01_v3	455995	457015	456687	0.0260727
PbANKA_08_v3	1316548	1317665	1316874	0.0262575
PbANKA_12_v3	1253493	1254246	1253770	0.0262804
PbANKA_12_v3	737613	740227	739707	0.0262893
PbANKA_11_v3	1145009	1145908	1145276	0.0263138
PbANKA_14_v3	1285709	1286894	1286068	0.0263981
PbANKA_11_v3	1544613	1545245	1544890	0.0264598
PbANKA_14_v3	1239450	1242660	1241906	0.0265833
PbANKA_09_v3	1112564	1114462	1112959	0.0268046
PbANKA_11_v3	1561488	1562063	1561737	0.0269234
PbANKA_05_v3	796286	798164	797327	0.0271755
PbANKA_11_v3	552049	553035	552668	0.0273272
PbANKA_03_v3	106363	107844	107573	0.02757
PbANKA_14_v3	735285	736933	735629	0.0275806
PbANKA_11_v3	892103	892710	892393	0.0275899
PbANKA_06_v3	506817	509185	508198	0.0279162
PbANKA_14_v3	495631	496343	495969	0.0280646
PbANKA_02_v3	382714	384059	383320	0.0280802
PbANKA_12_v3	841819	843097	842598	0.0282353
PbANKA_04_v3	206383	207361	206865	0.0282954
PbANKA_13_v3	456368	457953	457214	0.0283681
PbANKA_06_v3	475511	477738	477016	0.0283905
PbANKA_08_v3	760532	762527	761165	0.0284892
PbANKA_12_v3	1213891	1215702	1214550	0.0286545
PbANKA_14_v3	698320	699566	698821	0.0287474
PbANKA_11_v3	783945	785093	784582	0.0289357
PbANKA_09_v3	133504	135057	133913	0.0290916
PbANKA_13_v3	1215038	1217830	1217271	0.0293182
PbANKA_13_v3	1258402	1260016	1259256	0.0294407
PbANKA_14_v3	1253146	1254365	1253591	0.0294682
PbANKA_14_v3	2326275	2329417	2328226	0.0297036
PbANKA_14_v3	1039637	1040457	1039968	0.029782
PbANKA_04_v3	170362	173337	170705	0.0300053
PbANKA_14_v3	1290268	1291194	1290744	0.0301361
PbANKA_09_v3	1488856	1489979	1489622	0.0303561
PbANKA_04_v3	137059	140428	137328	0.0304808
PbANKA_10_v3	790948	792198	791480	0.0305154
PbANKA_04_v3	299057	299672	299333	0.0305399
PbANKA_14_v3	2155190	2156432	2156049	0.0305499
PbANKA_09_v3	302158	303048	302539	0.0307031
PbANKA_12_v3	383604	384635	383876	0.0307219
PbANKA_13_v3	345927	346810	346456	0.0307354
PbANKA_13_v3	1572446	1573793	1572950	0.0308394
PbANKA_14_v3	1947802	1949927	1948709	0.0310523
PbANKA_09_v3	226282	227320	226888	0.031192
PbANKA_13_v3	1614719	1615815	1615189	0.031356
PbANKA_05_v3	67388	69716	68827	0.0313886
PbANKA_13_v3	1870233	1871245	1870599	0.0315028
PbANKA_14_v3	2195362	2196765	2196272	0.0315585
PbANKA_14_v3	1807756	1809194	1808189	0.0321637
PbANKA_08_v3	775250	777040	776232	0.0325917
PbANKA_09_v3	674376	675217	674851	0.0326785
PbANKA_12_v3	1600586	1601673	1601344	0.0328079
PbANKA_08_v3	435028	436664	435516	0.0328692
PbANKA_02_v3	180350	181214	180671	0.0330885
PbANKA_12_v3	1250628	1251378	1251088	0.0331084
PbANKA_09_v3	645752	646752	646239	0.0331343
PbANKA_04_v3	570861	571880	571174	0.0332102
PbANKA_11_v3	163230	165927	163785	0.0334937
PbANKA_14_v3	1475161	1475828	1475509	0.03365
PbANKA_06_v3	83945	85275	84282	0.0337795
PbANKA_09_v3	1132820	1134354	1133982	0.0338308
PbANKA_10_v3	864978	866293	865327	0.0338716
PbANKA_12_v3	226370	227732	227361	0.0345217
PbANKA_06_v3	919542	920647	919924	0.0347857
PbANKA_14_v3	501089	502332	501381	0.0349054
PbANKA_08_v3	570050	571313	570525	0.0349258
PbANKA_13_v3	2465651	2466665	2466280	0.0351821
PbANKA_08_v3	495468	496221	495874	0.0353699
PbANKA_03_v3	467549	468361	467873	0.0354451
PbANKA_08_v3	965587	966161	965867	0.0358344
PbANKA_12_v3	119402	121435	119836	0.0358888
PbANKA_05_v3	74502	75214	74912	0.0362356
PbANKA_14_v3	1444331	1445520	1445251	0.0369606
PbANKA_05_v3	730292	731154	730670	0.0370142
PbANKA_14_v3	247303	249832	247711	0.0370193
PbANKA_12_v3	1623540	1625933	1623957	0.0372661
PbANKA_08_v3	245644	246895	246380	0.0377085
PbANKA_14_v3	789645	792579	790343	0.0381045
PbANKA_08_v3	643894	646014	644591	0.0383292
PbANKA_14_v3	2269106	2271877	2271535	0.0385151
PbANKA_12_v3	281279	282408	281623	0.0386494
PbANKA_13_v3	2233319	2234747	2234367	0.0387675
PbANKA_14_v3	2280871	2281728	2281263	0.0390801
PbANKA_10_v3	1189064	1189644	1189393	0.0394953
PbANKA_13_v3	649029	649978	649451	0.0395579
PbANKA_10_v3	720229	721506	720477	0.0396061
PbANKA_09_v3	1333508	1334772	1333966	0.0396421
PbANKA_02_v3	461463	462054	461778	0.0402787
PbANKA_08_v3	1055481	1056146	1055774	0.0403457
PbANKA_14_v3	1465895	1468194	1466342	0.0404659
PbANKA_10_v3	977996	978768	978475	0.0423132
PbANKA_09_v3	1493605	1494410	1494039	0.0427059
PbANKA_13_v3	195144	196916	195681	0.0432254
PbANKA_07_v3	754273	754983	754695	0.0457053
PbANKA_07_v3	181631	184294	183728	0.0459349
PbANKA_05_v3	694682	695281	695018	0.0462961
PbANKA_13_v3	623452	624586	623968	0.0464575
PbANKA_02_v3	358241	360289	359132	0.0469511
PbANKA_10_v3	1384181	1386274	1384533	0.049143
PbANKA_13_v3	1188980	1190076	1189505	0.0497915
PbANKA_11_v3	520	815	555	0.0507882
PbANKA_08_v3	417467	419023	418048	0.0512479
PbANKA_14_v3	1412259	1414085	1413299	0.052612
PbANKA_01_v3	75918	77379	76757	0.0545506
PbANKA_13_v3	1522103	1524112	1523466	0.054609
PbANKA_11_v3	1202198	1206752	1202924	0.0561232
PbANKA_12_v3	477527	479124	478209	0.0566199
PbANKA_08_v3	876051	877159	876406	0.0570701
PbANKA_12_v3	1293664	1295527	1294072	0.0571875
PbANKA_06_v3	895397	897007	896229	0.0579461
PbANKA_12_v3	545877	547347	546324	0.0579852
PbANKA_14_v3	2225734	2227703	2227240	0.0581084
PbANKA_13_v3	752166	753469	752853	0.0589233
PbANKA_13_v3	2029693	2031028	2030202	0.0592883
PbANKA_09_v3	564485	565920	565640	0.0597687
PbANKA_09_v3	365678	366784	366078	0.060516
PbANKA_06_v3	917759	919444	918512	0.0610268
PbANKA_11_v3	1109128	1110544	1110059	0.0622457
PbANKA_14_v3	1943710	1945260	1944392	0.0622823
PbANKA_13_v3	1309072	1310423	1309699	0.0636798
PbANKA_08_v3	587984	589360	588424	0.0643852
PbANKA_07_v3	581640	582672	582361	0.0654342
PbANKA_10_v3	1221418	1222397	1222037	0.0660051
PbANKA_12_v3	1234836	1236241	1235619	0.0660137
PbANKA_11_v3	346591	347137	346858	0.068133
PbANKA_14_v3	2040454	2042666	2041410	0.0690097
PbANKA_10_v3	503292	504560	504117	0.0691503
PbANKA_10_v3	1199661	1201135	1200403	0.0705366
PbANKA_13_v3	1277213	1279375	1278022	0.071284
PbANKA_13_v3	1037105	1038261	1037600	0.0737638
PbANKA_09_v3	1472728	1473556	1473121	0.0756801
PbANKA_09_v3	641332	642224	641933	0.0767263
PbANKA_01_v3	100100	102236	101567	0.0777739
PbANKA_09_v3	1395183	1396524	1395659	0.0777772
PbANKA_12_v3	1033377	1036078	1034013	0.077899
PbANKA_06_v3	864142	867977	864542	0.0789958
PbANKA_09_v3	823103	824945	823481	0.0799946
PbANKA_13_v3	2364762	2365400	2365075	0.0800868
PbANKA_11_v3	488329	490118	489756	0.0803545
PbANKA_13_v3	1375708	1378380	1376107	0.0827698
PbANKA_13_v3	1888815	1889416	1889133	0.0832479
PbANKA_03_v3	534132	535112	534757	0.0836561
PbANKA_14_v3	313901	316420	314331	0.0853183
PbANKA_06_v3	276587	277690	277005	0.0860253
PbANKA_13_v3	1025374	1026129	1025778	0.0866839
PbANKA_08_v3	1285286	1286078	1285588	0.086707
PbANKA_11_v3	1093102	1094917	1093846	0.0875085
PbANKA_08_v3	154113	155401	154444	0.0876139
PbANKA_12_v3	312933	313891	313202	0.0885289
PbANKA_11_v3	564058	566747	566415	0.0897352
PbANKA_07_v3	120331	122480	121603	0.0904458
PbANKA_10_v3	1563491	1564621	1563777	0.0907863
PbANKA_02_v3	202422	204423	203207	0.0950646
PbANKA_14_v3	2137703	2140242	2139947	0.0992081
PbANKA_09_v3	767570	769388	768598	0.100277
PbANKA_13_v3	1656586	1657314	1656949	0.101519
PbANKA_05_v3	193283	194471	194115	0.101883
PbANKA_13_v3	442109	443147	442839	0.102308
PbANKA_11_v3	614574	615114	614845	0.104378
PbANKA_09_v3	959078	959856	959353	0.105392
PbANKA_02_v3	496942	497565	497197	0.10737
PbANKA_08_v3	1301567	1302661	1302001	0.109726
PbANKA_08_v3	269546	270579	270048	0.110429
PbANKA_12_v3	278229	279830	278741	0.113447
PbANKA_12_v3	155603	156577	156077	0.113774
PbANKA_06_v3	744821	747527	745358	0.116179
PbANKA_11_v3	1154080	1154952	1154392	0.119153
PbANKA_04_v3	343029	343969	343405	0.119504
PbANKA_13_v3	1449985	1450766	1450277	0.119749
PbANKA_13_v3	566820	569734	568621	0.124412
PbANKA_08_v3	275483	276605	275768	0.136934
PbANKA_11_v3	1147782	1149557	1149014	0.142748
PbANKA_14_v3	1916199	1917673	1916876	0.14352
PbANKA_14_v3	2082558	2083341	2082843	0.145678
PbANKA_05_v3	874753	876809	875483	0.146054
PbANKA_13_v3	910751	912255	911359	0.153378
PbANKA_09_v3	1497627	1499850	1498124	0.158548
PbANKA_08_v3	694543	697155	695300	0.165476
PbANKA_11_v3	529384	530428	529867	0.179078
PbANKA_08_v3	667952	669974	668640	0.180426
PbANKA_12_v3	76179	77141	76745	0.182766
PbANKA_12_v3	1220217	1221265	1220662	0.185097
PbANKA_11_v3	1637757	1638759	1638474	0.205467
PbANKA_13_v3	1788573	1791406	1788936	0.211429
PbANKA_03_v3	176212	176979	176689	0.217318
PbANKA_14_v3	1969122	1970926	1969403	0.227043
PbANKA_12_v3	272362	274602	274050	0.237123
PbANKA_02_v3	362356	363630	363322	0.238889
PbANKA_09_v3	701515	703171	702433	0.238892
PbANKA_12_v3	199645	200554	200137	0.239704
PbANKA_06_v3	500354	501320	500938	0.240646
PbANKA_14_v3	1678070	1679447	1678451	0.268376
PbANKA_13_v3	459856	460719	460193	0.274403
PbANKA_13_v3	2276467	2277686	2276992	0.276667
PbANKA_11_v3	1250542	1251206	1250926	0.28413
PbANKA_11_v3	1209707	1210392	1210077	0.30378
PbANKA_13_v3	1295520	1297089	1296002	0.306926
PbANKA_12_v3	394949	396065	395609	0.317131
PbANKA_14_v3	508488	510691	510188	0.318108
PbANKA_12_v3	1568638	1569187	1568923	0.322854
PbANKA_13_v3	1830105	1830843	1830568	0.329141
PbANKA_03_v3	54036	54616	54330	0.376379
PbANKA_06_v3	288357	289923	289357	0.376592
PbANKA_10_v3	1405225	1406888	1405476	0.380797
PbANKA_07_v3	348483	349084	348769	0.390253
PbANKA_10_v3	315761	317102	316732	0.408519
PbANKA_13_v3	2055974	2057313	2056822	0.410393
PbANKA_03_v3	470140	471643	470680	0.463034
PbANKA_07_v3	113363	114265	113900	0.498122
PbANKA_13_v3	2066446	2068564	2068018	0.544081
PbANKA_07_v3	280337	281620	280769	0.55742
PbANKA_09_v3	380006	383276	382595	0.574072
PbANKA_12_v3	427253	429462	428618	0.575145
PbANKA_13_v3	2091272	2092131	2091534	0.58607
PbANKA_11_v3	1305566	1306639	1306274	0.646594
PbANKA_14_v3	1136632	1138404	1137380	0.658261
PbANKA_08_v3	236349	238464	237155	0.762412
PbANKA_11_v3	1156592	1157966	1156995	0.769268
PbANKA_14_v3	111727	112312	112024	0.79523
PbANKA_06_v3	599547	602249	599967	0.798854
PbANKA_13_v3	1917249	1919875	1919492	0.862308
PbANKA_04_v3	474374	478354	477844	0.910863
PbANKA_08_v3	525327	525811	525552	0.927333
PbANKA_14_v3	439292	440384	439993	0.942636
PbANKA_12_v3	531382	532473	531917	0.965412
PbANKA_09_v3	1324294	1325258	1324818	0.980084
PbANKA_08_v3	809157	810140	809775	0.985434
PbANKA_12_v3	1081694	1082425	1082024	0.988154
PbANKA_08_v3	982880	984017	983594	0.994898
PbANKA_03_v3	1226	1796	1532	0.997774
PbANKA_12_v3	172205	175174	173286	0.999938
PbANKA_13_v3	1218402	1221005	1220600	0.999993
PbANKA_09_v3	183001	185566	183550	1
PbANKA_08_v3	702923	705781	705290	1
PbANKA_08_v3	498800	499264	499030	NA
PbANKA_12_v3	1678843	1679357	1679109	NA
PbANKA_12_v3	1694670	1695227	1694962	NA
PbANKA_03_v3	488701	489227	488961	NA
PbANKA_08_v3	13120	13674	13403	NA
PbANKA_12_v3	1065594	1066192	1065916	NA
PbANKA_05_v3	655132	655847	655547	NA
PbANKA_06_v3	789519	790187	789878	NA
PbANKA_14_v3	1379125	1380268	1379956	NA
PbANKA_11_v3	1228908	1229704	1229368	NA
PbANKA_07_v3	254060	255066	254725	NA
PbANKA_03_v3	436016	436674	436327	NA
PbANKA_05_v3	758594	759348	758988	NA
PbANKA_09_v3	1110854	1111791	1111422	NA
PbANKA_10_v3	1142861	1144169	1143797	NA
PbANKA_10_v3	117763	118906	118481	NA
PbANKA_14_v3	1772816	1773539	1773111	NA
PbANKA_05_v3	516382	517545	517101	NA
PbANKA_05_v3	172575	173475	173011	NA
PbANKA_14_v3	904075	905371	904906	NA
PbANKA_13_v3	1569279	1570090	1569583	NA
PbANKA_04_v3	251326	252165	251652	NA
PbANKA_13_v3	2212655	2214243	2213724	NA
PbANKA_12_v3	1471213	1472100	1471576	NA
PbANKA_04_v3	262133	263392	262837	NA
PbANKA_13_v3	595258	596365	595800	NA
PbANKA_10_v3	576096	577367	576724	NA
PbANKA_13_v3	2166739	2167730	2167070	NA
PbANKA_09_v3	529833	530867	530162	NA
PbANKA_08_v3	428733	430039	429121	NA
PbANKA_09_v3	191002	192364	191283	NA
PbANKA_14_v3	1709597	1711021	1709940	NA
PbANKA_14_v3	1896530	1898212	1896927	NA
PbANKA_05_v3	165424	167780	165914	NA
PbANKA_01_v3	427673	430187	428254	NA
PbANKA_10_v3	1484065	1486723	1484487	NA
PbANKA_08_v3	828543	832196	828898	NA

## Sheet: Experiment 2
S3B Table List of peaks and target genesidentified in the ChIP-seq experiments of PbAP2-FG2 <Peaks in Experiment 2>
chr	start	end	abs_summit	idr
PbANKA_11_v3	1458945	1459844	1459360	0.00105734
PbANKA_07_v3	70087	73404	71630	0.00129879
PbANKA_09_v3	1391739	1392940	1392403	0.0014234
PbANKA_11_v3	1436050	1437796	1437014	0.00149405
PbANKA_04_v3	79826	81841	80386	0.00153547
PbANKA_01_v3	479792	481297	480643	0.00157213
PbANKA_09_v3	472408	473362	472889	0.00160625
PbANKA_13_v3	2189846	2191958	2190804	0.00176265
PbANKA_12_v3	1742017	1745126	1742647	0.00179448
PbANKA_11_v3	156864	160461	159403	0.00185253
PbANKA_13_v3	813727	816157	814523	0.00185374
PbANKA_14_v3	716327	719268	718396	0.00188604
PbANKA_01_v3	254352	257708	255519	0.0019472
PbANKA_09_v3	177340	179169	178667	0.00201601
PbANKA_13_v3	480681	487267	484870	0.00208857
PbANKA_13_v3	1501280	1503765	1503096	0.00212
PbANKA_14_v3	1638534	1639912	1639353	0.00216328
PbANKA_08_v3	652398	655030	653146	0.00220517
PbANKA_05_v3	686272	688360	687133	0.00220729
PbANKA_14_v3	2078501	2079838	2079120	0.00223586
PbANKA_10_v3	166712	168532	167400	0.00224927
PbANKA_13_v3	165915	167907	166808	0.00231385
PbANKA_08_v3	537555	539367	538157	0.00234239
PbANKA_08_v3	1113406	1114565	1113981	0.00236058
PbANKA_13_v3	490274	492592	490820	0.00239503
PbANKA_07_v3	460585	462757	461275	0.00240823
PbANKA_07_v3	504367	505320	504930	0.00240904
PbANKA_08_v3	368714	371287	370505	0.00243755
PbANKA_11_v3	1558853	1560050	1559420	0.00243893
PbANKA_13_v3	1956323	1961430	1960916	0.00246651
PbANKA_04_v3	198442	201411	200836	0.0025388
PbANKA_10_v3	1392745	1396200	1394778	0.00255207
PbANKA_13_v3	2308558	2309751	2308977	0.00257774
PbANKA_14_v3	2275233	2277641	2276913	0.00259546
PbANKA_03_v3	173404	175391	174997	0.00260224
PbANKA_10_v3	1214800	1216618	1216154	0.00263089
PbANKA_11_v3	1614747	1616283	1615541	0.00264217
PbANKA_09_v3	1266720	1268281	1267627	0.00264704
PbANKA_07_v3	669992	671314	670685	0.00264822
PbANKA_06_v3	631034	632177	631517	0.00265799
PbANKA_12_v3	887491	888956	888184	0.00266116
PbANKA_04_v3	381413	383183	382225	0.00268701
PbANKA_08_v3	1243929	1246604	1245738	0.00270914
PbANKA_08_v3	1166983	1168412	1167788	0.00271536
PbANKA_12_v3	113195	115137	113912	0.00272831
PbANKA_04_v3	459408	460911	460187	0.00276677
PbANKA_06_v3	358453	361359	359586	0.00280546
PbANKA_09_v3	418563	420136	419682	0.00281727
PbANKA_14_v3	551517	553669	552074	0.00292229
PbANKA_07_v3	749647	752676	750727	0.00292233
PbANKA_09_v3	186827	189186	187733	0.00292266
PbANKA_02_v3	112548	115272	114777	0.00296269
PbANKA_08_v3	795744	798151	797324	0.00297195
PbANKA_03_v3	453501	454593	454000	0.0029725
PbANKA_12_v3	284680	286767	285518	0.00298206
PbANKA_01_v3	292865	294634	293978	0.003002
PbANKA_06_v3	602913	605522	604433	0.00300447
PbANKA_12_v3	678813	682272	681508	0.00301404
PbANKA_09_v3	332891	336567	335294	0.00301474
PbANKA_07_v3	379085	381806	379455	0.00306728
PbANKA_07_v3	612612	613962	613576	0.003071
PbANKA_08_v3	624492	625395	624991	0.0030808
PbANKA_11_v3	859418	860466	859733	0.00308779
PbANKA_07_v3	511164	513610	512789	0.00309252
PbANKA_06_v3	826355	827487	826840	0.00310383
PbANKA_12_v3	938979	940543	939484	0.00310738
PbANKA_14_v3	1615892	1618169	1617621	0.00311327
PbANKA_10_v3	1549115	1550860	1550188	0.00311365
PbANKA_11_v3	1420313	1421528	1420963	0.00311708
PbANKA_12_v3	307208	307990	307543	0.00313218
PbANKA_08_v3	441380	443188	442297	0.00315377
PbANKA_13_v3	2038361	2039887	2038712	0.00318829
PbANKA_06_v3	225024	227894	226404	0.00325187
PbANKA_09_v3	411698	414087	412131	0.00325527
PbANKA_06_v3	385836	386819	386319	0.00327453
PbANKA_13_v3	1771366	1773629	1772379	0.00329311
PbANKA_12_v3	1295936	1296966	1296575	0.0032959
PbANKA_01_v3	194555	196991	195969	0.00329718
PbANKA_12_v3	1329813	1332146	1330654	0.00330715
PbANKA_04_v3	190363	192977	190767	0.00330948
PbANKA_14_v3	1423764	1425458	1424388	0.00332718
PbANKA_12_v3	1071773	1075734	1073412	0.00333419
PbANKA_14_v3	2052870	2054469	2053503	0.00334041
PbANKA_12_v3	449362	450188	449848	0.00336989
PbANKA_07_v3	636870	637888	637194	0.00340365
PbANKA_12_v3	667314	668599	668125	0.00340669
PbANKA_12_v3	1646521	1648245	1647741	0.00340919
PbANKA_07_v3	342540	344216	343084	0.00341437
PbANKA_09_v3	698366	699955	699475	0.0034214
PbANKA_05_v3	464848	466727	465586	0.00343646
PbANKA_14_v3	1839660	1841985	1840236	0.0034382
PbANKA_06_v3	533326	535132	534552	0.00346483
PbANKA_09_v3	857735	859551	858749	0.0034799
PbANKA_04_v3	358747	360297	359411	0.00348505
PbANKA_10_v3	875564	876870	876385	0.0035014
PbANKA_06_v3	574437	577147	576082	0.00352143
PbANKA_05_v3	469987	471975	471472	0.00352789
PbANKA_07_v3	373900	376443	375058	0.00355614
PbANKA_12_v3	84467	85810	85308	0.00356301
PbANKA_06_v3	296024	297452	296842	0.00356905
PbANKA_04_v3	214553	216592	215927	0.00358479
PbANKA_13_v3	1879632	1881110	1880213	0.0035862
PbANKA_11_v3	209935	211451	210572	0.00359755
PbANKA_13_v3	602373	603241	602932	0.00360316
PbANKA_09_v3	631703	634338	633370	0.00364011
PbANKA_10_v3	1315927	1317407	1316272	0.00365728
PbANKA_01_v3	164651	166568	165574	0.00366258
PbANKA_13_v3	1854664	1855641	1855206	0.00368645
PbANKA_08_v3	453006	455442	454509	0.00369504
PbANKA_07_v3	787674	792318	790219	0.00369571
PbANKA_01_v3	462060	464279	463644	0.00370957
PbANKA_11_v3	580590	582490	581576	0.00374735
PbANKA_05_v3	649251	650728	650253	0.00376152
PbANKA_13_v3	91862	93928	93174	0.00377178
PbANKA_13_v3	445124	446211	445933	0.00377634
PbANKA_09_v3	571466	573120	572579	0.00377964
PbANKA_06_v3	151661	155115	152429	0.00379163
PbANKA_12_v3	1048546	1050191	1049299	0.0037963
PbANKA_07_v3	456947	459112	457654	0.00381264
PbANKA_08_v3	626273	627188	626638	0.00383176
PbANKA_10_v3	488891	491997	489940	0.00383338
PbANKA_04_v3	310801	312088	311254	0.00383866
PbANKA_02_v3	434066	436337	435155	0.00386426
PbANKA_07_v3	591773	592439	592117	0.00386539
PbANKA_09_v3	1509066	1513993	1511101	0.00386576
PbANKA_12_v3	1169655	1172042	1171099	0.00387098
PbANKA_02_v3	539722	542628	541048	0.00388391
PbANKA_14_v3	2299501	2301649	2301093	0.00388474
PbANKA_10_v3	676440	677452	676847	0.00389673
PbANKA_10_v3	1436662	1439519	1438414	0.0039056
PbANKA_08_v3	566755	568530	567661	0.00392916
PbANKA_08_v3	861505	863544	862199	0.0039535
PbANKA_13_v3	2298233	2299838	2299415	0.00397099
PbANKA_06_v3	462187	463763	463435	0.0039732
PbANKA_10_v3	1513773	1514895	1514398	0.0040084
PbANKA_11_v3	905308	906230	905822	0.00401824
PbANKA_08_v3	949516	951950	951162	0.00404004
PbANKA_08_v3	157789	160370	159306	0.00404783
PbANKA_07_v3	198231	199981	198636	0.00405856
PbANKA_13_v3	1003135	1004485	1004126	0.00406495
PbANKA_08_v3	959119	960969	959504	0.0040666
PbANKA_04_v3	662750	663546	663103	0.0040747
PbANKA_11_v3	866714	868920	867707	0.00408392
PbANKA_03_v3	548696	551732	549991	0.00408678
PbANKA_13_v3	1249350	1252887	1252103	0.00409353
PbANKA_08_v3	241779	242947	242313	0.00409808
PbANKA_09_v3	1453171	1454310	1453702	0.00410698
PbANKA_06_v3	130603	133032	132551	0.00412315
PbANKA_05_v3	125881	127443	126768	0.00412934
PbANKA_14_v3	875817	877061	876238	0.00415569
PbANKA_11_v3	278075	280257	279106	0.00416137
PbANKA_03_v3	362643	363872	362947	0.00416717
PbANKA_01_v3	344402	346372	345550	0.00417313
PbANKA_12_v3	541901	544253	543701	0.0041775
PbANKA_13_v3	210153	211653	211331	0.0041776
PbANKA_13_v3	517939	519024	518342	0.0041827
PbANKA_12_v3	358986	360562	359565	0.00419541
PbANKA_13_v3	1474496	1476632	1475010	0.00419706
PbANKA_06_v3	707494	709053	707990	0.00421305
PbANKA_11_v3	1188910	1189958	1189445	0.0042252
PbANKA_10_v3	727464	728586	727966	0.00422973
PbANKA_01_v3	208315	210163	208729	0.00424203
PbANKA_11_v3	1632428	1633390	1632797	0.00426748
PbANKA_08_v3	1097915	1101344	1101032	0.00427984
PbANKA_04_v3	699167	701129	699515	0.00428103
PbANKA_13_v3	780176	781359	780686	0.00428922
PbANKA_08_v3	904532	905380	904867	0.00429349
PbANKA_09_v3	1525213	1527698	1525987	0.00430154
PbANKA_14_v3	352435	354069	353271	0.00431456
PbANKA_13_v3	2059034	2060072	2059345	0.00433756
PbANKA_10_v3	299084	301256	299431	0.00435536
PbANKA_12_v3	241757	245644	242742	0.00437524
PbANKA_03_v3	257481	259276	258896	0.00438788
PbANKA_11_v3	849763	853068	852629	0.00439939
PbANKA_09_v3	62454	66284	62776	0.00441036
PbANKA_14_v3	1428746	1429532	1429195	0.00441739
PbANKA_13_v3	2128885	2130306	2129341	0.00441922
PbANKA_13_v3	462743	464461	463614	0.00443381
PbANKA_13_v3	2424922	2427293	2426041	0.00443913
PbANKA_11_v3	642646	646506	644970	0.00446658
PbANKA_04_v3	93393	94908	94025	0.00447406
PbANKA_12_v3	878995	881713	880826	0.00448165
PbANKA_02_v3	212906	215188	213740	0.00448262
PbANKA_12_v3	1243597	1247027	1246035	0.00448853
PbANKA_14_v3	693970	694958	694427	0.00451308
PbANKA_09_v3	328356	330192	329689	0.00451679
PbANKA_09_v3	82018	83179	82597	0.00452984
PbANKA_14_v3	1384502	1386610	1385903	0.00456385
PbANKA_08_v3	1080530	1085312	1081557	0.00458178
PbANKA_14_v3	856148	856939	856473	0.00458927
PbANKA_05_v3	98768	99799	99427	0.0046022
PbANKA_11_v3	752776	753610	753267	0.0046193
PbANKA_09_v3	590237	591858	591422	0.00462016
PbANKA_02_v3	320083	321021	320487	0.00463635
PbANKA_13_v3	1822540	1825575	1823148	0.00464231
PbANKA_03_v3	369058	370078	369651	0.00466559
PbANKA_13_v3	1244264	1245307	1244989	0.00468065
PbANKA_12_v3	217333	219966	217977	0.00470331
PbANKA_07_v3	684563	686740	686248	0.00471691
PbANKA_04_v3	271542	273112	272161	0.00472909
PbANKA_05_v3	691829	693421	692480	0.0047363
PbANKA_09_v3	121090	122747	121655	0.00474779
PbANKA_13_v3	651334	653599	652982	0.00475293
PbANKA_14_v3	1431109	1433667	1431828	0.00476078
PbANKA_14_v3	589847	591874	590436	0.00478976
PbANKA_14_v3	1406080	1408973	1406438	0.00480998
PbANKA_05_v3	792339	793715	792956	0.00485884
PbANKA_08_v3	510366	511634	510683	0.00486073
PbANKA_12_v3	1394067	1396452	1395954	0.00486533
PbANKA_04_v3	622599	626315	624951	0.00486726
PbANKA_14_v3	2402549	2404853	2403782	0.00486956
PbANKA_08_v3	175141	177500	177013	0.00487824
PbANKA_14_v3	2232324	2234337	2234002	0.00488555
PbANKA_09_v3	1226683	1228220	1227527	0.00491554
PbANKA_07_v3	764017	764856	764358	0.00494169
PbANKA_12_v3	1488139	1489091	1488759	0.00494504
PbANKA_09_v3	497522	498368	497940	0.00496169
PbANKA_08_v3	195652	196774	196308	0.00496363
PbANKA_14_v3	1976239	1977791	1976737	0.00497713
PbANKA_08_v3	410213	411029	410668	0.00497788
PbANKA_11_v3	555948	557379	556577	0.00500072
PbANKA_11_v3	1221733	1222842	1222419	0.00500099
PbANKA_11_v3	251421	253040	252531	0.00500556
PbANKA_05_v3	573816	576442	575930	0.00501094
PbANKA_13_v3	1148604	1150491	1149615	0.00503393
PbANKA_12_v3	1337698	1339608	1339273	0.0050356
PbANKA_14_v3	1909380	1910853	1909891	0.00504167
PbANKA_14_v3	1133120	1134020	1133444	0.00504236
PbANKA_13_v3	1895630	1897177	1896764	0.00507899
PbANKA_13_v3	2209430	2210653	2210178	0.00508334
PbANKA_12_v3	1478247	1479144	1478765	0.00508931
PbANKA_12_v3	1671111	1673987	1671568	0.00509391
PbANKA_13_v3	1781175	1783625	1782562	0.00510882
PbANKA_06_v3	482305	484077	482855	0.00512007
PbANKA_01_v3	321077	322753	321781	0.00513823
PbANKA_11_v3	220292	222664	222315	0.0051494
PbANKA_08_v3	590631	591843	591328	0.00516225
PbANKA_09_v3	436864	438482	437578	0.00516762
PbANKA_14_v3	1688486	1690038	1689305	0.00517023
PbANKA_08_v3	788053	789525	788707	0.0051851
PbANKA_03_v3	352445	354797	354083	0.00518573
PbANKA_04_v3	147059	149219	147772	0.00519322
PbANKA_14_v3	1140469	1141739	1140984	0.00520571
PbANKA_14_v3	825218	826070	825571	0.00520618
PbANKA_12_v3	346021	347302	346791	0.00520656
PbANKA_02_v3	87734	88897	88069	0.00521574
PbANKA_09_v3	1014330	1015877	1015183	0.00521676
PbANKA_12_v3	193389	197512	194358	0.00525198
PbANKA_13_v3	766890	767722	767412	0.00525865
PbANKA_13_v3	1883406	1885236	1884822	0.00525975
PbANKA_11_v3	884653	886611	885742	0.00530086
PbANKA_02_v3	326526	329383	327508	0.00530593
PbANKA_09_v3	1316725	1318225	1317307	0.00530768
PbANKA_04_v3	508997	510062	509400	0.00534246
PbANKA_03_v3	476879	477894	477529	0.00536206
PbANKA_11_v3	1139543	1140247	1139905	0.00537007
PbANKA_14_v3	1228645	1229556	1229182	0.00537685
PbANKA_10_v3	1122968	1124264	1123242	0.00537808
PbANKA_10_v3	546861	548840	548389	0.00539006
PbANKA_06_v3	93976	95484	94560	0.00539747
PbANKA_11_v3	1416904	1418045	1417575	0.00542472
PbANKA_14_v3	629520	634462	633051	0.00542729
PbANKA_13_v3	1817282	1818773	1818144	0.00543934
PbANKA_03_v3	156881	157906	157385	0.00546419
PbANKA_06_v3	835994	839920	837460	0.0054658
PbANKA_12_v3	1102530	1105446	1102832	0.00546945
PbANKA_09_v3	1276083	1277471	1276891	0.00546959
PbANKA_14_v3	532196	533674	532696	0.00547529
PbANKA_03_v3	304629	305661	304924	0.00547682
PbANKA_13_v3	770034	771577	770482	0.00547837
PbANKA_02_v3	146432	149449	149111	0.00549619
PbANKA_14_v3	1046730	1048938	1047121	0.00550252
PbANKA_11_v3	237572	239573	238772	0.00551557
PbANKA_11_v3	1606112	1608131	1607358	0.00551615
PbANKA_05_v3	696849	697437	697129	0.00553395
PbANKA_11_v3	413754	414776	414324	0.00554795
PbANKA_07_v3	232521	233517	232953	0.00555284
PbANKA_05_v3	176605	177485	176991	0.00555564
PbANKA_12_v3	104152	106797	106222	0.00555706
PbANKA_09_v3	756549	757506	757049	0.00555758
PbANKA_13_v3	1724770	1726524	1725942	0.00555818
PbANKA_05_v3	844858	848857	847091	0.00557071
PbANKA_09_v3	1377375	1379144	1378558	0.00557171
PbANKA_01_v3	433403	434860	434310	0.00557439
PbANKA_06_v3	407254	407974	407610	0.00558214
PbANKA_11_v3	462564	464770	463119	0.00558379
PbANKA_10_v3	621816	622935	622330	0.00560896
PbANKA_03_v3	518293	519618	519142	0.00561401
PbANKA_06_v3	943404	944446	943787	0.00562379
PbANKA_11_v3	975061	976436	975623	0.00562652
PbANKA_01_v3	90145	91722	90839	0.00564368
PbANKA_11_v3	646864	648511	647383	0.00565607
PbANKA_08_v3	807053	807737	807350	0.00565741
PbANKA_04_v3	354912	357136	356162	0.00567309
PbANKA_07_v3	783996	786247	785364	0.00567502
PbANKA_10_v3	97014	100854	100153	0.00570085
PbANKA_14_v3	1130037	1131874	1130941	0.00573002
PbANKA_09_v3	165145	168563	167038	0.00573765
PbANKA_05_v3	725647	727001	726555	0.00574804
PbANKA_11_v3	1335198	1336501	1335767	0.005752
PbANKA_01_v3	184884	186751	186308	0.00575634
PbANKA_12_v3	790784	792939	791228	0.00577734
PbANKA_10_v3	591759	593027	592359	0.00577963
PbANKA_11_v3	931920	932918	932492	0.00578816
PbANKA_13_v3	1623008	1624118	1623481	0.00579127
PbANKA_05_v3	199907	201934	200664	0.00579478
PbANKA_06_v3	773492	776651	774517	0.00579707
PbANKA_05_v3	212226	213803	212707	0.00582244
PbANKA_14_v3	80846	81750	81269	0.00582268
PbANKA_09_v3	1279400	1281516	1279933	0.00582965
PbANKA_06_v3	711015	712190	711455	0.00583447
PbANKA_07_v3	465689	467087	466621	0.00584726
PbANKA_05_v3	413030	414335	413841	0.00587297
PbANKA_11_v3	126046	127477	126881	0.00587598
PbANKA_01_v3	361075	363117	362505	0.00588871
PbANKA_12_v3	1361550	1362533	1361912	0.00589564
PbANKA_03_v3	494797	496080	495568	0.00591189
PbANKA_14_v3	685982	687496	686493	0.00591444
PbANKA_06_v3	503543	505419	504949	0.00591447
PbANKA_08_v3	53024	55037	53600	0.00591938
PbANKA_13_v3	1984941	1986756	1985722	0.00592944
PbANKA_04_v3	166357	167423	166902	0.00594531
PbANKA_07_v3	339060	340823	339627	0.00595864
PbANKA_03_v3	82556	83336	82946	0.00596998
PbANKA_04_v3	365859	367474	366286	0.00597281
PbANKA_14_v3	1694082	1695145	1694732	0.00600147
PbANKA_05_v3	52011	53681	52860	0.00600358
PbANKA_13_v3	1353343	1354779	1354013	0.00600392
PbANKA_02_v3	97603	99153	98447	0.00601545
PbANKA_06_v3	488995	491493	489596	0.00601799
PbANKA_13_v3	554582	557882	555382	0.00602429
PbANKA_11_v3	1343365	1345080	1344822	0.00604444
PbANKA_09_v3	803202	804510	803864	0.00609666
PbANKA_09_v3	593665	594333	593975	0.00610506
PbANKA_14_v3	1724498	1726159	1725685	0.00611004
PbANKA_07_v3	359409	362189	360800	0.00611428
PbANKA_09_v3	554261	556156	555544	0.00612262
PbANKA_03_v3	357905	359543	359150	0.00612506
PbANKA_14_v3	458268	459973	458733	0.00615107
PbANKA_14_v3	847304	849901	848628	0.00615229
PbANKA_02_v3	322932	325001	324568	0.00615677
PbANKA_14_v3	2073524	2074279	2073935	0.00616001
PbANKA_13_v3	2202345	2204352	2203564	0.00617761
PbANKA_04_v3	98487	99315	98995	0.00619528
PbANKA_01_v3	440284	443265	441550	0.00620071
PbANKA_03_v3	200946	201863	201324	0.00620656
PbANKA_12_v3	566820	568548	567277	0.00621919
PbANKA_13_v3	239932	241476	240688	0.00622416
PbANKA_14_v3	598013	599999	598938	0.00622987
PbANKA_09_v3	765484	766802	766132	0.00623629
PbANKA_13_v3	498301	500018	498830	0.00624071
PbANKA_02_v3	467899	469077	468262	0.00624214
PbANKA_14_v3	932675	933696	933165	0.00624421
PbANKA_01_v3	431333	432206	431786	0.00624511
PbANKA_12_v3	1304443	1306575	1306121	0.00631338
PbANKA_05_v3	359421	360490	359742	0.00632912
PbANKA_05_v3	409563	411357	410144	0.00633028
PbANKA_13_v3	1899260	1902739	1901780	0.00634518
PbANKA_04_v3	514336	516289	515372	0.00634666
PbANKA_12_v3	1206173	1207123	1206850	0.00635183
PbANKA_08_v3	1288469	1290947	1290605	0.00638462
PbANKA_14_v3	1932823	1934205	1933652	0.00639136
PbANKA_06_v3	791521	793625	793262	0.00639307
PbANKA_06_v3	376426	379429	376798	0.00639357
PbANKA_09_v3	830069	831678	831260	0.00641579
PbANKA_07_v3	660033	661256	660546	0.00641728
PbANKA_14_v3	1552769	1554012	1553577	0.00642801
PbANKA_11_v3	374663	375487	375053	0.00643232
PbANKA_14_v3	2012080	2013342	2012448	0.00644169
PbANKA_05_v3	346724	348266	347264	0.00645195
PbANKA_13_v3	220102	221659	220664	0.00645505
PbANKA_11_v3	1124320	1125766	1124982	0.00646419
PbANKA_09_v3	1361838	1363626	1362497	0.00647193
PbANKA_12_v3	824495	825770	824776	0.00647316
PbANKA_07_v3	333710	335653	334219	0.00647511
PbANKA_12_v3	896187	897508	897077	0.00647649
PbANKA_14_v3	895820	897540	896878	0.0064801
PbANKA_10_v3	1195755	1198700	1197402	0.00649025
PbANKA_12_v3	655577	657552	656257	0.00650968
PbANKA_06_v3	697702	698941	698062	0.0065386
PbANKA_02_v3	85032	85840	85464	0.00655782
PbANKA_12_v3	340873	341577	341204	0.00656414
PbANKA_13_v3	535079	536809	536320	0.00658642
PbANKA_05_v3	459423	461487	459887	0.00659059
PbANKA_07_v3	344883	345646	345207	0.00660651
PbANKA_08_v3	1010326	1011758	1010728	0.00662054
PbANKA_14_v3	1782930	1784007	1783467	0.00663246
PbANKA_03_v3	327666	328473	328089	0.0066419
PbANKA_10_v3	446687	447422	447082	0.00664801
PbANKA_14_v3	83625	85737	84629	0.00665431
PbANKA_07_v3	369353	371270	370971	0.00665484
PbANKA_13_v3	2051070	2052450	2052026	0.00666032
PbANKA_13_v3	2401472	2403642	2402764	0.00667273
PbANKA_08_v3	1254903	1255878	1255299	0.00667794
PbANKA_11_v3	520225	521888	520574	0.00667824
PbANKA_02_v3	157921	158930	158374	0.00667912
PbANKA_09_v3	1069291	1070495	1070016	0.00668476
PbANKA_13_v3	2493658	2494392	2493993	0.00669231
PbANKA_11_v3	326946	328494	328109	0.00669451
PbANKA_13_v3	560832	561829	561279	0.00670332
PbANKA_08_v3	1143567	1144543	1144097	0.00670471
PbANKA_13_v3	2434386	2435633	2435043	0.00674972
PbANKA_14_v3	624032	625200	624740	0.00678698
PbANKA_11_v3	417701	418696	418410	0.00678997
PbANKA_06_v3	872084	872849	872513	0.00679833
PbANKA_11_v3	938505	940606	939171	0.00680308
PbANKA_08_v3	600536	601753	600856	0.00681756
PbANKA_14_v3	332088	332939	332510	0.00682061
PbANKA_12_v3	165918	167440	166952	0.00683283
PbANKA_08_v3	1228055	1231236	1230905	0.00686758
PbANKA_04_v3	243554	247425	245935	0.00689888
PbANKA_10_v3	520474	521689	520972	0.00689929
PbANKA_13_v3	1418793	1420842	1419195	0.00690727
PbANKA_08_v3	707025	708776	707689	0.00691676
PbANKA_07_v3	469935	473096	471858	0.00693367
PbANKA_14_v3	1212159	1212828	1212508	0.00695215
PbANKA_14_v3	2317325	2318953	2318461	0.00695344
PbANKA_09_v3	1355365	1356523	1355939	0.00695882
PbANKA_02_v3	486324	487212	486677	0.00697218
PbANKA_13_v3	548641	550594	549624	0.00697663
PbANKA_13_v3	2297208	2298036	2297686	0.00699704
PbANKA_14_v3	2060784	2064011	2061424	0.00702144
PbANKA_05_v3	431681	433725	432390	0.00707004
PbANKA_07_v3	482154	483335	482441	0.00707231
PbANKA_05_v3	139511	142115	140074	0.00707307
PbANKA_10_v3	278062	279684	279193	0.00707614
PbANKA_09_v3	1087162	1088915	1088288	0.00708217
PbANKA_03_v3	436835	439910	438490	0.00709531
PbANKA_12_v3	536793	538368	537172	0.00710051
PbANKA_07_v3	418534	420373	419525	0.00710106
PbANKA_11_v3	663190	665166	664574	0.00710223
PbANKA_08_v3	597086	598945	597952	0.00710326
PbANKA_10_v3	365466	367012	366577	0.00710491
PbANKA_14_v3	1175401	1176808	1176456	0.00711604
PbANKA_09_v3	1073161	1074373	1073937	0.00714793
PbANKA_13_v3	2005108	2007981	2006467	0.00714827
PbANKA_06_v3	726656	728813	728252	0.00716164
PbANKA_13_v3	261095	264098	263480	0.00718342
PbANKA_14_v3	1814963	1815822	1815382	0.00720219
PbANKA_14_v3	605230	606919	606376	0.00721501
PbANKA_14_v3	1059824	1060643	1060264	0.00725378
PbANKA_12_v3	1620512	1621488	1621026	0.00726673
PbANKA_11_v3	970441	971694	971152	0.00727824
PbANKA_02_v3	275889	279257	276170	0.00728259
PbANKA_12_v3	749659	751623	750200	0.00728472
PbANKA_08_v3	1237423	1238850	1237931	0.00731027
PbANKA_14_v3	2384712	2386041	2385149	0.00731579
PbANKA_14_v3	2183779	2184662	2184216	0.00731848
PbANKA_09_v3	1529508	1531436	1530154	0.00733596
PbANKA_08_v3	228195	230024	229460	0.0073462
PbANKA_01_v3	416313	417626	416669	0.00736309
PbANKA_03_v3	98232	100131	99714	0.00736334
PbANKA_08_v3	391921	393622	392364	0.00736706
PbANKA_03_v3	295092	295857	295397	0.00738489
PbANKA_09_v3	788643	791932	790122	0.00740366
PbANKA_04_v3	652962	653681	653352	0.00742673
PbANKA_10_v3	775162	776400	775512	0.00744587
PbANKA_13_v3	2352085	2353610	2352999	0.00746331
PbANKA_14_v3	1820551	1821426	1820912	0.00747714
PbANKA_11_v3	561328	562451	561960	0.00748333
PbANKA_09_v3	1185440	1187712	1186560	0.00748934
PbANKA_12_v3	376149	379520	378583	0.00749167
PbANKA_05_v3	597495	598145	597803	0.00749304
PbANKA_03_v3	161876	162992	162273	0.00752954
PbANKA_05_v3	892226	893546	893154	0.00754092
PbANKA_02_v3	398922	400041	399749	0.00756404
PbANKA_07_v3	394414	395374	394827	0.00757529
PbANKA_12_v3	558265	562093	560399	0.00757579
PbANKA_13_v3	1493059	1494156	1493380	0.00757721
PbANKA_13_v3	436953	439782	438825	0.00757925
PbANKA_10_v3	1098743	1100159	1099442	0.00757931
PbANKA_12_v3	1656399	1657072	1656666	0.0076225
PbANKA_03_v3	241354	243624	243297	0.00762519
PbANKA_09_v3	695540	696778	696110	0.00766995
PbANKA_11_v3	1314001	1314678	1314320	0.00767581
PbANKA_01_v3	330040	331070	330727	0.00768515
PbANKA_09_v3	656961	658013	657340	0.00770453
PbANKA_13_v3	1161010	1162458	1161557	0.00770864
PbANKA_12_v3	354090	355287	354870	0.00771394
PbANKA_02_v3	550157	551703	550867	0.00772979
PbANKA_08_v3	1002467	1004146	1003136	0.00773531
PbANKA_08_v3	62587	63177	62880	0.00774014
PbANKA_06_v3	309610	311537	311233	0.0077589
PbANKA_06_v3	583227	586046	585565	0.00776089
PbANKA_13_v3	2473319	2474953	2473876	0.00777113
PbANKA_03_v3	375351	375958	375686	0.00779872
PbANKA_11_v3	657617	659578	659128	0.00780841
PbANKA_07_v3	164993	166611	165563	0.00786337
PbANKA_13_v3	1066927	1067963	1067465	0.00786388
PbANKA_11_v3	711019	712421	711916	0.00786814
PbANKA_07_v3	319022	319571	319291	0.00787881
PbANKA_08_v3	593682	595383	594785	0.00790531
PbANKA_02_v3	73535	74333	73928	0.00793354
PbANKA_10_v3	225302	226525	226005	0.0079344
PbANKA_13_v3	2279744	2282916	2281785	0.00793611
PbANKA_08_v3	403571	405843	405164	0.0079382
PbANKA_14_v3	2414702	2415868	2415118	0.0079576
PbANKA_11_v3	1005850	1007449	1006502	0.00796701
PbANKA_02_v3	290720	292054	291320	0.00799057
PbANKA_04_v3	478560	482896	480669	0.00799536
PbANKA_13_v3	583944	586302	585314	0.00800502
PbANKA_12_v3	770378	771693	771025	0.00802127
PbANKA_08_v3	486459	489658	488094	0.00802421
PbANKA_12_v3	883675	885756	884412	0.00802655
PbANKA_13_v3	224994	227173	225636	0.0080388
PbANKA_10_v3	215742	217416	216740	0.00804363
PbANKA_07_v3	140373	142527	142157	0.00805279
PbANKA_11_v3	743459	744839	743874	0.00806396
PbANKA_04_v3	666120	667751	666502	0.00809608
PbANKA_05_v3	548031	549499	548319	0.00809941
PbANKA_09_v3	860333	861028	860700	0.00810346
PbANKA_12_v3	1282083	1283025	1282677	0.00813564
PbANKA_08_v3	1116577	1118259	1117476	0.00813824
PbANKA_10_v3	804902	806069	805708	0.00815398
PbANKA_14_v3	384934	386706	385549	0.00815914
PbANKA_13_v3	1636497	1638475	1637209	0.00818114
PbANKA_12_v3	1232084	1233243	1232686	0.00820133
PbANKA_14_v3	1748882	1749439	1749168	0.00820775
PbANKA_12_v3	1442885	1444562	1443493	0.00820951
PbANKA_01_v3	54310	56095	54592	0.0082317
PbANKA_14_v3	238357	238991	238675	0.0082556
PbANKA_04_v3	185098	187066	185413	0.00828804
PbANKA_07_v3	142666	143695	143034	0.0082913
PbANKA_10_v3	685280	686107	685719	0.00830268
PbANKA_05_v3	895396	896557	895922	0.0083338
PbANKA_09_v3	241409	243351	242873	0.00834559
PbANKA_13_v3	726490	727769	727042	0.00835827
PbANKA_10_v3	139282	140120	139796	0.0083818
PbANKA_10_v3	1551706	1554745	1552514	0.00839469
PbANKA_07_v3	484182	485710	484875	0.00839472
PbANKA_14_v3	1985695	1986262	1985989	0.00840795
PbANKA_13_v3	1389572	1390649	1390127	0.00842971
PbANKA_10_v3	661747	662892	662530	0.00843035
PbANKA_13_v3	1650993	1652052	1651312	0.00843898
PbANKA_08_v3	415876	416903	416399	0.00848036
PbANKA_13_v3	1459520	1462124	1460457	0.00848207
PbANKA_14_v3	1323401	1325229	1323795	0.00850403
PbANKA_07_v3	610356	611579	610670	0.00850518
PbANKA_08_v3	1151098	1151666	1151394	0.00851175
PbANKA_07_v3	642559	645805	643142	0.00852327
PbANKA_13_v3	280526	281320	280962	0.0085341
PbANKA_04_v3	572203	573504	573159	0.00853549
PbANKA_07_v3	441816	443614	443312	0.00855076
PbANKA_12_v3	1133442	1134583	1134112	0.0085512
PbANKA_10_v3	1138121	1139601	1138709	0.00855707
PbANKA_03_v3	482788	484021	483195	0.00856058
PbANKA_11_v3	387651	389282	387944	0.00857343
PbANKA_09_v3	1296841	1300295	1297353	0.00859046
PbANKA_07_v3	766203	767643	766971	0.00859871
PbANKA_11_v3	265782	267081	266329	0.00862521
PbANKA_11_v3	145406	146290	145835	0.00862542
PbANKA_01_v3	137755	141406	138049	0.00863665
PbANKA_11_v3	832438	833489	833098	0.00864879
PbANKA_08_v3	504422	505306	504878	0.00865835
PbANKA_05_v3	415727	416856	416135	0.00866988
PbANKA_14_v3	226330	227058	226583	0.00868177
PbANKA_12_v3	890931	892777	892308	0.00868266
PbANKA_10_v3	1190766	1193377	1191300	0.00872771
PbANKA_02_v3	267777	269396	268199	0.00874072
PbANKA_04_v3	560959	562482	561500	0.00877028
PbANKA_13_v3	1283744	1285593	1285206	0.00877116
PbANKA_10_v3	1079607	1081059	1080407	0.00879115
PbANKA_04_v3	230006	231515	230297	0.00880625
PbANKA_03_v3	462556	464508	463889	0.00883452
PbANKA_12_v3	1334770	1336455	1335718	0.00887982
PbANKA_07_v3	283452	284179	283786	0.00888005
PbANKA_10_v3	1225728	1227817	1226063	0.00889869
PbANKA_09_v3	431834	432796	432157	0.00892179
PbANKA_03_v3	56149	57061	56441	0.00894042
PbANKA_05_v3	327750	328791	328035	0.00895212
PbANKA_13_v3	2094221	2095984	2095289	0.00898713
PbANKA_14_v3	2322496	2323657	2322764	0.00898927
PbANKA_10_v3	783216	787048	784360	0.00902055
PbANKA_02_v3	169379	170354	169654	0.00902674
PbANKA_14_v3	261215	262038	261633	0.00905681
PbANKA_04_v3	118321	120054	119576	0.00905731
PbANKA_04_v3	276589	278117	277257	0.0090787
PbANKA_09_v3	1343972	1344969	1344421	0.00908074
PbANKA_08_v3	811711	813123	812435	0.00908077
PbANKA_05_v3	345099	345936	345419	0.00910922
PbANKA_11_v3	306970	307890	307554	0.00915371
PbANKA_08_v3	737072	738195	737517	0.00917975
PbANKA_05_v3	720832	722263	721882	0.00919517
PbANKA_11_v3	758431	759736	759286	0.00920033
PbANKA_12_v3	1159038	1160608	1160131	0.0092134
PbANKA_14_v3	1757840	1759411	1758260	0.00923488
PbANKA_12_v3	852148	854212	853564	0.0092441
PbANKA_14_v3	2265889	2267134	2266831	0.00924564
PbANKA_13_v3	861479	862732	861819	0.00927443
PbANKA_11_v3	1167743	1170696	1169078	0.00928437
PbANKA_12_v3	144604	145676	145329	0.00929923
PbANKA_06_v3	194896	198900	196752	0.00930095
PbANKA_04_v3	534352	535178	534748	0.00931328
PbANKA_05_v3	419214	420450	419744	0.00931936
PbANKA_13_v3	2274382	2275565	2274991	0.0093405
PbANKA_09_v3	136323	137243	136675	0.00934065
PbANKA_04_v3	646276	647473	646504	0.00936301
PbANKA_14_v3	2283308	2284260	2283635	0.0093642
PbANKA_10_v3	843104	844199	843533	0.00938245
PbANKA_05_v3	816822	817842	817231	0.00939354
PbANKA_09_v3	735574	736777	736195	0.00939872
PbANKA_08_v3	527601	529275	527951	0.00943095
PbANKA_08_v3	847505	848767	848163	0.00944383
PbANKA_04_v3	518351	519535	518805	0.00946224
PbANKA_02_v3	219187	220215	219673	0.00949707
PbANKA_13_v3	1125001	1125746	1125288	0.00953265
PbANKA_12_v3	1594176	1595529	1594500	0.00954243
PbANKA_14_v3	2119744	2120376	2120026	0.00954704
PbANKA_05_v3	85997	86648	86245	0.00955101
PbANKA_10_v3	1359578	1361004	1359956	0.0095554
PbANKA_13_v3	57697	59138	58139	0.00956806
PbANKA_08_v3	987299	988121	987831	0.00958726
PbANKA_12_v3	385768	386770	386251	0.00962235
PbANKA_10_v3	1279282	1281015	1279959	0.0096292
PbANKA_08_v3	753545	755294	754890	0.00966373
PbANKA_13_v3	1291472	1293499	1292586	0.00968185
PbANKA_09_v3	128320	130078	129502	0.00968834
PbANKA_13_v3	1430256	1431594	1430812	0.00968859
PbANKA_10_v3	1169241	1171488	1169643	0.00971031
PbANKA_04_v3	568119	568983	568607	0.00971241
PbANKA_11_v3	634218	636044	634598	0.00972256
PbANKA_04_v3	175763	176767	176181	0.00979412
PbANKA_10_v3	359389	360989	360266	0.00980379
PbANKA_08_v3	804178	805680	805210	0.00983346
PbANKA_08_v3	1061370	1062976	1061740	0.00985872
PbANKA_13_v3	417420	419240	418711	0.00986395
PbANKA_04_v3	51121	52529	51519	0.00986405
PbANKA_08_v3	1125876	1126636	1126358	0.00986698
PbANKA_12_v3	727987	729039	728475	0.00988151
PbANKA_12_v3	920274	921453	920702	0.00992675
PbANKA_12_v3	1124608	1125636	1125231	0.00993314
PbANKA_10_v3	1235689	1236437	1236105	0.00994447
PbANKA_04_v3	241987	243169	242468	0.00994644
PbANKA_07_v3	477027	478039	477410	0.00995101
PbANKA_09_v3	648531	650022	649117	0.00996004
PbANKA_13_v3	856306	857386	856696	0.00997737
PbANKA_14_v3	1182670	1183968	1183308	0.00998722
PbANKA_04_v3	433098	434144	433769	0.00999265
PbANKA_14_v3	665339	666503	666135	0.0100185
PbANKA_11_v3	676329	678344	678053	0.0100645
PbANKA_11_v3	1121150	1121965	1121581	0.0100722
PbANKA_11_v3	274176	275170	274528	0.0100977
PbANKA_13_v3	1923687	1924343	1924030	0.0101225
PbANKA_12_v3	774881	775801	775460	0.0101332
PbANKA_06_v3	938448	939342	939057	0.0101419
PbANKA_08_v3	426929	430023	427477	0.0102144
PbANKA_13_v3	1750506	1751312	1750876	0.0102426
PbANKA_09_v3	997050	998727	997952	0.0102876
PbANKA_14_v3	2016320	2017141	2016663	0.0102944
PbANKA_13_v3	2077082	2079885	2078914	0.0102949
PbANKA_10_v3	945850	947665	947416	0.0102994
PbANKA_14_v3	1715218	1715815	1715549	0.010336
PbANKA_14_v3	1481227	1482100	1481679	0.0103932
PbANKA_12_v3	931627	932872	932141	0.0104048
PbANKA_06_v3	734906	735445	735181	0.0104088
PbANKA_13_v3	1079854	1081258	1080359	0.0104588
PbANKA_09_v3	1308632	1310480	1309219	0.0104751
PbANKA_11_v3	1594362	1596354	1594926	0.0104825
PbANKA_03_v3	115555	118434	117422	0.0104856
PbANKA_05_v3	827768	829670	828749	0.0104878
PbANKA_07_v3	628553	629663	628960	0.0104959
PbANKA_07_v3	720815	721637	721242	0.0105037
PbANKA_12_v3	1026092	1026636	1026365	0.0105091
PbANKA_09_v3	806634	808753	808455	0.0105356
PbANKA_01_v3	409190	410531	409707	0.0105577
PbANKA_12_v3	743154	744938	743450	0.0105656
PbANKA_12_v3	1500396	1502067	1501701	0.0106497
PbANKA_12_v3	1635895	1637143	1636733	0.0106748
PbANKA_11_v3	1191547	1193635	1192942	0.0106794
PbANKA_02_v3	221573	222880	222503	0.0106954
PbANKA_06_v3	185734	188701	186834	0.0107046
PbANKA_10_v3	228702	230183	229106	0.0107738
PbANKA_03_v3	43190	44090	43483	0.0107748
PbANKA_13_v3	587758	588505	588039	0.0107899
PbANKA_07_v3	306378	307899	307521	0.0108271
PbANKA_14_v3	432683	434559	433534	0.0108364
PbANKA_03_v3	539656	541909	540031	0.0108434
PbANKA_13_v3	1993609	1994172	1993900	0.0108814
PbANKA_09_v3	1127672	1129850	1129087	0.0108853
PbANKA_12_v3	138773	140805	139535	0.0108905
PbANKA_10_v3	1034543	1035728	1035349	0.01095
PbANKA_13_v3	1795007	1795617	1795310	0.0109926
PbANKA_11_v3	826330	827081	826696	0.0110218
PbANKA_13_v3	1745332	1748263	1747067	0.0110326
PbANKA_09_v3	678384	679125	678682	0.0110594
PbANKA_11_v3	544318	547786	547384	0.0110762
PbANKA_08_v3	1131106	1132021	1131741	0.0110799
PbANKA_06_v3	797441	800060	797872	0.0110854
PbANKA_14_v3	133836	134765	134448	0.0110986
PbANKA_09_v3	1357487	1358920	1358352	0.0111241
PbANKA_07_v3	564794	566079	565270	0.011126
PbANKA_12_v3	1561799	1563766	1562887	0.0111311
PbANKA_13_v3	1127723	1129766	1128042	0.0111414
PbANKA_12_v3	350380	351628	350906	0.0111644
PbANKA_07_v3	756745	758368	757847	0.0112394
PbANKA_08_v3	852781	853654	853330	0.011279
PbANKA_13_v3	2346689	2348328	2347834	0.0112806
PbANKA_01_v3	324062	324619	324373	0.0112963
PbANKA_08_v3	111799	113705	113413	0.0113032
PbANKA_09_v3	1318933	1319922	1319221	0.0113067
PbANKA_14_v3	345998	347258	346290	0.0113328
PbANKA_14_v3	1569873	1570738	1570182	0.0113329
PbANKA_06_v3	135315	136236	135611	0.0113337
PbANKA_11_v3	773193	774371	774078	0.0113411
PbANKA_12_v3	1153746	1154863	1154380	0.0113466
PbANKA_14_v3	1163060	1164495	1163801	0.0113501
PbANKA_08_v3	730046	730763	730408	0.0113717
PbANKA_11_v3	117014	118489	118053	0.0113976
PbANKA_05_v3	112446	113017	112723	0.0114291
PbANKA_12_v3	690741	692099	691786	0.0114576
PbANKA_13_v3	819741	821337	820105	0.0114727
PbANKA_08_v3	678972	680819	679475	0.0115133
PbANKA_08_v3	1033082	1033674	1033425	0.0115183
PbANKA_05_v3	94466	95863	94753	0.0115233
PbANKA_10_v3	431859	432701	432368	0.0115276
PbANKA_14_v3	860943	862095	861326	0.0115303
PbANKA_14_v3	841705	842677	842079	0.0115434
PbANKA_12_v3	1086569	1087439	1086884	0.0115518
PbANKA_09_v3	818574	820862	819937	0.0115626
PbANKA_12_v3	1272544	1273603	1273193	0.0115711
PbANKA_08_v3	128741	129829	129069	0.0115758
PbANKA_02_v3	393255	395340	394349	0.0115973
PbANKA_06_v3	370497	372881	372237	0.011605
PbANKA_05_v3	878792	880272	879461	0.0116128
PbANKA_13_v3	1204985	1205815	1205558	0.0116173
PbANKA_09_v3	257376	258737	258144	0.0116185
PbANKA_07_v3	577870	578667	578285	0.0116415
PbANKA_13_v3	1324373	1325686	1325139	0.0116466
PbANKA_13_v3	2368023	2370264	2369907	0.0116745
PbANKA_13_v3	2244223	2246251	2245589	0.0116993
PbANKA_09_v3	180899	181899	181304	0.0117485
PbANKA_14_v3	987598	988697	988341	0.0117777
PbANKA_12_v3	1576282	1576908	1576592	0.0117806
PbANKA_03_v3	44461	45788	44707	0.0118437
PbANKA_06_v3	399348	400842	400137	0.0118502
PbANKA_12_v3	329089	329884	329434	0.0118585
PbANKA_14_v3	1214232	1215757	1215223	0.01186
PbANKA_11_v3	596832	598776	597583	0.0118615
PbANKA_12_v3	662285	663599	663225	0.0118616
PbANKA_12_v3	910100	910651	910372	0.0118617
PbANKA_09_v3	160495	161800	161254	0.0118931
PbANKA_09_v3	1422739	1423655	1423242	0.0119786
PbANKA_05_v3	699300	700647	699890	0.0119825
PbANKA_08_v3	839430	840025	839729	0.0120264
PbANKA_09_v3	942897	944485	944226	0.0120788
PbANKA_14_v3	407180	408265	407827	0.0120915
PbANKA_08_v3	413870	414683	414153	0.0121209
PbANKA_06_v3	816790	818253	817932	0.012121
PbANKA_08_v3	666158	666922	666436	0.0121296
PbANKA_08_v3	380724	381717	381259	0.0121367
PbANKA_14_v3	299732	301945	301592	0.0121433
PbANKA_08_v3	701770	702648	702338	0.0121541
PbANKA_11_v3	1564422	1566370	1565615	0.0121741
PbANKA_14_v3	2208665	2211687	2210253	0.0122359
PbANKA_12_v3	1511145	1512425	1511762	0.0122476
PbANKA_10_v3	716652	718593	718010	0.0122574
PbANKA_03_v3	265394	266777	265998	0.0122695
PbANKA_12_v3	602994	605198	603891	0.0122823
PbANKA_02_v3	478800	480517	479292	0.0123022
PbANKA_02_v3	560295	561098	560704	0.0123135
PbANKA_12_v3	1583197	1584756	1583544	0.0123144
PbANKA_06_v3	452601	453659	453051	0.0123226
PbANKA_14_v3	555153	556405	555774	0.0123256
PbANKA_10_v3	1322095	1324030	1323564	0.0123501
PbANKA_10_v3	1339144	1342285	1341498	0.0123761
PbANKA_11_v3	701492	702465	701820	0.0123763
PbANKA_13_v3	1893625	1894896	1894569	0.0124068
PbANKA_08_v3	1153542	1154622	1154095	0.012419
PbANKA_14_v3	1169225	1170408	1169486	0.0124447
PbANKA_03_v3	37207	38240	37593	0.0124472
PbANKA_06_v3	781375	781980	781691	0.0124479
PbANKA_13_v3	1535320	1537304	1536378	0.0125098
PbANKA_07_v3	129869	130415	130149	0.0125266
PbANKA_08_v3	778997	779846	779535	0.0125324
PbANKA_04_v3	281076	282036	281506	0.0125345
PbANKA_09_v3	689292	690113	689706	0.0126019
PbANKA_02_v3	103384	105038	104419	0.0126068
PbANKA_10_v3	1059570	1060593	1059910	0.0126169
PbANKA_09_v3	608705	610996	609788	0.0126215
PbANKA_14_v3	1198116	1198915	1198465	0.0126389
PbANKA_13_v3	1582545	1585633	1582926	0.0126491
PbANKA_14_v3	676653	677588	677178	0.0127068
PbANKA_14_v3	356105	357648	357159	0.0127296
PbANKA_14_v3	1673619	1674494	1674144	0.0127513
PbANKA_11_v3	225934	227271	226750	0.0127792
PbANKA_09_v3	107316	108585	107741	0.012791
PbANKA_07_v3	573580	574497	573911	0.0129013
PbANKA_14_v3	2044485	2045806	2045482	0.0129015
PbANKA_05_v3	488766	489702	489345	0.012925
PbANKA_14_v3	2438364	2439817	2439553	0.0129384
PbANKA_09_v3	1177362	1178658	1177972	0.0130439
PbANKA_14_v3	652106	653807	652877	0.0130442
PbANKA_13_v3	2224715	2226374	2225446	0.0130485
PbANKA_07_v3	246946	247708	247307	0.0130821
PbANKA_09_v3	194737	196297	195435	0.0130896
PbANKA_14_v3	89606	90260	89890	0.0131273
PbANKA_11_v3	1097307	1098648	1098286	0.0131358
PbANKA_13_v3	757590	758315	757874	0.0131431
PbANKA_12_v3	403939	404850	404552	0.0131493
PbANKA_06_v3	404694	405663	405370	0.0131664
PbANKA_12_v3	1725149	1725976	1725395	0.0131674
PbANKA_13_v3	1445595	1446801	1446005	0.0131832
PbANKA_11_v3	1499486	1500177	1499754	0.0132507
PbANKA_12_v3	1459969	1460768	1460264	0.0133712
PbANKA_12_v3	1469944	1470453	1470199	0.0133977
PbANKA_07_v3	427090	428379	427311	0.0134095
PbANKA_13_v3	1968592	1969860	1969602	0.0134113
PbANKA_10_v3	164581	165717	164858	0.0134204
PbANKA_14_v3	368973	369962	369646	0.013471
PbANKA_14_v3	1921805	1923087	1922116	0.0134755
PbANKA_12_v3	779208	780596	779987	0.0134931
PbANKA_08_v3	1180305	1180834	1180597	0.0135226
PbANKA_13_v3	739931	740996	740526	0.0136068
PbANKA_11_v3	338233	339489	338672	0.0136208
PbANKA_14_v3	194041	195658	194730	0.0136279
PbANKA_13_v3	830360	831512	830998	0.0136602
PbANKA_11_v3	864119	865154	864835	0.0136859
PbANKA_13_v3	1442392	1442943	1442683	0.0137012
PbANKA_14_v3	1954930	1956265	1955223	0.0137298
PbANKA_14_v3	1940914	1942107	1941337	0.0137771
PbANKA_14_v3	425659	426171	425933	0.0137835
PbANKA_04_v3	110992	112161	111845	0.0137835
PbANKA_14_v3	2175318	2177124	2176583	0.0138128
PbANKA_12_v3	589366	590635	590211	0.0138144
PbANKA_08_v3	1090149	1092250	1091771	0.0138323
PbANKA_06_v3	868879	870576	870262	0.0138354
PbANKA_12_v3	620849	621952	621649	0.0138866
PbANKA_13_v3	773509	777165	776478	0.0139271
PbANKA_13_v3	2342870	2343935	2343524	0.0139437
PbANKA_14_v3	618700	620318	620033	0.013992
PbANKA_13_v3	1852115	1853040	1852692	0.013998
PbANKA_13_v3	1708120	1709004	1708469	0.0140197
PbANKA_13_v3	925176	926009	925557	0.0140268
PbANKA_14_v3	176062	176885	176432	0.0140898
PbANKA_07_v3	170649	171565	171199	0.0140942
PbANKA_06_v3	512488	513530	512955	0.0141352
PbANKA_05_v3	249820	250486	250193	0.0141631
PbANKA_11_v3	1375193	1376466	1375898	0.0142074
PbANKA_04_v3	493197	493869	493550	0.0142154
PbANKA_09_v3	588332	589959	588786	0.0142191
PbANKA_13_v3	99970	100869	100467	0.0142462
PbANKA_07_v3	313022	313890	313443	0.0142976
PbANKA_09_v3	1580653	1581714	1580983	0.0143991
PbANKA_08_v3	742853	743929	743349	0.0144092
PbANKA_09_v3	217376	217905	217670	0.0144264
PbANKA_03_v3	400390	401405	400757	0.0145134
PbANKA_12_v3	187446	189473	188943	0.0145309
PbANKA_12_v3	716898	717945	717450	0.0145753
PbANKA_12_v3	363815	366234	365085	0.0145939
PbANKA_12_v3	539130	540916	540432	0.0146109
PbANKA_08_v3	1334848	1336329	1335742	0.0146451
PbANKA_12_v3	914887	915764	915363	0.0146631
PbANKA_11_v3	1462203	1463344	1462801	0.0146875
PbANKA_08_v3	1306794	1309881	1307170	0.0148614
PbANKA_07_v3	145588	146601	145850	0.0148671
PbANKA_14_v3	907261	908841	907841	0.0148703
PbANKA_09_v3	1570977	1572201	1571673	0.0149087
PbANKA_09_v3	92820	93337	93077	0.0149179
PbANKA_14_v3	844322	844872	844601	0.0149266
PbANKA_11_v3	1599562	1600524	1599992	0.014991
PbANKA_09_v3	1402692	1404474	1403987	0.0150069
PbANKA_06_v3	616731	618165	617300	0.0150361
PbANKA_07_v3	311023	312436	311919	0.0150578
PbANKA_12_v3	1228371	1230857	1229976	0.0150667
PbANKA_11_v3	365986	367071	366653	0.0151374
PbANKA_04_v3	340655	342179	341371	0.0152357
PbANKA_05_v3	293046	293547	293295	0.0152449
PbANKA_07_v3	679648	680330	680036	0.0152936
PbANKA_14_v3	1270231	1271303	1270959	0.0152994
PbANKA_03_v3	76872	78342	77724	0.0153812
PbANKA_13_v3	2358884	2360617	2360283	0.015407
PbANKA_10_v3	1116840	1118004	1117624	0.0154387
PbANKA_14_v3	1369068	1370429	1370133	0.0154389
PbANKA_01_v3	156951	157894	157473	0.0154749
PbANKA_06_v3	551373	551898	551604	0.0156006
PbANKA_03_v3	236844	237529	237138	0.0156667
PbANKA_09_v3	1119847	1122978	1120903	0.0156716
PbANKA_05_v3	626922	629035	627850	0.0157387
PbANKA_10_v3	1527316	1529209	1528946	0.0157511
PbANKA_14_v3	304237	305430	305053	0.0157939
PbANKA_11_v3	1181781	1183030	1182504	0.0158105
PbANKA_12_v3	1057939	1058978	1058231	0.0158542
PbANKA_11_v3	1161308	1162862	1161640	0.0158825
PbANKA_10_v3	1087006	1088550	1088143	0.0159407
PbANKA_08_v3	481410	482784	481767	0.0159873
PbANKA_10_v3	1434274	1435047	1434667	0.0160423
PbANKA_08_v3	660167	661250	660917	0.0161102
PbANKA_10_v3	1457404	1458869	1457922	0.0161261
PbANKA_10_v3	978892	980249	979369	0.0162216
PbANKA_06_v3	822131	823404	822842	0.0163098
PbANKA_01_v3	248074	249160	248595	0.0163282
PbANKA_14_v3	415202	416870	415612	0.0163386
PbANKA_11_v3	1043464	1044003	1043727	0.016383
PbANKA_14_v3	709802	711677	710748	0.0164325
PbANKA_11_v3	1237050	1238749	1237474	0.0164951
PbANKA_11_v3	112871	113804	113194	0.0165258
PbANKA_13_v3	435942	436709	436275	0.0165547
PbANKA_13_v3	732473	734669	734106	0.0166591
PbANKA_10_v3	1418770	1420718	1419921	0.0167183
PbANKA_11_v3	465682	466394	465995	0.0167287
PbANKA_03_v3	254029	255399	254672	0.0167703
PbANKA_11_v3	572457	573602	573241	0.0168346
PbANKA_06_v3	523142	525123	523636	0.0168525
PbANKA_09_v3	250291	251980	251533	0.0168964
PbANKA_11_v3	1708733	1710483	1710246	0.0169389
PbANKA_05_v3	564490	565855	565576	0.0169634
PbANKA_12_v3	1661014	1662084	1661605	0.017073
PbANKA_05_v3	550331	551794	550852	0.0170929
PbANKA_09_v3	540490	541249	540811	0.0171745
PbANKA_10_v3	1312486	1313837	1312834	0.0172
PbANKA_13_v3	2043485	2044054	2043731	0.0172159
PbANKA_10_v3	1248940	1249900	1249615	0.0173466
PbANKA_07_v3	295498	296336	295848	0.017512
PbANKA_12_v3	1433652	1434090	1433885	0.0175226
PbANKA_08_v3	1158654	1159382	1159025	0.0175358
PbANKA_01_v3	289552	290992	290618	0.017548
PbANKA_07_v3	385200	386054	385524	0.0176296
PbANKA_14_v3	1174081	1174678	1174346	0.0176487
PbANKA_09_v3	170718	173198	172179	0.0176814
PbANKA_11_v3	285411	288081	286490	0.0177682
PbANKA_11_v3	261281	263094	262784	0.0178173
PbANKA_14_v3	948446	950086	949800	0.017848
PbANKA_12_v3	1322347	1323503	1322615	0.0178489
PbANKA_12_v3	91927	92671	92249	0.0178584
PbANKA_12_v3	207870	208539	208216	0.0178902
PbANKA_12_v3	441864	444098	442616	0.0179118
PbANKA_11_v3	69906	70597	70216	0.017941
PbANKA_09_v3	759225	760235	759494	0.0180606
PbANKA_05_v3	590690	591327	591041	0.0181402
PbANKA_12_v3	503708	506003	505312	0.0181434
PbANKA_07_v3	235578	236212	235846	0.0181763
PbANKA_14_v3	2306084	2307610	2306651	0.0183149
PbANKA_02_v3	134747	135322	135020	0.0183526
PbANKA_08_v3	118902	120274	119983	0.018358
PbANKA_11_v3	777186	777930	777493	0.0183651
PbANKA_14_v3	2131342	2134077	2132624	0.0183861
PbANKA_10_v3	512130	513767	513294	0.0184205
PbANKA_10_v3	1160968	1161726	1161259	0.0184225
PbANKA_13_v3	1597501	1601203	1598125	0.0184424
PbANKA_09_v3	99805	100801	100376	0.0184556
PbANKA_13_v3	1509914	1512563	1512069	0.0187273
PbANKA_12_v3	1701206	1701939	1701426	0.0187503
PbANKA_12_v3	707570	708451	708196	0.0187551
PbANKA_12_v3	189952	190877	190316	0.0187965
PbANKA_13_v3	987382	988640	988354	0.0187979
PbANKA_09_v3	826619	829057	828399	0.0188366
PbANKA_11_v3	1572529	1573404	1573011	0.0188962
PbANKA_06_v3	424696	426337	425794	0.0189035
PbANKA_05_v3	238018	238421	238200	0.0191299
PbANKA_07_v3	126968	127694	127310	0.0191315
PbANKA_09_v3	1418391	1420739	1419084	0.0192518
PbANKA_13_v3	1921023	1921902	1921475	0.019261
PbANKA_14_v3	1107078	1107634	1107390	0.0192833
PbANKA_08_v3	864301	866121	865758	0.0194094
PbANKA_13_v3	1785943	1786521	1786226	0.0194443
PbANKA_13_v3	1435224	1436018	1435694	0.0196049
PbANKA_12_v3	1521045	1524157	1521833	0.0196257
PbANKA_01_v3	365622	367010	365962	0.0196584
PbANKA_12_v3	1141385	1142123	1141841	0.0196936
PbANKA_11_v3	1425736	1426335	1426001	0.019774
PbANKA_02_v3	255678	256432	256117	0.0198198
PbANKA_13_v3	1827518	1829300	1827921	0.0198313
PbANKA_08_v3	1184509	1185673	1184895	0.0199019
PbANKA_10_v3	974564	976902	974987	0.0200271
PbANKA_07_v3	391858	392552	392151	0.0201764
PbANKA_13_v3	1238745	1239551	1239176	0.0201918
PbANKA_01_v3	83837	85045	84218	0.0203477
PbANKA_13_v3	496066	496532	496341	0.0204268
PbANKA_08_v3	168156	169233	168738	0.0205255
PbANKA_05_v3	643371	643948	643652	0.0205333
PbANKA_05_v3	298202	299424	298580	0.020548
PbANKA_14_v3	1359939	1361015	1360733	0.0205522
PbANKA_12_v3	233079	235157	233886	0.0206661
PbANKA_12_v3	820260	821272	820749	0.0207761
PbANKA_05_v3	497622	498336	497914	0.020842
PbANKA_13_v3	997907	998662	998191	0.0208832
PbANKA_12_v3	876677	877711	877017	0.0209064
PbANKA_11_v3	1554227	1555252	1554667	0.0209084
PbANKA_11_v3	1710782	1713080	1711104	0.0209325
PbANKA_08_v3	996560	999971	999169	0.0210717
PbANKA_02_v3	531101	531661	531313	0.021166
PbANKA_09_v3	427928	428605	428323	0.0211678
PbANKA_10_v3	370078	371581	371256	0.0212224
PbANKA_07_v3	638600	639131	638861	0.0212775
PbANKA_06_v3	177979	179318	178751	0.021411
PbANKA_13_v3	1397341	1397802	1397555	0.0214363
PbANKA_10_v3	645919	647111	646516	0.0214792
PbANKA_06_v3	105476	106954	106483	0.0214857
PbANKA_08_v3	291401	292980	291897	0.0215118
PbANKA_14_v3	966314	966962	966614	0.0216289
PbANKA_05_v3	865889	866567	866208	0.0216435
PbANKA_13_v3	1796681	1799038	1798388	0.0216644
PbANKA_09_v3	776443	778503	778155	0.0216971
PbANKA_06_v3	166927	167473	167224	0.0217803
PbANKA_07_v3	473497	475674	473698	0.0218605
PbANKA_13_v3	501803	502874	502330	0.0220512
PbANKA_14_v3	881232	882668	882108	0.0220586
PbANKA_14_v3	759047	759556	759291	0.0221211
PbANKA_08_v3	146785	147812	147074	0.0222552
PbANKA_01_v3	204134	205161	204931	0.0223766
PbANKA_02_v3	416123	416699	416448	0.0223933
PbANKA_04_v3	114005	114868	114463	0.022447
PbANKA_13_v3	357151	357679	357426	0.0225684
PbANKA_11_v3	1665727	1667466	1666822	0.0225922
PbANKA_10_v3	1585103	1585800	1585412	0.0226574
PbANKA_06_v3	764132	764836	764431	0.02266
PbANKA_09_v3	1352857	1353963	1353593	0.02266
PbANKA_10_v3	799310	799873	799594	0.0226937
PbANKA_14_v3	610277	611222	610810	0.0226944
PbANKA_13_v3	2416561	2417968	2417387	0.0228264
PbANKA_13_v3	1915750	1916850	1916026	0.0229366
PbANKA_09_v3	1421153	1421775	1421447	0.0229366
PbANKA_08_v3	1135775	1138390	1136970	0.0229497
PbANKA_01_v3	238774	240057	239045	0.0230347
PbANKA_05_v3	670200	670788	670430	0.0230645
PbANKA_14_v3	2027753	2028251	2028036	0.0231382
PbANKA_14_v3	1056520	1058652	1057956	0.0232202
PbANKA_04_v3	613003	613854	613565	0.0232526
PbANKA_04_v3	635960	636851	636323	0.0234855
PbANKA_11_v3	589565	590894	589996	0.0236009
PbANKA_12_v3	267610	268328	267903	0.0236985
PbANKA_14_v3	891329	891946	891674	0.0237244
PbANKA_06_v3	913447	914063	913815	0.023766
PbANKA_08_v3	636136	637908	636793	0.0239411
PbANKA_03_v3	138794	140465	139696	0.0239874
PbANKA_12_v3	553918	554644	554159	0.0240825
PbANKA_12_v3	1030724	1031817	1031093	0.0243452
PbANKA_08_v3	278275	279525	278929	0.0244946
PbANKA_05_v3	491679	495127	492191	0.0245523
PbANKA_08_v3	615394	616233	615896	0.0245765
PbANKA_06_v3	107992	109941	109073	0.0246802
PbANKA_10_v3	1065269	1065828	1065531	0.0247701
PbANKA_06_v3	190885	193189	191158	0.024834
PbANKA_02_v3	346158	346738	346501	0.0248364
PbANKA_10_v3	823827	825395	825107	0.0248657
PbANKA_09_v3	862518	863075	862769	0.0250818
PbANKA_06_v3	556325	557789	557107	0.0252563
PbANKA_09_v3	252793	254551	253560	0.0253109
PbANKA_11_v3	895712	896870	896132	0.0253811
PbANKA_09_v3	1075918	1077764	1077071	0.0254359
PbANKA_11_v3	829465	831319	829829	0.0254369
PbANKA_11_v3	1610620	1611685	1610902	0.025645
PbANKA_10_v3	788746	789233	788998	0.025658
PbANKA_03_v3	226292	227125	226538	0.0257209
PbANKA_13_v3	1515591	1517672	1516834	0.025732
PbANKA_09_v3	1143079	1144017	1143594	0.0259418
PbANKA_08_v3	329306	330538	330189	0.0259451
PbANKA_13_v3	1862089	1862905	1862376	0.0259775
PbANKA_02_v3	155271	155784	155506	0.0260099
PbANKA_01_v3	456163	456959	456700	0.0260727
PbANKA_08_v3	1316575	1317362	1316871	0.0262575
PbANKA_12_v3	1253540	1254058	1253762	0.0262804
PbANKA_12_v3	737651	740308	739747	0.0262893
PbANKA_11_v3	1145064	1145840	1145299	0.0263138
PbANKA_14_v3	1285720	1286281	1286051	0.0263981
PbANKA_11_v3	1544656	1545184	1544887	0.0264598
PbANKA_14_v3	1239451	1242494	1241533	0.0265833
PbANKA_09_v3	1112653	1113939	1112965	0.0268046
PbANKA_11_v3	1561510	1562015	1561762	0.0269234
PbANKA_05_v3	796611	798114	797397	0.0271755
PbANKA_11_v3	552052	553010	552641	0.0273272
PbANKA_03_v3	106445	107823	107578	0.02757
PbANKA_14_v3	735314	736881	735587	0.0275806
PbANKA_11_v3	892153	892706	892384	0.0275899
PbANKA_06_v3	506844	508816	508417	0.0279162
PbANKA_14_v3	495692	496257	495974	0.0280646
PbANKA_02_v3	382852	383981	383298	0.0280802
PbANKA_12_v3	841871	843654	842504	0.0282353
PbANKA_04_v3	206414	207187	206871	0.0282954
PbANKA_13_v3	456476	457836	456830	0.0283681
PbANKA_06_v3	475576	477858	476138	0.0283905
PbANKA_08_v3	760725	762519	761530	0.0284892
PbANKA_12_v3	1213974	1215683	1214482	0.0286545
PbANKA_14_v3	698467	699509	698852	0.0287474
PbANKA_11_v3	784053	784891	784567	0.0289357
PbANKA_09_v3	133579	134596	133908	0.0290916
PbANKA_13_v3	1215046	1217808	1217295	0.0293182
PbANKA_13_v3	1258481	1260015	1259285	0.0294407
PbANKA_14_v3	1253330	1254096	1253540	0.0294682
PbANKA_14_v3	2327280	2329502	2328209	0.0297036
PbANKA_14_v3	1039671	1040336	1039968	0.029782
PbANKA_04_v3	170448	173282	171998	0.0300053
PbANKA_14_v3	1290313	1291053	1290747	0.0301361
PbANKA_09_v3	1488989	1489915	1489584	0.0303561
PbANKA_04_v3	137076	137658	137330	0.0304808
PbANKA_10_v3	791061	792135	791493	0.0305154
PbANKA_04_v3	299070	299649	299341	0.0305399
PbANKA_14_v3	2154761	2156397	2156066	0.0305499
PbANKA_09_v3	302207	302998	302488	0.0307031
PbANKA_12_v3	383622	384658	383897	0.0307219
PbANKA_13_v3	345978	346782	346399	0.0307354
PbANKA_13_v3	1572378	1573708	1573035	0.0308394
PbANKA_14_v3	1947818	1949858	1948691	0.0310523
PbANKA_09_v3	226288	227207	226791	0.031192
PbANKA_13_v3	1614795	1615660	1615186	0.031356
PbANKA_05_v3	67413	71659	68932	0.0313886
PbANKA_13_v3	1870270	1871132	1870557	0.0315028
PbANKA_14_v3	2195392	2196703	2196318	0.0315585
PbANKA_14_v3	1807896	1809183	1808190	0.0321637
PbANKA_08_v3	775702	777015	776258	0.0325917
PbANKA_09_v3	674400	675194	674870	0.0326785
PbANKA_12_v3	1600087	1601642	1601290	0.0328079
PbANKA_08_v3	435012	436593	435571	0.0328692
PbANKA_02_v3	180397	181054	180668	0.0330885
PbANKA_12_v3	1250655	1251366	1251080	0.0331084
PbANKA_09_v3	645801	646694	646262	0.0331343
PbANKA_04_v3	570907	571778	571140	0.0332102
PbANKA_11_v3	163284	165882	164890	0.0334937
PbANKA_14_v3	1475283	1475826	1475571	0.03365
PbANKA_06_v3	83971	84612	84266	0.0337795
PbANKA_09_v3	1133323	1134215	1133562	0.0338308
PbANKA_10_v3	865055	866244	865340	0.0338716
PbANKA_12_v3	225731	227656	227257	0.0345217
PbANKA_06_v3	919607	920596	919888	0.0347857
PbANKA_14_v3	501110	502301	501414	0.0349054
PbANKA_08_v3	570054	571303	570588	0.0349258
PbANKA_13_v3	2465715	2466545	2466283	0.0351821
PbANKA_08_v3	495521	496241	495877	0.0353699
PbANKA_03_v3	467576	468187	467865	0.0354451
PbANKA_08_v3	965607	966104	965808	0.0358344
PbANKA_12_v3	119448	121452	119791	0.0358888
PbANKA_05_v3	74506	75166	74946	0.0362356
PbANKA_14_v3	1444333	1445507	1445244	0.0369606
PbANKA_05_v3	730422	731070	730666	0.0370142
PbANKA_14_v3	247410	249928	247804	0.0370193
PbANKA_12_v3	1623608	1625816	1624013	0.0372661
PbANKA_08_v3	245657	246664	246375	0.0377085
PbANKA_14_v3	791531	792617	791921	0.0381045
PbANKA_08_v3	643875	645918	644558	0.0383292
PbANKA_14_v3	2269151	2271877	2271583	0.0385151
PbANKA_12_v3	281186	282275	281656	0.0386494
PbANKA_13_v3	2233333	2234715	2234377	0.0387675
PbANKA_14_v3	2280920	2281644	2281264	0.0390801
PbANKA_10_v3	1189106	1189581	1189327	0.0394953
PbANKA_13_v3	649200	650031	649405	0.0395579
PbANKA_10_v3	720246	721467	720482	0.0396061
PbANKA_09_v3	1333580	1334619	1333958	0.0396421
PbANKA_02_v3	461497	462009	461766	0.0402787
PbANKA_08_v3	1055480	1056137	1055828	0.0403457
PbANKA_14_v3	1465937	1467944	1466306	0.0404659
PbANKA_10_v3	978043	978775	978516	0.0423132
PbANKA_09_v3	1493656	1494491	1493952	0.0427059
PbANKA_13_v3	195077	196947	195698	0.0432254
PbANKA_07_v3	754371	754953	754715	0.0457053
PbANKA_07_v3	181699	184275	183753	0.0459349
PbANKA_05_v3	694703	695297	695014	0.0462961
PbANKA_13_v3	622707	624557	624078	0.0464575
PbANKA_02_v3	358208	360253	359149	0.0469511
PbANKA_10_v3	1384172	1386166	1384614	0.049143
PbANKA_13_v3	1188991	1189986	1189382	0.0497915
PbANKA_11_v3	348	645	534	0.0507882
PbANKA_08_v3	417590	419018	418057	0.0512479
PbANKA_14_v3	1412267	1414488	1413290	0.052612
PbANKA_01_v3	75965	77335	76707	0.0545506
PbANKA_13_v3	1522381	1524018	1523473	0.054609
PbANKA_11_v3	1202109	1206629	1204431	0.0561232
PbANKA_12_v3	477515	478949	478302	0.0566199
PbANKA_08_v3	876071	877145	876417	0.0570701
PbANKA_12_v3	1293737	1294680	1294152	0.0571875
PbANKA_06_v3	895412	896838	896164	0.0579461
PbANKA_12_v3	545991	547330	546338	0.0579852
PbANKA_14_v3	2226294	2227841	2227242	0.0581084
PbANKA_13_v3	752337	753385	752902	0.0589233
PbANKA_13_v3	2029625	2030920	2030000	0.0592883
PbANKA_09_v3	564536	565915	565632	0.0597687
PbANKA_09_v3	365763	366810	366079	0.060516
PbANKA_06_v3	917664	918831	918535	0.0610268
PbANKA_11_v3	1109274	1110481	1110062	0.0622457
PbANKA_14_v3	1943732	1944774	1944422	0.0622823
PbANKA_13_v3	1309246	1310089	1309755	0.0636798
PbANKA_08_v3	588143	589325	588424	0.0643852
PbANKA_07_v3	581760	582637	582397	0.0654342
PbANKA_10_v3	1221722	1222281	1221988	0.0660051
PbANKA_12_v3	1234789	1236213	1235631	0.0660137
PbANKA_11_v3	346572	347154	346887	0.068133
PbANKA_14_v3	2040468	2042206	2041375	0.0690097
PbANKA_10_v3	503734	504399	504094	0.0691503
PbANKA_10_v3	1198857	1201188	1200321	0.0705366
PbANKA_13_v3	1277376	1279339	1278037	0.071284
PbANKA_13_v3	1037178	1038435	1037798	0.0737638
PbANKA_09_v3	1472802	1473394	1473097	0.0756801
PbANKA_09_v3	641321	642181	641928	0.0767263
PbANKA_01_v3	100385	102187	101687	0.0777739
PbANKA_09_v3	1395218	1396214	1395648	0.0777772
PbANKA_12_v3	1033143	1035977	1034104	0.077899
PbANKA_06_v3	865863	867951	867413	0.0789958
PbANKA_09_v3	823144	824212	823423	0.0799946
PbANKA_13_v3	2364844	2365409	2365123	0.0800868
PbANKA_11_v3	489226	490104	489711	0.0803545
PbANKA_13_v3	1375741	1378349	1376069	0.0827698
PbANKA_13_v3	1888915	1889455	1889189	0.0832479
PbANKA_03_v3	534120	536359	534760	0.0836561
PbANKA_14_v3	313923	316662	315792	0.0853183
PbANKA_06_v3	276626	277688	276996	0.0860253
PbANKA_13_v3	1025484	1026041	1025818	0.0866839
PbANKA_08_v3	1285367	1285986	1285603	0.086707
PbANKA_11_v3	1093243	1094929	1093787	0.0875085
PbANKA_08_v3	154139	155301	154480	0.0876139
PbANKA_12_v3	312934	313855	313212	0.0885289
PbANKA_11_v3	564413	565970	565615	0.0897352
PbANKA_07_v3	120447	122395	121531	0.0904458
PbANKA_10_v3	1563578	1564137	1563851	0.0907863
PbANKA_02_v3	202651	204030	203229	0.0950646
PbANKA_14_v3	2137699	2140281	2139952	0.0992081
PbANKA_09_v3	767835	769370	768704	0.100277
PbANKA_13_v3	1656641	1657244	1656918	0.101519
PbANKA_05_v3	193352	194371	194131	0.101883
PbANKA_13_v3	442151	443141	442901	0.102308
PbANKA_11_v3	614632	615078	614833	0.104378
PbANKA_09_v3	959117	959748	959401	0.105392
PbANKA_02_v3	496919	497473	497212	0.10737
PbANKA_08_v3	1301660	1302448	1301937	0.109726
PbANKA_08_v3	269622	270485	270081	0.110429
PbANKA_12_v3	278250	279790	278757	0.113447
PbANKA_12_v3	155696	156443	156094	0.113774
PbANKA_06_v3	744936	746278	745318	0.116179
PbANKA_11_v3	1154111	1154861	1154373	0.119153
PbANKA_04_v3	343071	343786	343356	0.119504
PbANKA_13_v3	1450032	1450759	1450272	0.119749
PbANKA_13_v3	566738	569950	568745	0.124412
PbANKA_08_v3	275454	276692	275877	0.136934
PbANKA_11_v3	1147842	1149447	1149104	0.142748
PbANKA_14_v3	1916212	1917662	1916775	0.14352
PbANKA_14_v3	2082559	2083226	2082871	0.145678
PbANKA_05_v3	874700	876862	875428	0.146054
PbANKA_13_v3	911064	912287	911377	0.153378
PbANKA_09_v3	1497693	1499836	1498188	0.158548
PbANKA_08_v3	694616	696993	696002	0.165476
PbANKA_11_v3	529499	530391	529814	0.179078
PbANKA_08_v3	667979	669936	668627	0.180426
PbANKA_12_v3	76271	77049	76733	0.182766
PbANKA_12_v3	1220288	1221136	1220646	0.185097
PbANKA_11_v3	1637954	1638685	1638344	0.205467
PbANKA_13_v3	1788709	1789971	1788942	0.211429
PbANKA_03_v3	176328	176995	176685	0.217318
PbANKA_14_v3	1969155	1969775	1969380	0.227043
PbANKA_12_v3	272432	274585	274052	0.237123
PbANKA_02_v3	362432	363616	363341	0.238889
PbANKA_09_v3	701611	702899	702413	0.238892
PbANKA_12_v3	199798	200510	200136	0.239704
PbANKA_06_v3	500478	501287	500864	0.240646
PbANKA_14_v3	1678158	1679123	1678448	0.268376
PbANKA_13_v3	459925	460695	460171	0.274403
PbANKA_13_v3	2276460	2277298	2276856	0.276667
PbANKA_11_v3	1250529	1251120	1250879	0.28413
PbANKA_11_v3	1209701	1210378	1210095	0.30378
PbANKA_13_v3	1294635	1297097	1296037	0.306926
PbANKA_12_v3	394983	395980	395564	0.317131
PbANKA_14_v3	508542	509782	509320	0.318108
PbANKA_12_v3	1568583	1569122	1568903	0.322854
PbANKA_13_v3	1830247	1830773	1830544	0.329141
PbANKA_03_v3	54075	54587	54350	0.376379
PbANKA_06_v3	288384	289705	289277	0.376592
PbANKA_10_v3	1405188	1407021	1405500	0.380797
PbANKA_07_v3	348503	348981	348769	0.390253
PbANKA_10_v3	316083	317100	316689	0.408519
PbANKA_13_v3	2056010	2057332	2056807	0.410393
PbANKA_03_v3	470124	471531	470655	0.463034
PbANKA_07_v3	113432	114180	113897	0.498122
PbANKA_13_v3	2067319	2068327	2067998	0.544081
PbANKA_07_v3	280458	281086	280742	0.55742
PbANKA_09_v3	380020	381095	380328	0.574072
PbANKA_12_v3	427145	429565	428581	0.575145
PbANKA_13_v3	2091270	2092187	2091536	0.58607
PbANKA_11_v3	1305635	1306567	1306249	0.646594
PbANKA_14_v3	1136704	1138308	1137440	0.658261
PbANKA_08_v3	236484	238492	237178	0.762412
PbANKA_11_v3	1156698	1157981	1157061	0.769268
PbANKA_14_v3	111675	112312	112039	0.79523
PbANKA_06_v3	601056	602133	601739	0.798854
PbANKA_13_v3	1917300	1918708	1917652	0.862308
PbANKA_04_v3	474352	476271	475433	0.910863
PbANKA_08_v3	525361	525753	525581	0.927333
PbANKA_14_v3	439350	440281	439809	0.942636
PbANKA_12_v3	531493	532423	531915	0.965412
PbANKA_09_v3	1324221	1325326	1324831	0.980084
PbANKA_08_v3	809215	810095	809776	0.985434
PbANKA_12_v3	1081772	1082350	1082034	0.988154
PbANKA_08_v3	983111	983879	983602	0.994898
PbANKA_03_v3	1236	1781	1520	0.997774
PbANKA_12_v3	173853	175120	174708	0.999938
PbANKA_13_v3	1218367	1219867	1218721	0.999993
PbANKA_09_v3	184370	185519	185257	1
PbANKA_08_v3	703008	704599	703999	1
PbANKA_02_v3	579680	579977	579722	NA
PbANKA_05_v3	772494	773597	772592	NA
PbANKA_10_v3	1446745	1447189	1446935	NA
PbANKA_13_v3	141820	142424	142015	NA
PbANKA_08_v3	1319019	1319934	1319221	NA
PbANKA_12_v3	1566433	1566869	1566641	NA
PbANKA_03_v3	561237	561718	561446	NA
PbANKA_09_v3	575373	576454	575582	NA
PbANKA_13_v3	1889955	1890492	1890166	NA
PbANKA_08_v3	1007768	1008180	1007980	NA
PbANKA_08_v3	227646	228096	227862	NA
PbANKA_10_v3	1135837	1136804	1136054	NA
PbANKA_11_v3	542159	542596	542377	NA
PbANKA_13_v3	139111	140828	139330	NA
PbANKA_14_v3	1219326	1221091	1219545	NA
PbANKA_05_v3	560253	560749	560474	NA
PbANKA_08_v3	769344	770255	769574	NA
PbANKA_09_v3	1096487	1096951	1096718	NA
PbANKA_13_v3	938369	939406	938601	NA
PbANKA_14_v3	680496	680925	680730	NA
PbANKA_14_v3	293713	294339	293948	NA
PbANKA_11_v3	136200	136711	136437	NA
PbANKA_14_v3	1870848	1871458	1871085	NA
PbANKA_10_v3	1387446	1387923	1387685	NA
PbANKA_14_v3	200796	201275	201035	NA
PbANKA_13_v3	2062140	2062750	2062379	NA
PbANKA_05_v3	150426	150872	150666	NA
PbANKA_12_v3	101220	101767	101460	NA
PbANKA_13_v3	330739	332173	330979	NA
PbANKA_08_v3	814701	815208	814942	NA
PbANKA_13_v3	1142708	1143277	1142949	NA
PbANKA_07_v3	743054	743651	743297	NA
PbANKA_11_v3	1570599	1571240	1570844	NA
PbANKA_10_v3	817848	818691	818093	NA
PbANKA_13_v3	86552	87226	86798	NA
PbANKA_14_v3	1027945	1028510	1028193	NA
PbANKA_11_v3	1178759	1179263	1179008	NA
PbANKA_13_v3	746497	747017	746746	NA
PbANKA_12_v3	1607736	1608246	1607987	NA
PbANKA_10_v3	1223421	1223941	1223672	NA
PbANKA_13_v3	1432544	1433096	1432795	NA
PbANKA_12_v3	474290	474858	474541	NA
PbANKA_02_v3	598109	598619	598361	NA
PbANKA_09_v3	1036287	1036821	1036539	NA
PbANKA_14_v3	2294390	2294958	2294642	NA
PbANKA_08_v3	33216	34132	33468	NA
PbANKA_14_v3	992308	993714	992560	NA
PbANKA_09_v3	685837	687106	686090	NA
PbANKA_14_v3	2452093	2452615	2452347	NA
PbANKA_14_v3	880535	881124	880790	NA
PbANKA_13_v3	291241	291776	291503	NA
PbANKA_13_v3	998742	999360	999004	NA
PbANKA_12_v3	202604	203605	202866	NA
PbANKA_14_v3	1317553	1318361	1317816	NA
PbANKA_14_v3	509907	510720	510170	NA
PbANKA_12_v3	819361	819984	819625	NA
PbANKA_14_v3	888299	888810	888564	NA
PbANKA_14_v3	1026876	1027581	1027141	NA
PbANKA_04_v3	73888	74650	74153	NA
PbANKA_08_v3	878751	879278	879018	NA
PbANKA_08_v3	813879	814411	814146	NA
PbANKA_14_v3	414481	415042	414748	NA
PbANKA_11_v3	1442601	1443168	1442868	NA
PbANKA_03_v3	22119	22688	22386	NA
PbANKA_14_v3	1119487	1120867	1119757	NA
PbANKA_03_v3	87774	88205	88045	NA
PbANKA_11_v3	1270331	1270892	1270603	NA
PbANKA_11_v3	1061374	1061921	1061647	NA
PbANKA_05_v3	867840	869254	868114	NA
PbANKA_09_v3	837581	838151	837856	NA
PbANKA_13_v3	1454398	1454940	1454675	NA
PbANKA_09_v3	771360	771994	771637	NA
PbANKA_14_v3	954315	954841	954593	NA
PbANKA_09_v3	1535038	1535745	1535316	NA
PbANKA_10_v3	838307	838904	838586	NA
PbANKA_14_v3	1013822	1015358	1014101	NA
PbANKA_14_v3	912229	912875	912510	NA
PbANKA_14_v3	1505986	1506809	1506267	NA
PbANKA_09_v3	1242401	1243223	1242683	NA
PbANKA_10_v3	562028	562896	562310	NA
PbANKA_11_v3	513007	513710	513290	NA
PbANKA_08_v3	698085	698908	698368	NA
PbANKA_14_v3	360671	361482	360955	NA
PbANKA_02_v3	230284	230834	230571	NA
PbANKA_10_v3	421152	421908	421439	NA
PbANKA_13_v3	580675	581684	580962	NA
PbANKA_07_v3	714834	715367	715122	NA
PbANKA_06_v3	248368	249258	248657	NA
PbANKA_11_v3	80010	80962	80299	NA
PbANKA_13_v3	1441628	1442153	1441918	NA
PbANKA_12_v3	575616	576430	575906	NA
PbANKA_12_v3	1660066	1660872	1660357	NA
PbANKA_11_v3	595241	596631	595532	NA
PbANKA_12_v3	407516	408110	407809	NA
PbANKA_08_v3	309957	310535	310251	NA
PbANKA_12_v3	1399250	1399911	1399545	NA
PbANKA_06_v3	599664	600480	599959	NA
PbANKA_14_v3	868558	869112	868854	NA
PbANKA_14_v3	1143692	1144359	1143988	NA
PbANKA_14_v3	939742	940418	940039	NA
PbANKA_09_v3	898857	899657	899161	NA
PbANKA_09_v3	156506	157139	156811	NA
PbANKA_09_v3	1443319	1443992	1443626	NA
PbANKA_04_v3	124183	125552	124491	NA
PbANKA_13_v3	764287	765264	764597	NA
PbANKA_14_v3	1653667	1654275	1653978	NA
PbANKA_06_v3	864162	865074	864475	NA
PbANKA_10_v3	850117	851006	850431	NA
PbANKA_10_v3	1128432	1129188	1128748	NA
PbANKA_05_v3	826287	827266	826603	NA
PbANKA_03_v3	340131	340872	340448	NA
PbANKA_14_v3	1127843	1129592	1128160	NA
PbANKA_14_v3	1147456	1148463	1147777	NA
PbANKA_14_v3	1817247	1817832	1817569	NA
PbANKA_04_v3	405597	406317	405919	NA
PbANKA_01_v3	449485	450253	449807	NA
PbANKA_09_v3	1166167	1166768	1166490	NA
PbANKA_05_v3	873044	873653	873367	NA
PbANKA_14_v3	728295	729016	728618	NA
PbANKA_07_v3	307976	308624	308300	NA
PbANKA_06_v3	149386	150634	149711	NA
PbANKA_12_v3	1679613	1681334	1679938	NA
PbANKA_09_v3	725682	727040	726008	NA
PbANKA_07_v3	353733	354446	354063	NA
PbANKA_10_v3	1002026	1003562	1002356	NA
PbANKA_10_v3	1447406	1448153	1447740	NA
PbANKA_05_v3	862808	863529	863145	NA
PbANKA_08_v3	475689	476296	476027	NA
PbANKA_13_v3	866116	866974	866455	NA
PbANKA_14_v3	239208	239891	239552	NA
PbANKA_10_v3	556558	557421	556904	NA
PbANKA_07_v3	109757	111262	110103	NA
PbANKA_05_v3	765215	767467	765561	NA
PbANKA_03_v3	449992	450681	450339	NA
PbANKA_07_v3	400183	401480	400532	NA
PbANKA_11_v3	566071	566716	566424	NA
PbANKA_05_v3	365777	366505	366131	NA
PbANKA_03_v3	274083	275091	274437	NA
PbANKA_14_v3	110064	110663	110419	NA
PbANKA_12_v3	1326760	1327516	1327115	NA
PbANKA_13_v3	1046802	1047504	1047159	NA
PbANKA_12_v3	124361	125414	124718	NA
PbANKA_05_v3	674059	674654	674418	NA
PbANKA_11_v3	1713318	1713949	1713677	NA
PbANKA_11_v3	772010	773075	772372	NA
PbANKA_13_v3	698165	698777	698533	NA
PbANKA_09_v3	1372306	1373779	1372674	NA
PbANKA_13_v3	2489725	2490621	2490095	NA
PbANKA_10_v3	690215	691111	690588	NA
PbANKA_12_v3	468720	469445	469094	NA
PbANKA_14_v3	1526313	1526930	1526689	NA
PbANKA_10_v3	287778	288485	288157	NA
PbANKA_14_v3	1626051	1626730	1626431	NA
PbANKA_05_v3	507489	508211	507870	NA
PbANKA_11_v3	847673	849179	848058	NA
PbANKA_11_v3	1166034	1167623	1166421	NA
PbANKA_05_v3	490040	491569	490430	NA
PbANKA_05_v3	662237	663021	662628	NA
PbANKA_13_v3	1977974	1978635	1978366	NA
PbANKA_05_v3	500444	501733	500838	NA
PbANKA_12_v3	153827	155112	154224	NA
PbANKA_07_v3	155869	156687	156267	NA
PbANKA_06_v3	725545	726345	725947	NA
PbANKA_11_v3	1556878	1557813	1557280	NA
PbANKA_11_v3	1491549	1492204	1491952	NA
PbANKA_03_v3	542011	542803	542414	NA
PbANKA_01_v3	19072	20023	19476	NA
PbANKA_02_v3	136384	137121	136793	NA
PbANKA_07_v3	743801	744591	744210	NA
PbANKA_12_v3	1256290	1256995	1256700	NA
PbANKA_08_v3	210960	211935	211372	NA
PbANKA_09_v3	911165	912185	911578	NA
PbANKA_11_v3	1277119	1278296	1277532	NA
PbANKA_14_v3	203467	204617	203884	NA
PbANKA_08_v3	1044514	1047182	1044935	NA
PbANKA_04_v3	679232	679920	679659	NA
PbANKA_04_v3	502928	503643	503360	NA
PbANKA_09_v3	456487	458206	456930	NA
PbANKA_09_v3	183075	184114	183519	NA
PbANKA_04_v3	422483	423704	422927	NA
PbANKA_11_v3	1254915	1255689	1255360	NA
PbANKA_05_v3	182003	182715	182449	NA
PbANKA_10_v3	176625	178305	177077	NA
PbANKA_10_v3	1355043	1355721	1355496	NA
PbANKA_02_v3	364790	365521	365243	NA
PbANKA_06_v3	627942	629202	628396	NA
PbANKA_11_v3	1675429	1676218	1675887	NA
PbANKA_12_v3	1506719	1507516	1507178	NA
PbANKA_11_v3	499764	500445	500224	NA
PbANKA_11_v3	340124	341074	340584	NA
PbANKA_10_v3	222809	223890	223278	NA
PbANKA_12_v3	147245	148503	147718	NA
PbANKA_06_v3	753484	754208	753959	NA
PbANKA_12_v3	1644396	1645202	1644872	NA
PbANKA_14_v3	1063883	1064589	1064360	NA
PbANKA_11_v3	1409823	1410545	1410300	NA
PbANKA_11_v3	1618990	1619736	1619467	NA
PbANKA_11_v3	1044285	1045091	1044763	NA
PbANKA_14_v3	2339666	2340496	2340145	NA
PbANKA_12_v3	684404	685516	684883	NA
PbANKA_08_v3	1313094	1313868	1313575	NA
PbANKA_14_v3	394276	395070	394758	NA
PbANKA_04_v3	46722	47480	47209	NA
PbANKA_06_v3	746474	747457	746966	NA
PbANKA_12_v3	172848	173751	173343	NA
PbANKA_02_v3	310471	311764	310973	NA
PbANKA_12_v3	1309729	1310874	1310238	NA
PbANKA_14_v3	789885	790816	790397	NA
PbANKA_14_v3	2362508	2363906	2363021	NA
PbANKA_10_v3	1229108	1230216	1229622	NA
PbANKA_09_v3	158737	159947	159253	NA
PbANKA_14_v3	429388	430202	429906	NA
PbANKA_13_v3	1918944	1919778	1919468	NA
PbANKA_13_v3	1841202	1841993	1841735	NA
PbANKA_07_v3	355824	357401	356364	NA
PbANKA_13_v3	2250727	2252297	2251268	NA
PbANKA_12_v3	816448	818026	816989	NA
PbANKA_03_v3	89420	91045	89961	NA
PbANKA_11_v3	716375	717283	716918	NA
PbANKA_05_v3	422224	423261	422770	NA
PbANKA_11_v3	1008490	1009379	1009037	NA
PbANKA_10_v3	1326721	1327759	1327268	NA
PbANKA_14_v3	2199781	2200688	2200329	NA
PbANKA_11_v3	1130483	1132040	1131032	NA
PbANKA_13_v3	275555	276851	276105	NA
PbANKA_06_v3	445724	447857	446276	NA
PbANKA_07_v3	468450	469288	469003	NA
PbANKA_13_v3	1415390	1416214	1415945	NA
PbANKA_14_v3	1690228	1691216	1690788	NA
PbANKA_06_v3	517497	518897	518058	NA
PbANKA_02_v3	329724	330573	330286	NA
PbANKA_14_v3	1700180	1701064	1700743	NA
PbANKA_09_v3	416810	417758	417382	NA
PbANKA_09_v3	1385729	1387286	1386309	NA
PbANKA_13_v3	1926190	1928078	1926770	NA
PbANKA_05_v3	472155	472998	472736	NA
PbANKA_11_v3	303115	303971	303698	NA
PbANKA_09_v3	382047	382976	382631	NA
PbANKA_10_v3	808681	809681	809266	NA
PbANKA_08_v3	1109736	1110801	1110321	NA
PbANKA_01_v3	241938	242883	242525	NA
PbANKA_13_v3	1367097	1368745	1367687	NA
PbANKA_09_v3	1428119	1429485	1428712	NA
PbANKA_04_v3	521237	523870	521832	NA
PbANKA_04_v3	233766	234602	234368	NA
PbANKA_03_v3	366331	368247	366938	NA
PbANKA_08_v3	704718	705756	705328	NA
PbANKA_10_v3	608849	609730	609461	NA
PbANKA_13_v3	1219954	1221445	1220568	NA
PbANKA_10_v3	1282427	1284669	1283041	NA
PbANKA_10_v3	170179	171024	170797	NA
PbANKA_10_v3	955664	957070	956286	NA
PbANKA_13_v3	2437192	2438115	2437824	NA
PbANKA_13_v3	1372937	1373877	1373571	NA
PbANKA_10_v3	85151	86369	85788	NA
PbANKA_12_v3	1376974	1377933	1377616	NA
PbANKA_08_v3	972152	973078	972795	NA
PbANKA_10_v3	237673	238876	238327	NA
PbANKA_08_v3	222781	224307	223438	NA
PbANKA_10_v3	1574653	1575627	1575311	NA
PbANKA_12_v3	833707	834764	834366	NA
PbANKA_14_v3	1927153	1928371	1927814	NA
PbANKA_13_v3	1241768	1242743	1242432	NA
PbANKA_03_v3	93588	95280	94258	NA
PbANKA_12_v3	1201168	1202804	1201841	NA
PbANKA_14_v3	256572	257478	257252	NA
PbANKA_12_v3	933641	935166	934331	NA
PbANKA_10_v3	940576	941650	941271	NA
PbANKA_12_v3	159382	160467	160084	NA
PbANKA_04_v3	105320	106602	106023	NA
PbANKA_13_v3	2302205	2303661	2302912	NA
PbANKA_13_v3	967021	968092	967730	NA
PbANKA_13_v3	1790097	1791070	1790813	NA
PbANKA_05_v3	774340	775297	775058	NA
PbANKA_09_v3	1157439	1158577	1158161	NA
PbANKA_14_v3	183385	184632	184113	NA
PbANKA_14_v3	2346586	2347763	2347315	NA
PbANKA_04_v3	387063	388318	387793	NA
PbANKA_03_v3	208793	209901	209537	NA
PbANKA_09_v3	1048998	1051398	1049747	NA
PbANKA_12_v3	1465477	1466616	1466233	NA
PbANKA_08_v3	27078	28336	27841	NA
PbANKA_13_v3	2048590	2049752	2049356	NA
PbANKA_06_v3	596366	597721	597140	NA
PbANKA_05_v3	321955	323448	322739	NA
PbANKA_09_v3	222040	223708	222825	NA
PbANKA_14_v3	744057	745108	744843	NA
PbANKA_09_v3	142720	143767	143512	NA
PbANKA_08_v3	451064	452536	451878	NA
PbANKA_07_v3	490010	492611	490824	NA
PbANKA_13_v3	2013609	2014712	2014431	NA
PbANKA_13_v3	900628	901714	901465	NA
PbANKA_14_v3	1436183	1437913	1437031	NA
PbANKA_11_v3	683884	685837	684736	NA
PbANKA_13_v3	1038628	1040117	1039491	NA
PbANKA_12_v3	831782	832981	832651	NA
PbANKA_08_v3	1169034	1170321	1169904	NA
PbANKA_11_v3	813434	814673	814307	NA
PbANKA_13_v3	2021378	2023863	2022258	NA
PbANKA_13_v3	2292898	2294087	2293802	NA
PbANKA_12_v3	674667	676244	675577	NA
PbANKA_12_v3	163805	165130	164722	NA
PbANKA_12_v3	638481	640564	639401	NA
PbANKA_13_v3	206512	207853	207439	NA
PbANKA_07_v3	647367	648535	648302	NA
PbANKA_10_v3	557513	559178	558449	NA
PbANKA_08_v3	67929	69218	68870	NA
PbANKA_05_v3	799977	803353	800919	NA
PbANKA_14_v3	1099343	1100670	1100289	NA
PbANKA_10_v3	290128	291370	291075	NA
PbANKA_06_v3	466317	468072	467270	NA
PbANKA_12_v3	1514974	1516625	1515930	NA
PbANKA_14_v3	2253667	2256125	2254632	NA
PbANKA_09_v3	1099470	1101005	1100440	NA
PbANKA_14_v3	889112	890605	890098	NA
PbANKA_10_v3	854596	856320	855584	NA
PbANKA_01_v3	437618	438881	438609	NA
PbANKA_06_v3	388986	390459	389992	NA
PbANKA_10_v3	1524144	1525411	1525151	NA
PbANKA_12_v3	1541522	1543631	1542534	NA
PbANKA_09_v3	355719	359636	356747	NA
PbANKA_12_v3	178186	181025	179218	NA
PbANKA_12_v3	1298475	1301576	1299507	NA
PbANKA_13_v3	1247424	1249183	1248506	NA
PbANKA_10_v3	527411	529400	528508	NA
PbANKA_14_v3	2290990	2292736	2292088	NA
PbANKA_11_v3	638773	640654	639877	NA
PbANKA_14_v3	1114035	1116102	1115142	NA
PbANKA_12_v3	214059	215438	215174	NA
PbANKA_13_v3	2003016	2004817	2004132	NA
PbANKA_08_v3	376158	377870	377280	NA
PbANKA_10_v3	897164	899083	898308	NA
PbANKA_12_v3	1668207	1669626	1669365	NA
PbANKA_05_v3	466844	468413	468011	NA
PbANKA_04_v3	476625	478251	477794	NA
PbANKA_08_v3	900882	902523	902085	NA
PbANKA_09_v3	809699	811177	810910	NA
PbANKA_09_v3	783179	785806	784402	NA
PbANKA_10_v3	600337	601876	601581	NA
PbANKA_12_v3	392663	394350	393911	NA
PbANKA_11_v3	1507693	1509513	1508947	NA
PbANKA_13_v3	2227309	2229017	2228568	NA
PbANKA_14_v3	829270	830949	830542	NA
PbANKA_13_v3	90077	91688	91359	NA
PbANKA_04_v3	120493	122757	121812	NA
PbANKA_08_v3	963354	965301	964696	NA
PbANKA_01_v3	144851	147071	146214	NA
PbANKA_14_v3	1686279	1688063	1687655	NA
PbANKA_02_v3	339503	341145	340890	NA
PbANKA_13_v3	450103	452383	451502	NA
PbANKA_10_v3	1592778	1594505	1594194	NA
PbANKA_13_v3	1702670	1704721	1704118	NA
PbANKA_10_v3	1202153	1204006	1203617	NA
PbANKA_11_v3	1526415	1528628	1527889	NA
PbANKA_06_v3	169621	171412	171152	NA
PbANKA_10_v3	827065	829060	828607	NA
PbANKA_05_v3	561830	563962	563408	NA
PbANKA_11_v3	1261398	1263295	1263025	NA
PbANKA_03_v3	65776	69244	67422	NA
PbANKA_04_v3	284315	286827	286014	NA
PbANKA_13_v3	1222652	1224965	1224372	NA
PbANKA_11_v3	1150741	1153050	1152514	NA
PbANKA_08_v3	190692	193552	193145	NA
PbANKA_09_v3	1405190	1408247	1407674	NA

## Sheet: Targets
S3C Table List of peaks and target genesidentified in the ChIP-seq experiments of PbAP2-FG2 <Target genes>
ID	annotation	sex-enrichment	crassification	Log2(FoldChange) [pbap2-fg2(-) vs WT]	Significantly upregulated genes	Significantly downregulated genes	Target of AP2-G
PBANKA_0101900	RNA-binding protein, putative	other	nucreic acid binding	0.441573
PBANKA_0102000	mitochondrial chaperone BCS1, putative	other	organelle	0.820253
PBANKA_0104500	conserved Plasmodium protein, unknown function	female	unknown	-0.333444
PBANKA_0104700	long chain polyunsaturated fatty acid elongation enzyme, putative	other	metabolism	0.608554
PBANKA_0105000	ubiquitin-conjugating enzyme E2 PEX4, putative	other	proteolysis	0.680749
PBANKA_0107400	ornithine aminotransferase, putative	other	metabolism	2.77545	●
PBANKA_0107700	zinc transporter ZIP1	other	other	1.81035	●		●
PBANKA_0107800	citrate synthase-like protein, putative	other	metabolism	0.675395
PBANKA_0108000	mitochondrial cardiolipin synthase, putative	other	organelle	-0.0840213
PBANKA_0108100	conserved Plasmodium protein, unknown function	other	unknown	0.400947
PBANKA_0108800	histone H3, putative	other	chromatin	0.51298
PBANKA_0110400	eukaryotic translation initiation factor 3 subunit L, putative	other	transcription and translation	0.286699			●
PBANKA_0111000	6-cysteine protein P12, putative	other	surface protein	0.270942
PBANKA_0111100	6-cysteine protein	other	surface protein	1.18201	●
PBANKA_0111200	nucleolar GTP-binding protein 1, putative	other	transcription and translation	0.307223
PBANKA_0111400	conserved Plasmodium protein, unknown function	other	unknown	0.799668
PBANKA_0112200	myosin E, putative	other	cytoskeleton	1.6562			●
PBANKA_0201600	early transcribed membrane protein	other	other	0.792936
PBANKA_0202500	P-loop containing nucleoside triphosphate hydrolase, putative	male	other	0.0218626
PBANKA_0203000	chromatin assembly factor 1 protein WD40 domain, putative	other	chromatin	0.438609
PBANKA_0205000	conserved Plasmodium protein, unknown function	other	unknown	-0.943588			●
PBANKA_0205100	mitochondrial carrier protein, putative	other	organelle	0.0841202
PBANKA_0206000	ATP synthase-associated protein, putative	other	organelle	-0.012628
PBANKA_0206300	centrin-1, putative	male	cell division	0.0502579
PBANKA_0207600	asparagine-rich antigen, putative	other	surface protein	0.368704
PBANKA_0208400	major facilitator superfamily-related transporter, putative	other	other	0.773228
PBANKA_0209100	thrombospondin-related sporozoite protein	other	other	1.53923	●
PBANKA_0209300	actin-related protein	female	cytoskeleton	-0.409471
PBANKA_0210900	dolichyl-diphosphooligosaccharide--protein glycosyltransferase subunit OST2, putative	other	other	0.346848
PBANKA_0211000	mitochondrial import inner membrane translocase subunit TIM50, putative	other	organelle	-0.0747814
PBANKA_0212000	conserved Plasmodium protein, unknown function	other	unknown	0.206557
PBANKA_0212600	conserved Plasmodium protein, unknown function	male	unknown	-0.0907179
PBANKA_0301800	condensin-2 complex subunit H2, putative	male	cell division	-0.0649621
PBANKA_0302500	hexose transporter	other	other	0.576123
PBANKA_0304800	serine repeat antigen 4	other	surface protein	1.33958	●
PBANKA_0304900	serine repeat antigen 3	other	surface protein	0.319678
PBANKA_0305200	conserved Plasmodium protein, unknown function	other	unknown	0.445534
PBANKA_0306000	6-cysteine protein P230p	male	surface protein	0.411732
PBANKA_0306900	Sec61-gamma subunit of protein translocation complex, putative	female	vesicular protein transport	0.559561
PBANKA_0309200	conserved Plasmodium protein, unknown function	other	unknown	0.0633998			●
PBANKA_0309400	conserved Plasmodium protein, unknown function	other	unknown	0.64384
PBANKA_0310800	RTR1 domain-containing protein, putative	other	transcription and translation	-0.0818177
PBANKA_0310900	T-complex protein 1 subunit theta, putative	other	chaperone	0.0972647			●
PBANKA_0313100	vacuolar protein sorting-associated protein 45, putative	other	vesicular protein transport	0.89747			●
PBANKA_0313500	TMEM121 domain-containing protein, putative	male	other	0.74215
PBANKA_0313600	conserved Plasmodium protein, unknown function	male	unknown	0.104324
PBANKA_0313700	conserved Plasmodium membrane protein, unknown function	other	surface protein	-0.186514
PBANKA_0314200	calcium-dependent protein kinase 1	other	kinase	0.133429
PBANKA_0314900	SUZ domain-containing protein, putative	other	nucreic acid binding	0.124315			●
PBANKA_0316000	replication factor C subunit 1, putative	male	DNA replication and repair	0.390141
PBANKA_0402100	spindle pole body protein, putative	male	cell division	0.620449
PBANKA_0402500	phosphatidylethanolamine-binding protein, putative	female	other	0.32826
PBANKA_0402700	inner membrane complex protein 1e	female	cytoskeleton	-0.224327
PBANKA_0403800	conserved Plasmodium membrane protein, unknown function	other	unknown	0.18944
PBANKA_0403900	conserved protein, unknown function	other	unknown	1.35974	●
PBANKA_0404300	P-loop containing nucleoside triphosphate hydrolase, putative	male	other	0.290286
PBANKA_0404600	activator of Hsp90 ATPase, putative	other	chaperone	0.422044
PBANKA_0404900	cytochrome c oxidase subunit ApiCOX35, putative	other	organelle	0.125201
PBANKA_0405000	ATP synthase-associated protein, putative	other	organelle	0.420969			●
PBANKA_0405200	T-complex protein 1 subunit beta, putative	other	chaperone	0.804519			●
PBANKA_0405600	microtubule-associated protein RP/EB family, putative	male	cytoskeleton	0.041044			●
PBANKA_0406000	conserved Plasmodium protein, unknown function	other	unknown	0.727465
PBANKA_0406100	conserved Plasmodium protein, unknown function	other	unknown	0.410259
PBANKA_0406200	conserved Plasmodium protein, unknown function	male	unknown	0.256232
PBANKA_0406500	T-complex protein 1 subunit eta, putative	other	chaperone	0.686623
PBANKA_0407400	serine/threonine protein kinase, putative	male	kinase	0.211299			●
PBANKA_0407600	asparagine synthetase [glutamine-hydrolyzing]	other	metabolism	0.634938
PBANKA_0409600	dolichyl-diphosphooligosaccharide--protein glycosyltransferase subunit OST1, putative	other	other	0.299716
PBANKA_0409700	plasmepsin VI, putative	female	proteolysis	0.92065			●
PBANKA_0410400	glycogen synthase kinase 3, putative	other	kinase	0.245471
PBANKA_0412200	conserved Plasmodium protein, unknown function	other	unknown	-0.0740214
PBANKA_0414200	conserved protein, unknown function	other	unknown	-0.0200968
PBANKA_0414300	kinetochore protein NUF2, putative	male	cell division	0.31462
PBANKA_0414400	formate-nitrite transporter, putative	other	other	0.917799
PBANKA_0415000	Maf-like protein, putative	male	cell division	0.208897
PBANKA_0415100	conserved Plasmodium protein, unknown function	other	secretory protein	0.614648			●
PBANKA_0415700	autophagy-related protein 3, putative	other	other	0.496719			●
PBANKA_0415800	WD repeat-containing protein 66, putative	male	other	-0.193287
PBANKA_0416000	high molecular weight rhoptry protein 3, putative	other	secretory protein	0.730636
PBANKA_0416700	bacterial histone-like protein, putative	other	other	0.594864
PBANKA_0417200	PH domain-containing protein	female	other	-0.396723
PBANKA_0417400	GTPase-activating protein, putative	other	other	0.315878
PBANKA_0417600	LCCL domain-containing protein	female	other	0.566914
PBANKA_0417700	alpha tubulin 1	other	cytoskeleton	0.514251
PBANKA_0501300	DNA polymerase delta catalytic subunit, putative	male	DNA replication and repair	0.775891
PBANKA_0502400	conserved Plasmodium protein, unknown function	male	unknown	0.0410404
PBANKA_0502600	peptidase, putative	other	proteolysis	0.631448
PBANKA_0502650	conserved Plasmodium protein, unknown function	female	unknown	-0.249961
PBANKA_0503500	zinc finger protein, putative	female	nucreic acid binding	0.304232
PBANKA_0504400	conserved Plasmodium protein, unknown function	female	unknown	0.304512
PBANKA_0504500	cytoplasmic dynein intermediate chain, putative	other	vesicular protein transport	1.15797	●
PBANKA_0505100	ADP-ribosylation factor, putative	other	other	0.663233
PBANKA_0505400	conserved Plasmodium protein, unknown function	male	unknown	-0.316579
PBANKA_0508600	conserved Plasmodium protein, unknown function	male	unknown	-0.343324			●
PBANKA_0508700	conserved Plasmodium protein, unknown function	other	unknown	0.395893
PBANKA_0509700	conserved Plasmodium protein, unknown function	male	unknown	0.246008
PBANKA_0509800	cytochrome c oxidase copper chaperone, putative	male	organelle	-0.788417
PBANKA_0510100	conserved protein, unknown function	other	unknown	0.216425
PBANKA_0510600	cell division cycle protein 20 homolog	male	cell division	0.191986
PBANKA_0511400	peroxiredoxin, putative	other	redox system	-0.260758
PBANKA_0512000	palmitoyltransferase DHHC10	female	other	0.816507
PBANKA_0515400	conserved Plasmodium protein, unknown function	other	unknown	0.114962
PBANKA_0516000	conserved Plasmodium protein, unknown function	female	unknown	-0.967567
PBANKA_0516100	conserved protein, unknown function	other	unknown	-0.41327
PBANKA_0519100	conserved Plasmodium protein, unknown function	other	unknown	0.446745
PBANKA_0519300	conserved Plasmodium protein, unknown function	other	unknown	0.086313
PBANKA_0520100	conserved Plasmodium protein, unknown function	female	unknown	0.729177
PBANKA_0521900	conserved Plasmodium protein, unknown function	male	unknown	-0.0488579
PBANKA_0522000	conserved Plasmodium protein, unknown function	other	unknown	-0.68051			●
PBANKA_0522700	alpha tubulin 2	male	cytoskeleton	0.975462			●
PBANKA_0524300	tryptophan-rich protein	other	other	0.552965			●
PBANKA_0600600	NIMA related kinase 3, putative	male	kinase	0.700276			●
PBANKA_0601900	high mobility group protein B1, putative	other	transcription and translation	-0.778208
PBANKA_0603650	conserved Plasmodium protein, unknown function	other	unknown	1.7753	●		●
PBANKA_0604300	tetratricopeptide repeat protein, putative	male	other	0.443546
PBANKA_0604400	targeted glyoxalase II, putative	other	metabolism	0.247538			●
PBANKA_0605800	LIMP protein	female	other	1.25291	●		●
PBANKA_0605900	conserved Plasmodium protein, unknown function	female	unknown	0.374265
PBANKA_0606400	conserved Plasmodium protein, unknown function	other	unknown	-0.499417
PBANKA_0606500	50S ribosomal protein L29, putative	other	ribosomal protein	-0.0680919
PBANKA_0607700	telomere repeat-binding zinc finger protein, putative	other	DNA replication and repair	0.23269
PBANKA_0608000	porphobilinogen deaminase	female	metabolism	-0.31974
PBANKA_0610200	DNA replication licensing factor MCM5, putative	male	DNA replication and repair	0.432841
PBANKA_0610700	conserved Plasmodium protein, unknown function	male	unknown	0.456742			●
PBANKA_0610900	HSP40, subfamily A, putative	other	chaperone	0.497636
PBANKA_0611400	pantothenate kinase 2, putative	other	metabolism	1.35619	●		●
PBANKA_0611500	conserved Plasmodium protein, unknown function	male	unknown	0.191378			●
PBANKA_0612400	conserved Plasmodium protein, unknown function	female	transcription and translation	0.35449
PBANKA_0613200	DNA polymerase alpha catalytic subunit A, putative	other	DNA replication and repair	0.737559			●
PBANKA_0615200	calcium-dependent protein kinase 4	male	kinase	0.34772			●
PBANKA_0616200	conserved Plasmodium protein, unknown function	male	unknown	1.55241	●		●
PBANKA_0616400	conserved protein, unknown function	female	unknown	0.277724
PBANKA_0616500	conserved protein, unknown function	other	unknown	-0.229464
PBANKA_0616600	ATP synthase F0 subunit a-like protein, putative	other	organelle	0.973161
PBANKA_0616700	NIMA related kinase 4	female	kinase	0.323019
PBANKA_0617000	LEM3/CDC50 family protein, putative	other	other	-0.244959
PBANKA_0619200	secreted ookinete protein, putative	other	secretory protein	0.214804
PBANKA_0620600	protein CPH1, putative	other	other	0.283431			●
PBANKA_0620700	conserved Plasmodium protein, unknown function	other	unknown	0.962789
PBANKA_0621000	dynactin subunit 5, putative	other	vesicular protein transport	0.832148
PBANKA_0621100	proteasome assembly chaperone 4, putative	other	proteolysis	1.88842	●
PBANKA_0622000	conserved Plasmodium protein, unknown function	male	unknown	-0.53067
PBANKA_0623100	tryptophan-rich protein	other	other	0.583346
PBANKA_0702700	rhomboid protease ROM3	female	other	0.443969			●
PBANKA_0702800	protein disulfide isomerase	other	chaperone	0.473296
PBANKA_0703300	conserved Plasmodium protein, unknown function	female	unknown	0.184042
PBANKA_0704300	SPRY domain, putative	other	other	0.383214
PBANKA_0704700	conserved Plasmodium protein, unknown function	female	unknown	0.0633009
PBANKA_0706500	exonuclease, putative	other	metabolism	0.409444
PBANKA_0706600	conserved Plasmodium protein, unknown function	other	unknown	0.15278
PBANKA_0708200	conserved Plasmodium protein, unknown function	male	unknown	-0.0643693
PBANKA_0708400	small nuclear ribonucleoprotein G, putative	other	transcription and translation	0.205729
PBANKA_0709800	conserved Plasmodium protein, unknown function	other	unknown	0.643046
PBANKA_0710200	conserved protein, unknown function	other	unknown	0.569456
PBANKA_0710900	U6 snRNA-associated Sm-like protein LSm3, putative	other	transcription and translation	0.843601
PBANKA_0711900	heat shock protein 70	other	chaperone	0.191665			●
PBANKA_0712300	zinc finger protein, putative	other	nucreic acid binding	-0.171804
PBANKA_0712600	14-3-3 protein	other	other	0.33745			●
PBANKA_0713200	conserved protein, unknown function	female	unknown	0.735441			●
PBANKA_0716000	structural maintenance of chromosomes protein 3, putative	other	cell division	0.222341
PBANKA_0716600	acylated pleckstrin-homology domain-containing protein, putative	other	other	0.135292
PBANKA_0716700	GTP-binding protein, putative	other	other	-0.0797769
PBANKA_0717800	60S ribosomal protein L15, putative	other	ribosomal protein	0.276407
PBANKA_0718300	DNA helicase MCM9, putative	other	DNA replication and repair	2.25909	●		●
PBANKA_0718400	histone acetyltransferase, putative	other	transcription and translation	-0.372232
PBANKA_0718700	CDGSH iron-sulfur domain-containing protein, putative	other	organelle	0.346569
PBANKA_0718800	small GTP-binding protein sar1, putative	other	vesicular protein transport	0.842246			●
PBANKA_0719300	bifunctional dihydrofolate reductase-thymidylate synthase, putative	other	metabolism	0.724076			●
PBANKA_0720900	MOLO1 domain-containing protein, putative	female	other	-0.469241
PBANKA_0721000	conserved protein, unknown function	other	unknown	0.129566
PBANKA_0801100	conserved Plasmodium protein, unknown function	other	unknown	0.33544
PBANKA_0801300	conserved protein, unknown function	other	unknown	-0.217572
PBANKA_0802700	mRNA cap guanine-N7 methyltransferase, putative	other	transcription and translation	0.299346
PBANKA_0802800	conserved Plasmodium protein, unknown function	male	unknown	0.410133
PBANKA_0803500	ATP synthase subunit C, putative	other	organelle	0.609075
PBANKA_0803600	importin-7, putative	other	vesicular protein transport	0.60632
PBANKA_0804600	AAA family ATPase, putative	other	other	-0.145146
PBANKA_0807700	kinesin-5, putative	male	vesicular protein transport	0.0446095
PBANKA_0808200	proteasome subunit alpha type-3, putative	other	proteolysis	0.334793
PBANKA_0808380	conserved Plasmodium protein, unknown function	other	unknown	1.64844
PBANKA_0809700	conserved protein, unknown function	other	unknown	0.499325			●
PBANKA_0811200	SET domain protein, putative	other	other	0.471294
PBANKA_0811300	exportin-7, putative	other	vesicular protein transport	0.426398
PBANKA_0811600	selenide water dikinase, putative	other	metabolism	-0.143026
PBANKA_0812000	DNA primase large subunit, putative	other	DNA replication and repair	0.75503
PBANKA_0812600	conserved Plasmodium protein, unknown function	female	unknown	-0.673998
PBANKA_0813400	alkaline phosphatase, putative	other	metabolism	0.381728
PBANKA_0813500	SAP domain-containing protein, putative	other	other	-0.0993148
PBANKA_0813700	conserved Plasmodium protein, unknown function	other	unknown	-0.531712
PBANKA_0813800	tRNA (adenine(58)-N(1))-methyltransferase non-catalytic subunit TRM6, putative	other	transcription and translation	-0.0147027
PBANKA_0814800	conserved Plasmodium protein, unknown function	other	unknown	1.01386
PBANKA_0815500	conserved Plasmodium protein, unknown function	male	unknown	-0.0398242
PBANKA_0818400	conserved Plasmodium protein, unknown function	other	unknown	0.78457
PBANKA_0818900	endoplasmic reticulum chaperone BiP, putative	other	chaperone	0.72302
PBANKA_0819700	dihydrouridine synthase, putative	other	transcription and translation	0.633646
PBANKA_0820200	thioredoxin-like protein 1, putative	female	redox system	0.902313
PBANKA_0820300	protein disulfide isomerase, putative	other	chaperone	0.184609
PBANKA_0820500	dolichyl-diphosphooligosaccharide--protein glycosyltransferase subunit WBP1, putative	other	other	2.04967	●		●
PBANKA_0821900	ubiquitin-conjugating enzyme E2, putative	other	proteolysis	1.34526	●
PBANKA_0823200	conserved protein, unknown function	female	unknown	-0.227495			●
PBANKA_0824400	cyclin-dependent kinases regulatory subunit, putative	other	cell division	0.803677
PBANKA_0824700	thioredoxin reductase, putative	male	redox system	0.595529
PBANKA_0825400	conserved Plasmodium protein, unknown function	other	unknown	0.226643			●
PBANKA_0825500	conserved Plasmodium protein, unknown function	female	unknown	-0.499909			●
PBANKA_0826000	ribosomal RNA-processing protein 8, putative	other	transcription and translation	1.35428	●
PBANKA_0826200	protein phosphatase-beta, putative	other	other	0.315829
PBANKA_0827300	tetratricopeptide repeat protein, putative	male	other	0.3489
PBANKA_0828400	RNA-binding protein, putative	other	nucreic acid binding	-0.418566			●
PBANKA_0828900	conserved Plasmodium protein, unknown function	male	unknown	-0.724619
PBANKA_0830200	high molecular weight rhoptry protein 2	other	secretory protein	0.641005
PBANKA_0830300	conserved protein, unknown function	other	unknown	0.88637
PBANKA_0830900	leucine-rich repeat protein	male	other	0.196765
PBANKA_0832500	PIH1 domain-containing protein, putative	male	transcription and translation	-0.0533313			●
PBANKA_0832700	adenylate kinase-like protein 2, putative	male	metabolism	1.41707	●		●
PBANKA_0832800	conserved Plasmodium protein, unknown function	other	unknown	0.45453
PBANKA_0833000	profilin	other	cytoskeleton	1.46973	●
PBANKA_0833300	palmitoyltransferase DHHC6, putative	other	other	0.32593
PBANKA_0901900	tubulin--tyrosine ligase, putative	female	cytoskeleton	0.30419
PBANKA_0902300	conserved Plasmodium protein, unknown function	female	unknown	0.42854
PBANKA_0903300	bicoid-interacting protein BIN3, putative	other	other	-0.193646			●
PBANKA_0903400	TMEM65 domain-containing protein, putative	other	other	0.206171
PBANKA_0903600	dynamin-like protein, putative	other	vesicular protein transport	0.388042
PBANKA_0904700	60S ribosomal protein L41, putative	other	ribosomal protein	0.185288
PBANKA_0907200	EELM2 domain-containing protein, putative	other	other	-0.00869843
PBANKA_0909500	AAA family ATPase, putative	female	other	0.0537337
PBANKA_0910800	conserved Plasmodium protein, unknown function	male	unknown	0.256702			●
PBANKA_0910900	sporozoite surface protein essential for liver stage development	male	surface protein	1.00177	●
PBANKA_0911200	apicoplast ribosomal protein S14p/S29e precursor, putative	other	organelle	0.449543
PBANKA_0911700	subtilisin-like protease 2	male	secretory protein	0.485856
PBANKA_0912500	conserved Plasmodium protein, unknown function	female	unknown	0.890052
PBANKA_0913000	condensin-2 complex subunit D3, putative	male	cell division	0.465518
PBANKA_0913100	conserved protein, unknown function	other	unknown	-0.0279086
PBANKA_0914900	conserved Plasmodium protein, unknown function	other	unknown	0.430766
PBANKA_0915600	aquaglyceroporin	other	other	1.5335	●
PBANKA_0916700	conserved Plasmodium protein, unknown function	female	unknown	0.254968			●
PBANKA_0917200	RNA-binding protein s1, putative	other	nucreic acid binding	-0.0199465
PBANKA_0917400	armadillo repeat protein PF16	other	cytoskeleton	0.214445
PBANKA_0918600	phosphatidylinositol-4-phosphate 5-kinase, putative	other	other	-0.419973
PBANKA_0918700	A/G-specific adenine glycosylase, putative	other	DNA replication and repair	-0.0973838
PBANKA_0918800	rRNA (cytosine-C(5))-methyltransferase, putative	other	transcription and translation	0.384937
PBANKA_0920500	conserved Plasmodium protein, unknown function	other	unknown	0.402955
PBANKA_0921900	WD repeat-containing protein, putative	other	other	0.721686
PBANKA_0922900	mitochondrial import inner membrane translocase subunit TIM44, putative	other	organelle	0.0739927
PBANKA_0923800	pyruvate dehydrogenase E1 component subunit alpha	other	metabolism	0.481808
PBANKA_0923900	U6 snRNA-associated Sm-like protein LSm1, putative	other	transcription and translation	0.379843
PBANKA_0927500	conserved Plasmodium protein, unknown function	male	unknown	-0.029804
PBANKA_0929000	tRNA m(1)G methyltransferase, putative	other	transcription and translation	-0.0482183
PBANKA_0929100	acyl-CoA-binding protein, putative	other	other	0.270845
PBANKA_0929200	conserved protein, unknown function	other	unknown	0.30498
PBANKA_0929300	actin-related protein 2/3 complex subunit 1, putative	other	cytoskeleton	0.683459
PBANKA_0929700	haloacid dehalogenase-like hydrolase, putative	other	other	-0.156886
PBANKA_0932600	conserved protein, unknown function	female	unknown	0.180511
PBANKA_0933800	conserved Plasmodium protein, unknown function	other	unknown	0.316095
PBANKA_0934700	conserved Plasmodium protein, unknown function	male	unknown	-0.404156			●
PBANKA_0934900	conserved Plasmodium protein, unknown function	male	unknown	0.898518
PBANKA_0935000	ATPase, putative	male	other	0.566587
PBANKA_0935500	conserved Plasmodium protein, unknown function	other	unknown	0.0329048
PBANKA_0936500	replication factor C subunit 5, putative	male	DNA replication and repair	0.508218			●
PBANKA_0937700	60S ribosomal protein L36, putative	other	ribosomal protein	-0.235465
PBANKA_0937900	conserved Plasmodium protein, unknown function	male	unknown	-0.423319
PBANKA_0938400	endoplasmic reticulum-resident calcium binding protein, putative	other	other	0.383328			●
PBANKA_0938800	conserved Plasmodium protein, unknown function	other	unknown	-0.0218731			●
PBANKA_0940000	conserved Plasmodium protein, unknown function	female	unknown	0.299247
PBANKA_0941800	histone H2B, putative	other	chromatin	-0.290412
PBANKA_0942100	metabolite/drug transporter, putative	other	other	0.0156284			●
PBANKA_0942200	DNA-directed RNA polymerase III subunit RPC8, putative	other	transcription and translation	1.54427	●
PBANKA_0942300	radial spoke head protein, putative	male	cytoskeleton	-0.152249
PBANKA_0942400	WD repeat-containing protein, putative	male	other	0.970841
PBANKA_1002100	6-cysteine protein P36	female	surface protein	0.241512
PBANKA_1002600	6-cysteine protein P41, putative	other	surface protein	2.07421			●
PBANKA_1005300	conserved Plasmodium protein, unknown function	other	unknown	0.123798
PBANKA_1005400	conserved Plasmodium protein, unknown function	other	unknown	0.314357
PBANKA_1007800	exosome complex component RRP4, putative	other	transcription and translation	0.679244
PBANKA_1009700	ribonuclease H2 subunit B, putative	male	DNA replication and repair	0.0667937
PBANKA_1011700	conserved Plasmodium protein, unknown function	male	unknown	-0.116434			●
PBANKA_1012800	voltage-dependent anion-selective channel protein, putative	other	other	1.02577	●
PBANKA_1012900	SNARE protein, putative	other	vesicular protein transport	0.337147
PBANKA_1013900	PhIL1 interacting protein PIP3, putative	male	cytoskeleton	-0.780658
PBANKA_1015100	conserved Plasmodium protein, unknown function	other	unknown	-0.654846
PBANKA_1015500	AP2 domain transcription factor AP2-O3	other	transcription and translation	-3.81715
PBANKA_1015800	conserved Plasmodium protein, unknown function	other	unknown	0.450401			●
PBANKA_1017100	DNA mismatch repair protein MSH2, putative	other	DNA replication and repair	1.53061	●
PBANKA_1017200	conserved Plasmodium protein, unknown function	other	unknown	0.325912
PBANKA_1018600	60S ribosomal protein L21, putative	other	ribosomal protein	0.217969
PBANKA_1020100	serine/threonine protein phosphatase 7	other	other	0.730854			●
PBANKA_1021200	conserved Plasmodium protein, unknown function	female	unknown	0.515206
PBANKA_1026200	NADP-specific glutamate dehydrogenase, putative	other	redox system	0.795253
PBANKA_1026300	conserved protein, unknown function	other	unknown	-0.0183018
PBANKA_1028000	ubiquitin carboxyl-terminal hydrolase, putative	other	other	0.00772718
PBANKA_1029400	conserved Plasmodium protein, unknown function	male	unknown	-1.08924		●	●
PBANKA_1029500	conserved Plasmodium protein, unknown function	male	unknown	-1.07669		●	●
PBANKA_1029600	conserved Plasmodium protein, unknown function	male	unknown	-1.57463		●	●
PBANKA_1030200	conserved Plasmodium protein, unknown function	other	unknown	0.538246			●
PBANKA_1030500	mini-chromosome maintenance complex-binding protein, putative	other	DNA replication and repair	0.432927
PBANKA_1031600	ribosome maturation protein SBDS, putative	other	transcription and translation	-0.0274819
PBANKA_1032400	alpha/beta hydrolase, putative	other	other	0.120862			●
PBANKA_1033700	conserved Plasmodium protein, unknown function	male	unknown	-0.0141335
PBANKA_1035400	glideosome associated protein with multiple membrane spans 3, putative	female	cytoskeleton	0.57335
PBANKA_1038800	conserved Plasmodium protein, unknown function	other	unknown	-0.642306
PBANKA_1102800	4-diphosphocytidyl-2-C-methyl-D-erythritol kinase, putative	other	metabolism	1.44592	●
PBANKA_1102900	conserved Plasmodium protein, unknown function	male	unknown	-0.302003
PBANKA_1103300	myosin B	other	cytoskeleton	0.919532
PBANKA_1103700	AN1-type zinc finger protein, putative	other	nucreic acid binding	0.647965
PBANKA_1103800	ATP-dependent RNA helicase DDX27, putative	other	transcription and translation	0.779956
PBANKA_1104900	UDP-N-acetylglucosamine transporter, putative	male	organelle	0.21464
PBANKA_1105200	conserved protein, unknown function	other	unknown	-0.161043
PBANKA_1106000	conserved Plasmodium protein, unknown function	female	unknown	-0.485369
PBANKA_1106300	GTPase-activating protein, putative	other	other	0.58953
PBANKA_1106700	60S ribosomal protein L4, putative	other	ribosomal protein	0.346255
PBANKA_1108000	conserved protein, unknown function	male	unknown	0.418523			●
PBANKA_1108500	conserved Plasmodium protein, unknown function	female	unknown	0.294468			●
PBANKA_1109600	conserved Plasmodium protein, unknown function	male	unknown	0.224049
PBANKA_1110700	stearoyl-CoA desaturase, putative	other	metabolism	0.366701
PBANKA_1113300	deoxyribodipyrimidine photo-lyase, putative	other	DNA replication and repair	0.835941
PBANKA_1114400	inositol polyphosphate multikinase, putative	other	other	0.66364
PBANKA_1114500	conserved Plasmodium protein, unknown function	other	unknown	0.923691
PBANKA_1115100	amino acid transporter, putative	other	other	0.0498218
PBANKA_1117100	histone H3 variant, putative	other	chromatin	0.728912
PBANKA_1117400	conserved protein, unknown function	other	unknown	-0.544294
PBANKA_1117700	malate dehydrogenase, putative	other	metabolism	1.16872	●
PBANKA_1118700	acyl-CoA synthetase, putative	other	metabolism	0.235959
PBANKA_1118800	conserved Plasmodium protein, unknown function	other	unknown	-0.0825832
PBANKA_1119900	DnaJ protein, putative	male	chaperone	0.0113238
PBANKA_1120100	conserved Plasmodium protein, unknown function	female	unknown	0.264283			●
PBANKA_1120400	inner membrane complex protein 1j, putative	female	cytoskeleton	-0.0824905
PBANKA_1122400	superoxide dismutase [Fe], putative	other	redox system	0.920836
PBANKA_1122500	conserved Plasmodium protein, unknown function	other	unknown	0.199229
PBANKA_1122900	hexokinase, putative	other	metabolism	1.16587	●
PBANKA_1123100	conserved Plasmodium protein, unknown function	female	unknown	-0.0478214
PBANKA_1123200	CPW-WPC family protein	female	surface protein	0.986982
PBANKA_1123800	GAS8-like protein, putative	male	vesicular protein transport	-0.0633345
PBANKA_1125300	conserved Plasmodium protein, unknown function	male	unknown	-0.118068
PBANKA_1126500	acetyl-CoA synthetase, putative	other	metabolism	0.567723
PBANKA_1126600	ribonuclease P protein subunit p29, putative	other	transcription and translation	-0.0131214
PBANKA_1126800	HECT-domain (ubiquitin-transferase), putative	female	proteolysis	-0.123373
PBANKA_1129600	TPH domain-containing protein, putative	male	cytoskeleton	-2.40954		●
PBANKA_1129900	conserved Plasmodium protein, unknown function	other	unknown	0.419511
PBANKA_1130000	Ran-binding protein, putative	other	vesicular protein transport	0.194783
PBANKA_1131000	V-type proton ATPase 21 kDa proteolipid subunit, putative	other	vesicular protein transport	0.390699
PBANKA_1131700	RAP protein, putative	other	other	0.0779392
PBANKA_1131800	histone-lysine N-methyltransferase, putative	other	chromatin	0.00448725
PBANKA_1132600	ubiquitin-conjugating enzyme E2, putative	other	proteolysis	0.429992
PBANKA_1135100	40S ribosomal protein S15, putative	other	ribosomal protein	0.606496
PBANKA_1135500	high mobility group protein B4, putative	male	transcription and translation	0.914729			●
PBANKA_1135600	exosome complex exonuclease RRP44, putative	other	transcription and translation	1.28704	●
PBANKA_1135800	conserved Plasmodium protein, unknown function	other	unknown	0.44063
PBANKA_1137400	conserved Plasmodium protein, unknown function	female	unknown	0.526482
PBANKA_1137500	actin-depolymerizing factor 2	male	cytoskeleton	0.55937
PBANKA_1137900	proliferating cell nuclear antigen 1, putative	male	DNA replication and repair	0.43074
PBANKA_1138600	conserved protein, unknown function	female	unknown	0.223084			●
PBANKA_1141400	DNA topoisomerase 6 subunit B, putative	other	DNA replication and repair	0.223486
PBANKA_1142800	conserved protein, unknown function	other	unknown	0.318822			●
PBANKA_1143100	CLAMP domain-containing protein, putative	male	other	0.0203622
PBANKA_1143700	secreted ookinete protein, putative	female	secretory protein	0.802018
PBANKA_1201400	conserved protein, unknown function	other	unknown	0.256811			●
PBANKA_1202000	inner membrane complex protein 1c	female	cytoskeleton	-0.285799
PBANKA_1204400	DNA/RNA-binding protein Alba 3, putative	other	nucreic acid binding	0.3656
PBANKA_1205400	rho GTPase-activating protein, putative	male	other	0.263503			●
PBANKA_1206900	tubulin beta chain, putative	male	cytoskeleton	0.759157
PBANKA_1207800	metalloprotease, putative	other	proteolysis	1.30416	●		●
PBANKA_1208600	DNA2/NAM7 helicase, putative	other	transcription and translation	0.0611482
PBANKA_1209200	50S ribosomal protein L22, mitochondrial, putative	other	ribosomal protein	0.277795
PBANKA_1209300	conserved Plasmodium protein, unknown function	other	unknown	0.53728
PBANKA_1209400	inner membrane complex sub-compartment protein 1	other	cytoskeleton	0.164752
PBANKA_1210300	heme oxygenase, putative	other	metabolism	-0.104781
PBANKA_1210400	RING zinc finger protein, putative	male	proteolysis	0.184293
PBANKA_1212000	conserved Plasmodium protein, unknown function	other	unknown	0.0522516
PBANKA_1214000	heat shock protein 60, putative	other	chaperone	0.550236
PBANKA_1214300	enolase, putative	other	metabolism	0.898231
PBANKA_1214900	conserved Plasmodium protein, unknown function	other	unknown	0.462115			●
PBANKA_1217100	protein kinase, putative	male	kinase	1.58927	●
PBANKA_1218800	ABC transporter I family member 1, putative	other	other	0.25908
PBANKA_1220500	conserved protein, unknown function	other	unknown	0.436778
PBANKA_1221400	protein transport protein USE1, putative	other	vesicular protein transport	0.611592
PBANKA_1221500	50S ribosomal protein L1, mitochondrial, putative	other	ribosomal protein	-0.170116
PBANKA_1222500	plasmepsin X, putative	other	proteolysis	0.629048
PBANKA_1223200	coenzyme Q-binding protein COQ10 homolog, mitochondrial, putative	female	organelle	0.313848
PBANKA_1223300	ras-related protein Rab-18, putative	other	vesicular protein transport	0.395835			●
PBANKA_1223400	conserved Plasmodium protein, unknown function	other	unknown	-0.173488
PBANKA_1223500	DNA helicase PSH3, putative	other	other	2.03412	●
PBANKA_1223800	V-type proton ATPase subunit a, putative	other	vesicular protein transport	0.239249
PBANKA_1224300	UDP-N-acetylglucosamine transferase subunit ALG13, putative	other	other	0.187005
PBANKA_1227400	serine/threonine protein phosphatase 2B catalytic subunit A	male	other	0.368407			●
PBANKA_1228300	lysine-specific histone demethylase, putative	female	transcription and translation	0.704467			●
PBANKA_1228900	von Willebrand factor A domain-related protein	female	secretory protein	1.38191	●
PBANKA_1229100	pre-mRNA-splicing factor CWF7, putative	other	transcription and translation	-0.0850209
PBANKA_1231200	phosducin-like protein 1, putative	other	other	-0.405224			●
PBANKA_1231300	major facilitator superfamily domain-containing protein, putative	female	other	0.310306
PBANKA_1231700	60S ribosomal protein L2, putative	other	ribosomal protein	0.444224
PBANKA_1232200	FACT complex subunit SPT16	male	transcription and translation	0.435419
PBANKA_1233400	WD repeat-containing protein 26, putative	other	other	0.27973
PBANKA_1233600	secreted ookinete protein, putative	female	secretory protein	1.07134	●		●
PBANKA_1234100	protoheme IX farnesyltransferase, putative	other	other	0.1404
PBANKA_1234600	EELM2 domain-containing protein, putative	other	other	0.664091
PBANKA_1234700	conserved protein, unknown function	other	unknown	-0.403384			●
PBANKA_1234800	40S ribosomal protein S9, putative	other	ribosomal protein	0.381763
PBANKA_1238500	conserved Plasmodium protein, unknown function	other	unknown	0.410268
PBANKA_1242000	ubiquitin carboxyl-terminal hydrolase 14, putative	other	other	0.859658
PBANKA_1242800	eukaryotic translation initiation factor 3 subunit E, putative	other	transcription and translation	0.162135
PBANKA_1243900	conserved Plasmodium protein, unknown function	male	unknown	0.557267
PBANKA_1244300	RING zinc finger protein, putative	other	proteolysis	0.413757			●
PBANKA_1300700	LCCL domain-containing protein	female	other	0.647205
PBANKA_1301400	proteasome subunit alpha type-1, putative	other	proteolysis	0.39233
PBANKA_1303800	triosephosphate isomerase, putative	other	metabolism	0.427874			●
PBANKA_1303900	conserved Plasmodium protein, unknown function	female	unknown	-0.055652			●
PBANKA_1304000	conserved Plasmodium protein, unknown function	male	unknown	0.275854			●
PBANKA_1305000	conserved Plasmodium protein, unknown function	other	unknown	0.212358			●
PBANKA_1308700	conserved protein, unknown function	other	unknown	-0.786819
PBANKA_1309900	M17 leucyl aminopeptidase, putative	other	proteolysis	0.238623
PBANKA_1311700	multidrug resistance protein 2, putative	other	other	1.19019	●		●
PBANKA_1312800	CLASP domain-containing protein, putative	other	other	0.134078
PBANKA_1312900	conserved Plasmodium protein, unknown function	female	unknown	-0.194434
PBANKA_1313700	serine/threonine protein kinase, putative	other	kinase	0.0915081
PBANKA_1315400	calcineurin subunit B, putative	other	other	0.338925
PBANKA_1317200	NAD(P) transhydrogenase, putative	female	organelle	0.297601
PBANKA_1318500	conserved Plasmodium protein, unknown function	female	unknown	-0.212139
PBANKA_1318600	conserved protein, unknown function	female	unknown	0.381061
PBANKA_1319600	polyprenol reductase, putative	other	other	0.130603
PBANKA_1320700	signal peptide peptidase, putative	other	other	0.132489			●
PBANKA_1320900	thioredoxin 1, putative	other	redox system	0.814504
PBANKA_1325400	conserved Plasmodium protein, unknown function	female	unknown	-0.324546			●
PBANKA_1325500	conserved Plasmodium protein, unknown function	female	unknown	0.0815444
PBANKA_1326800	replication factor C subunit 3, putative	male	DNA replication and repair	0.441441
PBANKA_1329100	plasmepsin VIII	female	proteolysis	-0.297449
PBANKA_1329200	dynein beta chain, putative	male	vesicular protein transport	0.523916
PBANKA_1331800	derlin-1, putative	other	proteolysis	0.238475
PBANKA_1333700	cGMP-specific 3',5'-cyclic phosphodiesterase delta	female	other	0.420689
PBANKA_1334700	transmembrane protein 43, putative	female	other	0.188492
PBANKA_1334800	conserved Plasmodium protein, unknown function	female	unknown	0.389467
PBANKA_1337600	conserved Plasmodium protein, unknown function	male	unknown	0.192499
PBANKA_1338100	conserved protein, unknown function	female	unknown	1.02798	●
PBANKA_1341400	conserved Plasmodium protein, unknown function	male	unknown	0.714199
PBANKA_1341700	conserved Plasmodium protein, unknown function	other	unknown	0.043668
PBANKA_1344800	conserved Plasmodium protein, unknown function	other	unknown	0.864959
PBANKA_1345200	conserved Plasmodium protein, unknown function	other	unknown	1.55554	●
PBANKA_1346600	glutamine--tRNA ligase, putative	other	transcription and translation	0.405592
PBANKA_1346700	60S ribosomal protein L23, putative	other	ribosomal protein	0.889622
PBANKA_1348700	RING zinc finger protein, putative	other	proteolysis	-0.234665
PBANKA_1348900	chaperone binding protein, putative	other	chaperone	0.00895399
PBANKA_1349300	conserved Plasmodium protein, unknown function	male	unknown	0.0163393			●
PBANKA_1349400	DNA replication complex GINS protein, putative	male	DNA replication and repair	0.0997775
PBANKA_1351400	conserved Plasmodium protein, unknown function	other	unknown	0.68976			●
PBANKA_1352100	SprT-like domain-containing protein, putative	male	DNA replication and repair	-0.421486			●
PBANKA_1352200	conserved Plasmodium protein, unknown function	male	unknown	0.0204994
PBANKA_1354200	mitochondrial pyruvate carrier protein 1, putative	female	organelle	0.823612
PBANKA_1354400	60S ribosomal protein L18, putative	other	ribosomal protein	0.148678
PBANKA_1354500	60S ribosomal protein L18-2, putative	other	ribosomal protein	1.07109	●
PBANKA_1355700	myosin A	female	cytoskeleton	0.019808
PBANKA_1356300	CDT1-like protein, putative	other	organelle	0.267337
PBANKA_1356400	DNA repair protein RAD5, putative	male	DNA replication and repair	0.387657
PBANKA_1357900	conserved Plasmodium protein, unknown function	female	unknown	0.234926			●
PBANKA_1359500	conserved protein, unknown function	female	unknown	0.146687
PBANKA_1360300	DNA/RNA-binding protein Alba 4, putative	other	nucreic acid binding	0.32756
PBANKA_1361500	WD repeat-containing protein 16, putative	male	other	0.190814
PBANKA_1361600	E1-E2 ATPase, putative	male	other	0.265357
PBANKA_1364100	conserved Plasmodium protein, unknown function	other	unknown	0.30742
PBANKA_1364200	60S ribosomal protein L17, putative	other	ribosomal protein	0.506467
PBANKA_1365200	thioredoxin-related protein, putative	other	redox system	0.130237
PBANKA_1400600	cytoadherence linked asexual protein, putative	other	surface protein	1.12284			●
PBANKA_1400700	Plasmodium exported protein, unknown function	other	other	0.691
PBANKA_1404400	conserved Plasmodium protein, unknown function	other	unknown	0.133747			●
PBANKA_1406900	conserved Plasmodium protein, unknown function	other	unknown	-0.241368
PBANKA_1408500	ATP synthase subunit O, mitochondrial, putative	other	organelle	-0.0871072			●
PBANKA_1410950	apical ring associated protein 1	female	cytoskeleton	0.717592
PBANKA_1412600	telomerase reverse transcriptase	other	DNA replication and repair	0.244327
PBANKA_1413300	ubiquitin-like protein, putative	male	proteolysis	0.472853
PBANKA_1414500	protein kinase, putative	female	kinase	0.584329			●
PBANKA_1414800	conserved Plasmodium protein, unknown function	female	unknown	0.30462
PBANKA_1414900	SAS6-like protein	female	cytoskeleton	0.202829			●
PBANKA_1415100	choline-phosphate cytidylyltransferase	other	metabolism	0.298898			●
PBANKA_1415600	DNA replication licensing factor MCM4, putative	male	DNA replication and repair	0.442173			●
PBANKA_1417500	conserved Plasmodium protein, unknown function	other	unknown	0.443021
PBANKA_1420600	histone H2B variant, putative	other	chromatin	0.669403
PBANKA_1421500	conserved Plasmodium protein, unknown function	female	unknown	-0.274283			●
PBANKA_1422300	FAD-dependent monooxygenase, putative	other	metabolism	0.470682
PBANKA_1423100	phospholipase DDHD1, putative	other	metabolism	-0.139801
PBANKA_1427100	aquaporin, putative	female	other	-0.108985
PBANKA_1429400	dynein light chain 1, putative	male	vesicular protein transport	0.414627
PBANKA_1430900	SUN domain-containing protein, putative	male	other	0.118551			●
PBANKA_1431050	10 kDa chaperonin, putative	other	chaperone	1.22013	●
PBANKA_1432200	male development gene 1	other	other	0.143492
PBANKA_1432700	meiotic recombination protein SPO11, putative	female	DNA replication and repair	0.463602
PBANKA_1432800	multiple RNA-binding domain-containing protein 1, putative	other	nucreic acid binding	0.471028
PBANKA_1435200	zinc finger protein, putative	female	nucreic acid binding	0.485306
PBANKA_1436800	protein TSSC1, putative	other	other	1.28056	●		●
PBANKA_1437300	endoplasmin, putative	other	chaperone	0.156236
PBANKA_1437700	conserved Plasmodium protein, unknown function	female	unknown	-0.680783
PBANKA_1437800	conserved Plasmodium protein, unknown function	other	unknown	-0.069324
PBANKA_1441100	haloacid dehalogenase-like hydrolase, putative	other	other	0.165679
PBANKA_1442300	conserved Plasmodium protein, unknown function	male	unknown	0.371152			●
PBANKA_1443000	NIMA related kinase 1, putative	male	kinase	0.472372
PBANKA_1443900	conserved Plasmodium protein, unknown function	other	unknown	-0.330227
PBANKA_1444100	T-complex protein 1 subunit gamma, putative	other	chaperone	1.49072	●		●
PBANKA_1444900	vacuolar transporter chaperone, putative	other	chaperone	0.396471			●
PBANKA_1445700	conserved Plasmodium protein, unknown function	female	unknown	1.2315	●
PBANKA_1445900	conserved Plasmodium protein, unknown function	other	unknown	0.0907331
PBANKA_1447200	CG2-related protein, putative	other	other	0.252045
PBANKA_1447300	conserved Plasmodium protein, unknown function	other	unknown	-0.0519189
PBANKA_1449300	upregulated in late gametocytes ULG8, putative	female	surface protein	-0.00814753
PBANKA_1451100	conserved Plasmodium protein, unknown function	female	unknown	-0.518267
PBANKA_1451500	conserved Plasmodium protein, unknown function	female	unknown	0.328741
PBANKA_1452100	conserved Plasmodium protein, unknown function	other	unknown	0.158045
PBANKA_1453900	conserved protein, unknown function	female	unknown	0.440074
PBANKA_1454000	DNA gyrase subunit B, putative	other	DNA replication and repair	0.705551
PBANKA_1454100	ATP-dependent zinc metalloprotease FTSH 1, putative	other	proteolysis	1.51475	●
PBANKA_1454600	conserved Plasmodium protein, unknown function	other	unknown	0.509568
PBANKA_1457000	ubiquitin-conjugating enzyme E2, putative	other	proteolysis	0.0331822
PBANKA_1458300	kinesin-13, putative	male	vesicular protein transport	0.431784
PBANKA_1459300	actin I	other	cytoskeleton	0.300467			●
PBANKA_1459500	myosin A tail domain interacting protein MTIP, putative	female	cytoskeleton	0.534753			●
PBANKA_1459800	conserved Plasmodium protein, unknown function	other	unknown	0.574973
PBANKA_1460500	serine/threonine protein kinase, putative	other	kinase	0.351369
PBANKA_1461200	conserved protein, unknown function	other	unknown	0.182224
PBANKA_1461300	conserved Plasmodium protein, unknown function	female	unknown	-0.622116
PBANKA_1461400	bax inhibitor 1, putative	other	other	0.450443
PBANKA_1463700	DNA repair protein rhp16, putative	male	DNA replication and repair	0.161777
PBANKA_1463900	HSP20-like chaperone, putative	female	chaperone	0.288326
