# Supplementary material for: PbAP2-FG2 and PbAP2R-2 function together as a transcriptional repressor complex essential for Plasmodium female development
Source: PLoS Pathog. 2023 Feb 13;19(2):e1010890. doi: 10.1371/journal.ppat.1010890 (PMC9956629; doi:10.1371/journal.ppat.1010890)
Supplement: S4 Table — (A) Peaks in Experiment 1. (B) Peaks in Experiment 2. (XLSX) [file ppat.1010890.s008.xlsx]

## Sheet: Experiment 1
S4A Table List of peaks and target genesidentified in the ChIP-seq experiments of PbAP2R-2 <Peaks in Experiment 1>
chr	start	end	abs_summit	idr
PbANKA_09_v3	472413	473398	472868	0.0015681
PbANKA_13_v3	2308567	2309668	2308996	0.00168933
PbANKA_11_v3	1614694	1616338	1615509	0.00199778
PbANKA_09_v3	1509928	1513951	1511106	0.00212224
PbANKA_03_v3	658810	659435	658876	0.00225491
PbANKA_08_v3	441381	443135	442310	0.00230283
PbANKA_12_v3	691037	692054	691780	0.0024568
PbANKA_04_v3	662690	663645	663096	0.00250852
PbANKA_05_v3	21	92	67	0.00255709
PbANKA_12_v3	679078	682227	681569	0.00270847
PbANKA_13_v3	165925	167701	166721	0.00273726
PbANKA_13_v3	498389	500034	498874	0.00273861
PbANKA_11_v3	1458940	1459789	1459354	0.00304257
PbANKA_10_v3	1315960	1316888	1316239	0.00308457
PbANKA_13_v3	2320843	2321073	2320993	0.00312987
PbANKA_06_v3	826274	827575	826947	0.00315746
PbANKA_13_v3	2425017	2427190	2426014	0.0032285
PbANKA_11_v3	1150925	1151355	1151059	0.00331048
PbANKA_13_v3	2352139	2353574	2352995	0.00335194
PbANKA_14_v3	457963	460054	458877	0.0033529
PbANKA_13_v3	1241828	1242653	1242325	0.00344549
PbANKA_10_v3	977258	977403	977300	0.0035248
PbANKA_11_v3	1587032	1587430	1587136	0.0036103
PbANKA_12_v3	376204	379196	378502	0.00361658
PbANKA_06_v3	864287	864980	864453	0.00366305
PbANKA_09_v3	328572	330213	329672	0.00369055
PbANKA_12_v3	346091	347305	346788	0.00371871
PbANKA_13_v3	445228	445672	445345	0.00372972
PbANKA_08_v3	275464	276749	275842	0.0037371
PbANKA_13_v3	490300	492540	490863	0.00376067
PbANKA_11_v3	1416753	1418033	1417579	0.00381794
PbANKA_10_v3	1528404	1529345	1528981	0.00385053
PbANKA_11_v3	1710783	1712585	1711075	0.00388311
PbANKA_08_v3	652924	654179	653293	0.00388749
PbANKA_11_v3	892169	892551	892357	0.00396264
PbANKA_14_v3	598186	599570	598967	0.00408299
PbANKA_14_v3	1820425	1821406	1820928	0.00408299
PbANKA_13_v3	2209374	2210736	2210208	0.00409474
PbANKA_12_v3	1556156	1556778	1556495	0.00415673
PbANKA_13_v3	1956403	1961216	1957965	0.00417581
PbANKA_09_v3	1391986	1392829	1392440	0.00418055
PbANKA_13_v3	780199	781137	780678	0.00424092
PbANKA_10_v3	1328145	1328735	1328572	0.00425968
PbANKA_10_v3	976857	977109	977061	0.00426768
PbANKA_14_v3	589837	591743	590439	0.00427087
PbANKA_12_v3	1646503	1648160	1647683	0.00427741
PbANKA_04_v3	166399	167406	166893	0.00428535
PbANKA_14_v3	847395	849388	849147	0.00430001
PbANKA_14_v3	2300084	2301632	2301042	0.00431167
PbANKA_04_v3	198394	201410	200840	0.0043221
PbANKA_14_v3	630340	634435	633146	0.00432224
PbANKA_13_v3	1250687	1252802	1252103	0.00434313
PbANKA_14_v3	203546	204535	204351	0.00436633
PbANKA_09_v3	411729	414184	412783	0.00442452
PbANKA_12_v3	284768	286753	285415	0.00445878
PbANKA_13_v3	998695	999312	999018	0.00447265
PbANKA_13_v3	28303	28414	28353	0.00447338
PbANKA_12_v3	1102558	1104567	1102848	0.00449264
PbANKA_13_v3	517950	518817	518338	0.00451844
PbANKA_08_v3	949551	951868	951109	0.00452537
PbANKA_13_v3	2434355	2435521	2435045	0.00452938
PbANKA_03_v3	453420	454434	453993	0.00453747
PbANKA_09_v3	735600	736762	736247	0.00454284
PbANKA_10_v3	621877	623126	622316	0.00454296
PbANKA_06_v3	130738	133014	132567	0.00454524
PbANKA_06_v3	452748	453610	453060	0.00461407
PbANKA_07_v3	787625	791585	790208	0.00462025
PbANKA_10_v3	609318	609797	609540	0.00463269
PbANKA_09_v3	809792	810405	810050	0.00463509
PbANKA_11_v3	1154052	1155033	1154351	0.0046402
PbANKA_08_v3	704815	705781	705333	0.00465585
PbANKA_13_v3	275697	276980	276140	0.00466059
PbANKA_06_v3	503954	506062	504898	0.00466408
PbANKA_01_v3	194822	196828	195943	0.00467218
PbANKA_09_v3	1204096	1204693	1204388	0.0046832
PbANKA_10_v3	875498	876891	876287	0.0046835
PbANKA_12_v3	1048683	1050008	1049321	0.00469762
PbANKA_12_v3	1295898	1297103	1296578	0.00471215
PbANKA_11_v3	1191522	1193538	1192937	0.00471832
PbANKA_14_v3	551679	553589	552053	0.00473147
PbANKA_12_v3	655533	657490	656286	0.00473662
PbANKA_08_v3	795833	798025	796966	0.00474408
PbANKA_13_v3	210202	211632	211310	0.00474408
PbANKA_11_v3	829433	830796	829797	0.00475287
PbANKA_05_v3	176545	177797	176943	0.00476926
PbANKA_09_v3	64772	66144	65285	0.00479539
PbANKA_12_v3	449397	450213	449907	0.00480074
PbANKA_05_v3	627020	628403	627988	0.00481518
PbANKA_11_v3	551999	553265	552663	0.00482198
PbANKA_01_v3	275279	275731	275419	0.00482267
PbANKA_08_v3	597193	598837	597983	0.00482425
PbANKA_12_v3	939076	940540	939459	0.00482543
PbANKA_09_v3	334765	336518	335263	0.00482842
PbANKA_10_v3	166582	168538	167370	0.00483766
PbANKA_13_v3	1291538	1293524	1293044	0.00484024
PbANKA_10_v3	305412	306828	306393	0.00484554
PbANKA_08_v3	1033031	1033712	1033434	0.00486644
PbANKA_07_v3	684532	686596	685511	0.00486746
PbANKA_05_v3	866048	866552	866287	0.00486963
PbANKA_10_v3	139353	140163	139830	0.00488093
PbANKA_11_v3	1713382	1713899	1713729	0.00488685
PbANKA_12_v3	541910	544265	543718	0.00490861
PbANKA_10_v3	1437595	1439259	1438325	0.00493453
PbANKA_08_v3	753583	755232	754802	0.00495792
PbANKA_06_v3	206734	207536	207472	0.00497072
PbANKA_14_v3	1046774	1048730	1047123	0.00497528
PbANKA_10_v3	830494	831964	831602	0.00498226
PbANKA_06_v3	631024	632217	631493	0.00499242
PbANKA_04_v3	358805	360306	359889	0.00503151
PbANKA_11_v3	1462442	1463339	1462893	0.00503736
PbANKA_11_v3	220553	222679	222261	0.0050431
PbANKA_07_v3	70213	74280	71544	0.00504922
PbANKA_09_v3	771435	772024	771586	0.00505286
PbANKA_07_v3	342558	344371	343029	0.00506674
PbANKA_05_v3	696897	697409	697114	0.00506775
PbANKA_10_v3	547497	548937	548501	0.00506891
PbANKA_11_v3	859354	860483	859773	0.00508545
PbANKA_08_v3	510391	511465	510637	0.00509228
PbANKA_13_v3	2056064	2057309	2056783	0.00510994
PbANKA_09_v3	1226836	1228122	1227526	0.0051126
PbANKA_02_v3	320116	321030	320479	0.00513687
PbANKA_10_v3	1394040	1395968	1394819	0.00513756
PbANKA_11_v3	462514	464746	463130	0.0051431
PbANKA_14_v3	1616072	1618170	1617616	0.00514427
PbANKA_09_v3	554363	555889	555581	0.00515493
PbANKA_13_v3	436014	436621	436227	0.00516801
PbANKA_06_v3	207636	207922	207680	0.00516825
PbANKA_04_v3	479425	482849	481186	0.00519442
PbANKA_09_v3	1361960	1363604	1362680	0.00520056
PbANKA_01_v3	449557	450249	449906	0.00520502
PbANKA_01_v3	254304	256628	255517	0.00520893
PbANKA_11_v3	1561464	1562197	1561736	0.0052134
PbANKA_04_v3	79444	81710	80351	0.0052158
PbANKA_10_v3	1524931	1525351	1525176	0.00521792
PbANKA_14_v3	841741	842636	842007	0.00521824
PbANKA_14_v3	1228691	1229555	1229210	0.0052305
PbANKA_13_v3	2189964	2191895	2190793	0.0052378
PbANKA_12_v3	84728	85766	85302	0.00525588
PbANKA_10_v3	563452	563955	563637	0.00525968
PbANKA_12_v3	1141615	1142064	1141799	0.00527824
PbANKA_08_v3	1116529	1118033	1116839	0.00528975
PbANKA_11_v3	278152	279535	279089	0.0052903
PbANKA_12_v3	878975	881735	880807	0.00530544
PbANKA_12_v3	425628	426016	425757	0.00532482
PbANKA_13_v3	1502315	1503765	1502868	0.00532863
PbANKA_05_v3	94541	95823	95631	0.0053321
PbANKA_13_v3	462851	464377	463614	0.00533648
PbANKA_14_v3	907410	908414	907876	0.00534086
PbANKA_08_v3	537609	539215	538048	0.0053445
PbANKA_10_v3	817940	818182	818092	0.0053506
PbANKA_13_v3	1854830	1855673	1855243	0.00536401
PbANKA_09_v3	252885	254480	253084	0.00536925
PbANKA_12_v3	779486	780554	780078	0.00537948
PbANKA_13_v3	1459452	1461233	1460435	0.00539138
PbANKA_13_v3	1984984	1986224	1985715	0.00540329
PbANKA_09_v3	819758	820684	819906	0.00540784
PbANKA_08_v3	788139	789483	788647	0.00540975
PbANKA_03_v3	549679	550884	549801	0.00541565
PbANKA_09_v3	991943	992934	992776	0.00541865
PbANKA_13_v3	1582507	1585477	1582987	0.00544098
PbANKA_01_v3	19021	19730	19484	0.00544557
PbANKA_13_v3	2078488	2079760	2078791	0.00545056
PbANKA_11_v3	238105	239481	238745	0.00545395
PbANKA_09_v3	278957	279288	279129	0.005457
PbANKA_14_v3	2208794	2211563	2210230	0.00546397
PbANKA_07_v3	636901	638083	637216	0.00546671
PbANKA_11_v3	1435577	1437437	1437016	0.00546969
PbANKA_12_v3	385858	386797	386223	0.0054705
PbANKA_12_v3	1206222	1207120	1206864	0.00547235
PbANKA_04_v3	622664	625245	623600	0.00548487
PbANKA_08_v3	624611	625287	624964	0.00548736
PbANKA_03_v3	352405	354738	354128	0.00550597
PbANKA_02_v3	116623	117249	117047	0.00551398
PbANKA_05_v3	828297	829251	828681	0.00551799
PbANKA_09_v3	1276187	1277453	1276858	0.00551816
PbANKA_09_v3	1352878	1354148	1353638	0.00553956
PbANKA_01_v3	292474	294709	294020	0.0055545
PbANKA_12_v3	816429	817951	816954	0.00555933
PbANKA_03_v3	156958	157874	157326	0.005563
PbANKA_13_v3	2298273	2299727	2299249	0.00557441
PbANKA_14_v3	83920	85100	84557	0.00557489
PbANKA_09_v3	1279341	1281378	1279925	0.00557869
PbANKA_13_v3	554712	556904	555366	0.00558753
PbANKA_04_v3	509028	510131	509457	0.00558812
PbANKA_13_v3	280565	281422	280928	0.00560007
PbANKA_04_v3	365792	367433	366292	0.00560088
PbANKA_04_v3	459478	460763	460185	0.00560241
PbANKA_13_v3	2493623	2494388	2493989	0.00561063
PbANKA_10_v3	99776	100824	100116	0.00561176
PbANKA_13_v3	1782009	1783794	1782576	0.00561333
PbANKA_06_v3	259841	260867	260039	0.0056273
PbANKA_11_v3	167161	167885	167625	0.00562937
PbANKA_11_v3	1610502	1611712	1610847	0.00563388
PbANKA_12_v3	307047	307924	307519	0.00563521
PbANKA_14_v3	875831	876997	876214	0.00564684
PbANKA_10_v3	1409648	1410015	1409809	0.00564751
PbANKA_09_v3	1316730	1318116	1317324	0.00564879
PbANKA_12_v3	887310	889075	888185	0.00565179
PbANKA_09_v3	1075979	1077715	1077506	0.00565808
PbANKA_13_v3	1220026	1221000	1220550	0.00565996
PbANKA_09_v3	1453212	1454324	1453711	0.00566015
PbANKA_03_v3	44459	45455	44721	0.00566425
PbANKA_04_v3	474323	476256	475362	0.00566476
PbANKA_14_v3	610299	611323	610908	0.00566851
PbANKA_04_v3	646323	647365	646480	0.00570188
PbANKA_11_v3	1606426	1608032	1607508	0.00571189
PbANKA_13_v3	1474613	1475627	1474992	0.00571871
PbANKA_14_v3	1034285	1035222	1034920	0.00572488
PbANKA_04_v3	343106	343607	343268	0.00572747
PbANKA_09_v3	121192	122711	121739	0.00573258
PbANKA_13_v3	1105464	1106150	1105815	0.00573333
PbANKA_12_v3	738841	740234	739732	0.00574514
PbANKA_11_v3	499780	500430	500273	0.00574747
PbANKA_14_v3	932684	933726	933181	0.00575233
PbANKA_14_v3	1428668	1429480	1429249	0.00575635
PbANKA_12_v3	218824	219828	219259	0.00576566
PbANKA_12_v3	1511344	1512433	1512140	0.0057681
PbANKA_03_v3	54075	54512	54365	0.00578571
PbANKA_04_v3	98679	99227	99019	0.00578597
PbANKA_06_v3	466223	467947	466950	0.00578885
PbANKA_14_v3	1088396	1088646	1088510	0.00579863
PbANKA_03_v3	106932	107814	107568	0.00579899
PbANKA_14_v3	889820	890551	890147	0.00581088
PbANKA_08_v3	1167364	1168199	1167747	0.00581501
PbANKA_14_v3	2078407	2079494	2078934	0.00581655
PbANKA_14_v3	896385	897520	896846	0.00581964
PbANKA_08_v3	190755	191228	190934	0.0058226
PbANKA_05_v3	470232	471975	471462	0.00582479
PbANKA_06_v3	171635	172490	172076	0.00582609
PbANKA_04_v3	381459	383245	382277	0.00583218
PbANKA_08_v3	453000	455417	454436	0.00584271
PbANKA_09_v3	783327	785856	784421	0.00584431
PbANKA_09_v3	1296887	1299601	1298791	0.00584515
PbANKA_08_v3	1169091	1170284	1169483	0.0058453
PbANKA_11_v3	1097329	1098599	1098259	0.00584565
PbANKA_06_v3	512375	513445	512957	0.0058482
PbANKA_03_v3	87162	87879	87828	0.00585576
PbANKA_13_v3	1148686	1150191	1149595	0.00585694
PbANKA_12_v3	1661185	1662090	1661576	0.00586364
PbANKA_07_v3	482156	483055	482453	0.00586428
PbANKA_13_v3	1238645	1239624	1239261	0.0058696
PbANKA_06_v3	811758	812494	812237	0.00587458
PbANKA_12_v3	1623644	1625118	1623865	0.00587824
PbANKA_13_v3	1215058	1217828	1217269	0.00588252
PbANKA_12_v3	1322374	1322814	1322664	0.00589134
PbANKA_03_v3	37218	38160	37582	0.00589443
PbANKA_05_v3	465286	466548	465573	0.0059024
PbANKA_08_v3	1244508	1246388	1245766	0.00590292
PbANKA_06_v3	556425	557323	556665	0.00590309
PbANKA_07_v3	401996	402544	402215	0.00590987
PbANKA_12_v3	340930	341606	341259	0.00591408
PbANKA_12_v3	144559	145607	145326	0.00592037
PbANKA_14_v3	80877	81659	81345	0.0059307
PbANKA_07_v3	484144	485418	484862	0.00593122
PbANKA_12_v3	1228504	1230860	1230018	0.00593122
PbANKA_08_v3	1254847	1255779	1255269	0.00594738
PbANKA_04_v3	484387	484711	484576	0.00595802
PbANKA_10_v3	591619	592717	592404	0.00595909
PbANKA_08_v3	861383	863220	862232	0.00596178
PbANKA_06_v3	616736	618142	617353	0.00596812
PbANKA_12_v3	969922	970908	970535	0.00597221
PbANKA_12_v3	159654	160336	159960	0.00597476
PbANKA_02_v3	434071	435565	435154	0.00597833
PbANKA_06_v3	305618	305937	305810	0.00599254
PbANKA_07_v3	356116	357070	356282	0.00599648
PbANKA_13_v3	1852228	1853026	1852749	0.00600506
PbANKA_05_v3	725670	726897	726561	0.0060081
PbANKA_11_v3	565281	565744	565662	0.00601248
PbANKA_14_v3	2384759	2385782	2385214	0.0060128
PbANKA_14_v3	2291003	2292702	2292065	0.00601293
PbANKA_06_v3	943430	944417	943767	0.00601707
PbANKA_08_v3	709305	710452	709935	0.00602929
PbANKA_10_v3	645880	647175	646458	0.00603431
PbANKA_07_v3	164929	166208	165560	0.00603464
PbANKA_10_v3	1326739	1327653	1327364	0.00603577
PbANKA_10_v3	805475	806163	805759	0.00603727
PbANKA_05_v3	415729	416799	416076	0.00604869
PbANKA_14_v3	134252	134724	134479	0.00604994
PbANKA_11_v3	580663	582446	581458	0.0060719
PbANKA_10_v3	1513812	1514758	1514383	0.00607533
PbANKA_11_v3	903197	903752	903483	0.00607905
PbANKA_09_v3	1133381	1133848	1133599	0.00608535
PbANKA_06_v3	533484	535160	534559	0.00608926
PbANKA_09_v3	1580599	1581701	1580915	0.00608936
PbANKA_01_v3	164708	166305	165577	0.00609405
PbANKA_09_v3	191061	191965	191308	0.00609953
PbANKA_11_v3	274180	275438	274858	0.00610864
PbANKA_12_v3	536830	538277	537161	0.00611085
PbANKA_12_v3	72665	73156	73019	0.00611161
PbANKA_09_v3	1355455	1356243	1355907	0.00611853
PbANKA_12_v3	392566	394403	393936	0.00611869
PbANKA_11_v3	642466	645642	644814	0.00612578
PbANKA_11_v3	1156714	1157963	1156944	0.0061268
PbANKA_09_v3	788579	791826	790214	0.00612705
PbANKA_12_v3	853282	854125	853495	0.00613101
PbANKA_04_v3	354972	356817	356203	0.00613538
PbANKA_11_v3	847819	849105	848659	0.00613609
PbANKA_10_v3	1279294	1280456	1280014	0.00613676
PbANKA_11_v3	265953	267046	266360	0.00613739
PbANKA_02_v3	85086	85888	85453	0.00614105
PbANKA_03_v3	369072	369817	369365	0.00614697
PbANKA_09_v3	177413	178822	178349	0.00615357
PbANKA_08_v3	1080278	1085203	1081500	0.00616038
PbANKA_09_v3	1266786	1268229	1267695	0.00616132
PbANKA_01_v3	479734	481227	480612	0.00617403
PbANKA_08_v3	811750	813023	812441	0.00617543
PbANKA_10_v3	299033	300188	299422	0.00617953
PbANKA_14_v3	1481446	1482119	1481666	0.00617997
PbANKA_06_v3	135325	136292	135790	0.00618374
PbANKA_13_v3	1636877	1638340	1637224	0.00618418
PbANKA_08_v3	1126019	1126728	1126399	0.00618584
PbANKA_13_v3	1522393	1524014	1523680	0.00619267
PbANKA_09_v3	648559	649967	649150	0.00619491
PbANKA_11_v3	251611	253124	252564	0.0062125
PbANKA_10_v3	1034594	1035709	1035366	0.00622484
PbANKA_11_v3	327636	328435	328090	0.00622772
PbANKA_12_v3	749804	751199	750177	0.00622905
PbANKA_14_v3	407367	408117	407852	0.00623487
PbANKA_13_v3	481667	485191	484596	0.00623657
PbANKA_08_v3	1113442	1114636	1114003	0.00626942
PbANKA_13_v3	261157	262358	261704	0.00626982
PbANKA_10_v3	237698	238664	238288	0.0062706
PbANKA_13_v3	813800	815744	814516	0.00627504
PbANKA_02_v3	550159	551662	550973	0.00628487
PbANKA_01_v3	54320	55468	54592	0.00628875
PbANKA_12_v3	189964	190787	190331	0.00628946
PbANKA_11_v3	765263	766045	765483	0.00629679
PbANKA_08_v3	486479	489464	488097	0.00630007
PbANKA_13_v3	764343	765159	764595	0.00630075
PbANKA_10_v3	216048	217329	216639	0.00630187
PbANKA_12_v3	273199	274423	273985	0.0063065
PbANKA_12_v3	1636337	1637181	1636772	0.00630759
PbANKA_07_v3	679707	680684	680102	0.00630771
PbANKA_12_v3	407663	408085	407792	0.00630775
PbANKA_08_v3	1135845	1137604	1136937	0.00630788
PbANKA_12_v3	1153876	1154896	1154354	0.00630842
PbANKA_07_v3	246968	247810	247360	0.00631124
PbANKA_09_v3	250704	252009	251554	0.00631317
PbANKA_14_v3	352744	353985	353289	0.00631463
PbANKA_12_v3	1594281	1595559	1594982	0.00631886
PbANKA_11_v3	595115	595782	595543	0.00631999
PbANKA_10_v3	978846	980222	979855	0.00632036
PbANKA_13_v3	2038530	2040032	2039343	0.00632132
PbANKA_13_v3	1078122	1078851	1078268	0.0063243
PbANKA_08_v3	1285412	1285991	1285593	0.00632495
PbANKA_11_v3	1093160	1094515	1093820	0.0063309
PbANKA_11_v3	1166087	1167550	1166443	0.0063317
PbANKA_08_v3	158914	160089	159296	0.00633797
PbANKA_06_v3	385747	386801	386318	0.00634191
PbANKA_07_v3	610352	611688	610677	0.00634404
PbANKA_08_v3	636166	637626	637308	0.00635453
PbANKA_08_v3	175066	177633	177067	0.00636435
PbANKA_03_v3	243063	243548	243299	0.00636608
PbANKA_10_v3	1484095	1485800	1484442	0.00636666
PbANKA_12_v3	1250609	1251406	1251131	0.00636843
PbANKA_08_v3	1288495	1290925	1290593	0.00637175
PbANKA_14_v3	1214727	1215475	1215195	0.00637827
PbANKA_10_v3	1322364	1324083	1323618	0.00637925
PbANKA_08_v3	53155	54094	53633	0.00638345
PbANKA_01_v3	238512	239669	239027	0.00638445
PbANKA_06_v3	153263	155122	153474	0.00638501
PbANKA_11_v3	1335137	1336412	1335774	0.00639103
PbANKA_04_v3	477487	478205	477770	0.00639217
PbANKA_10_v3	225223	226283	225999	0.00639382
PbANKA_14_v3	1940939	1942075	1941447	0.00639544
PbANKA_04_v3	120509	122667	121706	0.00639644
PbANKA_14_v3	2183859	2184548	2184272	0.00639674
PbANKA_11_v3	542043	542569	542404	0.00639729
PbANKA_13_v3	746554	747024	746765	0.00639845
PbANKA_09_v3	685914	686335	686093	0.00639982
PbANKA_04_v3	493286	493879	493610	0.00640255
PbANKA_05_v3	409546	410826	410069	0.00640723
PbANKA_10_v3	1161000	1161558	1161203	0.00641847
PbANKA_07_v3	766209	767595	766953	0.00642387
PbANKA_08_v3	1090130	1092235	1091902	0.00642774
PbANKA_14_v3	2281000	2281573	2281263	0.00642998
PbANKA_09_v3	1418468	1419967	1419147	0.00643748
PbANKA_12_v3	716907	717794	717388	0.00643814
PbANKA_09_v3	136330	137144	136905	0.00644399
PbANKA_08_v3	241539	242535	242051	0.00644704
PbANKA_13_v3	1790305	1791045	1790817	0.00644773
PbANKA_12_v3	831767	832912	832664	0.00644865
PbANKA_09_v3	1185678	1187503	1186525	0.00644903
PbANKA_09_v3	807876	808729	808438	0.00645095
PbANKA_12_v3	217364	218387	217934	0.00645183
PbANKA_05_v3	548121	548638	548285	0.00645531
PbANKA_06_v3	169995	171301	171170	0.00645746
PbANKA_12_v3	119523	121470	119758	0.00646114
PbANKA_12_v3	876687	877713	876991	0.0064625
PbANKA_09_v3	241740	243197	242870	0.00646346
PbANKA_12_v3	1086560	1087169	1086852	0.00646986
PbANKA_13_v3	566983	569611	568692	0.00647078
PbANKA_12_v3	1394371	1396575	1395929	0.00647235
PbANKA_14_v3	1553213	1553872	1553519	0.00647467
PbANKA_03_v3	476819	478168	477529	0.00647685
PbANKA_13_v3	1745278	1748223	1747053	0.00647916
PbANKA_12_v3	553893	554948	554220	0.00648105
PbANKA_13_v3	400822	401485	401098	0.006482
PbANKA_01_v3	433521	434728	434301	0.00648498
PbANKA_02_v3	87918	89041	88110	0.00648538
PbANKA_13_v3	2274430	2275529	2274975	0.00648745
PbANKA_14_v3	1807748	1808647	1808202	0.006489
PbANKA_06_v3	462388	463834	463454	0.00649474
PbANKA_11_v3	338211	339388	338583	0.00649608
PbANKA_01_v3	290152	291180	290708	0.00649676
PbANKA_12_v3	155731	156440	156006	0.00649715
PbANKA_12_v3	1071994	1075191	1073443	0.00649815
PbANKA_12_v3	1030881	1031797	1031099	0.00649925
PbANKA_10_v3	571174	571413	571233	0.00649952
PbANKA_14_v3	501546	502365	502066	0.00650085
PbANKA_13_v3	1895781	1897348	1896161	0.00650087
PbANKA_14_v3	1183067	1183971	1183466	0.00650121
PbANKA_06_v3	151759	152780	152376	0.00650212
PbANKA_06_v3	371315	372835	372184	0.00650286
PbANKA_11_v3	758713	759702	759310	0.00650389
PbANKA_11_v3	589655	590372	590010	0.00650439
PbANKA_14_v3	1285793	1286260	1286042	0.00650527
PbANKA_04_v3	472158	473033	472613	0.00650788
PbANKA_12_v3	774879	775802	775544	0.00650819
PbANKA_06_v3	295948	297324	296848	0.0065096
PbANKA_04_v3	340802	342189	341386	0.00651397
PbANKA_11_v3	1254921	1255872	1255374	0.00651529
PbANKA_12_v3	1671109	1673571	1671543	0.00651542
PbANKA_05_v3	419425	420094	419711	0.00652553
PbANKA_14_v3	432788	433968	433604	0.00652987
PbANKA_14_v3	1174119	1174560	1174349	0.00653105
PbANKA_10_v3	1229021	1230286	1229675	0.00653239
PbANKA_14_v3	2176222	2177160	2176623	0.00653409
PbANKA_09_v3	1403064	1404336	1404147	0.00654066
PbANKA_04_v3	514376	516280	515309	0.00654389
PbANKA_06_v3	178153	179260	178968	0.00654574
PbANKA_13_v3	1651083	1652007	1651298	0.00654844
PbANKA_14_v3	1976125	1977941	1977522	0.00654875
PbANKA_08_v3	660222	661304	660446	0.006552
PbANKA_12_v3	1232323	1233038	1232755	0.00655226
PbANKA_03_v3	358226	359503	359263	0.00655262
PbANKA_04_v3	561093	562418	561500	0.00655509
PbANKA_04_v3	387116	388225	387846	0.00656251
PbANKA_08_v3	33213	34108	33458	0.00656262
PbANKA_13_v3	2005635	2007871	2006468	0.00656288
PbANKA_01_v3	185312	186654	186258	0.0065635
PbANKA_14_v3	2044454	2045755	2045486	0.00656635
PbANKA_05_v3	550271	551314	550880	0.00657173
PbANKA_10_v3	1457738	1458007	1457924	0.00657267
PbANKA_06_v3	744972	746194	745313	0.00657353
PbANKA_14_v3	1814998	1815949	1815365	0.00657988
PbANKA_04_v3	175726	176474	176194	0.00658169
PbANKA_10_v3	1117157	1117829	1117636	0.00658207
PbANKA_10_v3	164679	166331	164864	0.00658461
PbANKA_08_v3	32705	33077	32946	0.00658616
PbANKA_06_v3	764055	764676	764418	0.00658816
PbANKA_04_v3	170476	170892	170773	0.00659094
PbANKA_05_v3	560901	563969	562976	0.00659204
PbANKA_11_v3	975256	976170	975552	0.00659432
PbANKA_12_v3	1562134	1563197	1562704	0.00659477
PbANKA_14_v3	694058	694777	694429	0.00659502
PbANKA_11_v3	867038	868332	867667	0.00659821
PbANKA_11_v3	209978	211247	210541	0.00659999
PbANKA_10_v3	1195810	1197560	1196536	0.00660166
PbANKA_01_v3	137868	138902	138421	0.00660431
PbANKA_07_v3	360416	361707	360815	0.00660437
PbANKA_01_v3	345123	346296	345587	0.00660763
PbANKA_03_v3	200801	201893	201377	0.00660769
PbANKA_09_v3	997159	998679	997897	0.00660808
PbANKA_06_v3	399340	401011	400263	0.00660951
PbANKA_10_v3	1546993	1547738	1547219	0.00661111
PbANKA_10_v3	520606	521390	521041	0.0066124
PbANKA_13_v3	417525	419010	417808	0.00661312
PbANKA_10_v3	316125	317045	316697	0.0066132
PbANKA_14_v3	2414764	2415682	2415209	0.00661562
PbANKA_13_v3	2048539	2049576	2049084	0.00662202
PbANKA_13_v3	2043493	2044018	2043719	0.00662259
PbANKA_14_v3	2265964	2267061	2266876	0.00662713
PbANKA_10_v3	366082	366870	366553	0.00662742
PbANKA_11_v3	225935	227306	226148	0.0066309
PbANKA_12_v3	1607647	1608181	1607951	0.00663095
PbANKA_05_v3	721477	722222	721869	0.00663372
PbANKA_03_v3	115425	118381	117470	0.0066344
PbANKA_08_v3	972428	973056	972810	0.00663604
PbANKA_12_v3	1377351	1377910	1377645	0.00663835
PbANKA_03_v3	258359	259351	258907	0.00663934
PbANKA_14_v3	2347065	2347539	2347293	0.00663995
PbANKA_07_v3	724422	724790	724621	0.00664258
PbANKA_07_v3	280429	281659	280757	0.00664396
PbANKA_14_v3	652243	653623	652981	0.00664539
PbANKA_14_v3	1724769	1726203	1725827	0.00664598
PbANKA_09_v3	608820	610923	609810	0.00664675
PbANKA_13_v3	1923598	1924427	1923988	0.00665373
PbANKA_05_v3	200009	201862	200739	0.00665447
PbANKA_12_v3	1169790	1172107	1171120	0.00666279
PbANKA_08_v3	495597	496139	495877	0.00666581
PbANKA_12_v3	1026156	1026526	1026353	0.00667146
PbANKA_08_v3	403544	405880	405156	0.00667213
PbANKA_09_v3	1497547	1499754	1499553	0.00667233
PbANKA_09_v3	1112575	1114013	1112897	0.00667396
PbANKA_13_v3	1125049	1125745	1125276	0.00667492
PbANKA_13_v3	1915813	1916424	1916055	0.00668925
PbANKA_12_v3	1330066	1331143	1330692	0.00669271
PbANKA_08_v3	1153617	1154497	1154079	0.00670065
PbANKA_05_v3	686683	687673	687015	0.00670205
PbANKA_04_v3	118275	120127	119591	0.0067022
PbANKA_13_v3	2212940	2214126	2213903	0.00670283
PbANKA_10_v3	1593153	1594372	1594148	0.00670738
PbANKA_09_v3	1422894	1423613	1423254	0.00670744
PbANKA_10_v3	1138181	1139477	1138813	0.00670992
PbANKA_05_v3	346718	347747	347254	0.00671067
PbANKA_06_v3	601109	602124	601671	0.00671563
PbANKA_09_v3	1014553	1015749	1015131	0.00671652
PbANKA_06_v3	84029	84522	84308	0.00671913
PbANKA_13_v3	2302195	2303354	2302887	0.00672289
PbANKA_12_v3	503848	505825	505301	0.00672438
PbANKA_03_v3	88008	88590	88058	0.00673161
PbANKA_07_v3	591821	592380	592121	0.00673177
PbANKA_11_v3	947213	947676	947484	0.00673233
PbANKA_11_v3	1666396	1667347	1666797	0.00673591
PbANKA_05_v3	573906	576401	576102	0.00673607
PbANKA_04_v3	206475	207086	206861	0.00674033
PbANKA_04_v3	699235	700378	699632	0.00675279
PbANKA_05_v3	792092	793686	792899	0.00675285
PbANKA_14_v3	1921849	1922567	1922123	0.00675429
PbANKA_11_v3	1168443	1170529	1170222	0.00675508
PbANKA_02_v3	290786	291721	291379	0.0067575
PbANKA_11_v3	1594493	1596249	1594972	0.00675776
PbANKA_12_v3	559868	560658	560401	0.00675796
PbANKA_04_v3	124167	124922	124455	0.00676322
PbANKA_10_v3	1123031	1123604	1123267	0.00676451
PbANKA_09_v3	1525355	1527736	1526039	0.00676687
PbANKA_10_v3	1339222	1342064	1341519	0.0067708
PbANKA_13_v3	1830145	1830754	1830558	0.00677208
PbANKA_10_v3	946668	947686	947418	0.00677369
PbANKA_10_v3	1059563	1060332	1059796	0.00677379
PbANKA_08_v3	154148	154685	154433	0.00677432
PbANKA_08_v3	278255	279447	279241	0.00677473
PbANKA_13_v3	1375771	1376584	1376079	0.00678498
PbANKA_08_v3	959151	960917	959611	0.00678632
PbANKA_12_v3	1213995	1215195	1214470	0.00678945
PbANKA_03_v3	327783	328507	328087	0.00679023
PbANKA_08_v3	119719	120262	120008	0.00679201
PbANKA_13_v3	587793	588492	588036	0.00679224
PbANKA_12_v3	1058008	1058920	1058221	0.0067924
PbANKA_09_v3	1069385	1070402	1070059	0.00679509
PbANKA_09_v3	862582	863064	862786	0.00679633
PbANKA_12_v3	667303	668380	668124	0.00680119
PbANKA_12_v3	1272664	1273529	1273272	0.00680511
PbANKA_13_v3	1862094	1862785	1862371	0.0068098
PbANKA_10_v3	716682	718519	718052	0.00681502
PbANKA_10_v3	488969	491922	489939	0.00681637
PbANKA_03_v3	400400	400953	400658	0.00682388
PbANKA_07_v3	348506	349014	348784	0.00682603
PbANKA_11_v3	938548	940478	939214	0.00683008
PbANKA_11_v3	1124497	1125859	1124934	0.00684284
PbANKA_13_v3	1785925	1786460	1786185	0.00684405
PbANKA_12_v3	1433692	1434089	1433885	0.00684574
PbANKA_12_v3	707917	708496	708189	0.00684626
PbANKA_12_v3	1620505	1621500	1621040	0.00684958
PbANKA_03_v3	482589	483964	483149	0.00684991
PbANKA_12_v3	193410	195849	193993	0.00685163
PbANKA_09_v3	171553	173042	172338	0.00685219
PbANKA_03_v3	462576	464458	463908	0.00685451
PbANKA_14_v3	415094	416689	415714	0.00686052
PbANKA_07_v3	441585	443691	443342	0.00686187
PbANKA_14_v3	2199764	2200739	2200294	0.00686201
PbANKA_13_v3	1397345	1397750	1397565	0.00686503
PbANKA_11_v3	387718	388860	387937	0.00686702
PbANKA_01_v3	330017	331057	330728	0.00687072
PbANKA_07_v3	628470	629449	628913	0.00687375
PbANKA_07_v3	642603	643848	643233	0.00687378
PbANKA_02_v3	169446	170215	169652	0.00687513
PbANKA_11_v3	905410	906217	905925	0.00687663
PbANKA_09_v3	1318928	1319930	1319184	0.00687774
PbANKA_04_v3	147135	148068	147827	0.00687812
PbANKA_11_v3	1130713	1132041	1131047	0.00688096
PbANKA_02_v3	277028	279263	278034	0.00688366
PbANKA_13_v3	1161253	1162412	1161535	0.00688573
PbANKA_14_v3	555175	556201	555606	0.00688702
PbANKA_02_v3	146824	149255	147359	0.00689544
PbANKA_12_v3	1521189	1522385	1521801	0.0068976
PbANKA_14_v3	1406207	1407010	1406427	0.00690128
PbANKA_11_v3	1237133	1238483	1237434	0.00690447
PbANKA_09_v3	1128046	1129776	1129363	0.00690882
PbANKA_03_v3	340082	340841	340419	0.00691361
PbANKA_03_v3	265474	266660	265982	0.00691362
PbANKA_06_v3	725634	726236	725920	0.00691493
PbANKA_08_v3	1099720	1101290	1101038	0.00691945
PbANKA_12_v3	178822	180418	179206	0.0069195
PbANKA_09_v3	768107	769319	768710	0.00692057
PbANKA_14_v3	954330	954807	954570	0.00692906
PbANKA_11_v3	1499572	1500165	1499792	0.00692988
PbANKA_06_v3	711012	712073	711435	0.00693552
PbANKA_13_v3	1901091	1902289	1901761	0.00693865
PbANKA_12_v3	196584	197514	197181	0.00694259
PbANKA_04_v3	613067	613933	613471	0.00694445
PbANKA_14_v3	1954814	1955766	1955275	0.00694541
PbANKA_14_v3	385059	386496	385586	0.00695247
PbANKA_11_v3	374634	375398	374998	0.00695613
PbANKA_06_v3	822014	823158	822870	0.00696666
PbANKA_11_v3	1599644	1600393	1600099	0.00696716
PbANKA_10_v3	853854	856015	854167	0.00696753
PbANKA_05_v3	212162	213671	212773	0.00697161
PbANKA_09_v3	631605	634262	633400	0.00697846
PbANKA_08_v3	679131	680140	679475	0.0069837
PbANKA_14_v3	238385	239001	238693	0.00699096
PbANKA_01_v3	204192	205135	204952	0.00699286
PbANKA_09_v3	194997	196265	195940	0.00699547
PbANKA_11_v3	285941	287017	286507	0.00699583
PbANKA_10_v3	1173500	1174706	1174017	0.00699896
PbANKA_11_v3	163313	165940	163781	0.00700244
PbANKA_10_v3	360017	360933	360729	0.0070025
PbANKA_14_v3	1969133	1969808	1969351	0.00700705
PbANKA_11_v3	1564737	1566290	1565575	0.00701786
PbANKA_10_v3	278016	279601	278322	0.00702117
PbANKA_13_v3	856436	857167	856581	0.00702206
PbANKA_13_v3	1389733	1390596	1390086	0.00703069
PbANKA_11_v3	307288	307928	307550	0.00703157
PbANKA_12_v3	138937	140863	139515	0.00705561
PbANKA_13_v3	776141	776961	776473	0.00705881
PbANKA_08_v3	775792	777312	776144	0.00707246
PbANKA_13_v3	2473601	2474218	2473881	0.00707428
PbANKA_11_v3	1556862	1557802	1557277	0.00707556
PbANKA_13_v3	225327	226142	225630	0.00707681
PbANKA_08_v3	965650	966064	965839	0.00708126
PbANKA_08_v3	1061315	1062787	1061771	0.00708456
PbANKA_10_v3	1164738	1165914	1165055	0.00708648
PbANKA_04_v3	405484	406308	405812	0.00708728
PbANKA_06_v3	445770	446854	446144	0.00708757
PbANKA_08_v3	427008	428462	427451	0.00709318
PbANKA_12_v3	1256308	1256941	1256695	0.00709402
PbANKA_01_v3	321202	322525	321765	0.00709804
PbANKA_11_v3	125879	127360	126808	0.00709855
PbANKA_11_v3	572907	573504	573048	0.0070992
PbANKA_07_v3	418596	420536	418823	0.00710122
PbANKA_14_v3	1688536	1690015	1689300	0.00710701
PbANKA_13_v3	437356	439339	438779	0.00710833
PbANKA_10_v3	1087794	1088445	1088146	0.00710999
PbANKA_10_v3	1384233	1385294	1384651	0.0071124
PbANKA_12_v3	1644498	1645168	1645073	0.00711249
PbANKA_08_v3	128791	129624	129073	0.00711368
PbANKA_10_v3	1552194	1552876	1552568	0.0071275
PbANKA_14_v3	2012158	2013290	2012377	0.00713554
PbANKA_08_v3	84	402	347	0.00714206
PbANKA_01_v3	440354	442072	441564	0.00714942
PbANKA_05_v3	139625	140902	140082	0.0071509
PbANKA_02_v3	393552	395185	394784	0.00715143
PbANKA_05_v3	493302	495070	494315	0.00717823
PbANKA_13_v3	2202603	2204200	2202971	0.00718071
PbANKA_08_v3	329614	330681	330220	0.00719524
PbANKA_12_v3	1701243	1701811	1701395	0.00719716
PbANKA_12_v3	790733	792840	791268	0.0072064
PbANKA_14_v3	1323408	1325116	1323781	0.00721044
PbANKA_07_v3	141501	142499	141869	0.00721264
PbANKA_08_v3	1010284	1011599	1010661	0.00722206
PbANKA_13_v3	90196	91676	91374	0.00722493
PbANKA_12_v3	1656439	1656940	1656617	0.00722709
PbANKA_10_v3	1098588	1100081	1099438	0.00723271
PbANKA_09_v3	437066	438195	437806	0.00724006
PbANKA_04_v3	264906	265679	265232	0.00724412
PbANKA_09_v3	776794	777697	776990	0.00724702
PbANKA_03_v3	138848	140499	139645	0.00724808
PbANKA_08_v3	666108	666855	666533	0.0072624
PbANKA_04_v3	277000	277544	277272	0.00726443
PbANKA_06_v3	596431	597741	597163	0.0072655
PbANKA_03_v3	98293	100081	99238	0.00726899
PbANKA_09_v3	1571157	1572180	1571662	0.00727061
PbANKA_14_v3	1569912	1570797	1570199	0.00727621
PbANKA_05_v3	597452	597943	597826	0.00727773
PbANKA_14_v3	1694235	1695066	1694718	0.00728101
PbANKA_09_v3	593757	594298	594020	0.00728303
PbANKA_11_v3	520268	521916	520538	0.00729319
PbANKA_06_v3	866357	867943	867374	0.00730883
PbANKA_12_v3	1337680	1339674	1339289	0.00731325
PbANKA_12_v3	404005	405004	404576	0.00731878
PbANKA_13_v3	740167	740851	740544	0.00731989
PbANKA_04_v3	113898	114797	114464	0.00732069
PbANKA_12_v3	76561	77065	76777	0.00732177
PbANKA_02_v3	478913	479818	479293	0.00733239
PbANKA_05_v3	431899	432727	432397	0.00733313
PbANKA_05_v3	98806	99802	99400	0.00733361
PbANKA_01_v3	361554	363097	362444	0.00733756
PbANKA_03_v3	548643	549532	549396	0.0073385
PbANKA_04_v3	241970	243064	242570	0.0073392
PbANKA_01_v3	462469	464175	463611	0.00734984
PbANKA_07_v3	660052	661286	660568	0.00736553
PbANKA_09_v3	160671	161705	161225	0.00736796
PbANKA_14_v3	1163460	1164413	1164014	0.00736991
PbANKA_05_v3	655190	655852	655546	0.00737324
PbANKA_02_v3	267787	269366	268261	0.00737568
PbANKA_12_v3	1253536	1254145	1253769	0.00738257
PbANKA_07_v3	391843	392396	392114	0.00738444
PbANKA_06_v3	599043	600470	599941	0.00739656
PbANKA_13_v3	2402450	2403100	2402741	0.00740253
PbANKA_11_v3	1222002	1222773	1222407	0.00740849
PbANKA_13_v3	1295647	1296874	1296026	0.00741439
PbANKA_14_v3	2269198	2270655	2269438	0.00742099
PbANKA_07_v3	379233	381733	379866	0.00742592
PbANKA_12_v3	1159092	1160716	1160083	0.00744182
PbANKA_03_v3	294851	295792	295447	0.00744224
PbANKA_13_v3	1708248	1708992	1708593	0.00744333
PbANKA_07_v3	579357	579876	579646	0.00744443
PbANKA_06_v3	797441	800033	797906	0.00745527
PbANKA_14_v3	2232489	2234399	2233981	0.00746238
PbANKA_14_v3	1130090	1131211	1130972	0.00746684
PbANKA_11_v3	646903	648157	647301	0.00747374
PbANKA_11_v3	80085	80779	80254	0.00747882
PbANKA_14_v3	1060049	1060614	1060296	0.00749095
PbANKA_08_v3	62601	63134	62861	0.0075035
PbANKA_13_v3	1247866	1249080	1248411	0.00750994
PbANKA_07_v3	339071	340492	339641	0.00751126
PbANKA_14_v3	1039701	1040237	1039919	0.00751961
PbANKA_12_v3	1335054	1336015	1335615	0.00753437
PbANKA_12_v3	860060	860919	860424	0.00754296
PbANKA_13_v3	1622947	1624150	1623339	0.00754954
PbANKA_04_v3	652997	653658	653340	0.00755681
PbANKA_12_v3	933704	935195	934318	0.00755717
PbANKA_06_v3	786947	787373	787176	0.00756002
PbANKA_02_v3	113325	115228	114890	0.00756664
PbANKA_07_v3	394473	395329	394794	0.00758992
PbANKA_13_v3	1079895	1081015	1080351	0.00759019
PbANKA_11_v3	555930	557240	556657	0.0076023
PbANKA_14_v3	861006	862010	861345	0.00761328
PbANKA_14_v3	1198121	1198926	1198507	0.00762508
PbANKA_14_v3	1436329	1437319	1436939	0.00762666
PbANKA_14_v3	2040855	2042112	2041215	0.0076304
PbANKA_12_v3	743103	744827	743392	0.00765146
PbANKA_08_v3	481384	482747	481780	0.00765609
PbANKA_08_v3	1143581	1144482	1144164	0.00766366
PbANKA_10_v3	512829	513655	513232	0.00766611
PbANKA_10_v3	1282423	1283611	1283035	0.00767531
PbANKA_06_v3	584264	586023	585560	0.00767886
PbANKA_14_v3	1916180	1917540	1916723	0.00768687
PbANKA_07_v3	612753	613907	613516	0.00768869
PbANKA_10_v3	1392627	1393729	1393149	0.00768899
PbANKA_12_v3	566942	568299	567300	0.00769496
PbANKA_07_v3	306555	308562	307563	0.00769976
PbANKA_09_v3	380143	380732	380308	0.00770236
PbANKA_06_v3	697746	699027	698029	0.00770777
PbANKA_13_v3	2029648	2030880	2030146	0.00771188
PbANKA_12_v3	164137	165137	164747	0.00771672
PbANKA_13_v3	2003039	2004850	2003969	0.00772985
PbANKA_08_v3	391913	393566	392364	0.0077417
PbANKA_08_v3	236692	237991	237153	0.00775285
PbANKA_07_v3	511211	513112	512843	0.00776431
PbANKA_11_v3	895846	896442	896184	0.00776692
PbANKA_13_v3	2346599	2348238	2347862	0.00777402
PbANKA_13_v3	861630	862480	861810	0.00778674
PbANKA_08_v3	701752	702677	702306	0.00779166
PbANKA_13_v3	1919056	1919779	1919492	0.00780266
PbANKA_14_v3	176116	176853	176620	0.00780978
PbANKA_02_v3	97545	99170	98418	0.00781046
PbANKA_11_v3	156855	160133	159588	0.00781832
PbANKA_13_v3	830442	831461	830714	0.00782604
PbANKA_12_v3	281401	282340	281812	0.00782629
PbANKA_14_v3	2073341	2074286	2073854	0.00783888
PbANKA_13_v3	1656688	1657253	1656928	0.00784089
PbANKA_09_v3	756645	757505	757001	0.00784653
PbANKA_12_v3	267623	268292	267893	0.00785415
PbANKA_05_v3	491815	492973	492205	0.00786443
PbANKA_08_v3	852856	853592	853279	0.00787776
PbANKA_09_v3	183186	184007	183666	0.0078812
PbANKA_09_v3	128619	130103	129319	0.00788312
PbANKA_09_v3	830262	831660	831313	0.00790556
PbANKA_14_v3	2270783	2271864	2271544	0.00791362
PbANKA_10_v3	1214981	1216406	1216125	0.00792435
PbANKA_13_v3	263024	263998	263485	0.00793027
PbANKA_05_v3	193240	194363	193393	0.00793331
PbANKA_05_v3	293095	293543	293287	0.0079338
PbANKA_12_v3	728270	728976	728472	0.00794838
PbANKA_01_v3	437639	438848	438610	0.00795223
PbANKA_10_v3	1249216	1249983	1249581	0.00795504
PbANKA_10_v3	414972	415446	415241	0.00796008
PbANKA_06_v3	855186	855889	855408	0.00797523
PbANKA_05_v3	565295	565726	565602	0.00798012
PbANKA_08_v3	706984	708807	707746	0.00798258
PbANKA_05_v3	846180	847659	846898	0.00799243
PbANKA_14_v3	2322561	2323634	2322809	0.00799757
PbANKA_13_v3	1771468	1773794	1772442	0.0080436
PbANKA_08_v3	1158870	1159373	1159003	0.0080506
PbANKA_07_v3	198421	199779	199074	0.00805333
PbANKA_10_v3	676553	677445	676865	0.0080592
PbANKA_08_v3	804134	805694	804439	0.00806226
PbANKA_11_v3	676572	678294	677103	0.00806598
PbANKA_08_v3	1308922	1309878	1309656	0.00807782
PbANKA_13_v3	1277409	1278616	1278047	0.00808851
PbANKA_14_v3	89721	90174	89916	0.00809654
PbANKA_05_v3	895413	896527	895885	0.00810133
PbANKA_14_v3	825170	826031	825581	0.00810681
PbANKA_03_v3	161844	162982	162325	0.00811909
PbANKA_14_v3	2402684	2404924	2403909	0.00812328
PbANKA_12_v3	329098	329755	329401	0.00812536
PbANKA_02_v3	157972	158856	158304	0.00815137
PbANKA_14_v3	1817265	1817820	1817580	0.00816118
PbANKA_14_v3	2221345	2221776	2221543	0.00816385
PbANKA_06_v3	166870	167508	167167	0.00817606
PbANKA_03_v3	43247	43926	43508	0.00820225
PbANKA_05_v3	497791	498298	497895	0.00820451
PbANKA_04_v3	51276	51754	51551	0.00821003
PbANKA_14_v3	1932903	1934062	1933573	0.00821021
PbANKA_10_v3	290559	291370	291091	0.00821906
PbANKA_14_v3	1635329	1636096	1635610	0.00822185
PbANKA_07_v3	504411	505294	504931	0.00822687
PbANKA_14_v3	1219338	1220222	1219520	0.00825242
PbANKA_10_v3	843236	844161	843526	0.00825707
PbANKA_09_v3	695544	696784	696141	0.00826269
PbANKA_13_v3	1817275	1818788	1818163	0.00826439
PbANKA_11_v3	884743	886817	886123	0.00827116
PbANKA_13_v3	1353382	1354508	1353984	0.00828506
PbANKA_11_v3	1147973	1149377	1149243	0.00828748
PbANKA_12_v3	1474782	1475335	1475048	0.00828767
PbANKA_07_v3	477078	478070	477315	0.00829631
PbANKA_06_v3	938537	939152	938810	0.00832612
PbANKA_08_v3	435121	436338	435558	0.00833182
PbANKA_04_v3	244546	247393	245917	0.00835427
PbANKA_13_v3	1993609	1994193	1993885	0.0083619
PbANKA_05_v3	221868	222424	222262	0.00837491
PbANKA_13_v3	1127797	1128481	1127981	0.00838889
PbANKA_09_v3	1358045	1358761	1358362	0.00838892
PbANKA_10_v3	431823	432440	432058	0.00839009
PbANKA_11_v3	1425792	1426261	1426044	0.00839154
PbANKA_08_v3	876061	877152	876416	0.00843248
PbANKA_07_v3	369370	371616	370923	0.00843599
PbANKA_06_v3	105742	106910	106476	0.00844065
PbANKA_11_v3	1314062	1314587	1314320	0.00844793
PbANKA_14_v3	1423864	1425150	1424503	0.00845409
PbANKA_14_v3	2283240	2284075	2283596	0.00845615
PbANKA_13_v3	623535	624534	624121	0.00845837
PbANKA_08_v3	839500	839949	839742	0.00847078
PbANKA_02_v3	136302	137135	136846	0.00847755
PbANKA_02_v3	134758	135376	135043	0.00847818
PbANKA_04_v3	572350	573547	572936	0.00847856
PbANKA_14_v3	346030	347314	346290	0.00848592
PbANKA_11_v3	752802	753559	753263	0.00848875
PbANKA_11_v3	596910	598702	597628	0.00849544
PbANKA_06_v3	609988	610662	610319	0.00849712
PbANKA_09_v3	514068	514879	514486	0.00850548
PbANKA_07_v3	235532	236074	235803	0.00851556
PbANKA_04_v3	433221	434095	433770	0.00853664
PbANKA_09_v3	156403	157201	156868	0.00854532
PbANKA_02_v3	322879	325063	324603	0.0085507
PbANKA_07_v3	283438	284205	283795	0.00855628
PbANKA_10_v3	784991	786368	785915	0.00855962
PbANKA_11_v3	1161335	1162116	1161601	0.00857218
PbANKA_05_v3	459481	460995	459838	0.00857573
PbANKA_12_v3	113149	114659	114181	0.00860353
PbANKA_13_v3	649178	649647	649463	0.00861378
PbANKA_12_v3	981911	982614	982273	0.0086178
PbANKA_13_v3	247874	248584	248283	0.00862045
PbANKA_13_v3	651356	653358	652946	0.0086216
PbANKA_10_v3	1419023	1420740	1420411	0.00862239
PbANKA_14_v3	605653	606971	606378	0.00862535
PbANKA_13_v3	1515699	1517659	1516866	0.00863493
PbANKA_09_v3	1333554	1334350	1333913	0.00864346
PbANKA_06_v3	872023	872855	872523	0.00864635
PbANKA_02_v3	358482	360221	359126	0.00867171
PbANKA_03_v3	539728	540537	539921	0.00868882
PbANKA_06_v3	389492	390332	389895	0.00872032
PbANKA_07_v3	669864	671243	670660	0.00873205
PbANKA_05_v3	490150	491142	490799	0.00874908
PbANKA_11_v3	1343969	1345057	1344823	0.00876559
PbANKA_14_v3	1384682	1386544	1385851	0.00879436
PbANKA_07_v3	720836	721665	721246	0.00882215
PbANKA_08_v3	413850	414663	414104	0.00883227
PbANKA_02_v3	598320	598402	598373	0.00884457
PbANKA_12_v3	153983	154670	154251	0.00885635
PbANKA_02_v3	496945	497519	497248	0.00886329
PbANKA_13_v3	1244205	1245452	1244967	0.00887957
PbANKA_11_v3	366054	367094	366494	0.00888551
PbANKA_13_v3	2297308	2298039	2297724	0.00889587
PbANKA_06_v3	590374	590643	590572	0.00890316
PbANKA_14_v3	716393	719045	718023	0.00890528
PbANKA_06_v3	836015	837702	837414	0.00894064
PbANKA_08_v3	742792	743857	743099	0.00894963
PbANKA_13_v3	1535727	1536768	1536385	0.0089552
PbANKA_12_v3	1583181	1583779	1583535	0.00895936
PbANKA_14_v3	2226916	2227707	2227257	0.00897017
PbANKA_13_v3	732517	734381	732977	0.00897914
PbANKA_03_v3	176142	177046	176716	0.0089979
PbANKA_06_v3	868922	870596	870262	0.00902123
PbANKA_13_v3	1003452	1004433	1004123	0.00902327
PbANKA_09_v3	1324303	1325224	1324831	0.00902585
PbANKA_04_v3	299080	299669	299297	0.00902612
PbANKA_13_v3	1899323	1899941	1899523	0.00903656
PbANKA_12_v3	1039487	1040271	1039736	0.00903828
PbANKA_12_v3	603052	604710	603881	0.00905863
PbANKA_07_v3	129920	130340	130174	0.00907117
PbANKA_12_v3	662538	663649	663140	0.00907342
PbANKA_14_v3	1943909	1944689	1944521	0.0091207
PbANKA_11_v3	417832	418633	418451	0.00912135
PbANKA_07_v3	183441	184156	183793	0.00912434
PbANKA_04_v3	534188	535237	534660	0.0091479
PbANKA_13_v3	2233342	2234601	2234285	0.00914975
PbANKA_11_v3	561512	562340	561966	0.00915141
PbANKA_03_v3	469950	471729	470596	0.00919008
PbANKA_11_v3	340159	341109	340622	0.00919855
PbANKA_05_v3	826156	827231	826655	0.00923408
PbANKA_03_v3	467563	468326	467857	0.00924965
PbANKA_14_v3	1431180	1433059	1431831	0.0092853
PbANKA_13_v3	1893585	1894035	1893878	0.0092989
PbANKA_13_v3	456616	458042	457240	0.00930531
PbANKA_09_v3	572472	573089	572804	0.00933566
PbANKA_14_v3	1057183	1058658	1057982	0.00933707
PbANKA_14_v3	1240874	1242165	1241927	0.00934603
PbANKA_07_v3	453848	455166	454834	0.00934619
PbANKA_09_v3	1177480	1178438	1177942	0.00935396
PbANKA_09_v3	1087299	1088736	1088232	0.00936385
PbANKA_13_v3	1824584	1825544	1825335	0.00937379
PbANKA_12_v3	104327	105522	104710	0.00937443
PbANKA_13_v3	1258523	1259919	1259314	0.00938556
PbANKA_10_v3	1079736	1081034	1080493	0.00939724
PbANKA_13_v3	1038978	1039800	1039415	0.00940353
PbANKA_07_v3	783865	786070	785367	0.00941289
PbANKA_12_v3	1725118	1725647	1725384	0.00943644
PbANKA_08_v3	737065	738134	737497	0.0094517
PbANKA_12_v3	1304631	1306587	1306288	0.00945785
PbANKA_03_v3	56153	56887	56410	0.00946567
PbANKA_10_v3	96873	99110	98212	0.00947551
PbANKA_11_v3	1638028	1638666	1638385	0.0094786
PbANKA_09_v3	1529446	1530850	1530227	0.00948719
PbANKA_11_v3	850463	853034	852624	0.00951302
PbANKA_07_v3	295506	296262	295950	0.00951673
PbANKA_07_v3	469855	473001	471858	0.00953761
PbANKA_07_v3	756559	758439	757906	0.00956434
PbANKA_03_v3	173459	175232	173752	0.00958793
PbANKA_11_v3	739912	740316	740092	0.00959177
PbANKA_14_v3	1985694	1986221	1986012	0.00964974
PbANKA_10_v3	1434487	1435114	1434781	0.00967728
PbANKA_06_v3	792008	793572	793362	0.00968553
PbANKA_13_v3	548627	550535	548974	0.0096988
PbANKA_08_v3	1237374	1238944	1238409	0.00972372
PbANKA_09_v3	1377364	1379009	1377687	0.00974113
PbANKA_08_v3	566876	568470	567682	0.00977784
PbANKA_12_v3	1360113	1360615	1360372	0.00978855
PbANKA_11_v3	1139602	1140265	1139910	0.00980096
PbANKA_10_v3	297335	297895	297554	0.00980669
PbANKA_05_v3	359396	360353	359736	0.00982194
PbANKA_06_v3	773395	776453	774486	0.00982407
PbANKA_13_v3	1441610	1442143	1441879	0.00984969
PbANKA_09_v3	937481	937884	937753	0.00986356
PbANKA_05_v3	878825	880303	879416	0.00987053
PbANKA_07_v3	564865	566042	565336	0.00987547
PbANKA_07_v3	333659	335677	334195	0.00989079
PbANKA_09_v3	216923	217858	217668	0.00992095
PbANKA_13_v3	1493136	1494055	1493393	0.00994133
PbANKA_05_v3	796794	798004	797452	0.00994486
PbANKA_14_v3	2052934	2054408	2053589	0.00996167
PbANKA_03_v3	437584	439034	438571	0.0099642
PbANKA_10_v3	720250	721470	720474	0.0100249
PbANKA_11_v3	1178806	1179434	1179008	0.0100286
PbANKA_10_v3	838217	838913	838596	0.0100716
PbANKA_14_v3	1687360	1688084	1687658	0.0100929
PbANKA_01_v3	431355	432191	431816	0.0101037
PbANKA_13_v3	1299951	1300521	1300266	0.0101636
PbANKA_14_v3	2451668	2452631	2452356	0.010167
PbANKA_14_v3	1407652	1408897	1408682	0.0101816
PbANKA_03_v3	495263	496014	495545	0.0102044
PbANKA_04_v3	192153	192858	192553	0.0102057
PbANKA_12_v3	896266	897421	897196	0.0102304
PbANKA_06_v3	190983	192617	191153	0.0102556
PbANKA_10_v3	976392	976657	976611	0.0102924
PbANKA_05_v3	892556	893545	893217	0.0103067
PbANKA_13_v3	1884045	1885203	1884795	0.010309
PbANKA_13_v3	584009	586285	585412	0.0103362
PbANKA_09_v3	689334	690023	689722	0.0103514
PbANKA_14_v3	1169134	1170303	1169477	0.0103628
PbANKA_08_v3	1055572	1056065	1055787	0.0103658
PbANKA_10_v3	1200025	1201158	1200341	0.0103855
PbANKA_03_v3	449917	450674	450347	0.010405
PbANKA_14_v3	1909533	1910756	1909946	0.010409
PbANKA_07_v3	743848	744609	744229	0.0104256
PbANKA_13_v3	2059046	2060057	2059408	0.0104584
PbANKA_10_v3	1574845	1575555	1575324	0.0105233
PbANKA_09_v3	416823	417828	417247	0.0105252
PbANKA_12_v3	1133446	1134367	1134156	0.0105334
PbANKA_14_v3	1290337	1291132	1290793	0.0105427
PbANKA_11_v3	145407	146224	145838	0.010573
PbANKA_08_v3	667991	669867	668617	0.0106114
PbANKA_06_v3	407262	408014	407630	0.0106506
PbANKA_14_v3	1783208	1784010	1783396	0.0106824
PbANKA_09_v3	590640	591743	591442	0.0106979
PbANKA_09_v3	62469	63153	62769	0.0107099
PbANKA_10_v3	788607	789376	788972	0.010712
PbANKA_07_v3	374108	375268	375032	0.010717
PbANKA_12_v3	1046515	1047062	1046815	0.010719
PbANKA_12_v3	1361395	1362532	1361961	0.0107344
PbANKA_08_v3	996685	997267	997020	0.0107351
PbANKA_11_v3	1270393	1270870	1270609	0.0107467
PbANKA_04_v3	185109	186859	185399	0.0107712
PbANKA_02_v3	155295	155869	155513	0.0108264
PbANKA_05_v3	125867	127482	126799	0.0108602
PbANKA_09_v3	674519	675140	674923	0.0108723
PbANKA_09_v3	166688	168478	167053	0.0108986
PbANKA_08_v3	195801	196791	196456	0.0109001
PbANKA_13_v3	1066956	1068193	1067391	0.0109055
PbANKA_09_v3	186921	188736	187772	0.0109127
PbANKA_04_v3	73929	74532	74163	0.0109274
PbANKA_08_v3	146767	147508	147026	0.0109536
PbANKA_07_v3	764029	764779	764398	0.0109732
PbANKA_13_v3	1822813	1823868	1823174	0.0109845
PbANKA_14_v3	1369153	1370439	1370112	0.0110325
PbANKA_06_v3	358803	361195	359721	0.0110645
PbANKA_02_v3	72929	74296	73824	0.0110665
PbANKA_04_v3	214709	216487	215141	0.0110712
PbANKA_12_v3	824456	825785	824764	0.01108
PbANKA_08_v3	847553	848679	848084	0.0111454
PbANKA_13_v3	2192642	2193476	2192995	0.0111588
PbANKA_01_v3	75998	77338	76741	0.0111698
PbANKA_10_v3	370955	371548	371271	0.0111932
PbANKA_14_v3	1927194	1928062	1927800	0.0112559
PbANKA_07_v3	465786	467076	466588	0.011282
PbANKA_01_v3	416302	417013	416691	0.0113237
PbANKA_13_v3	2144329	2145437	2144790	0.0113267
PbANKA_08_v3	779073	779873	779529	0.0113288
PbANKA_12_v3	841955	842964	842577	0.011344
PbANKA_11_v3	1709377	1710431	1710250	0.0113945
PbANKA_09_v3	449834	450168	450043	0.0114014
PbANKA_12_v3	359117	360034	359638	0.0114024
PbANKA_14_v3	2306262	2307544	2307369	0.0114295
PbANKA_08_v3	498759	499328	499044	0.0114313
PbANKA_10_v3	1549807	1550838	1550225	0.0114509
PbANKA_13_v3	1284360	1285498	1285065	0.0114559
PbANKA_07_v3	145568	146651	145970	0.0114671
PbANKA_11_v3	743619	744836	744624	0.0114811
PbANKA_12_v3	539941	540817	540411	0.0114888
PbANKA_05_v3	643136	644001	643655	0.0115253
PbANKA_13_v3	1879763	1881193	1880548	0.0115339
PbANKA_07_v3	155905	156451	156178	0.0115684
PbANKA_09_v3	180999	181828	181293	0.0115823
PbANKA_12_v3	278122	279467	278821	0.0115916
PbANKA_14_v3	247349	248026	247752	0.011592
PbANKA_13_v3	2250954	2252183	2251264	0.0116131
PbANKA_10_v3	1142830	1144226	1143402	0.0116167
PbANKA_11_v3	1305788	1306510	1306249	0.0116371
PbANKA_13_v3	451134	451805	451438	0.0116742
PbANKA_02_v3	212892	214666	213704	0.0117121
PbANKA_07_v3	490413	492566	490768	0.0117315
PbANKA_11_v3	1544637	1545360	1544938	0.0117333
PbANKA_05_v3	345059	345991	345413	0.0117548
PbANKA_12_v3	737738	738715	738519	0.0117569
PbANKA_14_v3	532238	533639	532657	0.0117663
PbANKA_13_v3	1373076	1373837	1373670	0.0118128
PbANKA_07_v3	344795	345674	345205	0.0118332
PbANKA_09_v3	678454	679156	678665	0.0118434
PbANKA_14_v3	1674863	1675602	1675234	0.0118488
PbANKA_03_v3	362601	363844	362919	0.0118748
PbANKA_08_v3	987449	988113	987861	0.0118861
PbANKA_07_v3	232524	233517	233121	0.0119375
PbANKA_14_v3	1412225	1414259	1413311	0.011955
PbANKA_01_v3	90214	91624	90876	0.0119925
PbANKA_12_v3	531517	532359	531953	0.0120436
PbANKA_11_v3	701556	702082	701818	0.0121102
PbANKA_02_v3	219356	220085	219839	0.0121341
PbANKA_09_v3	765548	767042	765988	0.0121531
PbANKA_14_v3	1212172	1212849	1212520	0.0121768
PbANKA_14_v3	1715198	1715881	1715516	0.0121785
PbANKA_02_v3	346117	346725	346441	0.0122006
PbANKA_14_v3	1100038	1100559	1100283	0.0122193
PbANKA_12_v3	1124676	1125755	1125123	0.0122458
PbANKA_07_v3	313015	313931	313480	0.0122798
PbANKA_05_v3	867819	869162	868101	0.0122879
PbANKA_09_v3	356295	358720	358017	0.0123498
PbANKA_14_v3	2275082	2277646	2276899	0.0123799
PbANKA_05_v3	413337	414189	413799	0.0123923
PbANKA_11_v3	634225	635930	634568	0.0124586
PbANKA_14_v3	509951	510712	510178	0.0124624
PbANKA_14_v3	891355	891907	891675	0.0124836
PbANKA_09_v3	1493653	1494364	1494054	0.012537
PbANKA_12_v3	1282240	1282994	1282659	0.0125434
PbANKA_13_v3	1572281	1573829	1572992	0.0126207
PbANKA_14_v3	665363	666484	666227	0.0126281
PbANKA_11_v3	69653	70881	70249	0.0126381
PbANKA_10_v3	589689	590250	590016	0.012646
PbANKA_08_v3	410149	411076	410691	0.0126827
PbANKA_06_v3	734828	735461	735210	0.0126833
PbANKA_03_v3	226228	227062	226519	0.0126976
PbANKA_05_v3	816815	817747	817252	0.0127342
PbANKA_14_v3	1757885	1758755	1758214	0.0127478
PbANKA_09_v3	1308820	1309408	1309203	0.0127908
PbANKA_01_v3	145916	146976	146179	0.0127909
PbANKA_10_v3	897612	899170	898005	0.0128107
PbANKA_05_v3	730338	731101	730720	0.0128495
PbANKA_10_v3	228709	230009	229106	0.0128966
PbANKA_12_v3	1694781	1695065	1694939	0.0128995
PbANKA_09_v3	82152	83137	82661	0.0129198
PbANKA_11_v3	413971	414650	414335	0.0130109
PbANKA_06_v3	627929	628747	628479	0.0130136
PbANKA_06_v3	195004	197578	196599	0.0130324
PbANKA_13_v3	2051229	2052488	2052037	0.013035
PbANKA_08_v3	1180315	1180932	1180570	0.0131078
PbANKA_09_v3	431871	432781	432123	0.0131836
PbANKA_13_v3	2128839	2130292	2129200	0.013407
PbANKA_12_v3	428017	428856	428413	0.0134492
PbANKA_03_v3	89332	92344	89836	0.0134529
PbANKA_11_v3	970482	971584	971190	0.0134608
PbANKA_14_v3	621426	621802	621565	0.0135148
PbANKA_12_v3	891924	892788	892349	0.013529
PbANKA_03_v3	518337	519475	519160	0.0135721
PbANKA_13_v3	1921069	1921779	1921409	0.0136156
PbANKA_12_v3	199828	200500	200174	0.0137224
PbANKA_08_v3	1227964	1230403	1229132	0.0137495
PbANKA_08_v3	67581	69441	68155	0.0138458
PbANKA_14_v3	619780	620185	620048	0.0138697
PbANKA_06_v3	602635	604945	604405	0.0138977
PbANKA_10_v3	759536	759988	759755	0.0139303
PbANKA_07_v3	142764	143573	142914	0.013992
PbANKA_09_v3	133702	134185	133907	0.0140211
PbANKA_12_v3	620797	621893	621636	0.014047
PbANKA_11_v3	1043458	1043970	1043726	0.0143048
PbANKA_12_v3	1234858	1236231	1235660	0.0144672
PbANKA_13_v3	773505	775625	773991	0.0145039
PbANKA_06_v3	482310	484069	482918	0.0145442
PbANKA_10_v3	940670	941406	940879	0.0145767
PbANKA_14_v3	1140391	1141633	1141105	0.0146113
PbANKA_08_v3	807171	807783	807343	0.0146165
PbANKA_02_v3	560280	561063	560698	0.0146862
PbANKA_14_v3	261266	262102	261807	0.0147296
PbANKA_13_v3	2281126	2282924	2281771	0.0147421
PbANKA_11_v3	544282	545666	544604	0.0147665
PbANKA_05_v3	649652	650730	650276	0.0148078
PbANKA_10_v3	827908	828934	828616	0.0148879
PbANKA_10_v3	1446062	1448083	1446888	0.014888
PbANKA_13_v3	1910070	1910351	1910120	0.0148904
PbANKA_14_v3	735289	736510	735563	0.0149034
PbANKA_11_v3	112910	113440	113246	0.0149122
PbANKA_10_v3	576074	577285	576726	0.0149698
PbANKA_12_v3	1488173	1489025	1488769	0.0150173
PbANKA_13_v3	1917111	1918580	1917609	0.0150791
PbANKA_12_v3	1220190	1221130	1220924	0.0151597
PbANKA_06_v3	489045	490309	489402	0.0153819
PbANKA_09_v3	375722	376592	375961	0.015386
PbANKA_13_v3	726756	727540	727039	0.0154677
PbANKA_13_v3	987848	988650	988399	0.0155149
PbANKA_14_v3	300987	301886	301589	0.0155328
PbANKA_10_v3	68011	68365	68191	0.0155729
PbANKA_14_v3	1690252	1691327	1690782	0.0156779
PbANKA_12_v3	253259	253633	253457	0.015684
PbANKA_14_v3	332054	332877	332447	0.015752
PbANKA_12_v3	172880	173704	173268	0.0158133
PbANKA_08_v3	913905	915138	914673	0.0159364
PbANKA_14_v3	1444961	1445486	1445301	0.0159434
PbANKA_14_v3	1653534	1654388	1654047	0.0159722
PbANKA_12_v3	242123	243688	242876	0.0159762
PbANKA_06_v3	424753	426304	425747	0.015984
PbANKA_04_v3	229818	231596	231236	0.0160406
PbANKA_14_v3	1063820	1064741	1064319	0.0160746
PbANKA_12_v3	354259	355306	354847	0.0160932
PbANKA_04_v3	93442	94866	94003	0.0161715
PbANKA_13_v3	1888895	1889466	1889143	0.0162248
PbANKA_06_v3	474776	475207	474825	0.0163211
PbANKA_14_v3	1506129	1506495	1506254	0.0163793
PbANKA_04_v3	666245	667364	666525	0.0164471
PbANKA_13_v3	1324764	1325489	1325150	0.0164707
PbANKA_13_v3	460000	460690	460200	0.0166064
PbANKA_14_v3	759145	759541	759302	0.0166705
PbANKA_09_v3	837573	838081	837830	0.0167802
PbANKA_10_v3	685333	686095	685697	0.0169524
PbANKA_12_v3	442462	443494	443008	0.0170427
PbANKA_12_v3	1081751	1082521	1081977	0.017184
PbANKA_01_v3	140685	141416	141128	0.0174062
PbANKA_13_v3	240032	241707	240735	0.0174145
PbANKA_14_v3	356649	357334	357040	0.0174369
PbANKA_13_v3	770074	771706	770407	0.0175158
PbANKA_08_v3	368824	371324	370383	0.0177891
PbANKA_12_v3	1691069	1691901	1691419	0.0178085
PbANKA_07_v3	410338	411250	410838	0.0180764
PbANKA_05_v3	800150	801517	801180	0.0181855
PbANKA_06_v3	377372	378907	378113	0.0182259
PbANKA_13_v3	1750544	1751290	1750847	0.0184468
PbANKA_06_v3	789486	790098	789922	0.0185835
PbANKA_13_v3	1432593	1433037	1432839	0.018715
PbANKA_10_v3	974592	976211	975044	0.0189499
PbANKA_11_v3	663386	665064	664585	0.0190528
PbANKA_05_v3	52031	53723	52888	0.0191473
PbANKA_12_v3	1501022	1502156	1501658	0.0191951
PbANKA_08_v3	451090	452225	451744	0.019519
PbANKA_09_v3	497265	498270	497876	0.0196322
PbANKA_10_v3	370120	370436	370289	0.0196883
PbANKA_09_v3	840510	841671	841390	0.0197245
PbANKA_09_v3	107330	108354	107755	0.019849
PbANKA_06_v3	108235	109865	109237	0.0200552
PbANKA_12_v3	312980	313453	313208	0.0202632
PbANKA_13_v3	2501934	2502275	2502142	0.020299
PbANKA_13_v3	57858	59010	58185	0.0204392
PbANKA_14_v3	110074	110642	110356	0.0205178
PbANKA_08_v3	1002530	1004172	1003179	0.0207234
PbANKA_11_v3	657683	659559	659191	0.0208181
PbANKA_11_v3	931731	932936	932548	0.0208967
PbANKA_11_v3	710999	712319	711921	0.0211235
PbANKA_10_v3	1191119	1192786	1191560	0.0214748
PbANKA_13_v3	994422	995073	994640	0.0215326
PbANKA_12_v3	233192	234442	233800	0.0221691
PbANKA_08_v3	269663	270508	270076	0.0222968
PbANKA_11_v3	614690	615121	614896	0.0223544
PbANKA_10_v3	1235545	1236486	1236160	0.0226088
PbANKA_14_v3	868511	869155	868749	0.0228908
PbANKA_05_v3	472476	474477	472719	0.0229122
PbANKA_07_v3	750272	751282	750726	0.0232014
PbANKA_12_v3	820437	820961	820611	0.0236078
PbANKA_10_v3	1359677	1360713	1359950	0.0244733
PbANKA_13_v3	766679	767701	767430	0.0246796
PbANKA_13_v3	2489752	2490383	2490187	0.0254372
PbANKA_06_v3	575466	577200	576071	0.0254514
PbANKA_11_v3	1036423	1036559	1036504	0.0254857
PbANKA_02_v3	326538	328136	327510	0.0256129
PbANKA_06_v3	94021	95500	94560	0.0257253
PbANKA_08_v3	694761	696167	695215	0.0257975
PbANKA_14_v3	685953	686872	686588	0.0261819
PbANKA_09_v3	575348	576011	575535	0.0264339
PbANKA_13_v3	1724757	1726548	1725890	0.0268471
PbANKA_12_v3	1244699	1246777	1246067	0.0272138
PbANKA_05_v3	691789	693476	692554	0.0272398
PbANKA_14_v3	1839741	1841964	1840226	0.0277796
PbANKA_09_v3	641368	642155	641937	0.0285111
PbANKA_08_v3	904572	905323	904856	0.0288468
PbANKA_14_v3	429518	430191	429899	0.0305558
PbANKA_14_v3	624119	625240	624725	0.0306645
PbANKA_13_v3	2091312	2092177	2091529	0.0308801
PbANKA_09_v3	588418	589197	588806	0.0317177
PbANKA_02_v3	221611	222746	221988	0.0318143
PbANKA_03_v3	68331	69456	68888	0.032398
PbANKA_01_v3	456167	456869	456671	0.0329929
PbANKA_12_v3	1742155	1746081	1742701	0.0333309
PbANKA_13_v3	560803	561664	561254	0.033611
PbANKA_14_v3	2060918	2063335	2061428	0.0341717
PbANKA_06_v3	476459	477641	477081	0.0345962
PbANKA_12_v3	350479	351475	350861	0.03476
PbANKA_08_v3	998309	999992	999134	0.0353603
PbANKA_02_v3	103385	105120	104474	0.0358862
PbANKA_14_v3	2082684	2083216	2082843	0.037297
PbANKA_11_v3	1558705	1560088	1559330	0.0380562
PbANKA_10_v3	1225783	1227725	1227429	0.0409834
PbANKA_09_v3	238534	238960	238773	0.041109
PbANKA_14_v3	1133203	1133954	1133696	0.0411942
PbANKA_13_v3	2066513	2068485	2066868	0.0415007
PbANKA_05_v3	69890	71450	70336	0.0424388
PbANKA_14_v3	2438353	2439005	2438483	0.0437981
PbANKA_13_v3	2244888	2246105	2245566	0.0438673
PbANKA_10_v3	117879	118672	118491	0.0445866
PbANKA_12_v3	883708	885606	884413	0.0459636
PbANKA_09_v3	657080	657997	657699	0.0465049
PbANKA_13_v3	195139	196575	195696	0.0495834
PbANKA_11_v3	1420241	1421491	1420995	0.0505114
PbANKA_03_v3	82565	83388	82996	0.0522625
PbANKA_14_v3	314062	314975	314334	0.0574215
PbANKA_09_v3	257240	258540	258117	0.0582098
PbANKA_14_v3	856242	856908	856433	0.0590407
PbANKA_02_v3	539703	542492	540314	0.0595382
PbANKA_11_v3	1005756	1007349	1006483	0.0600959
PbANKA_09_v3	1166143	1166784	1166377	0.0647636
PbANKA_00_v3_archived_contig_1	56330	56775	56434	0.0650404
PbANKA_08_v3	227695	229746	228531	0.06573
PbANKA_14_v3	426610	426999	426825	0.0663498
PbANKA_14_v3	1748845	1749401	1749180	0.0710069
PbANKA_08_v3	428849	429819	429061	0.0771247
PbANKA_06_v3	707597	708442	707965	0.0781183
PbANKA_13_v3	1909499	1909902	1909843	0.0800734
PbANKA_14_v3	1175472	1176736	1176407	0.0813599
PbANKA_10_v3	727514	728537	728017	0.0820795
PbANKA_07_v3	427075	428397	427350	0.0939443
PbANKA_08_v3	769288	770173	769636	0.100824
PbANKA_11_v3	401498	404333	402304	0.10245
PbANKA_14_v3	1360196	1361034	1360805	0.103994
PbANKA_09_v3	1268625	1269488	1269060	0.10427
PbANKA_13_v3	877904	878685	878193	0.124925
PbANKA_14_v3	1127945	1128613	1128161	0.125875
PbANKA_08_v3	192740	193358	193147	0.174677
PbANKA_07_v3	113469	114240	113892	0.232567
PbANKA_06_v3	186983	188689	187785	0.234722
PbANKA_11_v3	772042	772891	772765	0.268436
PbANKA_08_v3	982973	983904	983609	0.5897
PbANKA_06_v3	225055	227478	226344	0.72058
PbANKA_03_v3	1400	1592	1528	0.999853
PbANKA_00_v3_archived_contig_3	24189	24462	24276	NA
PbANKA_01_v3	85	341	289	NA
PbANKA_01_v3	620	781	740	NA
PbANKA_01_v3	110912	111216	111040	NA
PbANKA_01_v3	208902	209437	209212	NA
PbANKA_01_v3	248103	249188	248750	NA
PbANKA_01_v3	428018	429806	428296	NA
PbANKA_02_v3	661	845	795	NA
PbANKA_02_v3	1243	1316	1271	NA
PbANKA_02_v3	9535	9608	9562	NA
PbANKA_02_v3	23892	23972	23936	NA
PbANKA_02_v3	112553	113241	112952	NA
PbANKA_02_v3	180434	180892	180647	NA
PbANKA_02_v3	328265	329004	328615	NA
PbANKA_02_v3	340712	341116	340900	NA
PbANKA_02_v3	364792	365417	365231	NA
PbANKA_02_v3	582223	582324	582291	NA
PbANKA_02_v3	622052	622208	622125	NA
PbANKA_03_v3	73477	74618	74464	NA
PbANKA_03_v3	93704	94489	94251	NA
PbANKA_03_v3	161256	161764	161532	NA
PbANKA_03_v3	366440	367223	366848	NA
PbANKA_03_v3	436081	436533	436333	NA
PbANKA_03_v3	439134	439833	439618	NA
PbANKA_03_v3	459279	460229	459822	NA
PbANKA_03_v3	488838	489151	488933	NA
PbANKA_03_v3	541979	542728	542454	NA
PbANKA_04_v3	43	273	209	NA
PbANKA_04_v3	111689	112085	111877	NA
PbANKA_04_v3	137142	137534	137394	NA
PbANKA_04_v3	139179	140269	139534	NA
PbANKA_04_v3	233991	234507	234308	NA
PbANKA_04_v3	277634	278061	277899	NA
PbANKA_04_v3	568519	569075	568798	NA
PbANKA_05_v3	68033	69530	68205	NA
PbANKA_05_v3	109416	110171	109653	NA
PbANKA_05_v3	237996	238388	238206	NA
PbANKA_05_v3	467528	468353	468109	NA
PbANKA_05_v3	560098	560766	560587	NA
PbANKA_05_v3	670261	670770	670426	NA
PbANKA_05_v3	684885	685793	685034	NA
PbANKA_05_v3	699718	700595	700314	NA
PbANKA_05_v3	707575	708016	707649	NA
PbANKA_05_v3	772264	772853	772761	NA
PbANKA_05_v3	773023	773293	773240	NA
PbANKA_05_v3	773381	773600	773540	NA
PbANKA_05_v3	774364	775243	775155	NA
PbANKA_05_v3	775539	775790	775737	NA
PbANKA_05_v3	844895	845827	845150	NA
PbANKA_05_v3	874672	875455	875218	NA
PbANKA_05_v3	882187	882720	882414	NA
PbANKA_05_v3	894014	894518	894311	NA
PbANKA_05_v3	898975	899412	899043	NA
PbANKA_06_v3	8249	8520	8309	NA
PbANKA_06_v3	8899	9111	9066	NA
PbANKA_06_v3	149435	150220	149826	NA
PbANKA_06_v3	185703	186885	186061	NA
PbANKA_06_v3	197742	198978	198756	NA
PbANKA_06_v3	276571	277655	276887	NA
PbANKA_06_v3	288452	289563	288716	NA
PbANKA_06_v3	376462	377248	376821	NA
PbANKA_06_v3	475915	476348	476074	NA
PbANKA_06_v3	507017	508747	508065	NA
PbANKA_06_v3	569108	569439	569401	NA
PbANKA_06_v3	790189	790674	790461	NA
PbANKA_06_v3	817041	818234	817935	NA
PbANKA_06_v3	837906	839887	838459	NA
PbANKA_06_v3	895876	896799	896130	NA
PbANKA_06_v3	929814	930067	929982	NA
PbANKA_06_v3	931601	932080	932040	NA
PbANKA_07_v3	140407	141006	140634	NA
PbANKA_07_v3	170818	171572	171200	NA
PbANKA_07_v3	267549	267954	267769	NA
PbANKA_07_v3	361861	362261	362063	NA
PbANKA_07_v3	460569	462192	461877	NA
PbANKA_07_v3	468459	469331	469148	NA
PbANKA_07_v3	494856	495478	495230	NA
PbANKA_07_v3	749468	750128	750038	NA
PbANKA_07_v3	751484	752622	751610	NA
PbANKA_08_v3	12902	13213	13063	NA
PbANKA_08_v3	13313	13457	13373	NA
PbANKA_08_v3	27610	28108	27797	NA
PbANKA_08_v3	211062	211912	211433	NA
PbANKA_08_v3	223060	223828	223410	NA
PbANKA_08_v3	227147	227526	227283	NA
PbANKA_08_v3	291479	292161	291922	NA
PbANKA_08_v3	380704	381598	381310	NA
PbANKA_08_v3	415807	416859	416432	NA
PbANKA_08_v3	417753	418842	418033	NA
PbANKA_08_v3	478344	478716	478530	NA
PbANKA_08_v3	483295	483634	483342	NA
PbANKA_08_v3	552729	553091	552954	NA
PbANKA_08_v3	593784	595191	594239	NA
PbANKA_08_v3	611506	611842	611706	NA
PbANKA_08_v3	615490	616155	615987	NA
PbANKA_08_v3	720251	721370	721186	NA
PbANKA_08_v3	730100	730672	730445	NA
PbANKA_08_v3	760868	761784	761422	NA
PbANKA_08_v3	814705	815207	814998	NA
PbANKA_08_v3	860763	861234	860965	NA
PbANKA_08_v3	1014863	1015531	1015219	NA
PbANKA_08_v3	1107371	1107627	1107494	NA
PbANKA_08_v3	1230492	1231225	1230950	NA
PbANKA_08_v3	1313071	1314006	1313621	NA
PbANKA_08_v3	1334879	1336181	1335806	NA
PbANKA_09_v3	63444	64024	63727	NA
PbANKA_09_v3	99712	100647	100482	NA
PbANKA_09_v3	165226	166549	165882	NA
PbANKA_09_v3	169378	169968	169676	NA
PbANKA_09_v3	245767	246421	246195	NA
PbANKA_09_v3	302274	302780	302443	NA
PbANKA_09_v3	337078	337512	337237	NA
PbANKA_09_v3	428077	428491	428315	NA
PbANKA_09_v3	539567	539991	539765	NA
PbANKA_09_v3	564540	565931	565682	NA
PbANKA_09_v3	691740	692275	691989	NA
PbANKA_09_v3	764361	764920	764629	NA
PbANKA_09_v3	777778	778431	778180	NA
PbANKA_09_v3	1073275	1074433	1073976	NA
PbANKA_09_v3	1100190	1101046	1100473	NA
PbANKA_09_v3	1110924	1111687	1111448	NA
PbANKA_09_v3	1119984	1121767	1120870	NA
PbANKA_09_v3	1137408	1137696	1137549	NA
PbANKA_09_v3	1157483	1158514	1158281	NA
PbANKA_09_v3	1288699	1289345	1288984	NA
PbANKA_09_v3	1344120	1344596	1344452	NA
PbANKA_09_v3	1388126	1388987	1388810	NA
PbANKA_09_v3	1421230	1421656	1421475	NA
PbANKA_09_v3	1472812	1473473	1473081	NA
PbANKA_09_v3	1489157	1490039	1489637	NA
PbANKA_09_v3	1633344	1633534	1633395	NA
PbANKA_10_v3	329	416	374	NA
PbANKA_10_v3	130311	130693	130577	NA
PbANKA_10_v3	142173	142623	142364	NA
PbANKA_10_v3	223017	223838	223278	NA
PbANKA_10_v3	318697	319636	319311	NA
PbANKA_10_v3	503863	504288	504121	NA
PbANKA_10_v3	587215	587928	587520	NA
PbANKA_10_v3	604434	604967	604655	NA
PbANKA_10_v3	653151	654345	653316	NA
PbANKA_10_v3	775067	776413	775482	NA
PbANKA_10_v3	783827	784899	784351	NA
PbANKA_10_v3	791150	792091	791516	NA
PbANKA_10_v3	824479	825293	825136	NA
PbANKA_10_v3	865101	866241	865296	NA
PbANKA_10_v3	978100	978748	978484	NA
PbANKA_10_v3	1087133	1087700	1087500	NA
PbANKA_10_v3	1128425	1129113	1128655	NA
PbANKA_10_v3	1158782	1159385	1159056	NA
PbANKA_10_v3	1185952	1186824	1186536	NA
PbANKA_10_v3	1189224	1189537	1189341	NA
PbANKA_10_v3	1221769	1222274	1221993	NA
PbANKA_10_v3	1240579	1241000	1240811	NA
PbANKA_10_v3	1275763	1276347	1275978	NA
PbANKA_10_v3	1287354	1287870	1287543	NA
PbANKA_10_v3	1387506	1388135	1387699	NA
PbANKA_10_v3	1411765	1412384	1411943	NA
PbANKA_10_v3	1563616	1564024	1563779	NA
PbANKA_11_v3	45	116	53	NA
PbANKA_11_v3	289	579	536	NA
PbANKA_11_v3	14368	14451	14415	NA
PbANKA_11_v3	16660	16757	16713	NA
PbANKA_11_v3	47887	47959	47926	NA
PbANKA_11_v3	92508	93135	92920	NA
PbANKA_11_v3	497025	497377	497238	NA
PbANKA_11_v3	529526	530376	529901	NA
PbANKA_11_v3	638965	640558	639809	NA
PbANKA_11_v3	645931	646576	646310	NA
PbANKA_11_v3	737518	738653	738328	NA
PbANKA_11_v3	773561	774340	774070	NA
PbANKA_11_v3	832729	833353	833143	NA
PbANKA_11_v3	864226	865084	864796	NA
PbANKA_11_v3	868419	868802	868658	NA
PbANKA_11_v3	1121320	1121973	1121640	NA
PbANKA_11_v3	1173063	1173940	1173733	NA
PbANKA_11_v3	1181743	1182900	1181932	NA
PbANKA_11_v3	1202674	1203105	1202891	NA
PbANKA_11_v3	1203629	1203788	1203710	NA
PbANKA_11_v3	1228943	1229632	1229469	NA
PbANKA_11_v3	1262707	1263305	1262985	NA
PbANKA_11_v3	1375620	1376186	1375841	NA
PbANKA_11_v3	1442665	1443121	1442814	NA
PbANKA_11_v3	1504171	1504454	1504294	NA
PbANKA_11_v3	1508200	1509418	1508924	NA
PbANKA_11_v3	1554271	1555177	1554592	NA
PbANKA_11_v3	1572601	1573204	1573125	NA
PbANKA_11_v3	1600985	1601571	1601304	NA
PbANKA_11_v3	1632531	1633052	1632789	NA
PbANKA_11_v3	1682889	1683244	1683065	NA
PbANKA_11_v3	1735614	1735689	1735647	NA
PbANKA_11_v3	1735883	1735997	1735934	NA
PbANKA_11_v3	1762134	1762446	1762261	NA
PbANKA_12_v3	91966	92630	92398	NA
PbANKA_12_v3	105640	106653	106197	NA
PbANKA_12_v3	115269	115660	115461	NA
PbANKA_12_v3	147267	147910	147715	NA
PbANKA_12_v3	150210	150858	150538	NA
PbANKA_12_v3	166455	167418	166946	NA
PbANKA_12_v3	174008	175208	174644	NA
PbANKA_12_v3	187399	188669	188334	NA
PbANKA_12_v3	207887	208498	208201	NA
PbANKA_12_v3	214045	215474	215218	NA
PbANKA_12_v3	225835	226170	226014	NA
PbANKA_12_v3	226488	227721	227437	NA
PbANKA_12_v3	238370	239538	239115	NA
PbANKA_12_v3	295427	295928	295641	NA
PbANKA_12_v3	313560	313798	313657	NA
PbANKA_12_v3	364573	366201	366011	NA
PbANKA_12_v3	394994	395961	395227	NA
PbANKA_12_v3	459151	459481	459250	NA
PbANKA_12_v3	575543	576370	575896	NA
PbANKA_12_v3	589512	590541	590176	NA
PbANKA_12_v3	684526	685276	684910	NA
PbANKA_12_v3	731746	732659	732164	NA
PbANKA_12_v3	802382	803425	802602	NA
PbANKA_12_v3	819397	820134	819663	NA
PbANKA_12_v3	909894	910615	910360	NA
PbANKA_12_v3	931716	932532	932079	NA
PbANKA_12_v3	1240101	1240575	1240326	NA
PbANKA_12_v3	1243610	1244325	1243975	NA
PbANKA_12_v3	1293780	1294501	1294018	NA
PbANKA_12_v3	1298711	1299899	1299523	NA
PbANKA_12_v3	1317682	1318386	1317845	NA
PbANKA_12_v3	1331232	1331847	1331357	NA
PbANKA_12_v3	1443175	1443763	1443630	NA
PbANKA_12_v3	1460054	1460805	1460245	NA
PbANKA_12_v3	1478298	1478967	1478557	NA
PbANKA_12_v3	1498713	1499125	1498945	NA
PbANKA_12_v3	1500481	1500903	1500759	NA
PbANKA_12_v3	1566519	1566821	1566640	NA
PbANKA_12_v3	1576382	1576784	1576656	NA
PbANKA_12_v3	1608791	1609049	1608935	NA
PbANKA_12_v3	1635901	1636252	1636186	NA
PbANKA_12_v3	1668206	1668561	1668413	NA
PbANKA_12_v3	1746603	1747002	1746758	NA
PbANKA_12_v3	1783451	1783522	1783505	NA
PbANKA_13_v3	139160	139947	139297	NA
PbANKA_13_v3	155692	156229	155911	NA
PbANKA_13_v3	220223	220894	220515	NA
PbANKA_13_v3	346114	346717	346515	NA
PbANKA_13_v3	445767	446052	445880	NA
PbANKA_13_v3	485966	487124	486313	NA
PbANKA_13_v3	502039	502636	502206	NA
PbANKA_13_v3	535095	536619	536342	NA
PbANKA_13_v3	573896	574551	574340	NA
PbANKA_13_v3	595475	596013	595808	NA
PbANKA_13_v3	698182	698744	698584	NA
PbANKA_13_v3	825204	825549	825355	NA
PbANKA_13_v3	913432	914434	914264	NA
PbANKA_13_v3	925258	925879	925447	NA
PbANKA_13_v3	938422	938955	938568	NA
PbANKA_13_v3	997843	998313	998189	NA
PbANKA_13_v3	1037217	1038161	1037527	NA
PbANKA_13_v3	1081325	1081470	1081403	NA
PbANKA_13_v3	1189090	1189971	1189510	NA
PbANKA_13_v3	1299143	1299852	1299432	NA
PbANKA_13_v3	1405967	1407022	1406696	NA
PbANKA_13_v3	1419999	1420695	1420361	NA
PbANKA_13_v3	1430455	1431337	1430974	NA
PbANKA_13_v3	1435257	1435982	1435479	NA
PbANKA_13_v3	1445783	1446739	1446024	NA
PbANKA_13_v3	1450017	1450660	1450273	NA
PbANKA_13_v3	1511421	1512426	1512107	NA
PbANKA_13_v3	1562567	1563242	1563038	NA
PbANKA_13_v3	1597625	1600119	1598381	NA
PbANKA_13_v3	1702707	1704659	1704218	NA
PbANKA_13_v3	1795063	1795649	1795248	NA
PbANKA_13_v3	1841360	1841917	1841765	NA
PbANKA_13_v3	1890005	1890415	1890244	NA
PbANKA_13_v3	1890789	1891359	1891132	NA
PbANKA_13_v3	1969371	1969782	1969580	NA
PbANKA_13_v3	1978035	1978617	1978401	NA
PbANKA_13_v3	2010568	2011140	2010957	NA
PbANKA_13_v3	2042730	2043344	2042988	NA
PbANKA_13_v3	2045138	2046185	2045443	NA
PbANKA_13_v3	2062071	2062711	2062432	NA
PbANKA_13_v3	2071714	2072323	2071981	NA
PbANKA_13_v3	2077129	2078085	2077770	NA
PbANKA_13_v3	2087434	2087902	2087656	NA
PbANKA_13_v3	2166890	2167425	2167051	NA
PbANKA_13_v3	2224744	2226367	2225480	NA
PbANKA_13_v3	2276530	2277296	2277040	NA
PbANKA_13_v3	2279712	2280692	2280002	NA
PbANKA_13_v3	2285415	2286187	2285920	NA
PbANKA_13_v3	2343033	2343904	2343495	NA
PbANKA_13_v3	2358998	2359603	2359277	NA
PbANKA_13_v3	2369149	2370320	2369870	NA
PbANKA_13_v3	2416583	2417576	2417045	NA
PbANKA_13_v3	2437467	2438064	2437820	NA
PbANKA_14_v3	194393	195134	194682	NA
PbANKA_14_v3	200844	201292	200990	NA
PbANKA_14_v3	226374	226928	226573	NA
PbANKA_14_v3	242332	243231	242738	NA
PbANKA_14_v3	299739	300411	300002	NA
PbANKA_14_v3	304210	305299	305066	NA
PbANKA_14_v3	315425	316286	316016	NA
PbANKA_14_v3	369462	369883	369636	NA
PbANKA_14_v3	391953	393157	392481	NA
PbANKA_14_v3	400526	400718	400554	NA
PbANKA_14_v3	414485	415015	414757	NA
PbANKA_14_v3	564249	564708	564378	NA
PbANKA_14_v3	618772	619699	618957	NA
PbANKA_14_v3	698558	699513	698869	NA
PbANKA_14_v3	789992	790723	790351	NA
PbANKA_14_v3	791578	792574	791879	NA
PbANKA_14_v3	895897	896212	896076	NA
PbANKA_14_v3	912189	912788	912565	NA
PbANKA_14_v3	948807	949946	949590	NA
PbANKA_14_v3	992250	993472	992447	NA
PbANKA_14_v3	1136963	1138357	1137856	NA
PbANKA_14_v3	1147337	1148097	1147696	NA
PbANKA_14_v3	1192248	1192800	1192471	NA
PbANKA_14_v3	1317594	1317986	1317757	NA
PbANKA_14_v3	1440060	1440607	1440382	NA
PbANKA_14_v3	1638780	1639767	1639177	NA
PbANKA_14_v3	1673852	1674588	1674226	NA
PbANKA_14_v3	1678333	1679160	1678593	NA
PbANKA_14_v3	1974730	1975547	1975001	NA
PbANKA_14_v3	2016413	2017048	2016638	NA
PbANKA_14_v3	2131383	2134139	2133462	NA
PbANKA_14_v3	2139444	2140247	2139968	NA
PbANKA_14_v3	2155400	2156342	2156131	NA
PbANKA_14_v3	2195400	2196556	2195654	NA
PbANKA_14_v3	2287232	2287773	2287547	NA
PbANKA_14_v3	2317391	2319013	2318408	NA
PbANKA_14_v3	2362853	2363539	2363091	NA
PbANKA_14_v3	2439224	2439786	2439565	NA
PbANKA_14_v3	2477534	2477708	2477657	NA

## Sheet: Experiment 2
S4B Table List of peaks and target genesidentified in the ChIP-seq experiments of PbAP2R-2 <Peaks in Experiment 2>
chr	start	end	abs_summit	idr
PbANKA_09_v3	472426	473359	472898	0.0015681
PbANKA_13_v3	2308559	2309737	2308919	0.00168933
PbANKA_11_v3	1614818	1616223	1615546	0.00199778
PbANKA_09_v3	1509067	1513956	1511082	0.00212224
PbANKA_03_v3	659175	659335	659271	0.00225491
PbANKA_08_v3	439885	443112	442264	0.00230283
PbANKA_12_v3	691035	692051	691829	0.0024568
PbANKA_04_v3	662722	663981	663136	0.00250852
PbANKA_05_v3	1	97	49	0.00255709
PbANKA_12_v3	678806	682237	681563	0.00270847
PbANKA_13_v3	165952	167686	166692	0.00273726
PbANKA_13_v3	498327	500092	498842	0.00273861
PbANKA_11_v3	1459000	1459762	1459393	0.00304257
PbANKA_10_v3	1315640	1316865	1316237	0.00308457
PbANKA_13_v3	2320710	2321126	2320945	0.00312987
PbANKA_06_v3	826322	827569	826691	0.00315746
PbANKA_13_v3	2424992	2427255	2426002	0.0032285
PbANKA_11_v3	1150907	1151398	1151020	0.00331048
PbANKA_13_v3	2352195	2353485	2352956	0.00335194
PbANKA_14_v3	458018	459891	458820	0.0033529
PbANKA_13_v3	1241865	1242680	1242278	0.00344549
PbANKA_10_v3	977256	977424	977316	0.0035248
PbANKA_11_v3	1587020	1587413	1587195	0.0036103
PbANKA_12_v3	376588	379244	378551	0.00361658
PbANKA_06_v3	864116	865098	864473	0.00366305
PbANKA_09_v3	328583	330218	329674	0.00369055
PbANKA_12_v3	346113	347308	346759	0.00371871
PbANKA_13_v3	445118	445519	445341	0.00372972
PbANKA_08_v3	275513	276720	276384	0.0037371
PbANKA_13_v3	490314	492575	490844	0.00376067
PbANKA_11_v3	1416808	1418022	1417575	0.00381794
PbANKA_10_v3	1528100	1529261	1528989	0.00385053
PbANKA_11_v3	1710758	1711881	1711059	0.00388311
PbANKA_08_v3	652551	654254	654002	0.00388749
PbANKA_11_v3	892175	892616	892357	0.00396264
PbANKA_14_v3	597997	599555	598999	0.00408299
PbANKA_14_v3	1820192	1821543	1820920	0.00408299
PbANKA_13_v3	2209555	2210659	2210210	0.00409474
PbANKA_12_v3	1556156	1556677	1556506	0.00415673
PbANKA_13_v3	1956340	1961293	1957508	0.00417581
PbANKA_09_v3	1391781	1392775	1392459	0.00418055
PbANKA_13_v3	780169	781265	780680	0.00424092
PbANKA_10_v3	1328130	1328922	1328594	0.00425968
PbANKA_10_v3	976849	977108	976911	0.00426768
PbANKA_14_v3	589918	591756	590427	0.00427087
PbANKA_12_v3	1646554	1648011	1647683	0.00427741
PbANKA_04_v3	166325	167462	166841	0.00428535
PbANKA_14_v3	847356	849720	848667	0.00430001
PbANKA_14_v3	2300029	2301684	2301058	0.00431167
PbANKA_04_v3	198383	201356	200887	0.0043221
PbANKA_14_v3	629631	634461	631647	0.00432224
PbANKA_13_v3	1250656	1252977	1252066	0.00434313
PbANKA_14_v3	203521	204507	203872	0.00436633
PbANKA_09_v3	411717	413246	412812	0.00442452
PbANKA_12_v3	284652	286567	285624	0.00445878
PbANKA_13_v3	998855	999303	998958	0.00447265
PbANKA_13_v3	28314	28418	28352	0.00447338
PbANKA_12_v3	1102494	1105419	1102869	0.00449264
PbANKA_13_v3	517923	518815	518391	0.00451844
PbANKA_08_v3	949539	951832	951121	0.00452537
PbANKA_13_v3	2434334	2435547	2435078	0.00452938
PbANKA_03_v3	453409	454646	453989	0.00453747
PbANKA_09_v3	735564	736761	736206	0.00454284
PbANKA_10_v3	621793	623056	622355	0.00454296
PbANKA_06_v3	130705	133154	132580	0.00454524
PbANKA_06_v3	452595	453632	453053	0.00461407
PbANKA_07_v3	787669	791918	790275	0.00462025
PbANKA_10_v3	608832	609798	609435	0.00463269
PbANKA_09_v3	809827	810377	810050	0.00463509
PbANKA_11_v3	1154029	1154981	1154341	0.0046402
PbANKA_08_v3	704890	705706	705328	0.00465585
PbANKA_13_v3	275629	276492	276144	0.00466059
PbANKA_06_v3	503939	506065	504905	0.00466408
PbANKA_01_v3	194600	196904	196035	0.00467218
PbANKA_09_v3	1204085	1204727	1204366	0.0046832
PbANKA_10_v3	875463	876821	876279	0.0046835
PbANKA_12_v3	1048734	1049811	1049331	0.00469762
PbANKA_12_v3	1295995	1296929	1296563	0.00471215
PbANKA_11_v3	1191538	1193542	1192937	0.00471832
PbANKA_14_v3	551696	553564	552049	0.00473147
PbANKA_12_v3	655608	657504	656290	0.00473662
PbANKA_08_v3	795719	798169	796984	0.00474408
PbANKA_13_v3	210163	211787	211313	0.00474408
PbANKA_11_v3	829406	830885	830002	0.00475287
PbANKA_05_v3	176541	177750	176936	0.00476926
PbANKA_09_v3	64618	66190	65596	0.00479539
PbANKA_12_v3	449464	450181	449865	0.00480074
PbANKA_05_v3	626922	628439	627951	0.00481518
PbANKA_11_v3	551880	553263	552631	0.00482198
PbANKA_01_v3	275297	275748	275405	0.00482267
PbANKA_08_v3	597326	598859	597981	0.00482425
PbANKA_12_v3	939142	940531	939461	0.00482543
PbANKA_09_v3	334756	336456	335290	0.00482842
PbANKA_10_v3	166669	168174	167398	0.00483766
PbANKA_13_v3	1291559	1293482	1293038	0.00484024
PbANKA_10_v3	305565	306722	306396	0.00484554
PbANKA_08_v3	1032334	1033736	1033423	0.00486644
PbANKA_07_v3	684534	686723	686279	0.00486746
PbANKA_05_v3	865882	866531	866289	0.00486963
PbANKA_10_v3	139409	140157	139785	0.00488093
PbANKA_11_v3	1713330	1714233	1713742	0.00488685
PbANKA_12_v3	541898	544260	543733	0.00490861
PbANKA_10_v3	1437357	1439278	1438337	0.00493453
PbANKA_08_v3	753514	755211	754810	0.00495792
PbANKA_06_v3	206733	207544	207488	0.00497072
PbANKA_14_v3	1046784	1049354	1047134	0.00497528
PbANKA_10_v3	830592	832012	831613	0.00498226
PbANKA_06_v3	630902	632134	631667	0.00499242
PbANKA_04_v3	358769	360298	359397	0.00503151
PbANKA_11_v3	1462169	1463384	1462862	0.00503736
PbANKA_11_v3	220291	222731	222361	0.0050431
PbANKA_07_v3	70255	73155	71634	0.00504922
PbANKA_09_v3	771378	772109	771573	0.00505286
PbANKA_07_v3	342565	344396	343028	0.00506674
PbANKA_05_v3	696920	697406	697125	0.00506775
PbANKA_10_v3	546816	548873	548515	0.00506891
PbANKA_11_v3	859366	860331	859757	0.00508545
PbANKA_08_v3	510416	511384	510678	0.00509228
PbANKA_13_v3	2056024	2057435	2056774	0.00510994
PbANKA_09_v3	1226790	1228108	1227521	0.0051126
PbANKA_02_v3	320177	321017	320507	0.00513687
PbANKA_10_v3	1393872	1396265	1394792	0.00513756
PbANKA_11_v3	462591	464673	463130	0.0051431
PbANKA_14_v3	1615976	1618094	1617617	0.00514427
PbANKA_09_v3	554279	555902	555552	0.00515493
PbANKA_13_v3	436000	436643	436193	0.00516801
PbANKA_06_v3	207631	207834	207688	0.00516825
PbANKA_04_v3	478982	482320	481200	0.00519442
PbANKA_09_v3	1361821	1363619	1362428	0.00520056
PbANKA_01_v3	449489	450229	449800	0.00520502
PbANKA_01_v3	254308	257305	255527	0.00520893
PbANKA_11_v3	1561483	1562086	1561748	0.0052134
PbANKA_04_v3	79475	81546	80346	0.0052158
PbANKA_10_v3	1524145	1525330	1525174	0.00521792
PbANKA_14_v3	841715	842646	842038	0.00521824
PbANKA_14_v3	1228711	1229593	1229192	0.0052305
PbANKA_13_v3	2189943	2192063	2190793	0.0052378
PbANKA_12_v3	84626	85794	85294	0.00525588
PbANKA_10_v3	563431	563810	563640	0.00525968
PbANKA_12_v3	1141471	1142020	1141806	0.00527824
PbANKA_08_v3	1116558	1118089	1116841	0.00528975
PbANKA_11_v3	278127	280221	279094	0.0052903
PbANKA_12_v3	878903	881759	880785	0.00530544
PbANKA_12_v3	425656	426009	425739	0.00532482
PbANKA_13_v3	1502397	1503691	1502746	0.00532863
PbANKA_05_v3	94566	95801	95653	0.0053321
PbANKA_13_v3	462787	464370	463679	0.00533648
PbANKA_14_v3	907372	908961	907881	0.00534086
PbANKA_08_v3	537621	539144	538076	0.0053445
PbANKA_10_v3	817902	818181	818102	0.0053506
PbANKA_13_v3	1854642	1855763	1855272	0.00536401
PbANKA_09_v3	252876	254407	253094	0.00536925
PbANKA_12_v3	779138	780690	780058	0.00537948
PbANKA_13_v3	1459445	1462120	1460484	0.00539138
PbANKA_13_v3	1985005	1986132	1985726	0.00540329
PbANKA_09_v3	819754	820660	819889	0.00540784
PbANKA_08_v3	788001	789529	788626	0.00540975
PbANKA_03_v3	549667	550936	550076	0.00541565
PbANKA_09_v3	992035	993010	992772	0.00541865
PbANKA_13_v3	1582448	1585306	1582985	0.00544098
PbANKA_01_v3	19022	19731	19511	0.00544557
PbANKA_13_v3	2077117	2079880	2078834	0.00545056
PbANKA_11_v3	237764	239518	238866	0.00545395
PbANKA_09_v3	278991	279233	279117	0.005457
PbANKA_14_v3	2208785	2211669	2210223	0.00546397
PbANKA_07_v3	636809	638150	637201	0.00546671
PbANKA_11_v3	1435739	1437492	1437033	0.00546969
PbANKA_12_v3	385863	386742	386220	0.0054705
PbANKA_12_v3	1206237	1207104	1206854	0.00547235
PbANKA_04_v3	622806	625200	623567	0.00548487
PbANKA_08_v3	624642	625589	624956	0.00548736
PbANKA_03_v3	352423	354774	354068	0.00550597
PbANKA_02_v3	116640	117247	117052	0.00551398
PbANKA_05_v3	827815	829243	828709	0.00551799
PbANKA_09_v3	1276229	1277380	1276865	0.00551816
PbANKA_09_v3	1352866	1354300	1353661	0.00553956
PbANKA_01_v3	292776	294832	293942	0.0055545
PbANKA_12_v3	816227	818079	817514	0.00555933
PbANKA_03_v3	156924	157917	157341	0.005563
PbANKA_13_v3	2298234	2299823	2299270	0.00557441
PbANKA_14_v3	83590	85127	84544	0.00557489
PbANKA_09_v3	1279532	1281385	1279952	0.00557869
PbANKA_13_v3	554628	557912	555349	0.00558753
PbANKA_04_v3	509011	510084	509471	0.00558812
PbANKA_13_v3	280606	281453	280950	0.00560007
PbANKA_04_v3	365793	367398	366169	0.00560088
PbANKA_04_v3	459195	460772	460201	0.00560241
PbANKA_13_v3	2493488	2494438	2493957	0.00561063
PbANKA_10_v3	99676	100725	100143	0.00561176
PbANKA_13_v3	1781830	1783763	1782568	0.00561333
PbANKA_06_v3	259837	260795	260014	0.0056273
PbANKA_11_v3	167190	167885	167611	0.00562937
PbANKA_11_v3	1610674	1611237	1610934	0.00563388
PbANKA_12_v3	307113	308036	307538	0.00563521
PbANKA_14_v3	875838	876682	876248	0.00564684
PbANKA_10_v3	1409678	1409978	1409777	0.00564751
PbANKA_09_v3	1316870	1318172	1317282	0.00564879
PbANKA_12_v3	887393	889053	887882	0.00565179
PbANKA_09_v3	1075957	1077764	1077529	0.00565808
PbANKA_13_v3	1218359	1220957	1220578	0.00565996
PbANKA_09_v3	1453189	1454375	1453755	0.00566015
PbANKA_03_v3	44467	45347	44708	0.00566425
PbANKA_04_v3	474248	476257	475431	0.00566476
PbANKA_14_v3	610370	611244	610922	0.00566851
PbANKA_04_v3	646288	647565	646490	0.00570188
PbANKA_11_v3	1606023	1607963	1607498	0.00571189
PbANKA_13_v3	1474602	1475769	1474991	0.00571871
PbANKA_14_v3	1034052	1035179	1034996	0.00572488
PbANKA_04_v3	343067	343664	343435	0.00572747
PbANKA_09_v3	121091	122679	122285	0.00573258
PbANKA_13_v3	1105462	1106069	1105747	0.00573333
PbANKA_12_v3	738833	740256	739729	0.00574514
PbANKA_11_v3	499792	500406	500267	0.00574747
PbANKA_14_v3	932600	933656	933181	0.00575233
PbANKA_14_v3	1428835	1429495	1429204	0.00575635
PbANKA_12_v3	218943	219836	219485	0.00576566
PbANKA_12_v3	1511299	1512498	1511738	0.0057681
PbANKA_03_v3	54061	54469	54348	0.00578571
PbANKA_04_v3	98667	99216	99023	0.00578597
PbANKA_06_v3	466738	467969	467830	0.00578885
PbANKA_14_v3	1088385	1088576	1088502	0.00579863
PbANKA_03_v3	107036	107726	107562	0.00579899
PbANKA_14_v3	889818	890576	890043	0.00581088
PbANKA_08_v3	1166999	1168240	1167740	0.00581501
PbANKA_14_v3	2078596	2079642	2079158	0.00581655
PbANKA_14_v3	895890	897473	896850	0.00581964
PbANKA_08_v3	190750	191432	190917	0.0058226
PbANKA_05_v3	470035	471981	471441	0.00582479
PbANKA_06_v3	171606	172442	172111	0.00582609
PbANKA_04_v3	381592	383143	382246	0.00583218
PbANKA_08_v3	453044	455204	454452	0.00584271
PbANKA_09_v3	783368	785808	784448	0.00584431
PbANKA_09_v3	1296921	1299630	1298827	0.00584515
PbANKA_08_v3	1169070	1170373	1169923	0.0058453
PbANKA_11_v3	1097363	1098609	1098255	0.00584565
PbANKA_06_v3	512602	513438	512952	0.0058482
PbANKA_03_v3	87166	87880	87812	0.00585576
PbANKA_13_v3	1148689	1150085	1149589	0.00585694
PbANKA_12_v3	1661034	1662124	1661591	0.00586364
PbANKA_07_v3	482184	482934	482429	0.00586428
PbANKA_13_v3	1238747	1239529	1239249	0.0058696
PbANKA_06_v3	811778	812514	812252	0.00587458
PbANKA_12_v3	1623617	1625109	1624618	0.00587824
PbANKA_13_v3	1215797	1217955	1217265	0.00588252
PbANKA_12_v3	1322346	1322967	1322610	0.00589134
PbANKA_03_v3	37173	38230	37615	0.00589443
PbANKA_05_v3	465288	466710	465579	0.0059024
PbANKA_08_v3	1243921	1246620	1245813	0.00590292
PbANKA_06_v3	556415	557386	557103	0.00590309
PbANKA_07_v3	401998	402547	402343	0.00590987
PbANKA_12_v3	340801	341578	341237	0.00591408
PbANKA_12_v3	144609	145632	145323	0.00592037
PbANKA_14_v3	80855	81777	81066	0.0059307
PbANKA_07_v3	484212	485541	484945	0.00593122
PbANKA_12_v3	1228446	1231085	1230074	0.00593122
PbANKA_08_v3	1254814	1255767	1255278	0.00594738
PbANKA_04_v3	484228	484732	484551	0.00595802
PbANKA_10_v3	591646	592741	592401	0.00595909
PbANKA_08_v3	861372	863260	862227	0.00596178
PbANKA_06_v3	616704	618109	617315	0.00596812
PbANKA_12_v3	969870	970933	970515	0.00597221
PbANKA_12_v3	159607	160358	160053	0.00597476
PbANKA_02_v3	434124	436343	435184	0.00597833
PbANKA_06_v3	305654	305929	305800	0.00599254
PbANKA_07_v3	355901	357163	356217	0.00599648
PbANKA_13_v3	1852070	1853006	1852797	0.00600506
PbANKA_05_v3	725887	726998	726604	0.0060081
PbANKA_11_v3	565042	565778	565620	0.00601248
PbANKA_14_v3	2384808	2385831	2385181	0.0060128
PbANKA_14_v3	2291218	2292493	2292064	0.00601293
PbANKA_06_v3	943290	944525	943760	0.00601707
PbANKA_08_v3	709278	710473	709938	0.00602929
PbANKA_10_v3	645889	647169	646469	0.00603431
PbANKA_07_v3	164979	166431	165526	0.00603464
PbANKA_10_v3	1326734	1327636	1327414	0.00603577
PbANKA_10_v3	805000	806220	805633	0.00603727
PbANKA_05_v3	415685	416479	416089	0.00604869
PbANKA_14_v3	134189	134702	134472	0.00604994
PbANKA_11_v3	580786	582501	581694	0.0060719
PbANKA_10_v3	1513810	1514926	1514366	0.00607533
PbANKA_11_v3	903080	903692	903467	0.00607905
PbANKA_09_v3	1133377	1133846	1133597	0.00608535
PbANKA_06_v3	533431	535098	534555	0.00608926
PbANKA_09_v3	1580609	1581724	1580925	0.00608936
PbANKA_01_v3	164225	166552	165490	0.00609405
PbANKA_09_v3	191033	192007	191239	0.00609953
PbANKA_11_v3	274183	275137	274851	0.00610864
PbANKA_12_v3	536794	538257	537121	0.00611085
PbANKA_12_v3	72628	73163	73016	0.00611161
PbANKA_09_v3	1355465	1356403	1355927	0.00611853
PbANKA_12_v3	393174	394150	393906	0.00611869
PbANKA_11_v3	642574	645859	644923	0.00612578
PbANKA_11_v3	1156759	1157958	1156953	0.0061268
PbANKA_09_v3	788848	791823	790226	0.00612705
PbANKA_12_v3	852568	854055	853518	0.00613101
PbANKA_04_v3	354963	356748	355492	0.00613538
PbANKA_11_v3	847715	849117	848382	0.00613609
PbANKA_10_v3	1279218	1280693	1280001	0.00613676
PbANKA_11_v3	265831	267075	266365	0.00613739
PbANKA_02_v3	85053	85904	85424	0.00614105
PbANKA_03_v3	369006	369824	369300	0.00614697
PbANKA_09_v3	177695	178825	178320	0.00615357
PbANKA_08_v3	1080439	1085277	1084044	0.00616038
PbANKA_09_v3	1267094	1268160	1267672	0.00616132
PbANKA_01_v3	479745	481334	480630	0.00617403
PbANKA_08_v3	811769	813100	812412	0.00617543
PbANKA_10_v3	299100	300224	299417	0.00617953
PbANKA_14_v3	1481471	1482554	1481697	0.00617997
PbANKA_06_v3	135361	136292	135567	0.00618374
PbANKA_13_v3	1636597	1637969	1637207	0.00618418
PbANKA_08_v3	1126188	1126562	1126383	0.00618584
PbANKA_13_v3	1522469	1524016	1523461	0.00619267
PbANKA_09_v3	648546	649913	649091	0.00619491
PbANKA_11_v3	251613	253118	252562	0.0062125
PbANKA_10_v3	1034617	1035752	1035370	0.00622484
PbANKA_11_v3	327089	328457	328109	0.00622772
PbANKA_12_v3	749845	751383	750226	0.00622905
PbANKA_14_v3	407271	408132	407899	0.00623487
PbANKA_13_v3	481690	485400	484646	0.00623657
PbANKA_08_v3	1113579	1114633	1113980	0.00626942
PbANKA_13_v3	261122	262611	261657	0.00626982
PbANKA_10_v3	237611	238728	238304	0.0062706
PbANKA_13_v3	813828	815597	814497	0.00627504
PbANKA_02_v3	550164	551704	550920	0.00628487
PbANKA_01_v3	54259	55716	54590	0.00628875
PbANKA_12_v3	189949	190742	190355	0.00628946
PbANKA_11_v3	765168	766050	765474	0.00629679
PbANKA_08_v3	486540	489453	488083	0.00630007
PbANKA_13_v3	764326	765122	764550	0.00630075
PbANKA_10_v3	216010	217348	216613	0.00630187
PbANKA_12_v3	272378	274392	274189	0.0063065
PbANKA_12_v3	1635934	1637005	1636670	0.00630759
PbANKA_07_v3	679221	680611	680095	0.00630771
PbANKA_12_v3	407667	408131	407811	0.00630775
PbANKA_08_v3	1135897	1138388	1136926	0.00630788
PbANKA_12_v3	1153866	1154885	1154382	0.00630842
PbANKA_07_v3	247028	247757	247356	0.00631124
PbANKA_09_v3	250700	251994	251551	0.00631317
PbANKA_14_v3	352763	353816	353254	0.00631463
PbANKA_12_v3	1594177	1595537	1595244	0.00631886
PbANKA_11_v3	595088	596211	595554	0.00631999
PbANKA_10_v3	977986	980226	979896	0.00632036
PbANKA_13_v3	2038548	2039515	2039288	0.00632132
PbANKA_13_v3	1078116	1078859	1078268	0.0063243
PbANKA_08_v3	1285460	1285731	1285561	0.00632495
PbANKA_11_v3	1093416	1094489	1093872	0.0063309
PbANKA_11_v3	1166053	1167609	1166463	0.0063317
PbANKA_08_v3	158846	160185	159281	0.00633797
PbANKA_06_v3	385779	386698	386317	0.00634191
PbANKA_07_v3	610349	611754	610640	0.00634404
PbANKA_08_v3	636109	637710	637177	0.00635453
PbANKA_08_v3	175078	177490	176968	0.00636435
PbANKA_03_v3	242940	243624	243283	0.00636608
PbANKA_10_v3	1484087	1485104	1484478	0.00636666
PbANKA_12_v3	1250623	1251481	1251145	0.00636843
PbANKA_08_v3	1288573	1290859	1289102	0.00637175
PbANKA_14_v3	1214922	1215412	1215145	0.00637827
PbANKA_10_v3	1322201	1323959	1323609	0.00637925
PbANKA_08_v3	53137	54363	53699	0.00638345
PbANKA_01_v3	238422	239608	239016	0.00638445
PbANKA_06_v3	153065	155115	153461	0.00638501
PbANKA_11_v3	1335162	1336188	1335804	0.00639103
PbANKA_04_v3	476702	478324	477768	0.00639217
PbANKA_10_v3	225244	226333	225989	0.00639382
PbANKA_14_v3	1940952	1942094	1941495	0.00639544
PbANKA_04_v3	120674	122810	121713	0.00639644
PbANKA_14_v3	2183798	2184582	2184272	0.00639674
PbANKA_11_v3	542072	542519	542392	0.00639729
PbANKA_13_v3	746544	747045	746788	0.00639845
PbANKA_09_v3	685922	686353	686106	0.00639982
PbANKA_04_v3	493221	493852	493602	0.00640255
PbANKA_05_v3	409663	411313	410067	0.00640723
PbANKA_10_v3	1161005	1161685	1161215	0.00641847
PbANKA_07_v3	766193	767584	766921	0.00642387
PbANKA_08_v3	1089911	1092207	1091906	0.00642774
PbANKA_14_v3	2280923	2281480	2281238	0.00642998
PbANKA_09_v3	1418390	1420298	1419149	0.00643748
PbANKA_12_v3	716833	717876	717418	0.00643814
PbANKA_09_v3	136383	137145	136634	0.00644399
PbANKA_08_v3	241603	242565	242064	0.00644704
PbANKA_13_v3	1790294	1791052	1790839	0.00644773
PbANKA_12_v3	831738	832936	832346	0.00644865
PbANKA_09_v3	1185619	1187526	1186518	0.00644903
PbANKA_09_v3	806847	808768	808461	0.00645095
PbANKA_12_v3	217370	218428	217922	0.00645183
PbANKA_05_v3	548059	548807	548302	0.00645531
PbANKA_06_v3	170052	171327	171120	0.00645746
PbANKA_12_v3	119456	121350	119862	0.00646114
PbANKA_12_v3	876659	877570	876983	0.0064625
PbANKA_09_v3	241487	243165	242874	0.00646346
PbANKA_12_v3	1086608	1087288	1086850	0.00646986
PbANKA_13_v3	566914	569834	568657	0.00647078
PbANKA_12_v3	1394373	1396453	1395957	0.00647235
PbANKA_14_v3	1553201	1553982	1553494	0.00647467
PbANKA_03_v3	476835	478092	477593	0.00647685
PbANKA_13_v3	1745316	1748299	1747996	0.00647916
PbANKA_12_v3	553891	556436	554194	0.00648105
PbANKA_13_v3	399846	401489	401110	0.006482
PbANKA_01_v3	433410	434992	434322	0.00648498
PbANKA_02_v3	87683	88878	88069	0.00648538
PbANKA_13_v3	2274382	2275549	2275036	0.00648745
PbANKA_14_v3	1807823	1808580	1808179	0.006489
PbANKA_06_v3	462799	463742	463507	0.00649474
PbANKA_11_v3	338269	339188	338856	0.00649608
PbANKA_01_v3	289532	291045	290703	0.00649676
PbANKA_12_v3	155599	156500	156008	0.00649715
PbANKA_12_v3	1071913	1075589	1073475	0.00649815
PbANKA_12_v3	1030810	1031859	1031150	0.00649925
PbANKA_10_v3	571169	571514	571226	0.00649952
PbANKA_14_v3	501840	502208	502022	0.00650085
PbANKA_13_v3	1895772	1896483	1896157	0.00650087
PbANKA_14_v3	1183051	1183978	1183464	0.00650121
PbANKA_06_v3	151758	152969	152500	0.00650212
PbANKA_06_v3	371322	372836	372139	0.00650286
PbANKA_11_v3	758688	759722	759309	0.00650389
PbANKA_11_v3	589872	590289	590036	0.00650439
PbANKA_14_v3	1285764	1286327	1286085	0.00650527
PbANKA_04_v3	472203	473045	472625	0.00650788
PbANKA_12_v3	774907	775797	775513	0.00650819
PbANKA_06_v3	295903	297308	296844	0.0065096
PbANKA_04_v3	340792	341975	341420	0.00651397
PbANKA_11_v3	1254958	1255719	1255347	0.00651529
PbANKA_12_v3	1671054	1673828	1672076	0.00651542
PbANKA_05_v3	419378	420548	419753	0.00652553
PbANKA_14_v3	432758	433981	433653	0.00652987
PbANKA_14_v3	1174110	1174655	1174391	0.00653105
PbANKA_10_v3	1228976	1230204	1229570	0.00653239
PbANKA_14_v3	2176123	2177186	2176674	0.00653409
PbANKA_09_v3	1402885	1404394	1404132	0.00654066
PbANKA_04_v3	514378	516282	515334	0.00654389
PbANKA_06_v3	178109	179163	178639	0.00654574
PbANKA_13_v3	1651024	1652274	1651286	0.00654844
PbANKA_14_v3	1976215	1977761	1976661	0.00654875
PbANKA_08_v3	660224	661279	660446	0.006552
PbANKA_12_v3	1232132	1233153	1232728	0.00655226
PbANKA_03_v3	358298	359513	359277	0.00655262
PbANKA_04_v3	561038	562374	561504	0.00655509
PbANKA_04_v3	387121	388234	387259	0.00656251
PbANKA_08_v3	33266	34169	33463	0.00656262
PbANKA_13_v3	2005289	2008029	2006502	0.00656288
PbANKA_01_v3	185325	186643	186406	0.0065635
PbANKA_14_v3	2044817	2045721	2045458	0.00656635
PbANKA_05_v3	550273	551574	550876	0.00657173
PbANKA_10_v3	1457762	1458007	1457925	0.00657267
PbANKA_06_v3	745078	746244	745300	0.00657353
PbANKA_14_v3	1815066	1815812	1815330	0.00657988
PbANKA_04_v3	175745	176627	176213	0.00658169
PbANKA_10_v3	1117278	1117922	1117640	0.00658207
PbANKA_10_v3	164707	166290	164891	0.00658461
PbANKA_08_v3	32743	33091	32960	0.00658616
PbANKA_06_v3	764156	764776	764375	0.00658816
PbANKA_04_v3	170542	170910	170716	0.00659094
PbANKA_05_v3	560874	563919	562541	0.00659204
PbANKA_11_v3	975185	976199	975533	0.00659432
PbANKA_12_v3	1561824	1563393	1562761	0.00659477
PbANKA_14_v3	693945	694750	694414	0.00659502
PbANKA_11_v3	867084	868838	867653	0.00659821
PbANKA_11_v3	210000	211335	210579	0.00659999
PbANKA_10_v3	1195780	1197751	1196534	0.00660166
PbANKA_01_v3	137857	140540	138443	0.00660431
PbANKA_07_v3	359476	362371	360803	0.00660437
PbANKA_01_v3	345045	346281	345558	0.00660763
PbANKA_03_v3	200884	201887	201355	0.00660769
PbANKA_09_v3	997164	998612	997891	0.00660808
PbANKA_06_v3	399389	401273	400305	0.00660951
PbANKA_10_v3	1547037	1547735	1547226	0.00661111
PbANKA_10_v3	520578	521764	521059	0.0066124
PbANKA_13_v3	417476	419071	417645	0.00661312
PbANKA_10_v3	316205	317076	316754	0.0066132
PbANKA_14_v3	2414733	2415808	2415206	0.00661562
PbANKA_13_v3	2048579	2049742	2049122	0.00662202
PbANKA_13_v3	2043496	2043973	2043717	0.00662259
PbANKA_14_v3	2266032	2267071	2266852	0.00662713
PbANKA_10_v3	365960	366849	366544	0.00662742
PbANKA_11_v3	225973	227224	226183	0.0066309
PbANKA_12_v3	1607811	1608172	1607980	0.00663095
PbANKA_05_v3	721234	722218	721877	0.00663372
PbANKA_03_v3	117241	118247	117421	0.0066344
PbANKA_08_v3	972111	973006	972814	0.00663604
PbANKA_12_v3	1377344	1377907	1377652	0.00663835
PbANKA_03_v3	257475	259360	258901	0.00663934
PbANKA_14_v3	2346792	2347621	2347316	0.00663995
PbANKA_07_v3	724417	724778	724611	0.00664258
PbANKA_07_v3	280460	281495	280755	0.00664396
PbANKA_14_v3	652317	653582	652825	0.00664539
PbANKA_14_v3	1724578	1726076	1725801	0.00664598
PbANKA_09_v3	608837	610937	609807	0.00664675
PbANKA_13_v3	1923524	1924365	1924022	0.00665373
PbANKA_05_v3	199892	201867	200583	0.00665447
PbANKA_12_v3	1169635	1171961	1171047	0.00666279
PbANKA_08_v3	495597	496145	495877	0.00666581
PbANKA_12_v3	1026102	1026566	1026356	0.00667146
PbANKA_08_v3	403680	405851	405157	0.00667213
PbANKA_09_v3	1497519	1499796	1499586	0.00667233
PbANKA_09_v3	1112527	1113883	1112871	0.00667396
PbANKA_13_v3	1125014	1125663	1125268	0.00667492
PbANKA_13_v3	1915769	1916460	1916036	0.00668925
PbANKA_12_v3	1330096	1332153	1330722	0.00669271
PbANKA_08_v3	1153590	1154538	1154027	0.00670065
PbANKA_05_v3	686363	688336	687117	0.00670205
PbANKA_04_v3	118314	120043	118645	0.0067022
PbANKA_13_v3	2212994	2214128	2213924	0.00670283
PbANKA_10_v3	1593201	1594372	1594026	0.00670738
PbANKA_09_v3	1422797	1423632	1423262	0.00670744
PbANKA_10_v3	1138241	1139005	1138650	0.00670992
PbANKA_05_v3	346670	347772	347236	0.00671067
PbANKA_06_v3	600980	602330	601670	0.00671563
PbANKA_09_v3	1014414	1015684	1015119	0.00671652
PbANKA_06_v3	84023	84678	84268	0.00671913
PbANKA_13_v3	2302174	2303434	2302915	0.00672289
PbANKA_12_v3	503607	505947	505302	0.00672438
PbANKA_03_v3	88006	88439	88075	0.00673161
PbANKA_07_v3	591852	592408	592180	0.00673177
PbANKA_11_v3	947281	947793	947476	0.00673233
PbANKA_11_v3	1666526	1667409	1666766	0.00673591
PbANKA_05_v3	573850	576501	576110	0.00673607
PbANKA_04_v3	206408	207278	206887	0.00674033
PbANKA_04_v3	699222	701069	699649	0.00675279
PbANKA_05_v3	791700	793695	792890	0.00675285
PbANKA_14_v3	1921813	1922614	1922111	0.00675429
PbANKA_11_v3	1167727	1170599	1169073	0.00675508
PbANKA_02_v3	291028	291699	291401	0.0067575
PbANKA_11_v3	1594330	1596363	1594962	0.00675776
PbANKA_12_v3	559942	561425	560414	0.00675796
PbANKA_04_v3	124156	125480	124457	0.00676322
PbANKA_10_v3	1122951	1124303	1123266	0.00676451
PbANKA_09_v3	1525189	1527698	1526046	0.00676687
PbANKA_10_v3	1339269	1342134	1341500	0.0067708
PbANKA_13_v3	1830217	1830734	1830570	0.00677208
PbANKA_10_v3	946307	947701	947404	0.00677369
PbANKA_10_v3	1059599	1060394	1059829	0.00677379
PbANKA_08_v3	154159	154764	154476	0.00677432
PbANKA_08_v3	278199	279528	279241	0.00677473
PbANKA_13_v3	1375698	1376489	1376054	0.00678498
PbANKA_08_v3	959141	960943	959580	0.00678632
PbANKA_12_v3	1213923	1215136	1214473	0.00678945
PbANKA_03_v3	327734	328437	328087	0.00679023
PbANKA_08_v3	119586	120226	120044	0.00679201
PbANKA_13_v3	587845	588524	588055	0.00679224
PbANKA_12_v3	1058081	1058975	1058530	0.0067924
PbANKA_09_v3	1069315	1070388	1070016	0.00679509
PbANKA_09_v3	862583	863153	862802	0.00679633
PbANKA_12_v3	667399	668396	668139	0.00680119
PbANKA_12_v3	1272761	1273577	1273271	0.00680511
PbANKA_13_v3	1862130	1862892	1862383	0.0068098
PbANKA_10_v3	716658	718796	718060	0.00681502
PbANKA_10_v3	488951	491976	490432	0.00681637
PbANKA_03_v3	400384	401335	400657	0.00682388
PbANKA_07_v3	348503	348979	348777	0.00682603
PbANKA_11_v3	938584	940567	940049	0.00683008
PbANKA_11_v3	1124442	1125837	1124991	0.00684284
PbANKA_13_v3	1785956	1786517	1786172	0.00684405
PbANKA_12_v3	1433593	1434089	1433883	0.00684574
PbANKA_12_v3	708011	708450	708195	0.00684626
PbANKA_12_v3	1620487	1621350	1621065	0.00684958
PbANKA_03_v3	482665	483928	483116	0.00684991
PbANKA_12_v3	193456	195872	193987	0.00685163
PbANKA_09_v3	171567	172944	172326	0.00685219
PbANKA_03_v3	462598	464442	463879	0.00685451
PbANKA_14_v3	414467	416108	414749	0.00686052
PbANKA_07_v3	441774	443627	443303	0.00686187
PbANKA_14_v3	2199773	2200718	2200230	0.00686201
PbANKA_13_v3	1397319	1397797	1397554	0.00686503
PbANKA_11_v3	387622	389141	387950	0.00686702
PbANKA_01_v3	330006	331125	330749	0.00687072
PbANKA_07_v3	628528	629496	628938	0.00687375
PbANKA_07_v3	642532	645826	643261	0.00687378
PbANKA_02_v3	169456	170221	169674	0.00687513
PbANKA_11_v3	905431	906198	905907	0.00687663
PbANKA_09_v3	1318951	1319883	1319172	0.00687774
PbANKA_04_v3	147107	148065	147782	0.00687812
PbANKA_11_v3	1130758	1132008	1131058	0.00688096
PbANKA_02_v3	276960	279277	278024	0.00688366
PbANKA_13_v3	1161261	1162366	1161552	0.00688573
PbANKA_14_v3	555174	556377	555820	0.00688702
PbANKA_02_v3	146663	149247	147635	0.00689544
PbANKA_12_v3	1521130	1524204	1521791	0.0068976
PbANKA_14_v3	1406155	1407047	1406458	0.00690128
PbANKA_11_v3	1237134	1238145	1237458	0.00690447
PbANKA_09_v3	1127815	1129726	1129364	0.00690882
PbANKA_03_v3	340146	340854	340401	0.00691361
PbANKA_03_v3	265458	266697	265970	0.00691362
PbANKA_06_v3	725617	726270	725902	0.00691493
PbANKA_08_v3	1099779	1101295	1101059	0.00691945
PbANKA_12_v3	178236	180321	179223	0.0069195
PbANKA_09_v3	767408	769227	768386	0.00692057
PbANKA_14_v3	954254	954996	954583	0.00692906
PbANKA_11_v3	1499578	1500153	1499799	0.00692988
PbANKA_06_v3	711002	712029	711418	0.00693552
PbANKA_13_v3	1901033	1902722	1901746	0.00693865
PbANKA_12_v3	196646	197450	197204	0.00694259
PbANKA_04_v3	612936	613919	613587	0.00694445
PbANKA_14_v3	1954878	1956141	1955251	0.00694541
PbANKA_14_v3	385046	386471	385541	0.00695247
PbANKA_11_v3	374724	375422	375042	0.00695613
PbANKA_06_v3	822253	823235	822857	0.00696666
PbANKA_11_v3	1599607	1600487	1600118	0.00696716
PbANKA_10_v3	853937	855107	854148	0.00696753
PbANKA_05_v3	212270	213750	212780	0.00697161
PbANKA_09_v3	631514	634327	633378	0.00697846
PbANKA_08_v3	679029	680261	679489	0.0069837
PbANKA_14_v3	238386	239004	238652	0.00699096
PbANKA_01_v3	204267	205190	204960	0.00699286
PbANKA_09_v3	194889	196319	195959	0.00699547
PbANKA_11_v3	285492	287967	286457	0.00699583
PbANKA_10_v3	1173534	1174708	1174070	0.00699896
PbANKA_11_v3	163275	165811	163773	0.00700244
PbANKA_10_v3	359548	360910	360753	0.0070025
PbANKA_14_v3	1969179	1969625	1969393	0.00700705
PbANKA_11_v3	1565252	1566358	1565572	0.00701786
PbANKA_10_v3	277995	279553	278372	0.00702117
PbANKA_13_v3	856402	857175	856631	0.00702206
PbANKA_13_v3	1389744	1390521	1390113	0.00703069
PbANKA_11_v3	307254	307946	307549	0.00703157
PbANKA_12_v3	138893	140863	139532	0.00705561
PbANKA_13_v3	775929	777041	776413	0.00705881
PbANKA_08_v3	775812	776433	776239	0.00707246
PbANKA_13_v3	2473406	2474254	2473871	0.00707428
PbANKA_11_v3	1556765	1557810	1557253	0.00707556
PbANKA_13_v3	225324	226860	225615	0.00707681
PbANKA_08_v3	965561	966126	965860	0.00708126
PbANKA_08_v3	1061326	1062971	1061722	0.00708456
PbANKA_10_v3	1164770	1165821	1165069	0.00708648
PbANKA_04_v3	405590	406246	405847	0.00708728
PbANKA_06_v3	445770	446944	446188	0.00708757
PbANKA_08_v3	426863	428537	427420	0.00709318
PbANKA_12_v3	1256361	1257195	1256677	0.00709402
PbANKA_01_v3	321175	322405	321768	0.00709804
PbANKA_11_v3	126102	127332	126930	0.00709855
PbANKA_11_v3	572514	573508	573088	0.0070992
PbANKA_07_v3	418590	420442	418824	0.00710122
PbANKA_14_v3	1688335	1689895	1689245	0.00710701
PbANKA_13_v3	437349	439292	438102	0.00710833
PbANKA_10_v3	1087052	1088459	1088132	0.00710999
PbANKA_10_v3	1384244	1385274	1384581	0.0071124
PbANKA_12_v3	1644364	1645276	1644764	0.00711249
PbANKA_08_v3	128821	129694	129046	0.00711368
PbANKA_10_v3	1552233	1553675	1552524	0.0071275
PbANKA_14_v3	2012158	2013330	2012436	0.00713554
PbANKA_08_v3	108	215	145	0.00714206
PbANKA_01_v3	440333	442308	441564	0.00714942
PbANKA_05_v3	139525	140885	140018	0.0071509
PbANKA_02_v3	393396	395242	394415	0.00715143
PbANKA_05_v3	493299	495254	494293	0.00717823
PbANKA_13_v3	2202378	2204231	2203619	0.00718071
PbANKA_08_v3	329376	330550	330196	0.00719524
PbANKA_12_v3	1701257	1701768	1701429	0.00719716
PbANKA_12_v3	790899	792246	791286	0.0072064
PbANKA_14_v3	1323570	1325132	1323790	0.00721044
PbANKA_07_v3	141284	142537	142205	0.00721264
PbANKA_08_v3	1010155	1011726	1010651	0.00722206
PbANKA_13_v3	90808	91640	91370	0.00722493
PbANKA_12_v3	1656454	1656936	1656844	0.00722709
PbANKA_10_v3	1098720	1100116	1099428	0.00723271
PbANKA_09_v3	436890	438241	437463	0.00724006
PbANKA_04_v3	265008	265646	265224	0.00724412
PbANKA_09_v3	776765	778475	778188	0.00724702
PbANKA_03_v3	138703	140510	139666	0.00724808
PbANKA_08_v3	666149	666892	666508	0.0072624
PbANKA_04_v3	276916	278063	277264	0.00726443
PbANKA_06_v3	596348	597865	597047	0.0072655
PbANKA_03_v3	98241	100113	99725	0.00726899
PbANKA_09_v3	1571055	1572145	1571681	0.00727061
PbANKA_14_v3	1569937	1570728	1570180	0.00727621
PbANKA_05_v3	597605	597930	597796	0.00727773
PbANKA_14_v3	1694156	1695078	1694726	0.00728101
PbANKA_09_v3	593734	594341	594010	0.00728303
PbANKA_11_v3	520354	521836	520549	0.00729319
PbANKA_06_v3	865827	867733	867337	0.00730883
PbANKA_12_v3	1337635	1339609	1339299	0.00731325
PbANKA_12_v3	403896	404956	404544	0.00731878
PbANKA_13_v3	740123	740898	740521	0.00731989
PbANKA_04_v3	114068	114878	114420	0.00732069
PbANKA_12_v3	76570	76922	76765	0.00732177
PbANKA_02_v3	478862	480491	479316	0.00733239
PbANKA_05_v3	432238	432935	432435	0.00733313
PbANKA_05_v3	98821	99842	99409	0.00733361
PbANKA_01_v3	361513	363137	362508	0.00733756
PbANKA_03_v3	548834	549544	549393	0.0073385
PbANKA_04_v3	241984	243009	242555	0.0073392
PbANKA_01_v3	462059	464218	463678	0.00734984
PbANKA_07_v3	660074	661232	660523	0.00736553
PbANKA_09_v3	160522	161765	161235	0.00736796
PbANKA_14_v3	1163572	1164440	1163974	0.00736991
PbANKA_05_v3	655195	655845	655535	0.00737324
PbANKA_02_v3	267781	269366	268086	0.00737568
PbANKA_12_v3	1253631	1254124	1253769	0.00738257
PbANKA_07_v3	391811	392441	392120	0.00738444
PbANKA_06_v3	599475	600453	599957	0.00739656
PbANKA_13_v3	2402453	2402996	2402758	0.00740253
PbANKA_11_v3	1221926	1222779	1222368	0.00740849
PbANKA_13_v3	1295505	1296961	1295994	0.00741439
PbANKA_14_v3	2269169	2270673	2269424	0.00742099
PbANKA_07_v3	379287	381013	379663	0.00742592
PbANKA_12_v3	1159045	1160742	1160054	0.00744182
PbANKA_03_v3	295077	296102	295399	0.00744224
PbANKA_13_v3	1708164	1709010	1708636	0.00744333
PbANKA_07_v3	579446	579836	579625	0.00744443
PbANKA_06_v3	797447	799975	799426	0.00745527
PbANKA_14_v3	2232616	2234325	2234043	0.00746238
PbANKA_14_v3	1130132	1131263	1130953	0.00746684
PbANKA_11_v3	646956	648730	647665	0.00747374
PbANKA_11_v3	80020	80924	80329	0.00747882
PbANKA_14_v3	1059767	1060583	1060289	0.00749095
PbANKA_08_v3	62607	63064	62859	0.0075035
PbANKA_13_v3	1247802	1249182	1248419	0.00750994
PbANKA_07_v3	339244	340509	339633	0.00751126
PbANKA_14_v3	1039698	1040222	1039943	0.00751961
PbANKA_12_v3	1334993	1336100	1335600	0.00753437
PbANKA_12_v3	859971	860896	860238	0.00754296
PbANKA_13_v3	1622926	1624105	1623256	0.00754954
PbANKA_04_v3	653101	653647	653338	0.00755681
PbANKA_12_v3	933724	935061	934312	0.00755717
PbANKA_06_v3	786986	787349	787161	0.00756002
PbANKA_02_v3	112589	115262	114888	0.00756664
PbANKA_07_v3	394497	395386	394805	0.00758992
PbANKA_13_v3	1080014	1080894	1080359	0.00759019
PbANKA_11_v3	556004	557078	556480	0.0076023
PbANKA_14_v3	860520	862127	861352	0.00761328
PbANKA_14_v3	1198138	1198866	1198489	0.00762508
PbANKA_14_v3	1436221	1437820	1436928	0.00762666
PbANKA_14_v3	2040792	2042188	2041505	0.0076304
PbANKA_12_v3	743181	744933	743422	0.00765146
PbANKA_08_v3	481434	482748	481792	0.00765609
PbANKA_08_v3	1143551	1144484	1144164	0.00766366
PbANKA_10_v3	512801	513806	513263	0.00766611
PbANKA_10_v3	1282506	1283699	1283020	0.00767531
PbANKA_06_v3	584302	586238	585539	0.00767886
PbANKA_14_v3	1916343	1917593	1916756	0.00768687
PbANKA_07_v3	612819	613927	613446	0.00768869
PbANKA_10_v3	1392653	1393753	1393113	0.00768899
PbANKA_12_v3	566808	568337	567274	0.00769496
PbANKA_07_v3	306779	308613	307520	0.00769976
PbANKA_09_v3	380098	380761	380326	0.00770236
PbANKA_06_v3	697683	699043	698000	0.00770777
PbANKA_13_v3	2029733	2030913	2030168	0.00771188
PbANKA_12_v3	164100	165017	164765	0.00771672
PbANKA_13_v3	2002736	2004823	2003861	0.00772985
PbANKA_08_v3	391965	393571	392368	0.0077417
PbANKA_08_v3	236548	237939	237177	0.00775285
PbANKA_07_v3	511173	513560	512803	0.00776431
PbANKA_11_v3	895862	896451	896158	0.00776692
PbANKA_13_v3	2346811	2348186	2347796	0.00777402
PbANKA_13_v3	861583	862546	861859	0.00778674
PbANKA_08_v3	701764	702736	702360	0.00779166
PbANKA_13_v3	1919124	1919819	1919486	0.00780266
PbANKA_14_v3	176114	176905	176549	0.00780978
PbANKA_02_v3	97501	99112	98430	0.00781046
PbANKA_11_v3	157003	160227	158348	0.00781832
PbANKA_13_v3	830522	831418	830991	0.00782604
PbANKA_12_v3	281380	282166	281789	0.00782629
PbANKA_14_v3	2073419	2074206	2073835	0.00783888
PbANKA_13_v3	1656657	1657250	1656945	0.00784089
PbANKA_09_v3	756579	757347	757016	0.00784653
PbANKA_12_v3	267707	268302	267922	0.00785415
PbANKA_05_v3	491779	492972	492190	0.00786443
PbANKA_08_v3	852805	853676	853255	0.00787776
PbANKA_09_v3	183188	183887	183652	0.0078812
PbANKA_09_v3	128394	130163	129372	0.00788312
PbANKA_09_v3	830389	831722	831411	0.00790556
PbANKA_14_v3	2270863	2271869	2271575	0.00791362
PbANKA_10_v3	1214911	1216490	1216132	0.00792435
PbANKA_13_v3	262710	264041	263488	0.00793027
PbANKA_05_v3	193755	194392	194068	0.00793331
PbANKA_05_v3	293108	293503	293270	0.0079338
PbANKA_12_v3	728144	729331	728456	0.00794838
PbANKA_01_v3	437597	438887	438605	0.00795223
PbANKA_10_v3	1248949	1249938	1249582	0.00795504
PbANKA_10_v3	415007	415408	415181	0.00796008
PbANKA_06_v3	855078	855851	855515	0.00797523
PbANKA_05_v3	565256	565759	565580	0.00798012
PbANKA_08_v3	707100	708410	707733	0.00798258
PbANKA_05_v3	844877	847675	847055	0.00799243
PbANKA_14_v3	2322465	2323633	2322786	0.00799757
PbANKA_13_v3	1771364	1773691	1772400	0.0080436
PbANKA_08_v3	1158818	1159336	1159018	0.0080506
PbANKA_07_v3	198460	199807	199311	0.00805333
PbANKA_10_v3	676479	677407	676791	0.0080592
PbANKA_08_v3	804076	805673	804446	0.00806226
PbANKA_11_v3	676431	678302	677119	0.00806598
PbANKA_08_v3	1308921	1309815	1309614	0.00807782
PbANKA_13_v3	1277269	1279420	1278044	0.00808851
PbANKA_14_v3	89658	90112	89905	0.00809654
PbANKA_05_v3	895415	896602	895903	0.00810133
PbANKA_14_v3	825233	825999	825582	0.00810681
PbANKA_03_v3	161289	162978	162284	0.00811909
PbANKA_14_v3	2402643	2404615	2403608	0.00812328
PbANKA_12_v3	329139	329733	329385	0.00812536
PbANKA_02_v3	157945	158894	158300	0.00815137
PbANKA_14_v3	1817303	1817790	1817581	0.00816118
PbANKA_14_v3	2221236	2223290	2221535	0.00816385
PbANKA_06_v3	166933	167511	167155	0.00817606
PbANKA_03_v3	43239	43815	43559	0.00820225
PbANKA_05_v3	497766	498286	497916	0.00820451
PbANKA_04_v3	51255	51912	51545	0.00821003
PbANKA_14_v3	1932705	1934082	1933561	0.00821021
PbANKA_10_v3	290022	291358	291101	0.00821906
PbANKA_14_v3	1635263	1636021	1635645	0.00822185
PbANKA_07_v3	504508	505264	504928	0.00822687
PbANKA_14_v3	1219350	1220381	1219523	0.00825242
PbANKA_10_v3	843178	844145	843596	0.00825707
PbANKA_09_v3	695582	696724	696145	0.00826269
PbANKA_13_v3	1817386	1818746	1818136	0.00826439
PbANKA_11_v3	884747	886571	885760	0.00827116
PbANKA_13_v3	1353377	1354502	1353961	0.00828506
PbANKA_11_v3	1147899	1149416	1149057	0.00828748
PbANKA_12_v3	1474867	1475288	1475047	0.00828767
PbANKA_07_v3	477093	477987	477344	0.00829631
PbANKA_06_v3	938535	939164	938822	0.00832612
PbANKA_08_v3	434957	436587	435464	0.00833182
PbANKA_04_v3	244591	247410	245946	0.00835427
PbANKA_13_v3	1993633	1994222	1993933	0.0083619
PbANKA_05_v3	221956	222416	222256	0.00837491
PbANKA_13_v3	1127658	1129523	1127969	0.00838889
PbANKA_09_v3	1358021	1358753	1358358	0.00838892
PbANKA_10_v3	431835	432442	432046	0.00839009
PbANKA_11_v3	1425769	1426227	1426001	0.00839154
PbANKA_08_v3	876245	877146	876405	0.00843248
PbANKA_07_v3	369381	371734	370414	0.00843599
PbANKA_06_v3	105638	106842	106474	0.00844065
PbANKA_11_v3	1313989	1314726	1314291	0.00844793
PbANKA_14_v3	1423952	1425260	1424341	0.00845409
PbANKA_14_v3	2283288	2284298	2283623	0.00845615
PbANKA_13_v3	623507	624495	624133	0.00845837
PbANKA_08_v3	839497	839992	839767	0.00847078
PbANKA_02_v3	136105	137117	136829	0.00847755
PbANKA_02_v3	134684	135394	135010	0.00847818
PbANKA_04_v3	572052	573474	572935	0.00847856
PbANKA_14_v3	346050	347354	346952	0.00848592
PbANKA_11_v3	752905	753578	753209	0.00848875
PbANKA_11_v3	596869	598742	597642	0.00849544
PbANKA_06_v3	610015	610912	610284	0.00849712
PbANKA_09_v3	513788	514933	514512	0.00850548
PbANKA_07_v3	235615	236087	235849	0.00851556
PbANKA_04_v3	433108	434149	433753	0.00853664
PbANKA_09_v3	156409	157255	156865	0.00854532
PbANKA_02_v3	323009	324973	324578	0.0085507
PbANKA_07_v3	283433	284209	283793	0.00855628
PbANKA_10_v3	783554	786638	784363	0.00855962
PbANKA_11_v3	1161349	1162114	1161584	0.00857218
PbANKA_05_v3	459454	460982	459832	0.00857573
PbANKA_12_v3	113518	115097	114158	0.00860353
PbANKA_13_v3	649209	649665	649413	0.00861378
PbANKA_12_v3	981948	982613	982311	0.0086178
PbANKA_13_v3	247839	248473	248276	0.00862045
PbANKA_13_v3	651383	653597	651848	0.0086216
PbANKA_10_v3	1419043	1420696	1420436	0.00862239
PbANKA_14_v3	605629	606961	606399	0.00862535
PbANKA_13_v3	1515625	1517576	1516868	0.00863493
PbANKA_09_v3	1333567	1334392	1333956	0.00864346
PbANKA_06_v3	872194	872761	872534	0.00864635
PbANKA_02_v3	358260	360294	359143	0.00867171
PbANKA_03_v3	539736	542889	540209	0.00868882
PbANKA_06_v3	388983	390374	389848	0.00872032
PbANKA_07_v3	670058	671320	670674	0.00873205
PbANKA_05_v3	490081	491576	490818	0.00874908
PbANKA_11_v3	1343352	1345013	1344807	0.00876559
PbANKA_14_v3	1384278	1386638	1385832	0.00879436
PbANKA_07_v3	720783	721683	721259	0.00882215
PbANKA_08_v3	413903	414640	414106	0.00883227
PbANKA_02_v3	598314	598406	598361	0.00884457
PbANKA_12_v3	153939	154685	154326	0.00885635
PbANKA_02_v3	496961	497504	497236	0.00886329
PbANKA_13_v3	1244298	1245386	1244965	0.00887957
PbANKA_11_v3	366064	367119	366730	0.00888551
PbANKA_13_v3	2297259	2297991	2297715	0.00889587
PbANKA_06_v3	590473	590656	590584	0.00890316
PbANKA_14_v3	716415	719016	718415	0.00890528
PbANKA_06_v3	835931	837717	837415	0.00894064
PbANKA_08_v3	742944	743840	743364	0.00894963
PbANKA_13_v3	1535448	1536804	1536484	0.0089552
PbANKA_12_v3	1583187	1584263	1583531	0.00895936
PbANKA_14_v3	2226419	2227677	2227258	0.00897017
PbANKA_13_v3	732606	734628	734152	0.00897914
PbANKA_03_v3	176288	176990	176728	0.0089979
PbANKA_06_v3	868981	870658	870282	0.00902123
PbANKA_13_v3	1003451	1004419	1004093	0.00902327
PbANKA_09_v3	1324434	1325365	1324806	0.00902585
PbANKA_04_v3	299053	299661	299326	0.00902612
PbANKA_13_v3	1899311	1899962	1899516	0.00903656
PbANKA_12_v3	1039375	1040275	1039746	0.00903828
PbANKA_12_v3	603124	604677	604173	0.00905863
PbANKA_07_v3	129905	130348	130141	0.00907117
PbANKA_12_v3	662491	663643	663139	0.00907342
PbANKA_14_v3	1943833	1944710	1944240	0.0091207
PbANKA_11_v3	417898	418657	418426	0.00912135
PbANKA_07_v3	182464	184253	183691	0.00912434
PbANKA_04_v3	534451	535220	534881	0.0091479
PbANKA_13_v3	2233330	2234628	2234446	0.00914975
PbANKA_11_v3	561399	562538	561949	0.00915141
PbANKA_03_v3	470135	471540	470600	0.00919008
PbANKA_11_v3	340172	341107	340549	0.00919855
PbANKA_05_v3	826316	827238	826626	0.00923408
PbANKA_03_v3	467561	468121	467843	0.00924965
PbANKA_14_v3	1431246	1433627	1431725	0.0092853
PbANKA_13_v3	1893526	1894083	1893810	0.0092989
PbANKA_13_v3	456620	457828	457202	0.00930531
PbANKA_09_v3	572303	573194	572900	0.00933566
PbANKA_14_v3	1056897	1058628	1057940	0.00933707
PbANKA_14_v3	1239452	1242231	1241981	0.00934603
PbANKA_07_v3	454122	456118	454865	0.00934619
PbANKA_09_v3	1177565	1178526	1177905	0.00935396
PbANKA_09_v3	1087121	1088818	1088257	0.00936385
PbANKA_13_v3	1824610	1825603	1825318	0.00937379
PbANKA_12_v3	104385	106669	104711	0.00937443
PbANKA_13_v3	1258505	1259852	1259335	0.00938556
PbANKA_10_v3	1079659	1081048	1080778	0.00939724
PbANKA_13_v3	1038542	1040055	1039444	0.00940353
PbANKA_07_v3	783903	786033	785362	0.00941289
PbANKA_12_v3	1725098	1726570	1725393	0.00943644
PbANKA_08_v3	737184	738129	737457	0.0094517
PbANKA_12_v3	1304610	1306527	1306290	0.00945785
PbANKA_03_v3	56230	56799	56411	0.00946567
PbANKA_10_v3	96966	98842	97738	0.00947551
PbANKA_11_v3	1638043	1638626	1638363	0.0094786
PbANKA_09_v3	1529527	1530631	1530212	0.00948719
PbANKA_11_v3	850512	853029	852682	0.00951302
PbANKA_07_v3	295596	296252	295857	0.00951673
PbANKA_07_v3	471098	473007	471872	0.00953761
PbANKA_07_v3	756557	758329	757915	0.00956434
PbANKA_03_v3	173209	175240	173708	0.00958793
PbANKA_11_v3	739915	740273	740124	0.00959177
PbANKA_14_v3	1985742	1986178	1985983	0.00964974
PbANKA_10_v3	1434458	1435043	1434697	0.00967728
PbANKA_06_v3	791594	793543	793351	0.00968553
PbANKA_13_v3	548624	550553	549679	0.0096988
PbANKA_08_v3	1237281	1238882	1238374	0.00972372
PbANKA_09_v3	1378133	1379043	1378508	0.00974113
PbANKA_08_v3	566891	568456	567493	0.00977784
PbANKA_12_v3	1359426	1360757	1360381	0.00978855
PbANKA_11_v3	1139593	1140251	1139917	0.00980096
PbANKA_10_v3	297356	297898	297578	0.00980669
PbANKA_05_v3	359523	360354	359733	0.00982194
PbANKA_06_v3	773299	776499	774523	0.00982407
PbANKA_13_v3	1441617	1442199	1441872	0.00984969
PbANKA_09_v3	937431	937910	937760	0.00986356
PbANKA_05_v3	878806	880221	879426	0.00987053
PbANKA_07_v3	564825	566013	565310	0.00987547
PbANKA_07_v3	333658	335616	334179	0.00989079
PbANKA_09_v3	217329	217864	217682	0.00992095
PbANKA_13_v3	1493074	1494104	1493380	0.00994133
PbANKA_05_v3	796803	798030	797274	0.00994486
PbANKA_14_v3	2052958	2054436	2053449	0.00996167
PbANKA_03_v3	436876	439819	438536	0.0099642
PbANKA_10_v3	720248	721550	720460	0.0100249
PbANKA_11_v3	1178813	1179412	1179001	0.0100286
PbANKA_10_v3	838259	838909	838692	0.0100716
PbANKA_14_v3	1686455	1688254	1687630	0.0100929
PbANKA_01_v3	431237	432181	431875	0.0101037
PbANKA_13_v3	1299649	1300559	1300168	0.0101636
PbANKA_14_v3	2451621	2452711	2452324	0.010167
PbANKA_14_v3	1407590	1408992	1408172	0.0101816
PbANKA_03_v3	495204	496028	495484	0.0102044
PbANKA_04_v3	192024	192911	192546	0.0102057
PbANKA_12_v3	896203	897442	896971	0.0102304
PbANKA_06_v3	190998	192582	191170	0.0102556
PbANKA_10_v3	976377	976660	976609	0.0102924
PbANKA_05_v3	892698	893544	893261	0.0103067
PbANKA_13_v3	1883991	1885280	1884834	0.010309
PbANKA_13_v3	583986	586225	585389	0.0103362
PbANKA_09_v3	689242	690249	689718	0.0103514
PbANKA_14_v3	1169221	1170285	1169476	0.0103628
PbANKA_08_v3	1055505	1056154	1055779	0.0103658
PbANKA_10_v3	1199810	1201138	1200327	0.0103855
PbANKA_03_v3	449959	450654	450325	0.010405
PbANKA_14_v3	1909513	1910894	1909936	0.010409
PbANKA_07_v3	743793	744613	744197	0.0104256
PbANKA_13_v3	2059050	2060061	2059359	0.0104584
PbANKA_10_v3	1574681	1575581	1575325	0.0105233
PbANKA_09_v3	417065	417857	417525	0.0105252
PbANKA_12_v3	1133446	1134423	1134138	0.0105334
PbANKA_14_v3	1290335	1291210	1290784	0.0105427
PbANKA_11_v3	145407	146212	145830	0.010573
PbANKA_08_v3	668312	669691	668611	0.0106114
PbANKA_06_v3	407199	407995	407630	0.0106506
PbANKA_14_v3	1782939	1784011	1783411	0.0106824
PbANKA_09_v3	590255	591760	591432	0.0106979
PbANKA_09_v3	62423	63219	62764	0.0107099
PbANKA_10_v3	788682	789313	788989	0.010712
PbANKA_07_v3	373976	376233	374943	0.010717
PbANKA_12_v3	1046327	1047067	1046803	0.010719
PbANKA_12_v3	1361422	1362400	1361929	0.0107344
PbANKA_08_v3	996491	997257	997034	0.0107351
PbANKA_11_v3	1270377	1270832	1270589	0.0107467
PbANKA_04_v3	185127	186891	185404	0.0107712
PbANKA_02_v3	155261	155836	155481	0.0108264
PbANKA_05_v3	125860	127476	126798	0.0108602
PbANKA_09_v3	674498	675139	674890	0.0108723
PbANKA_09_v3	166647	168474	167100	0.0108986
PbANKA_08_v3	195857	196831	196401	0.0109001
PbANKA_13_v3	1066907	1068227	1067622	0.0109055
PbANKA_09_v3	186839	189247	187744	0.0109127
PbANKA_04_v3	73890	74614	74120	0.0109274
PbANKA_08_v3	146768	147498	147062	0.0109536
PbANKA_07_v3	764021	764748	764365	0.0109732
PbANKA_13_v3	1822772	1824193	1823232	0.0109845
PbANKA_14_v3	1369079	1370542	1370085	0.0110325
PbANKA_06_v3	358723	361301	359731	0.0110645
PbANKA_02_v3	72993	74343	73816	0.0110665
PbANKA_04_v3	214758	216615	215239	0.0110712
PbANKA_12_v3	824479	825734	824783	0.01108
PbANKA_08_v3	847496	848663	848108	0.0111454
PbANKA_13_v3	2192642	2193406	2192951	0.0111588
PbANKA_01_v3	76021	77290	76725	0.0111698
PbANKA_10_v3	370938	371521	371257	0.0111932
PbANKA_14_v3	1927330	1928151	1927823	0.0112559
PbANKA_07_v3	465849	467002	466542	0.011282
PbANKA_01_v3	416312	417126	416670	0.0113237
PbANKA_13_v3	2144287	2145209	2144845	0.0113267
PbANKA_08_v3	779093	779862	779553	0.0113288
PbANKA_12_v3	841914	842954	842580	0.011344
PbANKA_11_v3	1708922	1710420	1709665	0.0113945
PbANKA_09_v3	449824	450216	450017	0.0114014
PbANKA_12_v3	359105	360012	359624	0.0114024
PbANKA_14_v3	2306287	2307529	2306651	0.0114295
PbANKA_08_v3	498821	499237	499041	0.0114313
PbANKA_10_v3	1549816	1550600	1550230	0.0114509
PbANKA_13_v3	1284395	1285512	1285081	0.0114559
PbANKA_07_v3	145582	146552	145843	0.0114671
PbANKA_11_v3	743621	744844	743892	0.0114811
PbANKA_12_v3	540032	540597	540458	0.0114888
PbANKA_05_v3	643260	643926	643655	0.0115253
PbANKA_13_v3	1879729	1881079	1880385	0.0115339
PbANKA_07_v3	155915	156484	156140	0.0115684
PbANKA_09_v3	181015	181887	181300	0.0115823
PbANKA_12_v3	278003	279403	278665	0.0115916
PbANKA_14_v3	247556	247898	247725	0.011592
PbANKA_13_v3	2250789	2252221	2251312	0.0116131
PbANKA_10_v3	1142873	1144032	1143770	0.0116167
PbANKA_11_v3	1306052	1306532	1306260	0.0116371
PbANKA_13_v3	450481	451854	451481	0.0116742
PbANKA_02_v3	212886	215276	213700	0.0117121
PbANKA_07_v3	489975	492711	490794	0.0117315
PbANKA_11_v3	1544698	1545738	1544933	0.0117333
PbANKA_05_v3	345069	346062	345409	0.0117548
PbANKA_12_v3	737733	738754	738506	0.0117569
PbANKA_14_v3	532281	533502	532693	0.0117663
PbANKA_13_v3	1373115	1373857	1373413	0.0118128
PbANKA_07_v3	344853	345599	345218	0.0118332
PbANKA_09_v3	678481	679174	678761	0.0118434
PbANKA_14_v3	1674969	1675643	1675206	0.0118488
PbANKA_03_v3	362731	363838	362918	0.0118748
PbANKA_08_v3	987393	988045	987851	0.0118861
PbANKA_07_v3	232507	233490	233058	0.0119375
PbANKA_14_v3	1412222	1414590	1413362	0.011955
PbANKA_01_v3	90206	91695	90818	0.0119925
PbANKA_12_v3	531549	532309	531949	0.0120436
PbANKA_11_v3	701543	702275	701804	0.0121102
PbANKA_02_v3	219373	220258	219827	0.0121341
PbANKA_09_v3	765446	766913	766461	0.0121531
PbANKA_14_v3	1212189	1212849	1212513	0.0121768
PbANKA_14_v3	1715214	1715841	1715549	0.0121785
PbANKA_02_v3	346125	346765	346438	0.0122006
PbANKA_14_v3	1100070	1100637	1100297	0.0122193
PbANKA_12_v3	1124576	1125647	1125121	0.0122458
PbANKA_07_v3	312963	313919	313432	0.0122798
PbANKA_05_v3	867928	869044	868121	0.0122879
PbANKA_09_v3	355835	358755	358020	0.0123498
PbANKA_14_v3	2274941	2277616	2276920	0.0123799
PbANKA_05_v3	413334	414212	413878	0.0123923
PbANKA_11_v3	634238	636078	635462	0.0124586
PbANKA_14_v3	509892	510653	510192	0.0124624
PbANKA_14_v3	891442	891884	891677	0.0124836
PbANKA_09_v3	1493603	1494419	1494048	0.012537
PbANKA_12_v3	1282188	1283012	1282607	0.0125434
PbANKA_13_v3	1572358	1573738	1573056	0.0126207
PbANKA_14_v3	665356	666440	666220	0.0126281
PbANKA_11_v3	69893	70558	70202	0.0126381
PbANKA_10_v3	589551	590281	590017	0.012646
PbANKA_08_v3	410203	411070	410686	0.0126827
PbANKA_06_v3	734946	735367	735219	0.0126833
PbANKA_03_v3	226100	227086	226527	0.0126976
PbANKA_05_v3	816903	817769	817222	0.0127342
PbANKA_14_v3	1757861	1759251	1758397	0.0127478
PbANKA_09_v3	1308739	1309600	1309221	0.0127908
PbANKA_01_v3	144877	147097	146168	0.0127909
PbANKA_10_v3	897253	899085	897968	0.0128107
PbANKA_05_v3	730292	731129	730692	0.0128495
PbANKA_10_v3	228739	230060	229120	0.0128966
PbANKA_12_v3	1694811	1695110	1694952	0.0128995
PbANKA_09_v3	82142	83183	82617	0.0129198
PbANKA_11_v3	413956	414731	414316	0.0130109
PbANKA_06_v3	627927	629238	628481	0.0130136
PbANKA_06_v3	194874	198945	196564	0.0130324
PbANKA_13_v3	2051188	2052509	2052041	0.013035
PbANKA_08_v3	1180301	1180894	1180574	0.0131078
PbANKA_09_v3	431892	432914	432215	0.0131836
PbANKA_13_v3	2128804	2130284	2129237	0.013407
PbANKA_12_v3	427350	429112	428436	0.0134492
PbANKA_03_v3	89438	90943	89895	0.0134529
PbANKA_11_v3	970493	971672	971127	0.0134608
PbANKA_14_v3	621447	621857	621567	0.0135148
PbANKA_12_v3	892049	892674	892349	0.013529
PbANKA_03_v3	518437	519428	519151	0.0135721
PbANKA_13_v3	1920950	1921801	1921484	0.0136156
PbANKA_12_v3	199922	200452	200174	0.0137224
PbANKA_08_v3	1227957	1231242	1230962	0.0137495
PbANKA_08_v3	67815	69416	68178	0.0138458
PbANKA_14_v3	619812	620207	620032	0.0138697
PbANKA_06_v3	602918	605361	604451	0.0138977
PbANKA_10_v3	759519	759995	759742	0.0139303
PbANKA_07_v3	142759	143687	142916	0.013992
PbANKA_09_v3	133645	134232	133890	0.0140211
PbANKA_12_v3	620821	621906	621611	0.014047
PbANKA_11_v3	1043410	1043961	1043718	0.0143048
PbANKA_12_v3	1234857	1236229	1235668	0.0144672
PbANKA_13_v3	773579	775843	773982	0.0145039
PbANKA_06_v3	482252	484124	483092	0.0145442
PbANKA_10_v3	940546	941513	940905	0.0145767
PbANKA_14_v3	1140414	1141652	1140971	0.0146113
PbANKA_08_v3	807177	807687	807343	0.0146165
PbANKA_02_v3	560168	561110	560626	0.0146862
PbANKA_14_v3	261267	262018	261834	0.0147296
PbANKA_13_v3	2281149	2282886	2281777	0.0147421
PbANKA_11_v3	544322	545432	544675	0.0147665
PbANKA_05_v3	649495	650707	650294	0.0148078
PbANKA_10_v3	827141	828951	828650	0.0148879
PbANKA_10_v3	1447439	1448060	1447865	0.014888
PbANKA_13_v3	1910075	1910346	1910134	0.0148904
PbANKA_14_v3	735444	736828	736158	0.0149034
PbANKA_11_v3	112884	113687	113246	0.0149122
PbANKA_10_v3	576143	577100	576724	0.0149698
PbANKA_12_v3	1488228	1489181	1488783	0.0150173
PbANKA_13_v3	1917252	1918083	1917626	0.0150791
PbANKA_12_v3	1220354	1221102	1220517	0.0151597
PbANKA_06_v3	489001	491362	489409	0.0153819
PbANKA_09_v3	375672	376642	375956	0.015386
PbANKA_13_v3	726753	727349	727079	0.0154677
PbANKA_13_v3	987837	988630	988410	0.0155149
PbANKA_14_v3	300977	301780	301603	0.0155328
PbANKA_10_v3	68038	68364	68185	0.0155729
PbANKA_14_v3	1690534	1691142	1690770	0.0156779
PbANKA_12_v3	253082	253700	253431	0.015684
PbANKA_14_v3	332201	332781	332463	0.015752
PbANKA_12_v3	172934	173729	173290	0.0158133
PbANKA_08_v3	913733	915158	914683	0.0159364
PbANKA_14_v3	1444371	1445507	1445292	0.0159434
PbANKA_14_v3	1653570	1654364	1654036	0.0159722
PbANKA_12_v3	242282	243757	242847	0.0159762
PbANKA_06_v3	424715	426361	425793	0.015984
PbANKA_04_v3	229967	231445	231233	0.0160406
PbANKA_14_v3	1064067	1064593	1064355	0.0160746
PbANKA_12_v3	354167	355169	354905	0.0160932
PbANKA_04_v3	93436	94868	94057	0.0161715
PbANKA_13_v3	1888717	1889479	1889179	0.0162248
PbANKA_06_v3	474771	475049	474826	0.0163211
PbANKA_14_v3	1505973	1506553	1506271	0.0163793
PbANKA_04_v3	666186	667658	666617	0.0164471
PbANKA_13_v3	1324491	1325579	1325145	0.0164707
PbANKA_13_v3	460026	460706	460174	0.0166064
PbANKA_14_v3	759094	759532	759296	0.0166705
PbANKA_09_v3	837599	838178	837823	0.0167802
PbANKA_10_v3	685390	686090	685752	0.0169524
PbANKA_12_v3	441958	443492	443115	0.0170427
PbANKA_12_v3	1081793	1082434	1081989	0.017184
PbANKA_01_v3	140676	141361	141136	0.0174062
PbANKA_13_v3	240106	241512	240736	0.0174145
PbANKA_14_v3	356205	357535	357069	0.0174369
PbANKA_13_v3	770074	771463	770485	0.0175158
PbANKA_08_v3	368841	371205	370385	0.0177891
PbANKA_12_v3	1691051	1691847	1691426	0.0178085
PbANKA_07_v3	410366	411204	410842	0.0180764
PbANKA_05_v3	799931	802122	800998	0.0181855
PbANKA_06_v3	376474	378877	376831	0.0182259
PbANKA_13_v3	1750542	1751282	1750856	0.0184468
PbANKA_06_v3	789595	790600	789941	0.0185835
PbANKA_13_v3	1432555	1433080	1432841	0.018715
PbANKA_10_v3	973929	976214	974961	0.0189499
PbANKA_11_v3	663362	665011	664582	0.0190528
PbANKA_05_v3	52036	53680	52789	0.0191473
PbANKA_12_v3	1500523	1502077	1500727	0.0191951
PbANKA_08_v3	451480	452420	451772	0.019519
PbANKA_09_v3	497425	498248	497891	0.0196322
PbANKA_10_v3	370129	370585	370307	0.0196883
PbANKA_09_v3	840557	841728	841413	0.0197245
PbANKA_09_v3	107345	108614	107761	0.019849
PbANKA_06_v3	108154	109836	109256	0.0200552
PbANKA_12_v3	312977	313818	313667	0.0202632
PbANKA_13_v3	2501995	2502271	2502156	0.020299
PbANKA_13_v3	57901	58715	58192	0.0204392
PbANKA_14_v3	109981	110647	110340	0.0205178
PbANKA_08_v3	1002572	1004205	1003841	0.0207234
PbANKA_11_v3	657726	659623	659201	0.0208181
PbANKA_11_v3	931829	932873	932571	0.0208967
PbANKA_11_v3	711037	712381	711903	0.0211235
PbANKA_10_v3	1191063	1192713	1191565	0.0214748
PbANKA_13_v3	994228	994918	994668	0.0215326
PbANKA_12_v3	233144	234417	233892	0.0221691
PbANKA_08_v3	269850	270231	270059	0.0222968
PbANKA_11_v3	614666	615128	614847	0.0223544
PbANKA_10_v3	1235629	1236425	1235992	0.0226088
PbANKA_14_v3	868536	869121	868758	0.0228908
PbANKA_05_v3	472379	473946	472719	0.0229122
PbANKA_07_v3	749346	751196	750037	0.0232014
PbANKA_12_v3	820367	821285	820600	0.0236078
PbANKA_10_v3	1359719	1360967	1359936	0.0244733
PbANKA_13_v3	766940	767691	767356	0.0246796
PbANKA_13_v3	2488954	2490769	2490113	0.0254372
PbANKA_06_v3	575245	577201	576251	0.0254514
PbANKA_11_v3	1036415	1036569	1036501	0.0254857
PbANKA_02_v3	326339	329038	327515	0.0256129
PbANKA_06_v3	94023	95393	94587	0.0257253
PbANKA_08_v3	694867	696322	695327	0.0257975
PbANKA_14_v3	685939	686906	686573	0.0261819
PbANKA_09_v3	575409	575899	575571	0.0264339
PbANKA_13_v3	1724630	1726573	1725883	0.0268471
PbANKA_12_v3	1243561	1246694	1246027	0.0272138
PbANKA_05_v3	691775	693438	692502	0.0272398
PbANKA_14_v3	1839739	1841944	1840246	0.0277796
PbANKA_09_v3	641405	642080	641974	0.0285111
PbANKA_08_v3	904503	905308	904850	0.0288468
PbANKA_14_v3	429418	430202	429928	0.0305558
PbANKA_14_v3	624301	625224	624692	0.0306645
PbANKA_13_v3	2091313	2092122	2091534	0.0308801
PbANKA_09_v3	588345	590075	588837	0.0317177
PbANKA_02_v3	221660	222748	222609	0.0318143
PbANKA_03_v3	68447	69457	68870	0.032398
PbANKA_01_v3	456118	456999	456698	0.0329929
PbANKA_12_v3	1742198	1745434	1742616	0.0333309
PbANKA_13_v3	560995	561667	561278	0.033611
PbANKA_14_v3	2060846	2063648	2062719	0.0341717
PbANKA_06_v3	475916	477663	477044	0.0345962
PbANKA_12_v3	350440	351602	350831	0.03476
PbANKA_08_v3	997825	999939	999136	0.0353603
PbANKA_02_v3	103370	105113	104446	0.0358862
PbANKA_14_v3	2082564	2083250	2082854	0.037297
PbANKA_11_v3	1558769	1559989	1559305	0.0380562
PbANKA_10_v3	1225853	1227865	1227471	0.0409834
PbANKA_09_v3	238668	238962	238811	0.041109
PbANKA_14_v3	1133250	1133992	1133674	0.0411942
PbANKA_13_v3	2066445	2068377	2066867	0.0415007
PbANKA_05_v3	67543	71591	68843	0.0424388
PbANKA_14_v3	2438384	2439763	2439574	0.0437981
PbANKA_13_v3	2244356	2246093	2245568	0.0438673
PbANKA_10_v3	117919	118653	118504	0.0445866
PbANKA_12_v3	883645	885399	884435	0.0459636
PbANKA_09_v3	657021	657969	657704	0.0465049
PbANKA_13_v3	195081	196927	195730	0.0495834
PbANKA_11_v3	1420311	1421465	1420971	0.0505114
PbANKA_03_v3	82479	83433	82990	0.0522625
PbANKA_14_v3	314010	316374	315891	0.0574215
PbANKA_09_v3	257883	258315	258049	0.0582098
PbANKA_14_v3	856229	856816	856452	0.0590407
PbANKA_02_v3	539718	542613	541634	0.0595382
PbANKA_11_v3	1005913	1007299	1006576	0.0600959
PbANKA_09_v3	1166131	1167018	1166409	0.0647636
PbANKA_00_v3_archived_contig_1	56368	56733	56440	0.0650404
PbANKA_08_v3	227189	229900	228547	0.06573
PbANKA_14_v3	426623	426910	426831	0.0663498
PbANKA_14_v3	1748861	1749499	1749146	0.0710069
PbANKA_08_v3	428635	429705	429100	0.0771247
PbANKA_06_v3	707518	708774	707920	0.0781183
PbANKA_13_v3	1909540	1909896	1909825	0.0800734
PbANKA_14_v3	1175430	1176742	1176329	0.0813599
PbANKA_10_v3	727504	728716	727996	0.0820795
PbANKA_07_v3	427147	428364	427343	0.0939443
PbANKA_08_v3	769274	770211	769707	0.100824
PbANKA_11_v3	401373	404307	402295	0.10245
PbANKA_14_v3	1360203	1361052	1360824	0.103994
PbANKA_09_v3	1268681	1269345	1269066	0.10427
PbANKA_13_v3	877955	878635	878202	0.124925
PbANKA_14_v3	1127896	1129524	1128142	0.125875
PbANKA_08_v3	192606	193418	193111	0.174677
PbANKA_07_v3	113438	114162	113901	0.232567
PbANKA_06_v3	185684	188613	186076	0.234722
PbANKA_11_v3	772035	774545	774066	0.268436
PbANKA_08_v3	983033	983831	983563	0.5897
PbANKA_06_v3	225124	227130	226367	0.72058
PbANKA_03_v3	1399	1579	1503	0.999853
PbANKA_01_v3	19857	20180	19988	NA
PbANKA_01_v3	267685	268094	267913	NA
PbANKA_01_v3	365590	366990	366206	NA
PbANKA_01_v3	409193	410493	409698	NA
PbANKA_02_v3	255812	256434	256162	NA
PbANKA_02_v3	398991	400036	399532	NA
PbANKA_02_v3	409706	410511	410359	NA
PbANKA_02_v3	514149	514453	514297	NA
PbANKA_02_v3	547426	548213	547587	NA
PbANKA_03_v3	22172	22639	22414	NA
PbANKA_03_v3	66890	68080	67687	NA
PbANKA_03_v3	236992	237428	237086	NA
PbANKA_03_v3	241375	242857	242337	NA
PbANKA_03_v3	245472	245710	245558	NA
PbANKA_03_v3	274144	275195	274489	NA
PbANKA_03_v3	304790	305624	305139	NA
PbANKA_03_v3	385378	386101	385933	NA
PbANKA_04_v3	46755	47438	47207	NA
PbANKA_04_v3	148149	148905	148790	NA
PbANKA_04_v3	262705	263159	262853	NA
PbANKA_04_v3	284392	286686	285291	NA
PbANKA_04_v3	294793	295848	295010	NA
PbANKA_04_v3	311035	311795	311187	NA
PbANKA_04_v3	401342	401824	401601	NA
PbANKA_04_v3	422476	423652	422866	NA
PbANKA_04_v3	502736	503675	503407	NA
PbANKA_04_v3	570955	571745	571173	NA
PbANKA_04_v3	619394	619708	619519	NA
PbANKA_04_v3	635913	636686	636272	NA
PbANKA_05_v3	74679	75182	74974	NA
PbANKA_05_v3	249836	250349	250169	NA
PbANKA_05_v3	259272	260297	259561	NA
PbANKA_05_v3	298236	298885	298529	NA
PbANKA_05_v3	364253	364870	364628	NA
PbANKA_05_v3	500444	501360	500747	NA
PbANKA_05_v3	516600	517513	517124	NA
PbANKA_05_v3	590853	591343	590987	NA
PbANKA_05_v3	628601	629078	628859	NA
PbANKA_05_v3	673930	674631	674371	NA
PbANKA_05_v3	767050	767407	767192	NA
PbANKA_06_v3	248184	249070	248766	NA
PbANKA_06_v3	366741	367082	366999	NA
PbANKA_06_v3	405008	405593	405343	NA
PbANKA_06_v3	550473	550868	550696	NA
PbANKA_06_v3	727212	728668	728320	NA
PbANKA_06_v3	753595	754335	753954	NA
PbANKA_07_v3	109723	110719	110064	NA
PbANKA_07_v3	310390	310758	310539	NA
PbANKA_07_v3	381095	381749	381455	NA
PbANKA_07_v3	385269	386007	385465	NA
PbANKA_07_v3	411494	412344	412059	NA
PbANKA_07_v3	436942	437385	437090	NA
PbANKA_07_v3	469842	471006	470297	NA
PbANKA_07_v3	509916	510786	510096	NA
PbANKA_07_v3	558698	559439	559262	NA
PbANKA_07_v3	572216	572728	572425	NA
PbANKA_07_v3	577783	578810	578179	NA
PbANKA_07_v3	598095	598855	598335	NA
PbANKA_07_v3	621945	623221	622191	NA
PbANKA_07_v3	647434	648574	648313	NA
PbANKA_07_v3	714957	715279	715117	NA
PbANKA_07_v3	754421	754955	754688	NA
PbANKA_07_v3	777914	778533	778146	NA
PbANKA_08_v3	21648	22087	22001	NA
PbANKA_08_v3	95692	97066	96305	NA
PbANKA_08_v3	245718	246647	246384	NA
PbANKA_08_v3	304949	305578	305318	NA
PbANKA_08_v3	475886	476205	475986	NA
PbANKA_08_v3	901670	902483	902117	NA
PbANKA_08_v3	1044553	1046153	1045865	NA
PbANKA_08_v3	1122247	1125292	1124215	NA
PbANKA_08_v3	1131488	1132006	1131752	NA
PbANKA_08_v3	1301683	1302257	1301891	NA
PbANKA_08_v3	1306788	1307613	1307011	NA
PbANKA_09_v3	465585	466285	466045	NA
PbANKA_09_v3	743085	743638	743348	NA
PbANKA_09_v3	819202	819503	819410	NA
PbANKA_09_v3	823196	824287	823607	NA
PbANKA_09_v3	826693	829137	828406	NA
PbANKA_09_v3	911130	913321	911673	NA
PbANKA_09_v3	959145	959648	959322	NA
PbANKA_09_v3	989724	990027	989865	NA
PbANKA_09_v3	1036329	1036708	1036537	NA
PbANKA_09_v3	1036979	1037824	1037308	NA
PbANKA_09_v3	1049096	1050168	1049219	NA
PbANKA_09_v3	1095208	1096114	1095787	NA
PbANKA_09_v3	1143128	1144055	1143645	NA
PbANKA_09_v3	1372343	1372993	1372696	NA
PbANKA_09_v3	1377409	1377946	1377698	NA
PbANKA_09_v3	1395241	1395884	1395645	NA
PbANKA_09_v3	1485564	1486545	1485954	NA
PbANKA_09_v3	1534977	1535769	1535266	NA
PbANKA_10_v3	176780	177824	177099	NA
PbANKA_10_v3	446673	447352	447097	NA
PbANKA_10_v3	454558	455508	455305	NA
PbANKA_10_v3	527594	529326	529024	NA
PbANKA_10_v3	601028	601842	601582	NA
PbANKA_10_v3	658877	659336	659073	NA
PbANKA_10_v3	781258	782934	782352	NA
PbANKA_10_v3	953260	954202	954025	NA
PbANKA_10_v3	1055043	1055459	1055188	NA
PbANKA_10_v3	1065337	1065858	1065523	NA
PbANKA_10_v3	1169168	1169954	1169576	NA
PbANKA_10_v3	1385434	1386183	1385970	NA
PbANKA_10_v3	1446744	1447252	1446868	NA
PbANKA_10_v3	1485221	1485821	1485516	NA
PbANKA_10_v3	1585224	1585799	1585334	NA
PbANKA_11_v3	261276	263039	261536	NA
PbANKA_11_v3	317222	318133	317970	NA
PbANKA_11_v3	432723	433109	433023	NA
PbANKA_11_v3	469040	469649	469275	NA
PbANKA_11_v3	471846	472444	472313	NA
PbANKA_11_v3	489197	490065	489725	NA
PbANKA_11_v3	513082	513775	513266	NA
PbANKA_11_v3	545717	547765	547411	NA
PbANKA_11_v3	602257	602640	602452	NA
PbANKA_11_v3	627074	627435	627216	NA
PbANKA_11_v3	685473	685815	685653	NA
PbANKA_11_v3	784172	784842	784368	NA
PbANKA_11_v3	826513	826865	826696	NA
PbANKA_11_v3	964276	964953	964725	NA
PbANKA_11_v3	1008615	1009420	1009104	NA
PbANKA_11_v3	1044670	1045059	1044761	NA
PbANKA_11_v3	1151787	1152869	1152278	NA
PbANKA_11_v3	1224534	1225472	1224760	NA
PbANKA_11_v3	1277170	1277971	1277618	NA
PbANKA_11_v3	1628234	1628600	1628366	NA
PbANKA_11_v3	1711960	1712620	1712186	NA
PbANKA_12_v3	64229	64589	64465	NA
PbANKA_12_v3	202691	203091	202845	NA
PbANKA_12_v3	545892	547237	546290	NA
PbANKA_12_v3	672805	673641	673309	NA
PbANKA_12_v3	674979	676259	675639	NA
PbANKA_12_v3	711274	712263	711676	NA
PbANKA_12_v3	715414	715658	715541	NA
PbANKA_12_v3	770774	771812	771011	NA
PbANKA_12_v3	915170	915747	915394	NA
PbANKA_12_v3	920268	921513	920620	NA
PbANKA_12_v3	959597	960153	959869	NA
PbANKA_12_v3	966134	967219	966614	NA
PbANKA_12_v3	1033428	1035073	1034117	NA
PbANKA_12_v3	1115226	1115950	1115752	NA
PbANKA_12_v3	1326613	1327505	1327213	NA
PbANKA_12_v3	1399151	1399866	1399704	NA
PbANKA_12_v3	1465539	1466729	1466270	NA
PbANKA_12_v3	1471437	1471835	1471581	NA
PbANKA_12_v3	1502984	1503541	1503190	NA
PbANKA_12_v3	1505889	1506295	1505990	NA
PbANKA_12_v3	1541719	1543004	1542059	NA
PbANKA_12_v3	1600666	1601739	1601404	NA
PbANKA_12_v3	1638159	1638902	1638787	NA
PbANKA_12_v3	1733297	1733778	1733663	NA
PbANKA_12_v3	1764517	1764662	1764597	NA
PbANKA_13_v3	90118	90703	90396	NA
PbANKA_13_v3	426489	427088	426901	NA
PbANKA_13_v3	840387	840995	840774	NA
PbANKA_13_v3	849903	850622	850350	NA
PbANKA_13_v3	967062	967961	967408	NA
PbANKA_13_v3	980552	980990	980722	NA
PbANKA_13_v3	1134507	1134934	1134704	NA
PbANKA_13_v3	1142798	1143188	1142949	NA
PbANKA_13_v3	1205355	1205768	1205576	NA
PbANKA_13_v3	1215004	1215710	1215311	NA
PbANKA_13_v3	1223406	1224592	1224109	NA
PbANKA_13_v3	1308145	1308892	1308444	NA
PbANKA_13_v3	1367191	1367915	1367682	NA
PbANKA_13_v3	1508826	1509577	1509085	NA
PbANKA_13_v3	1509747	1510597	1510304	NA
PbANKA_13_v3	1614945	1615862	1615283	NA
PbANKA_13_v3	1667142	1667663	1667287	NA
PbANKA_13_v3	1767958	1768424	1768282	NA
PbANKA_13_v3	1768577	1769168	1768797	NA
PbANKA_13_v3	1769587	1770101	1769815	NA
PbANKA_13_v3	1796793	1799008	1798227	NA
PbANKA_13_v3	1925336	1927393	1926744	NA
PbANKA_13_v3	2094369	2095990	2094848	NA
PbANKA_13_v3	2292862	2294132	2293787	NA
PbANKA_14_v3	164537	165415	164729	NA
PbANKA_14_v3	183341	184733	184158	NA
PbANKA_14_v3	543185	543959	543574	NA
PbANKA_14_v3	754782	755120	754942	NA
PbANKA_14_v3	1107153	1107549	1107427	NA
PbANKA_14_v3	1316399	1316818	1316601	NA
PbANKA_14_v3	1465937	1467890	1466236	NA
PbANKA_14_v3	1486940	1487532	1487147	NA
PbANKA_14_v3	1700203	1701057	1700707	NA
PbANKA_14_v3	1709637	1710992	1709949	NA
PbANKA_14_v3	2027661	2028287	2027982	NA
PbANKA_14_v3	2058197	2058770	2058478	NA
PbANKA_14_v3	2254031	2256069	2254607	NA
PbANKA_04_v3	679232	679920	679659	NA
PbANKA_04_v3	502928	503643	503360	NA
PbANKA_09_v3	456487	458206	456930	NA
PbANKA_09_v3	183075	184114	183519	NA
PbANKA_04_v3	422483	423704	422927	NA
PbANKA_11_v3	1254915	1255689	1255360	NA
PbANKA_05_v3	182003	182715	182449	NA
PbANKA_10_v3	176625	178305	177077	NA
PbANKA_10_v3	1355043	1355721	1355496	NA
PbANKA_02_v3	364790	365521	365243	NA
PbANKA_06_v3	627942	629202	628396	NA
PbANKA_11_v3	1675429	1676218	1675887	NA
PbANKA_12_v3	1506719	1507516	1507178	NA
PbANKA_11_v3	499764	500445	500224	NA
PbANKA_11_v3	340124	341074	340584	NA
PbANKA_10_v3	222809	223890	223278	NA
PbANKA_12_v3	147245	148503	147718	NA
PbANKA_06_v3	753484	754208	753959	NA
PbANKA_12_v3	1644396	1645202	1644872	NA
PbANKA_14_v3	1063883	1064589	1064360	NA
PbANKA_11_v3	1409823	1410545	1410300	NA
PbANKA_11_v3	1618990	1619736	1619467	NA
PbANKA_11_v3	1044285	1045091	1044763	NA
PbANKA_14_v3	2339666	2340496	2340145	NA
PbANKA_12_v3	684404	685516	684883	NA
PbANKA_08_v3	1313094	1313868	1313575	NA
PbANKA_14_v3	394276	395070	394758	NA
PbANKA_04_v3	46722	47480	47209	NA
PbANKA_06_v3	746474	747457	746966	NA
PbANKA_12_v3	172848	173751	173343	NA
PbANKA_02_v3	310471	311764	310973	NA
PbANKA_12_v3	1309729	1310874	1310238	NA
PbANKA_14_v3	789885	790816	790397	NA
PbANKA_14_v3	2362508	2363906	2363021	NA
PbANKA_10_v3	1229108	1230216	1229622	NA
PbANKA_09_v3	158737	159947	159253	NA
PbANKA_14_v3	429388	430202	429906	NA
PbANKA_13_v3	1918944	1919778	1919468	NA
PbANKA_13_v3	1841202	1841993	1841735	NA
PbANKA_07_v3	355824	357401	356364	NA
PbANKA_13_v3	2250727	2252297	2251268	NA
PbANKA_12_v3	816448	818026	816989	NA
PbANKA_03_v3	89420	91045	89961	NA
PbANKA_11_v3	716375	717283	716918	NA
PbANKA_05_v3	422224	423261	422770	NA
PbANKA_11_v3	1008490	1009379	1009037	NA
PbANKA_10_v3	1326721	1327759	1327268	NA
PbANKA_14_v3	2199781	2200688	2200329	NA
PbANKA_11_v3	1130483	1132040	1131032	NA
PbANKA_13_v3	275555	276851	276105	NA
PbANKA_06_v3	445724	447857	446276	NA
PbANKA_07_v3	468450	469288	469003	NA
PbANKA_13_v3	1415390	1416214	1415945	NA
PbANKA_14_v3	1690228	1691216	1690788	NA
PbANKA_06_v3	517497	518897	518058	NA
PbANKA_02_v3	329724	330573	330286	NA
PbANKA_14_v3	1700180	1701064	1700743	NA
PbANKA_09_v3	416810	417758	417382	NA
PbANKA_09_v3	1385729	1387286	1386309	NA
PbANKA_13_v3	1926190	1928078	1926770	NA
PbANKA_05_v3	472155	472998	472736	NA
PbANKA_11_v3	303115	303971	303698	NA
PbANKA_09_v3	382047	382976	382631	NA
PbANKA_10_v3	808681	809681	809266	NA
PbANKA_08_v3	1109736	1110801	1110321	NA
PbANKA_01_v3	241938	242883	242525	NA
PbANKA_13_v3	1367097	1368745	1367687	NA
PbANKA_09_v3	1428119	1429485	1428712	NA
PbANKA_04_v3	521237	523870	521832	NA
PbANKA_04_v3	233766	234602	234368	NA
PbANKA_03_v3	366331	368247	366938	NA
PbANKA_08_v3	704718	705756	705328	NA
PbANKA_10_v3	608849	609730	609461	NA
PbANKA_13_v3	1219954	1221445	1220568	NA
PbANKA_10_v3	1282427	1284669	1283041	NA
PbANKA_10_v3	170179	171024	170797	NA
PbANKA_10_v3	955664	957070	956286	NA
PbANKA_13_v3	2437192	2438115	2437824	NA
PbANKA_13_v3	1372937	1373877	1373571	NA
PbANKA_10_v3	85151	86369	85788	NA
PbANKA_12_v3	1376974	1377933	1377616	NA
PbANKA_08_v3	972152	973078	972795	NA
PbANKA_10_v3	237673	238876	238327	NA
PbANKA_08_v3	222781	224307	223438	NA
PbANKA_10_v3	1574653	1575627	1575311	NA
PbANKA_12_v3	833707	834764	834366	NA
PbANKA_14_v3	1927153	1928371	1927814	NA
PbANKA_13_v3	1241768	1242743	1242432	NA
PbANKA_03_v3	93588	95280	94258	NA
PbANKA_12_v3	1201168	1202804	1201841	NA
PbANKA_14_v3	256572	257478	257252	NA
PbANKA_12_v3	933641	935166	934331	NA
PbANKA_10_v3	940576	941650	941271	NA
PbANKA_12_v3	159382	160467	160084	NA
PbANKA_04_v3	105320	106602	106023	NA
PbANKA_13_v3	2302205	2303661	2302912	NA
PbANKA_13_v3	967021	968092	967730	NA
PbANKA_13_v3	1790097	1791070	1790813	NA
PbANKA_05_v3	774340	775297	775058	NA
PbANKA_09_v3	1157439	1158577	1158161	NA
PbANKA_14_v3	183385	184632	184113	NA
PbANKA_14_v3	2346586	2347763	2347315	NA
PbANKA_04_v3	387063	388318	387793	NA
PbANKA_03_v3	208793	209901	209537	NA
PbANKA_09_v3	1048998	1051398	1049747	NA
PbANKA_12_v3	1465477	1466616	1466233	NA
PbANKA_08_v3	27078	28336	27841	NA
PbANKA_13_v3	2048590	2049752	2049356	NA
PbANKA_06_v3	596366	597721	597140	NA
PbANKA_05_v3	321955	323448	322739	NA
PbANKA_09_v3	222040	223708	222825	NA
PbANKA_14_v3	744057	745108	744843	NA
PbANKA_09_v3	142720	143767	143512	NA
PbANKA_08_v3	451064	452536	451878	NA
PbANKA_07_v3	490010	492611	490824	NA
PbANKA_13_v3	2013609	2014712	2014431	NA
PbANKA_13_v3	900628	901714	901465	NA
PbANKA_14_v3	1436183	1437913	1437031	NA
PbANKA_11_v3	683884	685837	684736	NA
PbANKA_13_v3	1038628	1040117	1039491	NA
PbANKA_12_v3	831782	832981	832651	NA
PbANKA_08_v3	1169034	1170321	1169904	NA
PbANKA_11_v3	813434	814673	814307	NA
PbANKA_13_v3	2021378	2023863	2022258	NA
PbANKA_13_v3	2292898	2294087	2293802	NA
PbANKA_12_v3	674667	676244	675577	NA
PbANKA_12_v3	163805	165130	164722	NA
PbANKA_12_v3	638481	640564	639401	NA
PbANKA_13_v3	206512	207853	207439	NA
PbANKA_07_v3	647367	648535	648302	NA
PbANKA_10_v3	557513	559178	558449	NA
PbANKA_08_v3	67929	69218	68870	NA
PbANKA_05_v3	799977	803353	800919	NA
PbANKA_14_v3	1099343	1100670	1100289	NA
PbANKA_10_v3	290128	291370	291075	NA
PbANKA_06_v3	466317	468072	467270	NA
PbANKA_12_v3	1514974	1516625	1515930	NA
PbANKA_14_v3	2253667	2256125	2254632	NA
PbANKA_09_v3	1099470	1101005	1100440	NA
PbANKA_14_v3	889112	890605	890098	NA
PbANKA_10_v3	854596	856320	855584	NA
PbANKA_01_v3	437618	438881	438609	NA
PbANKA_06_v3	388986	390459	389992	NA
PbANKA_10_v3	1524144	1525411	1525151	NA
PbANKA_12_v3	1541522	1543631	1542534	NA
PbANKA_09_v3	355719	359636	356747	NA
PbANKA_12_v3	178186	181025	179218	NA
PbANKA_12_v3	1298475	1301576	1299507	NA
PbANKA_13_v3	1247424	1249183	1248506	NA
PbANKA_10_v3	527411	529400	528508	NA
PbANKA_14_v3	2290990	2292736	2292088	NA
PbANKA_11_v3	638773	640654	639877	NA
PbANKA_14_v3	1114035	1116102	1115142	NA
PbANKA_12_v3	214059	215438	215174	NA
PbANKA_13_v3	2003016	2004817	2004132	NA
PbANKA_08_v3	376158	377870	377280	NA
PbANKA_10_v3	897164	899083	898308	NA
PbANKA_12_v3	1668207	1669626	1669365	NA
PbANKA_05_v3	466844	468413	468011	NA
PbANKA_04_v3	476625	478251	477794	NA
PbANKA_08_v3	900882	902523	902085	NA
PbANKA_09_v3	809699	811177	810910	NA
PbANKA_09_v3	783179	785806	784402	NA
PbANKA_10_v3	600337	601876	601581	NA
PbANKA_12_v3	392663	394350	393911	NA
PbANKA_11_v3	1507693	1509513	1508947	NA
PbANKA_13_v3	2227309	2229017	2228568	NA
PbANKA_14_v3	829270	830949	830542	NA
PbANKA_13_v3	90077	91688	91359	NA
PbANKA_04_v3	120493	122757	121812	NA
PbANKA_08_v3	963354	965301	964696	NA
PbANKA_01_v3	144851	147071	146214	NA
PbANKA_14_v3	1686279	1688063	1687655	NA
PbANKA_02_v3	339503	341145	340890	NA
PbANKA_13_v3	450103	452383	451502	NA
PbANKA_10_v3	1592778	1594505	1594194	NA
PbANKA_13_v3	1702670	1704721	1704118	NA
PbANKA_10_v3	1202153	1204006	1203617	NA
PbANKA_11_v3	1526415	1528628	1527889	NA
PbANKA_06_v3	169621	171412	171152	NA
PbANKA_10_v3	827065	829060	828607	NA
PbANKA_05_v3	561830	563962	563408	NA
PbANKA_11_v3	1261398	1263295	1263025	NA
PbANKA_03_v3	65776	69244	67422	NA
PbANKA_04_v3	284315	286827	286014	NA
PbANKA_13_v3	1222652	1224965	1224372	NA
PbANKA_11_v3	1150741	1153050	1152514	NA
PbANKA_08_v3	190692	193552	193145	NA
PbANKA_09_v3	1405190	1408247	1407674	NA
