# Supplementary material for: PbAP2-FG2 and PbAP2R-2 function together as a transcriptional repressor complex essential for Plasmodium female development
Source: PLoS Pathog. 2023 Feb 13;19(2):e1010890. doi: 10.1371/journal.ppat.1010890 (PMC9956629; doi:10.1371/journal.ppat.1010890)
Supplement: S5 Table — (A) RPKM values in each data. (B) Significantly downregulated genes. (C) Significantly upregulated genes. (XLSX) [file ppat.1010890.s009.xlsx]

## Sheet: RPKM
S5A Table List of differentially expressed genes in pbap2r-2(-) <RPKM values in each data>
ID	Log2(FoldChange)	WT_1	WT_2	WT_3	pbap2r-2(-)_1	pbap2r-2(-)_2	pbap2r-2(-)_3
PBANKA_1418100	-3.99586	64.4449	33.9238	26.0612	2.77263	3.63516	3.46778
PBANKA_1203800	-3.29123	58.6247	352.855	1010.87	36.0369	51.2931	137.415
PBANKA_0938200	-3.22237	39.3762	18.6764	20.7179	4.13626	3.6023	3.06901
PBANKA_1417400	-3.21934	232.655	198.283	229.94	30.997	29.6637	34.4448
PBANKA_0910500	-2.98623	1.4778	1.18837	2.23221	0.256265	0.23276	0.352965
PBANKA_1024400	-2.96899	122.437	170.257	193.964	26.6913	29.3996	29.5238
PBANKA_1240700	-2.91801	53.1051	49.6552	62.5753	9.75491	9.16108	10.7479
PBANKA_0902700	-2.77083	15.5783	27.5747	26.8983	4.72978	4.85548	4.50678
PBANKA_0403200	-2.65377	13.3179	190.55	38.116	9.82205	20.9117	20.3268
PBANKA_1244900	-2.63407	5.43856	3.56242	5.2609	1.14625	0.996319	0.928178
PBANKA_1441000	-2.63256	23.6686	12.4988	24.4462	3.83362	4.68823	4.73201
PBANKA_1236200	-2.58191	37.1416	24.3244	30.9827	8.5105	5.37905	6.41984
PBANKA_1445000	-2.46681	424.299	348.132	495.653	97.0297	93.4287	121.712
PBANKA_1317000	-2.45213	1.08717	0.412144	0.366159	0.103689	0.235447	0.0892598
PBANKA_1128100	-2.40421	72.6916	69.3782	79.5026	17.4864	18.2178	20.8018
PBANKA_1142000	-2.38729	42.2097	37.9534	51.4355	10.4117	13.2704	10.5881
PBANKA_0201700	-2.31769	37.7192	30.628	51.6348	12.2546	9.20524	11.4284
PBANKA_0213700	-2.30288	50.8684	44.3626	53.6577	9.41578	17.0062	14.5736
PBANKA_1416000	-2.27528	35.9417	33.891	35.5493	7.07285	12.2505	9.89862
PBANKA_1460900	-2.17072	14.2593	15.4153	17.2379	3.49562	4.97854	5.66222
PBANKA_1329400	-2.16634	248.752	212.91	275.224	76.8	64.7198	80.0776
PBANKA_0714300	-2.11152	159.46	205.823	253.479	65.7669	62.048	69.5509
PBANKA_1104100	-2.09029	467.593	524.89	732.243	193.846	172.821	192.673
PBANKA_1205200	-2.06834	210.001	209.31	267.097	79.2142	69.7411	73.7545
PBANKA_1146200	-2.05922	8.6088	9.22907	5.66402	1.74142	2.50898	3.11652
PBANKA_0827000	-2.05338	3.01847	4.57717	1.35549	0.69093	0.98782	1.12347
PBANKA_0921200	-2.02675	14.0978	54.252	26.8324	8.47396	9.60906	13.4858
PBANKA_0305900	-1.99763	56.9071	31.6626	45.1237	11.3563	18.7641	14.5149
PBANKA_1309600	-1.97134	2.94932	1.92371	2.0683	0.557961	0.926303	0.843867
PBANKA_0101100	-1.97096	12.3068	12.1252	12.4569	3.1384	5.44452	4.07409
PBANKA_1436400	-1.95171	57.5815	66.9795	81.6465	23.8315	24.3823	24.8213
PBANKA_0202600	-1.95051	8.0775	6.01992	7.66686	1.99602	2.74327	2.77332
PBANKA_1009900	-1.9193	484.846	485.426	637.64	198.359	182.071	200.22
PBANKA_1111900	-1.83384	57.3718	58.7281	62.0058	19.0272	26.0017	22.436
PBANKA_0214800	-1.81917	152.604	183.342	180.227	56.8301	69.5927	71.7485
PBANKA_0711400	-1.79877	5.07115	2.8227	5.03616	1.33263	1.73419	1.94718
PBANKA_1324700	-1.79518	6.22245	4.15618	4.81239	2.35503	1.84431	1.52994
PBANKA_1120200	-1.7713	32.8669	42.1448	52.8879	13.4095	18.9913	19.5927
PBANKA_0407000	-1.74597	45.5443	41.5059	55.8108	15.4855	24.4635	18.3374
PBANKA_1026000	-1.74437	153.387	198.32	241.069	87.2163	79.786	76.2841
PBANKA_1311300	-1.74429	98.9283	91.8206	109.22	45.1393	36.9102	38.306
PBANKA_0609600	-1.74143	6.79715	9.83244	10.0005	3.19022	3.22817	4.42046
PBANKA_1429500	-1.73719	40.6412	52.862	68.5849	17.8221	26.119	23.7852
PBANKA_0518100	-1.73717	6.04433	6.5033	7.81343	2.09265	2.47678	3.76351
PBANKA_1324100	-1.7358	28.363	30.3481	29.2807	8.89204	13.9208	12.7964
PBANKA_1220900	-1.72572	39.055	37.13	44.9807	14.2731	17.2741	18.1659
PBANKA_1200700	-1.70175	5.71872	8.59799	9.60572	2.31167	3.73128	4.13979
PBANKA_1409800	-1.69669	18.4167	43.8691	26.6353	10.2478	14.34	12.4765
PBANKA_0522400	-1.66773	35.3491	38.079	48.3057	17.9835	16.8579	17.5202
PBANKA_1243100	-1.66563	51.0781	62.1784	64.1034	26.9463	23.9424	24.7125
PBANKA_1129000	-1.65615	360.643	394.837	524.694	200.412	162.888	193.789
PBANKA_1432600	-1.64702	27.4588	32.9167	44.191	13.2219	17.2508	15.7445
PBANKA_1245200	-1.64484	340.438	454.197	482.557	193.63	167.965	195.04
PBANKA_1015400	-1.64411	218.099	285.875	313.935	126.366	109.452	121.332
PBANKA_0803900	-1.6385	3.72449	75.8047	8.60164	14.8917	9.74909	11.6121
PBANKA_0103000	-1.63394	24.5753	30.6158	32.8738	12.3902	13.177	13.0188
PBANKA_1234000	-1.62697	118.901	294.634	184.51	79.0636	91.8284	90.9774
PBANKA_0927300	-1.62444	72.7233	73.8693	103.869	37.3249	32.8101	41.4932
PBANKA_1317800	-1.62219	19.3095	20.976	23.5037	7.49584	10.7603	9.88303
PBANKA_1225600	-1.61902	38.001	41.0788	48.1596	20.0311	17.9063	18.2654
PBANKA_0315500	-1.6126	17.8179	11.511	15.3399	4.88698	7.99155	6.66526
PBANKA_1205300	-1.60909	212.934	222.919	299.406	115.041	102.504	112.849
PBANKA_0714100	-1.60057	110.349	216.757	210.943	101.091	68.0789	73.9328
PBANKA_0311400	-1.59673	104.907	72.8167	64.6111	36.4941	28.3508	38.6674
PBANKA_1356100	-1.59532	117.811	98.5337	74.9821	41.5034	41.1037	42.423
PBANKA_1355600	-1.59061	5.83541	7.31375	5.96828	2.92588	2.56535	2.9411
PBANKA_0406900	-1.58646	11.5204	37.7513	22.4014	12.8153	8.85477	10.4932
PBANKA_1315000	-1.57373	21.5946	41.9609	36.0381	16.5857	14.1043	14.8967
PBANKA_0518600	-1.53969	5.63709	5.80802	7.38856	2.14085	3.70745	3.04646
PBANKA_1204500	-1.53538	271.78	249.384	362.07	149.99	125.91	140.878
PBANKA_1430300	-1.52744	587.831	584.147	779.632	329.131	289.238	306.181
PBANKA_1318600	-1.52717	5507.62	9107.34	10378.1	4172.1	3701.24	4138.02
PBANKA_0712500	-1.5269	7.48592	4.4906	6.18239	2.53309	2.39765	3.41923
PBANKA_1403700	-1.51527	66.7991	62.9188	79.8979	36.8691	33.0547	29.3608
PBANKA_1356500	-1.51389	32.9165	52.0089	43.5428	16.2741	24.6563	20.2592
PBANKA_0519500	-1.5137	16.0244	83.8523	15.9256	12.377	15.5124	24.7888
PBANKA_1449800	-1.51039	36.5836	40.6144	36.6361	12.684	17.9742	23.0465
PBANKA_1034000	-1.50339	100.308	113.163	111.64	50.3297	49.4985	54.3558
PBANKA_1127100	-1.47914	5.76002	3.15531	4.03514	1.95024	2.15806	1.97205
PBANKA_1130100	-1.47872	35.1885	28.5664	34.6841	14.7267	17.7793	14.909
PBANKA_0515000	-1.47564	15423	20568.1	24882.1	10737.9	9268.45	10124.7
PBANKA_0620300	-1.47407	662.043	546.529	691.242	312.4	297.91	310.424
PBANKA_1033600	-1.46823	24.8482	20.0801	19.8774	9.55028	11.293	10.0763
PBANKA_1318900	-1.46747	56.3626	88.3685	78.8856	33.6748	37.0793	39.2393
PBANKA_0601300	-1.46404	26.6229	20.6888	23.1789	10.3639	12.2315	11.3999
PBANKA_1410950	-1.45191	117.066	533.918	280.18	151.885	134.129	175.476
PBANKA_0209300	-1.44675	193.369	202.035	235.569	112.313	96.1237	104.976
PBANKA_1002300	-1.43604	1.51103	2.3432	1.76258	0.792382	0.889367	1.10573
PBANKA_0706100	-1.42865	4.47422	5.39105	7.78709	2.1498	4.02953	2.97848
PBANKA_1325100	-1.42505	56.645	60.6229	58.4633	27.6867	30.0146	30.014
PBANKA_1360200	-1.42446	183.589	167.734	268.792	105.163	108.123	106.096
PBANKA_1014500	-1.4181	22.8433	40.2953	27.2475	17.509	12.7274	14.7567
PBANKA_0312000	-1.41663	367.432	273.134	392.427	185.159	164.982	172.049
PBANKA_0709000	-1.41663	295.817	516.419	502.487	225.36	222.604	228.391
PBANKA_1313200	-1.41477	351.91	205.561	238.914	131.561	122.673	136.033
PBANKA_0816800	-1.41213	604.658	622.4	699.101	352.874	310.196	313.195
PBANKA_0716800	-1.40467	0.968892	4.84841	2.74111	1.47853	1.17505	1.75007
PBANKA_0716200	-1.40342	37.7127	42.1714	53.1244	22.2911	22.9761	23.6288
PBANKA_1036700	-1.39361	12.0364	6.78275	7.18247	3.28878	5.28644	4.32085
PBANKA_0904300	-1.39111	20.0493	14.4311	22.2209	10.9796	8.91106	9.27697
PBANKA_1009000	-1.38645	25.9129	16.3204	17.4272	7.81119	12.3301	9.84274
PBANKA_1006200	-1.37713	20.8967	24.8962	25.1352	12.1198	10.8535	13.8903
PBANKA_0110500	-1.37477	182.172	90.9612	90.152	64.1585	58.6463	55.869
PBANKA_1133200	-1.36987	48.9806	64.0226	73.1851	32.5154	31.8112	34.4647
PBANKA_1311400	-1.35847	240.267	220.767	323.009	152.583	118.217	147.31
PBANKA_0606700	-1.35725	4.05524	3.23965	1.64015	1.40011	1.4512	1.55584
PBANKA_0714000	-1.34918	1575.63	2163.55	2309.33	1145.37	1021.51	1074.81
PBANKA_0405700	-1.34737	38.1258	36.2173	44.7616	22.8065	21.7261	18.7606
PBANKA_1346900	-1.34248	15.9911	12.9893	15.2631	8.31425	7.36649	7.55772
PBANKA_1136200	-1.33954	69.2507	168.659	123.31	59.5217	71.5161	64
PBANKA_0923300	-1.32023	292.208	244.726	392.128	174.968	154.837	181.18
PBANKA_1329100	-1.31853	427.57	372.837	516.887	254.058	219.186	244.626
PBANKA_0921000	-1.3162	5.65395	5.72639	5.96854	2.57551	3.19214	3.54736
PBANKA_0720900	-1.31365	803.39	888.036	1073.53	531.652	474.48	510.527
PBANKA_1427300	-1.30455	27.3666	21.6469	21.5407	9.40366	15.5539	12.9832
PBANKA_0820100	-1.30342	40.9082	54.0712	49.9539	26.9706	23.9936	28.1266
PBANKA_0514000	-1.303	27.9604	52.6585	51.0649	22.8216	24.3677	26.3821
PBANKA_1242100	-1.30099	51.4811	69.0836	92.0525	38.6211	36.6626	44.7123
PBANKA_0402200	-1.30005	4.10238	4.82337	3.44418	1.11142	2.93573	2.63595
PBANKA_1338900	-1.29601	1554.94	1878.42	2161.27	1091.86	948.36	1068.25
PBANKA_0824000	-1.2952	19.7103	6.42909	10.7551	5.79878	6.36873	7.2285
PBANKA_1104200	-1.28597	65.5054	55.6852	52.5713	27.1951	37.5792	29.611
PBANKA_1364900	-1.28512	19.8517	18.8737	22.247	10.0113	10.8312	12.9987
PBANKA_1146100	-1.28108	1.67209	2.65822	2.3253	1.29638	1.26158	1.11598
PBANKA_1027400	-1.28054	9.87582	7.37042	7.29881	2.95269	5.37267	5.02258
PBANKA_1023200	-1.27654	36.5125	89.4863	63.1983	31.4429	41.7295	33.4703
PBANKA_0814500	-1.2765	108.429	68.9438	99.4129	54.7165	47.8757	49.9524
PBANKA_1326400	-1.27339	1010.75	2056.04	1177.77	509.928	984.611	867.243
PBANKA_0512900	-1.27151	122.958	245.169	181.339	94.9407	105.278	108.371
PBANKA_0940300	-1.2709	28.9623	32.808	26.614	15.0945	17.2961	16.2653
PBANKA_1013700	-1.27083	43.8446	58.1315	65.1718	30.2574	31.6088	33.1018
PBANKA_1355700	-1.2592	1012.66	969.532	1120.35	567.973	534.797	646.409
PBANKA_0103200	-1.25617	213.699	177.816	179.29	111.647	108.024	96.2099
PBANKA_0828800	-1.25574	104.757	129.676	130.685	70.1116	63.0395	73.6229
PBANKA_1106000	-1.25406	314.71	376.801	403.413	253.041	176.473	189.92
PBANKA_1031700	-1.24627	6.30433	11.4587	8.8713	5.14792	4.53235	5.45964
PBANKA_1429100	-1.23761	208.952	195.227	238.626	115.644	120.138	133.517
PBANKA_1300900	-1.22905	37.4502	50.0036	65.5393	28.9773	29.6193	31.9685
PBANKA_0307200	-1.22386	84.6862	61.3465	70.591	36.1968	43.0635	44.0395
PBANKA_1015700	-1.22305	8.48298	11.8236	9.44371	4.59278	6.9232	5.58849
PBANKA_1456300	-1.22108	44.6564	37.5792	45.6866	23.9354	24.4364	25.2946
PBANKA_1352100	-1.22001	250.451	325.638	378.876	180.545	177.336	205.466
PBANKA_1224500	-1.21926	38.9219	21.293	21.8191	14.429	16.0133	15.0545
PBANKA_1319100	-1.21646	96.2494	82.7207	104.332	57.6548	52.2845	54.3194
PBANKA_0903000	-1.21545	45.5335	39.3457	37.9538	18.8824	25.1843	26.2117
PBANKA_1308600	-1.21461	1443.6	1879.63	1721.94	871.64	1026.45	1041.82
PBANKA_0304700	-1.21069	0.678415	2.05748	0.872416	0.533318	0.759844	0.789923
PBANKA_0937000	-1.20671	12.099	17.7477	15.1985	5.70737	10.4732	10.3721
PBANKA_1112800	-1.20196	78.649	82.8276	103.971	54.7179	47.6805	54.8631
PBANKA_0210300	-1.20164	11.4576	11.7324	10.0531	5.33885	7.72789	6.13711
PBANKA_0932200	-1.20142	258.144	408.254	299.346	154.934	227.326	183.413
PBANKA_1038400	-1.20055	176.171	126.715	185.83	93.6282	92.5141	101.233
PBANKA_1446200	-1.19886	45.5149	46.4375	63.7821	30.0659	30.3425	32.5867
PBANKA_1355900	-1.19538	1053.9	922.957	1036.4	608.691	555.286	595.779
PBANKA_1114200	-1.19535	346.991	434.397	504.516	272.436	245.772	250
PBANKA_1137700	-1.19508	125.658	145.19	142.597	82.9195	82.265	77.8274
PBANKA_1354600	-1.18943	2.65377	9.06249	3.31355	2.51046	2.97173	3.25228
PBANKA_0908600	-1.18593	21.0389	34.7477	40.116	18.8248	16.1684	23.3796
PBANKA_1240600	-1.18395	246.993	482.069	324.281	227.211	175.961	217.076
PBANKA_1112000	-1.18242	4.55767	4.68974	3.44596	2.62587	2.1621	2.5201
PBANKA_1245150	-1.18155	61.2475	49.1422	60.6275	34.8396	30.0149	35.9751
PBANKA_0606200	-1.18093	1007.03	990.136	1124.27	659.386	574.715	620.199
PBANKA_1347800	-1.17462	45.7692	63.3887	63.0437	31.734	34.6889	37.5612
PBANKA_1121500	-1.16907	80.9542	84.4867	86.7674	49.6811	48.3731	52.517
PBANKA_0405100	-1.16893	49.3436	77.9998	55.5617	33.3645	38.2924	37.2321
PBANKA_1119200	-1.1686	37.7421	30.6501	37.753	22.94	19.5326	20.668
PBANKA_0518500	-1.16391	517.707	464.413	703.911	354.756	326.363	352.04
PBANKA_1240400	-1.16323	10.464	12.1624	9.76781	5.25855	7.27017	6.72473
PBANKA_1325400	-1.1622	198.327	188.253	269.648	150.479	121.457	129.026
PBANKA_0518000	-1.1617	82.4229	81.1425	79.5051	46.6936	52.2259	46.124
PBANKA_1340600	-1.16003	39.3881	28.6429	29.832	20.0775	19.7309	17.7309
PBANKA_0507100	-1.15962	69.0414	108.634	88.6309	50.359	56.5625	54.1365
PBANKA_0941000	-1.15094	20.6938	5.21023	5.26012	5.18369	5.54706	6.51397
PBANKA_1006300	-1.14856	8.72052	22.3537	8.41042	6.56908	6.86199	9.93329
PBANKA_1206600	-1.14725	137.915	236.457	176.724	96.9795	133.533	105.963
PBANKA_1364400	-1.1467	169.66	125.91	124.117	84.9481	72.4481	90.8033
PBANKA_0518200	-1.14584	41.376	38.8277	34.9082	20.4781	25.9989	22.5058
PBANKA_0821400	-1.14292	351.795	422.037	505.404	294.344	224.116	272.373
PBANKA_1242400	-1.14166	58.8007	47.4264	49.2679	31.0062	31.7153	30.5942
PBANKA_1203450	-1.14103	11.4616	13.5663	16.2131	9.08533	7.33634	8.95024
PBANKA_0407300	-1.14065	70.0053	70.7625	85.3968	53.979	41.7378	42.8852
PBANKA_1110600	-1.13952	225.656	239.362	316.374	185.093	139.898	159.411
PBANKA_1349800	-1.13926	5.18892	17.5144	11.7979	5.05746	8.20353	8.3563
PBANKA_0104100	-1.1371	89.3815	129.636	124.904	72.2586	67.948	72.3501
PBANKA_0314100	-1.13526	83.3534	118.835	100.385	54.1087	67.8544	64.0529
PBANKA_0932100	-1.13356	43.2421	55.0785	56.1551	28.9432	32.6441	34.2057
PBANKA_0213000	-1.13142	31.7804	51.6139	46.5908	23.892	30.2671	26.9035
PBANKA_1231300	-1.13064	697.563	512.369	869.264	434.147	397.09	469.365
PBANKA_1117600	-1.13054	4.34131	5.3447	5.67488	2.39413	3.33048	3.83489
PBANKA_1009100	-1.12954	97.9616	134.556	83.3776	65.3472	68.2292	56.1202
PBANKA_0206700	-1.12742	10.1574	16.3035	13.9939	8.75909	7.93576	8.29544
PBANKA_1354900	-1.12417	1961.35	2305.74	2616.18	1441.34	1331.96	1529.37
PBANKA_0109300	-1.12408	28.0257	39.3923	41.2709	21.2338	23.8647	23.1526
PBANKA_1423700	-1.12273	480.507	420.424	551.19	321.249	280.213	300.827
PBANKA_1237000	-1.12225	36.1108	47.7291	37.5083	21.5559	25.4723	27.5452
PBANKA_0916650	-1.12066	34.6724	33.7764	46.8056	23.71	22.0812	26.7352
PBANKA_1458500	-1.11676	14.6854	14.7624	19.2284	9.53683	10.6847	10.3637
PBANKA_1142700	-1.1145	35.5419	40.181	41.9013	21.8589	25.5101	26.2243
PBANKA_0806000	-1.11394	67.6443	61.6653	64.4726	29.7416	43.3616	47.1012
PBANKA_0408100	-1.11374	34.8043	51.1973	49.7432	30.9817	27.4119	26.7764
PBANKA_1136000	-1.11317	8.89944	16.8545	10.067	7.54954	6.82021	7.63347
PBANKA_1126200	-1.10979	80.1961	113.44	106.373	54.4935	70.1702	64.6192
PBANKA_0815400	-1.10903	981.593	1040.35	1197.45	738.194	627.314	654.289
PBANKA_0210200	-1.10745	102.401	90.8283	99.3776	52.5183	63.4397	66.304
PBANKA_0923600	-1.10368	91.9634	95.5168	133.476	58.6383	69.3043	78.4062
PBANKA_0931500	-1.1035	316.871	233.12	284.24	187.74	162.293	166.156
PBANKA_0926500	-1.10166	194.879	74.3652	79.0296	67.9763	64.2666	72.2438
PBANKA_1003900	-1.10162	2.41026	10.9201	3.88067	2.42214	3.6157	4.71071
PBANKA_1124000	-1.09642	303.483	304.305	364.176	219.949	190.795	204.651
PBANKA_1004100	-1.09436	35.436	22.6024	24.0967	14.9281	15.5245	19.8869
PBANKA_1136300	-1.08825	43.1641	80.621	64.4391	39.9008	39.8284	40.3957
PBANKA_1424400	-1.0868	30.4026	37.118	32.3934	17.0251	25.0369	21.2446
PBANKA_0935700	-1.08584	19.0458	13.098	15.9882	9.92228	9.16143	10.9303
PBANKA_0921100	-1.0832	41.4537	35.4523	37.1652	23.9662	25.3135	22.2411
PBANKA_0306600	-1.08307	64.3841	57.2903	59.6798	39.343	34.4296	40.0381
PBANKA_1411000	-1.08175	27.4876	45.1159	29.0359	18.8281	21.4667	23.6452
PBANKA_0811900	-1.07948	14.0483	21.3756	15.4582	9.15875	11.6695	11.4234
PBANKA_0826400	-1.07739	100.914	165.959	137.631	83.7437	89.1625	86.7226
PBANKA_1037700	-1.07684	18.8808	23.6719	17.0085	10.5225	15.2064	11.7476
PBANKA_1128800	-1.07569	258.271	299.68	383.646	215.76	186.752	210.866
PBANKA_0718500	-1.07554	41.8561	35.7829	40.7954	27.2599	24.0615	23.5926
PBANKA_0901300	-1.07511	23.9853	17.8868	12.0321	10.5925	11.044	11.0722
PBANKA_1214400	-1.07471	223.726	146.648	160.376	119.865	99.5733	110.03
PBANKA_1437600	-1.07194	4610.85	6092.83	7041.1	4063.1	3544.95	3966.99
PBANKA_0303500	-1.07138	198.229	140.986	210.45	128.051	110.272	114.404
PBANKA_1358200	-1.07065	99.6021	138.955	114.865	79.4629	71.299	74.6131
PBANKA_1132600	-1.0684	39.07	90.9964	58.6521	39.0197	39.9498	42.4464
PBANKA_0104000	-1.06651	64.0399	82.3784	85.8746	49.8729	48.5868	52.3948
PBANKA_1427400	-1.06407	20.3467	20.195	23.3528	10.8269	17.107	13.5204
PBANKA_0901700	-1.06271	137.708	267.653	184.64	137.464	124.381	117.177
PBANKA_1135200	-1.06186	18.2061	22.7609	20.6648	10.8781	14.9629	14.0354
PBANKA_1449600	-1.05936	12.4998	4.8467	5.34813	4.97063	4.75574	4.03822
PBANKA_1319700	-1.05712	50.9609	25.8793	28.8958	19.7346	21.9602	24.0497
PBANKA_0924600	-1.05551	22.6618	22.745	25.9629	14.3678	17.8344	14.1984
PBANKA_1244000	-1.05373	20.6219	26.27	23.0953	10.288	19.0134	16.3508
PBANKA_0111700	-1.05273	79.6656	91.4242	112.006	62.8746	61.0097	62.8772
PBANKA_0516000	-1.05182	168.571	147.122	191.18	110.801	110.973	109.385
PBANKA_0517600	-1.05135	650.107	510.058	625.362	386.688	362.386	404.215
PBANKA_1245900	-1.04949	47.9602	62.2729	58.611	28.3758	42.5674	39.9532
PBANKA_0308200	-1.04722	5.08853	4.45254	4.55637	2.58055	3.04524	3.43314
PBANKA_1132800	-1.045	107.774	76.1443	101.488	61.732	59.5266	63.7954
PBANKA_1336400	-1.04176	69.2767	122.489	138.087	74.9924	78.4511	69.2971
PBANKA_0603300	-1.04043	232.404	152.972	203.761	132.665	119.472	129.05
PBANKA_0520200	-1.0354	197.985	220.359	194.419	118.122	142.254	139.36
PBANKA_0834000	-1.03481	26.7897	19.1632	17.1284	10.7251	14.3751	15.0958
PBANKA_0827400	-1.0323	130.749	74.4687	79.7742	64.958	58.2847	57.093
PBANKA_1458600	-1.02535	28.6515	25.4778	30.0823	18.7483	18.669	18.1337
PBANKA_0833700	-1.02153	54.249	47.1273	50.3469	27.5395	34.3233	38.0549
PBANKA_1127200	-1.02123	7.77032	5.15826	7.30445	4.90112	4.32792	4.00358
PBANKA_0501700	-1.01709	56.635	62.1634	59.606	41.3035	37.8531	38.7637
PBANKA_1115300	-1.0166	3019.18	2792.25	3754.6	2302.76	1939.38	2188.95
PBANKA_1203600	-1.01364	3.88454	1.79587	1.87205	1.69883	1.39527	1.66985
PBANKA_1308700	-1.00978	35.7378	25.232	31.2756	17.2334	22.8516	20.9946
PBANKA_0315800	-1.00925	938.253	982.393	1230.23	740.491	674.35	719.491
PBANKA_1219200	-1.00764	203.673	321.185	256.581	188.065	174.846	159.526
PBANKA_1311200	-1.0065	19.6058	13.6205	13.4829	8.14932	12.1718	10.2122
PBANKA_1201300	-0.999028	34.7346	36.0285	40.8987	25.6744	24.9354	24.8628
PBANKA_0904000	-0.997445	24.3888	46.9057	20.6312	21.0286	17.2921	21.6521
PBANKA_1362500	-0.99705	20.2608	22.5595	17.7338	12.277	13.3474	14.503
PBANKA_1451200	-0.99576	38.0293	41.5843	42.8955	27.6477	26.0416	28.9108
PBANKA_1004700	-0.994675	16.7892	32.5568	23.3358	15.0878	17.8219	16.3847
PBANKA_1024600	-0.993496	0.636522	2.36672	0.56735	0.540857	0.66558	1.13178
PBANKA_1025400	-0.992517	24.9969	15.7732	14.3551	11.3625	12.1747	12.2557
PBANKA_0702700	-0.992381	77.1238	83.1392	104.325	64.4733	54.2553	62.6764
PBANKA_0938500	-0.990785	105.554	128.819	120.231	77.7759	80.2	82.1995
PBANKA_0816700	-0.989871	91.2474	95.5753	80.9404	60.9693	61.5446	55.9007
PBANKA_1230800	-0.987165	8.80052	8.17788	7.87993	3.8385	7.22077	5.70107
PBANKA_0508800	-0.986621	13.7119	6.2989	7.75849	5.58803	6.69838	5.84347
PBANKA_1010100	-0.986272	25.0366	30.3235	29.0591	13.568	23.153	21.0407
PBANKA_0410000	-0.985774	20.0502	26.9695	25.6397	12.9674	20.3297	16.652
PBANKA_1361800	-0.984972	36.981	21.1785	22.4614	18.2829	17.5858	16.8824
PBANKA_1138000	-0.984785	141.501	196.391	163.782	116.953	114.561	108.569
PBANKA_1402400	-0.98439	73.2989	68.0421	78.0291	43.0135	49.6474	57.006
PBANKA_0305800	-0.979337	22.355	22.326	22.5146	11.3328	18.2855	16.295
PBANKA_0601100	-0.979333	255.238	254.223	260.797	163.341	187.216	174.042
PBANKA_1425350	-0.978381	19.1134	15.3051	14.2399	8.74711	13.2815	10.5575
PBANKA_0411400	-0.976213	21.569	17.2475	18.378	11.0868	14.7508	12.8653
PBANKA_0311900	-0.974045	20.051	47.9561	33.6312	22.3702	24.4771	23.4958
PBANKA_0803800	-0.971161	41.1832	41.8627	43.5152	28.0341	31.333	27.1163
PBANKA_1445100	-0.970077	24.1896	56.1958	42.1449	24.9995	33.0646	27.5277
PBANKA_1204300	-0.969363	78.4937	89.1478	84.7277	52.7791	65.5424	55.1519
PBANKA_1008300	-0.968403	222.996	154.362	180.868	133.578	121.772	121.537
PBANKA_1312600	-0.967468	24.4832	21.2076	26.3869	17.1965	15.8439	16.3895
PBANKA_1111700	-0.961259	32.632	28.6727	37.3561	23.1352	23.2395	22.0812
PBANKA_0904900	-0.9593	33.3853	41.7467	36.0484	23.1158	28.2301	25.3483
PBANKA_0705000	-0.959253	43.5596	42.7132	45.4059	30.7758	27.6509	32.0074
PBANKA_0602800	-0.958922	668.456	800.179	850.099	536.275	526.41	556.785
PBANKA_1144600	-0.957136	24.8177	27.1671	28.9062	16.573	21.3585	18.5155
PBANKA_1212400	-0.953392	5.68747	14.3999	7.86923	6.87421	5.20308	7.16842
PBANKA_1457900	-0.953181	29.4379	61.0555	49.1867	30.9462	34.763	32.8335
PBANKA_1455000	-0.952561	57.8686	56.4321	78.9837	46.826	42.436	47.5567
PBANKA_0821000	-0.952162	6.28584	5.22982	5.74543	3.13374	4.55644	4.21393
PBANKA_1238700	-0.948542	35.6587	45.0052	41.6201	22.8948	32.3559	30.5092
PBANKA_1323900	-0.947212	184.758	134.955	148.739	114.791	95.868	109.524
PBANKA_0411300	-0.946219	103.416	136.018	114.793	78.5727	86.4166	81.7931
PBANKA_0906800	-0.944876	3.17191	0.322309	0.528642	0.736032	0.925355	0.848386
PBANKA_1024800	-0.942056	103.2	139.022	127.346	86.5065	89.8965	83.3871
PBANKA_1331600	-0.940931	31.605	38.0544	34.833	26.9231	24.0847	21.7878
PBANKA_1435000	-0.93981	35.0739	30.5597	31.8491	22.9912	19.7521	24.3737
PBANKA_1343100	-0.938754	18.7559	13.4258	17.3288	10.625	12.5826	11.3051
PBANKA_1307400	-0.937689	14.647	9.22059	8.58791	5.3788	8.73283	7.95267
PBANKA_1422500	-0.937021	13.844	9.61697	9.66132	6.39963	8.52089	7.7905
PBANKA_0939500	-0.933967	331.68	314.245	375.427	247.084	226.056	248.911
PBANKA_0111500	-0.932167	35.5485	20.9816	29.4713	21.532	19.6455	18.2841
PBANKA_0823200	-0.930958	355.347	338.407	398.185	267.831	240.677	264.148
PBANKA_1412800	-0.928283	9.76643	8.78686	9.45872	5.23687	8.14848	6.35568
PBANKA_0102300	-0.928262	37.1343	33.9299	35.0031	22.703	26.0019	25.7231
PBANKA_1241900	-0.928031	61.4979	103.956	82.5221	44.5358	70.7609	62.0511
PBANKA_1427000	-0.926423	19.9142	14.3058	15.8709	8.38486	15.4271	11.3129
PBANKA_0505200	-0.925591	59.2653	64.9071	63.0219	40.8204	46.6841	44.9466
PBANKA_0606900	-0.922189	13.0922	7.5079	6.60482	4.98145	7.69308	5.81632
PBANKA_1138200	-0.922005	522.608	435.44	506.342	337.545	341.647	355.996
PBANKA_0835400	-0.920844	96.6238	91.5745	84.2005	68.1894	59.7348	62.1483
PBANKA_1413400	-0.919572	37.9237	48.0756	45.7518	26.787	35.4641	32.1818
PBANKA_1430600	-0.919513	203.788	192.469	217.72	149.588	141.985	144.883
PBANKA_1416500	-0.919352	16.2165	28.7028	16.828	16.4489	12.5767	14.0519
PBANKA_1449000	-0.917135	445.274	257.295	295.107	208.593	233.326	249.372
PBANKA_1022300	-0.916809	84.6607	78.9545	84.3942	56.9622	58.3885	60.5856
PBANKA_1461700	-0.915222	43.6001	30.826	46.403	32.4769	26.2499	27.2414
PBANKA_0706700	-0.915153	420.393	443.82	468.113	337.652	289.079	322.913
PBANKA_1308500	-0.913809	11.2344	8.37183	8.56206	6.09827	7.00707	6.53568
PBANKA_1125100	-0.91314	1.18975	7.97724	2.12422	2.11086	2.5704	3.26232
PBANKA_1418900	-0.910117	213.422	242.395	307.433	188.069	175.026	194.181
PBANKA_1023100	-0.906992	15.8952	11.9735	10.9428	8.50273	8.9854	9.55862
PBANKA_1204100	-0.906924	96.3318	91.4897	81.3315	61.4268	61.74	66.5762
PBANKA_0413700	-0.905201	9.89066	12.5904	10.6063	6.73893	8.28145	8.63652
PBANKA_1436500	-0.902389	97.7756	92.0107	69.3996	65.5281	60.2095	54.833
PBANKA_0507200	-0.901869	14.5188	14.8361	12.335	9.34137	10.0014	10.1119
PBANKA_0707500	-0.899077	34.5383	36.0615	41.1694	26.0968	29.1246	26.0283
PBANKA_1145800	-0.896929	246.466	815.937	393.955	269.878	413.936	370.596
PBANKA_1010700	-0.896503	16.4173	18.7308	18.4782	11.9061	12.5861	14.2628
PBANKA_0514900	-0.896079	21787.8	24513.7	29101.5	19611.5	17298.7	18291.3
PBANKA_1352500	-0.89606	429.071	454.571	522.877	361.926	320.083	341.647
PBANKA_1210800	-0.89594	87.8545	373.868	92.5512	74.7964	146.015	170.637
PBANKA_1003200	-0.895732	18.5831	23.8013	25.0798	14.1916	16.8741	18.3631
PBANKA_1439000	-0.895728	23.9728	29.7016	26.1656	18.8951	17.7771	20.749
PBANKA_1116000	-0.894916	5.0422	8.06661	3.76361	3.33846	3.40383	5.09561
PBANKA_1202000	-0.894611	1202.2	1480.09	1454.99	1036	936.123	1031.16
PBANKA_1107900	-0.894091	246.394	211.845	263.806	148.312	191.949	186.184
PBANKA_0109900	-0.890734	313.007	211.426	179.111	187.38	160.207	139.773
PBANKA_1426800	-0.89014	5.98473	3.92837	4.70319	2.75884	4.08032	3.57602
PBANKA_1436600	-0.88946	2638.1	2545.83	2799.67	2067.52	1818.02	1897.62
PBANKA_1300500	-0.887712	76.8198	59.3528	71.1609	47.028	47.4284	55.279
PBANKA_0412900	-0.886087	41.8452	40.7136	39.9246	29.7476	26.2017	32.2916
PBANKA_1403000	-0.883639	19.8044	26.5169	23.0852	8.9218	22.1244	20.1347
PBANKA_0517100	-0.882925	18.7416	25.0446	26.0692	13.567	19.9423	18.3109
PBANKA_1343800	-0.882705	48.9447	58.0388	62.6539	38.4466	41.663	44.9825
PBANKA_1030100	-0.882552	251.932	229.125	229.156	149.976	183.424	180.8
PBANKA_0621900	-0.882018	117.792	97.6394	104.287	69.1348	81.8295	80.0627
PBANKA_0903100	-0.880069	56.6825	38.2663	47.1268	32.4788	32.428	37.5386
PBANKA_1143200	-0.877054	10.8778	5.06483	5.86789	4.88171	5.09604	5.29928
PBANKA_1322600	-0.876966	19.9004	21.5581	17.5375	11.489	15.6834	15.4949
PBANKA_1407600	-0.876914	170.336	370.41	240.362	164.208	208.811	201.699
PBANKA_0601800	-0.876817	26.1387	23.0727	26.7558	18.8196	19.5539	16.9581
PBANKA_1143400	-0.87639	355.032	227.876	249.488	208.841	186.461	197.485
PBANKA_0902900	-0.873757	811.343	739.726	1052.55	671.619	619.237	651.761
PBANKA_1113100	-0.872302	8.2394	7.79321	10.0456	5.72873	7.04834	6.58212
PBANKA_0702200	-0.871029	15.8896	17.2967	13.064	11.4511	11.0515	10.7332
PBANKA_1001200	-0.869759	11.1423	6.35028	5.01811	5.17897	5.90636	4.58554
PBANKA_1119800	-0.867314	49.1418	22.8003	28.4578	21.9562	24.2008	25.1154
PBANKA_1342500	-0.86245	798.718	506.89	472.754	441.558	393.82	427.154
PBANKA_1225500	-0.862445	1147.84	745.528	745.501	681.16	592.133	611.377
PBANKA_1018100	-0.862091	249.895	227.676	234.523	170.904	174.189	177.448
PBANKA_1211400	-0.859349	15.6596	11.2104	11.1665	8.52499	9.09415	9.85024
PBANKA_1011900	-0.859233	29.1608	33.3101	26.3285	18.1109	22.9506	23.9039
PBANKA_0414800	-0.858904	20.8691	33.7241	25.216	16.4967	20.785	21.9839
PBANKA_1325900	-0.857724	70.9857	86.8426	89.9168	57.0214	62.8813	65.3864
PBANKA_0611900	-0.856706	55.7403	41.7989	48.764	33.1324	38.7631	35.6754
PBANKA_1129600	-0.855548	34.9319	76.7907	62.2152	48.0102	46.8949	36.3398
PBANKA_1337700	-0.853075	27.4029	14.9252	14.9987	13.3289	13.8455	13.6832
PBANKA_1403400	-0.852907	14.9325	12.3295	11.773	6.67857	11.3023	10.681
PBANKA_1439500	-0.852139	10.5388	13.2182	10.6106	6.28746	10.2221	9.00241
PBANKA_1109200	-0.852001	12.5538	11.2936	10.0132	6.67389	9.71031	8.43911
PBANKA_1207100	-0.85179	46.8917	61.655	46.1147	31.9724	36.4101	45.8264
PBANKA_0203750	-0.85173	18.3949	17.6954	19.1358	12.7866	13.5789	14.7492
PBANKA_1126700	-0.848706	11.3108	8.43822	10.7562	5.23811	8.82018	8.64091
PBANKA_1021900	-0.84779	6.57777	7.77947	5.67776	4.03461	5.4991	5.20649
PBANKA_1025800	-0.845856	16.7911	25.5449	22.6701	12.0457	20.1532	17.1425
PBANKA_0507500	-0.841718	10.717	9.50671	13.4154	7.86439	9.07347	8.61452
PBANKA_1305000	-0.841116	446.012	490.348	333.327	231.936	355.145	346.209
PBANKA_0214500	-0.840708	69.7647	81.4446	63.034	54.6001	53.3977	50.1459
PBANKA_1437700	-0.839786	692.554	578.725	725.344	554.009	454.026	489.773
PBANKA_0710700	-0.839245	26.7512	23.8781	21.7873	18.803	18.9253	15.5807
PBANKA_0314400	-0.838496	31.8891	24.5549	22.1314	15.1571	22.6657	19.9027
PBANKA_1001700	-0.836437	8.92906	36.2342	15.1311	15.3397	13.3944	16.285
PBANKA_0803400	-0.836208	106.104	121.39	122.813	66.2547	105.742	94.6806
PBANKA_0936900	-0.836023	106.713	138.573	120.844	76.4356	96.3947	103.798
PBANKA_1430700	-0.835732	67.4452	105.31	86.2459	65.3688	61.4741	68.7245
PBANKA_0714200	-0.83459	64.0659	44.0267	45.3132	31.3136	43.4759	38.4658
PBANKA_1404200	-0.833647	14.0033	25.6681	15.4101	12.5632	14.6487	13.965
PBANKA_0901200	-0.833283	55.5842	63.3973	63.6957	47.8312	45.2958	44.7691
PBANKA_1113500	-0.833229	242.948	262.542	295.495	204.404	206.678	198.487
PBANKA_0110900	-0.83286	43.0675	42.3655	46.7705	32.9687	32.1283	34.7459
PBANKA_0928900	-0.832704	25.1026	51.9947	35.1561	27.9723	28.8669	28.0295
PBANKA_1036800	-0.831182	7.03466	2.52246	2.34902	2.09499	3.52634	2.78196
PBANKA_1206800	-0.829736	7.69893	10.9757	7.08508	6.94987	5.84744	6.28541
PBANKA_0513000	-0.82862	33.1347	53.5092	41.8426	28.3223	30.1688	39.1004
PBANKA_1435900	-0.824235	1.45662	1.89731	1.58498	0.990292	1.20521	1.53937
PBANKA_0610200	-0.823391	146.956	210.184	172.031	125.764	134.543	141.913
PBANKA_1464900	-0.823334	22.5357	16.5	9.70858	11.9095	11.0334	11.8738
PBANKA_1115400	-0.822221	82.9736	82.6045	86.5729	66.3148	62.1732	62.2209
PBANKA_1308100	-0.821824	98.0506	64.1005	84.7973	53.9077	61.5603	71.0511
PBANKA_1231000	-0.821708	129.601	246.166	150.999	100.11	157.906	142.283
PBANKA_1362200	-0.820768	23.5777	31.2371	30.1952	22.7222	21.7049	20.6337
PBANKA_1408600	-0.820649	7.58232	3.82981	3.48369	2.4203	4.57506	3.83953
PBANKA_0930400	-0.819915	13.1152	13.8575	13.4467	9.97675	10.3195	10.2836
PBANKA_0514200	-0.819757	18.4117	53.3073	24.1329	25.473	20.5323	25.8965
PBANKA_0209000	-0.818698	10.8427	11.5355	10.3982	7.90556	7.96638	8.85352
PBANKA_1004800	-0.816257	35.5605	49.2591	33.1515	24.2154	32.4237	32.3824
PBANKA_1428600	-0.815709	18.0621	20.9873	20.9582	12.6487	18.2098	15.2865
PBANKA_0828300	-0.815623	28.2406	20.8331	25.7397	16.8323	19.5442	20.4249
PBANKA_1021800	-0.814513	15.5823	11.5557	8.73409	6.66063	10.8382	8.96479
PBANKA_0824600	-0.81436	19.752	14.5335	12.9494	9.92004	13.0676	12.0886
PBANKA_1354200	-0.81406	48.3794	55.3043	60.7697	41.8617	39.5069	45.3656
PBANKA_1243500	-0.810087	238.232	292.148	347.133	239.303	216.915	229.19
PBANKA_1124700	-0.809559	28.5558	26.1397	32.1266	23.2274	21.4452	22.1202
PBANKA_1313100	-0.808707	116.383	69.0422	71.5874	64.3337	61.5573	64.3595
PBANKA_1026800	-0.80701	173.871	188.808	216.001	155.003	140.113	153.358
PBANKA_1210700	-0.806368	155.461	183.355	164.114	124.767	134.101	126.423
PBANKA_0932600	-0.802587	298.195	381.955	384.911	290.088	244.354	292.206
PBANKA_0820400	-0.802389	1.24368	3.23529	1.12661	1.25978	1.30646	1.66191
PBANKA_0717700	-0.802265	36.7914	37.5314	33.8267	23.6241	30.4502	28.5983
PBANKA_0607600	-0.801826	71.4704	104.333	81.7599	57.8603	76.1809	64.7472
PBANKA_0834100	-0.801496	38.1843	14.3555	12.8802	14.536	14.6539	17.6101
PBANKA_0311500	-0.800823	15.2101	36.1405	25.1254	23.4285	15.871	19.8642
PBANKA_1413200	-0.79794	19.943	26.1987	20.6585	13.8999	20.5045	17.1169
PBANKA_1138100	-0.796384	17.5889	25.6707	24.3496	19.027	14.9845	18.6808
PBANKA_0824500	-0.79585	5.31292	3.08762	3.16095	2.88085	2.96705	2.75452
PBANKA_1013500	-0.790787	26.7553	67.8313	31.7059	28.0255	33.2698	35.7108
PBANKA_0212500	-0.790237	36.1597	24.1299	24.8577	20.9523	22.8495	20.497
PBANKA_1117100	-0.788179	549.4	1233.32	751.367	619.844	642.271	708.245
PBANKA_1402800	-0.787195	24.454	22.8527	21.7586	15.6427	20.2314	17.2759
PBANKA_1131300	-0.786902	4.623	7.76585	4.81092	4.61513	3.83691	4.74565
PBANKA_0707900	-0.785513	3.70966	3.82979	2.84457	2.51004	2.27039	3.11086
PBANKA_0918500	-0.784047	53.9164	30.0318	39.5038	33.5151	28.0989	32.3458
PBANKA_1006400	-0.783992	3.86364	2.58763	3.16643	2.26011	2.41725	2.66461
PBANKA_0108300	-0.782884	201.375	208.004	282.977	193.072	159.227	199.124
PBANKA_1238100	-0.782613	213.589	200.378	183.44	146.665	162.403	151.163
PBANKA_1439300	-0.782584	72.7057	54.2585	62.0258	49.252	43.6186	52.736
PBANKA_0206500	-0.779931	22.8366	30.5126	23.5395	17.349	21.7353	20.7919
PBANKA_1437400	-0.778951	23.0508	26.0567	20.4408	13.6528	20.2704	20.025
PBANKA_0101500	-0.778395	243.982	150.097	171.184	154.93	138.075	137.813
PBANKA_0934200	-0.778022	85.2044	105.776	73.3902	58.2235	77.2992	68.5411
PBANKA_0103900	-0.776354	136.203	53.1648	48.1716	36.7202	67.9647	70.3782
PBANKA_1421000	-0.772601	130.484	102.659	130.515	81.3652	97.4704	108.165
PBANKA_1101900	-0.771496	24.3899	20.6397	21.0397	13.5369	20.0605	17.9318
PBANKA_1327800	-0.769865	44.7955	56.6952	48.5216	35.4948	38.9296	43.5419
PBANKA_0502650	-0.769797	458.244	558.557	580.955	480.384	379.656	405.891
PBANKA_1143900	-0.768124	12.2998	15.8675	14.159	10.2777	11.1851	11.8921
PBANKA_1144000	-0.767045	65.1216	73.2714	63.6233	49.592	55.3244	53.4377
PBANKA_0720500	-0.766736	22.7895	16.783	20.5357	13.5883	17.2869	16.2243
PBANKA_1348500	-0.764547	26.0118	43.5875	36.1845	21.738	32.0017	31.0816
PBANKA_1335000	-0.763985	562.844	518.782	589.722	473.336	391.814	454.521
PBANKA_1462600	-0.761792	2.21191	7.21349	3.28551	2.30976	3.28769	4.4749
PBANKA_1004200	-0.761311	39.0862	36.9853	38.1452	26.8288	33.1039	30.1199
PBANKA_1362800	-0.757143	19.4398	14.8577	16.2425	14.9254	12.4257	12.0667
PBANKA_1342300	-0.757027	318.162	250.288	323.068	247.435	220.281	240.749
PBANKA_1462000	-0.756748	24.26	34.5328	29.5669	21.3784	25.1108	24.0826
PBANKA_0523600	-0.756735	121.296	85.015	117.11	92.7874	82.1922	81.1519
PBANKA_1429400	-0.75673	365.128	322.246	330.383	252.093	265.287	284.462
PBANKA_0933900	-0.755016	28.4362	33.2815	28.3137	17.5244	29.1317	24.9777
PBANKA_1414800	-0.75417	365.916	391.836	442.085	361.455	292.193	306.969
PBANKA_0716900	-0.753577	17.6637	67.9077	29.604	35.1662	25.0949	30.4796
PBANKA_1228000	-0.752652	60.2747	82.7481	72.4631	48.9521	60.5134	63.3809
PBANKA_1425500	-0.752374	21.3517	16.2128	15.4312	9.44271	17.6477	14.5199
PBANKA_0835600	-0.750907	38.6019	36.7743	27.6288	22.1032	26.2876	31.8348
PBANKA_0301600	-0.750411	624.938	503.875	649.949	500.839	439.1	481.929
PBANKA_1335800	-0.749821	21.3219	14.5666	12.7139	11.9225	13.1991	12.3049
PBANKA_0616600	-0.749533	69.9339	85.019	89.3316	69.941	59.9	66.8261
PBANKA_0109600	-0.74941	74.3396	87.7373	76.5396	58.2747	72.1919	59.7066
PBANKA_0523900	-0.748169	2275.19	2605.34	2862.43	2160.77	2002.72	2089.51
PBANKA_1231900	-0.744588	3.30208	2.31754	2.73526	1.81302	2.53837	2.23483
PBANKA_0417100	-0.743019	9.25105	3.16181	3.87999	3.88685	3.94232	4.48494
PBANKA_1359700	-0.742844	217.274	177.738	169.851	154.128	148.358	141.493
PBANKA_0834700	-0.742437	44.7158	69.417	51.9166	38.4962	49.8638	45.1154
PBANKA_0709600	-0.742274	148.769	206.457	210.181	175.505	151.789	131.815
PBANKA_0812800	-0.73904	78.8844	51.5485	73.9018	51.2502	56.2395	56.8859
PBANKA_0716100	-0.738404	8.5651	4.53574	4.24882	4.04523	4.62438	4.65541
PBANKA_0213800	-0.73795	46.3156	32.7732	34.3543	32.8229	27.789	28.4532
PBANKA_1205100	-0.737847	580.038	623.03	755.401	583.65	473.376	539.47
PBANKA_1127500	-0.73699	21.7753	17.5918	20.1245	13.6943	16.2066	17.8317
PBANKA_0300600	-0.736663	77.2177	245.724	105.775	92.9083	134.54	116.178
PBANKA_0708900	-0.736631	20.8129	24.0305	27.6901	19.3726	20.3738	19.4704
PBANKA_0712900	-0.735856	5259.71	6424.59	9076.13	6648.68	5451.06	5167.8
PBANKA_1422000	-0.735198	25.6844	29.1779	31.9224	22.8635	21.1759	26.356
PBANKA_1007000	-0.734891	19.2652	30.4743	21.8585	12.1491	23.9931	21.987
PBANKA_1328200	-0.734467	64.1732	34.5903	40.4617	30.5585	38.5495	40.1736
PBANKA_1318800	-0.730994	280.475	290.537	375.04	289.833	231.033	255.847
PBANKA_1434900	-0.728499	91.3275	79.9192	94.3991	77.0192	67.9615	69.8635
PBANKA_1422700	-0.727872	119.574	143.087	136.579	102.469	108.852	113.456
PBANKA_0835200	-0.727444	79.6155	85.2505	77.4012	53.5536	78.3185	64.2075
PBANKA_1027000	-0.726535	388.032	333.51	467.728	309.817	308.269	361.773
PBANKA_0304600	-0.725942	14.989	12.5225	16.6118	11.6309	12.6906	11.5727
PBANKA_1126800	-0.724219	192.284	64.1015	41.9792	79.9646	60.1396	78.1611
PBANKA_1402100	-0.723996	10.2175	10.5511	9.40501	7.14334	8.5841	8.50268
PBANKA_1346300	-0.722925	480.743	389.008	391.263	347.886	312.13	347.739
PBANKA_0111400	-0.720296	54.885	55.3915	57.234	47.2174	42.1207	46.6952
PBANKA_1206900	-0.718261	1111.84	984.434	847.67	708.339	852.704	795.748
PBANKA_1449500	-0.718093	269.249	449.484	330.801	265.927	304.693	287.783
PBANKA_0514800	-0.71789	70.4578	67.6023	89.458	62.0263	59.6508	66.8686
PBANKA_1444800	-0.716919	1689.82	1397.48	1384.71	1289.65	1088.56	1207.11
PBANKA_1020300	-0.715017	293.932	217.836	230.448	210.199	185.028	199.848
PBANKA_1449700	-0.71441	394.615	673.002	419.865	417.775	395.835	388.982
PBANKA_0504300	-0.713878	164.99	128.431	136.286	106.452	124.679	116.31
PBANKA_0205500	-0.712783	4.02463	5.43158	3.0363	3.17828	3.3121	3.50259
PBANKA_1341100	-0.712622	158.601	196.902	167.972	149.783	146.191	130.727
PBANKA_1431500	-0.711918	285.697	213.264	230.488	173.421	203.62	213.359
PBANKA_1432300	-0.709842	135.357	99.2147	98.6799	96.925	84.9125	84.5823
PBANKA_1009600	-0.708939	552.221	383.465	396.687	400.163	339.388	325.329
PBANKA_0717600	-0.708202	54.2102	49.6297	52.9729	47.3241	40.4118	40.0572
PBANKA_1006900	-0.707887	9.59629	8.9787	8.00442	4.93455	8.34837	8.37836
PBANKA_0407500	-0.70609	23.5479	13.7779	13.5259	10.3354	14.4388	15.7055
PBANKA_1306000	-0.70568	267.919	232.795	265.647	193.317	220.21	217.648
PBANKA_0105100	-0.70536	517.908	460.674	586.91	464.296	408.371	424.58
PBANKA_1109900	-0.705326	195.495	249.778	257.422	207.025	181.022	196.339
PBANKA_0418200	-0.70453	54.5661	59.737	51.3063	36.0519	54.8067	45.0914
PBANKA_1319500	-0.702742	1145.27	981.763	870.262	842.415	774.69	797.543
PBANKA_1105500	-0.701721	46.5738	43.323	46.5992	34.019	40.8433	37.768
PBANKA_1038800	-0.701592	353.645	265.424	306.596	276.302	270.752	208.128
PBANKA_1139500	-0.69808	26.0517	12.8489	14.0522	15.2111	15.3739	11.3405
PBANKA_0809900	-0.69796	14.7718	12.7947	11.3994	8.62037	11.9314	11.1573
PBANKA_0413400	-0.696074	60.0486	72.2029	64.5548	53.9267	51.0666	57.6375
PBANKA_1306500	-0.694934	0.627418	0.684629	0.222737	0.284645	0.438239	0.48589
PBANKA_0810400	-0.694915	17.8678	10.0295	10.0808	9.68634	10.165	10.4197
PBANKA_0309700	-0.694226	7.01198	5.9474	5.1904	4.09199	5.87848	4.78782
PBANKA_0102100	-0.694086	83.7931	95.9403	109.212	83.8868	73.2993	85.541
PBANKA_1137600	-0.693677	40.0734	34.7323	32.2668	28.4765	31.581	27.1356
PBANKA_1359500	-0.692647	128.526	165.16	223.96	140.988	136.062	168.12
PBANKA_1233600	-0.692314	893.232	921.86	1318.46	922.279	838.217	911.164
PBANKA_1305900	-0.691729	126.469	76.492	93.0168	75.3619	89.2424	76.9145
PBANKA_1034700	-0.691351	99.3739	98.0488	120.23	92.8459	84.2003	89.6529
PBANKA_0602600	-0.690529	13.2813	15.0436	14.2598	10.2104	13.0857	12.1071
PBANKA_1024700	-0.690229	43.9363	52.6222	52.2988	40.2487	41.8065	42.5852
PBANKA_1419500	-0.689964	6.66459	11.5228	9.73373	6.08311	9.5683	7.89577
PBANKA_1424300	-0.687901	143.16	319.162	151.162	128.029	184.662	192.984
PBANKA_1028200	-0.687696	149.237	62.0903	67.76	74.9671	67.8234	77.1105
PBANKA_1320600	-0.687533	13.5388	8.75346	6.69447	5.60777	9.76926	7.82741
PBANKA_1419700	-0.686124	7.4128	14.5086	9.51367	7.12354	9.18227	10.0052
PBANKA_0800600	-0.685812	17.9535	18.3992	17.2967	12.9719	16.4183	15.1167
PBANKA_1462500	-0.681455	0.993182	1.31541	0.880718	0.834539	0.885778	0.904198
PBANKA_0510000	-0.680821	100.568	102.996	114.634	96.0241	83.1021	88.0732
PBANKA_1028700	-0.679932	219.934	179.254	194.281	180.453	155.876	154.7
PBANKA_1453800	-0.678571	35.5777	33.4352	34.5715	28.4575	29.8704	27.9829
PBANKA_1233900	-0.678234	85.9725	88.9851	81.9889	74.5074	77.8597	61.1697
PBANKA_1219100	-0.678127	643.521	425.842	545.804	488.751	417.771	431.396
PBANKA_0401300	-0.673777	31.4269	28.0977	23.5108	20.504	25.1463	22.7426
PBANKA_0512800	-0.67376	160.666	244.765	128.374	147.438	146.482	143.043
PBANKA_0105700	-0.672054	12.8597	10.6991	9.36938	10.0199	8.76449	8.18462
PBANKA_1202400	-0.671673	209.032	474.672	272.029	225.466	301.244	279.06
PBANKA_1134700	-0.671654	35.3118	77.7909	45.117	42.9723	45.1746	44.6482
PBANKA_0405300	-0.671445	107.167	169.957	113.293	82.4113	126.559	119.423
PBANKA_0508900	-0.671441	20.3887	16.62	15.3179	11.5728	17.93	13.8806
PBANKA_1429800	-0.670883	26.1341	23.9987	27.6332	19.1459	24.4281	22.1748
PBANKA_0415200	-0.668287	30.9479	37.0492	30.3221	26.193	28.3771	27.8081
PBANKA_0816100	-0.667636	82.5432	66.2961	59.2266	55.575	58.8504	57.0672
PBANKA_0521100	-0.667485	20.431	15.7733	12.7577	10.8667	15.3519	13.9337
PBANKA_0941400	-0.6665	54.6092	53.6946	64.0664	45.4273	44.9053	56.7636
PBANKA_0107200	-0.665449	68.9458	89.8471	104.45	78.5188	79.2719	69.9896
PBANKA_1232600	-0.665095	211.25	218.07	236.445	208.948	176.637	178.698
PBANKA_1338100	-0.663456	358.892	379.075	540.004	388.583	336.573	386.843
PBANKA_1340100	-0.663147	417.604	1071.63	537.559	442.688	672.018	600.488
PBANKA_1357700	-0.662581	100.137	86.5566	121.048	83.378	86.2395	95.457
PBANKA_1413600	-0.661722	37.7106	26.0557	26.5766	19.6003	26.3603	29.1539
PBANKA_0505500	-0.659228	46.367	32.18	37.405	29.8675	33.4353	33.9587
PBANKA_0907800	-0.658999	68.3596	62.352	58.7017	47.3033	56.0507	55.747
PBANKA_1336800	-0.658206	21.2084	23.943	26.4321	21.0295	19.829	20.2815
PBANKA_0615500	-0.656294	61.1254	30.9728	37.8444	37.5712	31.9647	37.3723
PBANKA_1345600	-0.655814	55.6695	52.2002	44.1199	36.6549	47.8141	42.9563
PBANKA_0909300	-0.65539	16.1939	13.3719	11.9894	10.4258	11.2297	12.9653
PBANKA_1418800	-0.654944	52.9869	33.6128	37.6993	31.521	38.3688	33.8913
PBANKA_0937600	-0.654241	10.8686	7.40392	8.17584	6.94573	8.33188	6.75825
PBANKA_0909100	-0.653323	21.5094	20.6425	19.4053	15.0441	20.9738	16.1113
PBANKA_1140900	-0.651267	128.023	138.451	170.714	124.125	126.106	130.044
PBANKA_1222200	-0.649835	35.3962	30.2981	30.316	23.4329	30.5471	27.1676
PBANKA_1013200	-0.647939	161.315	130.777	115.203	116.065	121.001	102.908
PBANKA_0206200	-0.647339	15.5866	18.3904	13.6253	12.8363	15.032	12.3081
PBANKA_1431300	-0.64602	193.317	99.6643	109.176	110.32	104.476	116.59
PBANKA_1463900	-0.64593	92.2614	82.8133	84.0095	75.9447	70.6075	73.4052
PBANKA_0933400	-0.645891	14.5698	17.3411	14.7214	9.94327	16.8769	13.243
PBANKA_0927900	-0.645005	16.1185	15.5248	13.1786	9.95748	14.2198	13.7849
PBANKA_1004900	-0.644933	14.0743	34.7289	21.2407	19.9602	20.2958	20.054
PBANKA_1204600	-0.644069	8.13869	4.4726	4.51768	4.70173	5.01828	4.40113
PBANKA_1358800	-0.642611	49.3734	44.7756	48.9079	35.3165	42.1457	45.5962
PBANKA_1018200	-0.642511	77.6927	60.878	63.7085	55.8	56.0171	59.4631
PBANKA_0936800	-0.642029	77.857	85.0196	82.1261	60.7612	72.3643	78.0339
PBANKA_1328800	-0.641082	238.765	261.639	334.047	227.546	227.753	278.983
PBANKA_1358500	-0.64106	15.4046	37.198	20.0884	25.2097	16.7244	19.8163
PBANKA_0616400	-0.640432	29.0197	35.0274	49.4826	34.3849	30.3074	36.2989
PBANKA_0830400	-0.640186	1410.87	1313.38	1715.91	1380.49	1172.31	1314.75
PBANKA_0411500	-0.638817	18.9704	14.4391	11.6529	10.6684	14.7412	12.2504
PBANKA_1323600	-0.638718	17.4052	9.6263	10.5728	11.8963	9.27621	9.97731
PBANKA_1213100	-0.638171	90.9708	77.857	79.5694	67.1197	68.2512	76.5106
PBANKA_0706900	-0.637672	38.7283	44.7999	42.5212	34.9954	34.6988	38.9595
PBANKA_1454500	-0.637191	25.2881	28.2824	24.8005	19.3984	24.3404	23.6164
PBANKA_1007500	-0.637163	48.5014	51.1249	42.5547	35.9398	40.4656	44.8276
PBANKA_1015000	-0.636385	102.415	83.8061	91.5098	75.5734	77.6491	84.5992
PBANKA_1103400	-0.636364	180.269	210.831	187.235	138.901	178.782	182.071
PBANKA_1326200	-0.636277	45.5795	24.0286	27.0917	22.1791	28.8826	29.8883
PBANKA_1006600	-0.63599	9.41232	6.19631	4.67305	4.54971	6.42901	5.79088
PBANKA_0800300	-0.63514	35.0611	44.4944	41.9131	33.0075	34.6967	37.8876
PBANKA_1325200	-0.634592	89.8623	76.0052	96.6989	82.0104	72.9399	72.7268
PBANKA_0907100	-0.634111	1031.61	857.735	930.305	851.25	756.316	806.321
PBANKA_1326300	-0.633843	99.3226	101.351	82.8495	72.2821	89.5758	79.9127
PBANKA_1136600	-0.631978	10.8891	8.92549	10.3526	7.70962	9.43296	8.82751
PBANKA_1218000	-0.630378	359.586	280.454	296.482	273.747	255.853	270.031
PBANKA_1421400	-0.630041	135.899	56.7769	84.1214	67.6977	80.0331	85.7188
PBANKA_0609500	-0.628516	642.011	406.522	364.935	412.384	372.784	391.589
PBANKA_0705900	-0.628464	17.8327	17.5722	19.0528	15.7413	16.1089	15.5
PBANKA_0517900	-0.628407	27.1515	24.1362	20.4713	16.8856	23.9118	20.3772
PBANKA_1423900	-0.627903	32.1548	24.9205	21.8417	19.5034	25.0629	22.2511
PBANKA_1359000	-0.626849	345.279	433.331	384.81	333.044	340.947	337.701
PBANKA_0816300	-0.626792	62.0998	34.814	38.009	40.0945	35.6308	37.4019
PBANKA_0607500	-0.625088	18.9682	12.986	13.3624	9.77204	15.5015	13.3654
PBANKA_0910400	-0.624428	5.45002	3.25064	2.54531	3.24353	3.02157	3.05467
PBANKA_1013800	-0.624274	244.846	229.345	201.597	204.632	191.442	181.28
PBANKA_1333000	-0.62338	61.7705	45.2969	51.5946	43.0947	46.7139	46.7933
PBANKA_1029400	-0.623373	113.175	183.202	158.267	148.301	136.014	114.999
PBANKA_1305500	-0.623126	105.287	82.3297	97.0675	86.7081	77.2858	82.2158
PBANKA_0404700	-0.621773	147.205	158.79	148.231	126.806	137.711	130.328
PBANKA_1109300	-0.62127	535.996	329.924	459.858	378.934	361.702	407.028
PBANKA_0613600	-0.621189	19.3825	15.6617	13.9283	12.1992	14.7279	14.8366
PBANKA_1233700	-0.619371	32.7969	53.1888	42.9866	43.6827	31.9707	37.0201
PBANKA_1456900	-0.618036	359.789	530.732	409.328	372.066	364.589	397.509
PBANKA_1459300	-0.617795	634.92	1421.3	639.643	687.721	828.398	801.708
PBANKA_0943600	-0.617406	317.595	406.792	358.384	274.85	370.427	306.998
PBANKA_1003300	-0.617247	29.7049	13.1916	19.7902	13.8599	19.9039	20.0293
PBANKA_0922700	-0.617226	34.0575	39.4742	36.9451	34.0754	31.4528	30.7534
PBANKA_0618300	-0.615984	5.31409	5.21139	5.74942	3.08405	6.05498	5.24235
PBANKA_0936400	-0.613493	71.7726	72.042	66.7138	58.6027	61.5185	63.0124
PBANKA_0812900	-0.613217	919.542	582.779	860.741	713.219	653.3	702.532
PBANKA_0934300	-0.612912	84.7346	63.3789	54.6871	50.6461	65.832	56.5344
PBANKA_1212600	-0.608424	37.6682	27.2708	28.3773	25.7558	25.7214	29.028
PBANKA_0716500	-0.608103	157.099	190.07	168.514	147.556	151.406	154.433
PBANKA_0711300	-0.607734	25.695	19.7715	24.8507	22.9671	18.5541	20.0524
PBANKA_0908900	-0.606742	91.7179	104.181	110.518	90.2105	88.5392	93.4314
PBANKA_1411600	-0.606521	6.64869	5.39496	4.31589	4.15786	5.27612	4.5679
PBANKA_0807200	-0.606304	838.508	533.482	611.197	612.113	536.942	558.377
PBANKA_1039000	-0.605604	63.7228	73.4811	68.4522	58.7289	57.3951	65.1227
PBANKA_0830450	-0.605015	47.8616	33.0689	26.6415	26.1623	35.3392	29.9523
PBANKA_0518900	-0.604918	9.50082	17.1622	11.3544	8.91945	12.4403	12.2362
PBANKA_1447700	-0.604383	15.8978	20.3851	17.4855	13.4642	17.8653	16.2549
PBANKA_0810700	-0.603403	1591.83	1501.62	1751.63	1488.12	1293.38	1514.15
PBANKA_0913600	-0.603217	45.6643	36.7559	38.3869	31.8013	34.5169	39.1684
PBANKA_1414100	-0.602172	144.509	138.671	163.007	131.306	130.028	135.918
PBANKA_0818200	-0.602054	17.93	12.1995	14.5954	12.6445	11.0547	15.1909
PBANKA_0931100	-0.60161	136.015	182.333	146.203	150.459	136.814	120.87
PBANKA_0903700	-0.601572	44.6246	63.2922	52.4691	49.3008	45.3913	47.0169
PBANKA_1102700	-0.60009	12.4307	29.265	16.9894	13.7373	20.0347	18.4077
PBANKA_0713800	-0.600052	15.5546	8.18718	7.96644	8.86684	9.17606	8.76435
PBANKA_1001600	-0.599902	38.2736	27.0515	22.4743	23.8486	26.217	24.8539
PBANKA_0927100	-0.599014	15.1548	20.3542	17.7915	15.4864	16.5457	15.2391
PBANKA_1324300	-0.598831	27.5807	86.746	35.943	51.9494	35.1382	43.5138
PBANKA_0403100	-0.59779	40.477	34.2467	37.6945	37.2789	33.0566	28.2951
PBANKA_1243200	-0.597482	21.436	48.2958	24.4989	25.7351	27.9275	29.0935
PBANKA_1015100	-0.59735	31.3355	23.8013	22.784	21.9238	23.5356	21.975
PBANKA_0213100	-0.597063	13.9076	18.51	14.1533	11.9284	15.5797	13.6118
PBANKA_1125800	-0.5961	129.586	112.348	125.112	99.195	110.962	114.847
PBANKA_0705400	-0.595564	11.8677	16.719	13.2032	10.6909	13.3207	13.0629
PBANKA_0619400	-0.595368	92.2531	166.468	127.208	125.158	100.84	117.785
PBANKA_1305200	-0.594487	563.915	366.505	254.82	354.251	312.262	327.307
PBANKA_1457700	-0.593957	15.1762	14.5265	10.4592	11.7907	9.87175	12.9257
PBANKA_1434800	-0.593327	78.5256	64.889	56.1094	57.9883	59.4871	55.488
PBANKA_1305800	-0.592891	45.5493	35.3519	38.3525	32.1711	38.4805	33.8596
PBANKA_0919700	-0.592344	11.6035	16.3543	9.18908	9.58824	11.975	10.7839
PBANKA_1460000	-0.591979	3.46987	8.77976	3.35471	3.99723	4.11782	5.48321
PBANKA_1114100	-0.590765	256.786	195.718	268.838	255.434	184.557	202.528
PBANKA_1361300	-0.590702	146.858	103.536	122.606	113.186	102.552	112.233
PBANKA_1319000	-0.589903	228.631	814.943	464.523	485.819	465.171	405.453
PBANKA_0929200	-0.589361	124.384	133.826	135.585	125.316	109.938	115.787
PBANKA_1445400	-0.587847	62.2878	150.446	66.4073	69.6063	95.3143	80.9896
PBANKA_0607100	-0.586969	60.0305	57.9374	62.3241	49.2176	57.4098	54.2606
PBANKA_1331800	-0.586755	53.953	60.9766	48.6119	44.667	49.1818	50.543
PBANKA_1346200	-0.58666	94.3327	65.1201	66.1494	55.4212	72.5966	69.3934
PBANKA_1020000	-0.585918	34.0973	20.4135	18.8763	21.7819	19.9081	21.1582
PBANKA_1303100	-0.583739	13.2693	4.76906	4.2223	6.34648	6.3036	5.77542
PBANKA_0302900	-0.582532	62.6653	41.9002	47.8581	42.5855	44.7226	46.8711
PBANKA_1325700	-0.582502	110.473	59.3732	71.6411	65.8032	70.6849	73.8848
PBANKA_1214100	-0.582219	22.8583	12.4662	14.587	13.6345	15.4614	14.3606
PBANKA_0715500	-0.580672	109.225	136.493	102.31	95.2482	109.686	104.129
PBANKA_1037800	-0.58052	94.6776	136.157	169.925	117.777	114.295	139.909
PBANKA_0416900	-0.580503	15.9482	13.7646	13.8424	12.3368	14.5618	11.6137
PBANKA_1463600	-0.579813	11.8757	8.17652	7.7642	5.84648	9.922	8.6032
PBANKA_1012200	-0.579556	80.9301	84.0389	81.8964	71.7263	71.5963	77.6394
PBANKA_1238200	-0.579461	131.23	128.332	108.631	106.003	108.426	110.702
PBANKA_1141500	-0.579215	92.0296	110.081	81.8152	77.9945	82.3888	91.0572
PBANKA_0409700	-0.578858	89.537	154.228	161.745	139.343	113.002	121.14
PBANKA_0517700	-0.578365	55.2167	55.6946	50.2716	43.9522	49.4829	50.1164
PBANKA_0504100	-0.577865	66.3838	89.0486	83.7933	77.4455	63.5013	74.9707
PBANKA_1409400	-0.576671	17.5559	35.6097	21.4501	17.1883	26.1401	23.9185
PBANKA_1334700	-0.576354	280.794	255.766	312.321	274.862	229.024	263.45
PBANKA_0207900	-0.576261	6.05149	8.56191	5.4593	6.61675	5.21103	5.8734
PBANKA_1464200	-0.575597	20.333	37.1875	25.6036	25.497	24.3905	24.8515
PBANKA_0202800	-0.575565	11.9663	15.082	11.5848	11.0275	11.2187	12.1298
PBANKA_1360900	-0.575344	13.4664	17.0393	13.97	13.09	12.4882	14.209
PBANKA_0511500	-0.574134	34.3248	42.8736	38.1735	30.4603	39.6342	34.2113
PBANKA_0905100	-0.573664	10.6447	22.3067	11.021	11.5249	12.608	14.9706
PBANKA_1324200	-0.571834	6.09803	13.2895	6.08617	6.49201	7.98837	8.15743
PBANKA_0926400	-0.571815	15.7059	12.0431	11.0858	10.1423	12.8288	11.2774
PBANKA_1413000	-0.571441	52.5145	48.9915	62.7827	46.1043	51.6231	52.6869
PBANKA_1123900	-0.571189	19.7239	26.7893	21.7573	18.2553	22.0454	21.3676
PBANKA_0402600	-0.571072	9.66949	14.0148	6.30129	9.56974	7.19137	9.22391
PBANKA_1217600	-0.571061	141.047	712.794	165.51	268.357	299.754	326.372
PBANKA_1402500	-0.570082	161.344	90.4332	107.433	104.193	101.381	110.414
PBANKA_1117500	-0.569807	499.878	760.637	580.477	499.381	606.511	561.701
PBANKA_1004000	-0.568992	13.2068	15.6229	13.9729	8.39515	16.7018	13.9144
PBANKA_0901600	-0.568603	7.53617	6.45644	3.9722	4.10216	6.16221	5.37313
PBANKA_0513500	-0.567764	17.8072	9.46484	8.03784	12.1512	9.27674	8.74198
PBANKA_1029800	-0.567674	23.142	18.4786	18.2778	15.4845	19.7741	18.1644
PBANKA_1011600	-0.56739	60.8378	59.2054	74.0941	62.9529	55.3988	59.3236
PBANKA_1462100	-0.56666	23.3376	14.667	14.8391	15.2328	15.744	15.3286
PBANKA_1135400	-0.566321	24.8798	14.6556	11.6246	11.4962	18.8431	13.9793
PBANKA_0213300	-0.566296	8.13483	13.0736	12.2706	8.59416	11.5542	10.7433
PBANKA_0511300	-0.566273	16.3427	24.9304	16.3675	17.396	17.5466	16.6612
PBANKA_0703900	-0.566239	130.858	189.3	130.711	97.9977	166.073	143.658
PBANKA_1413500	-0.566031	26.519	49.3497	34.454	33.2189	31.0229	35.7917
PBANKA_1008700	-0.563733	22.1859	19.0828	13.5888	15.3672	16.2857	16.3957
PBANKA_1421800	-0.563712	52.5183	52.1498	52.5549	47.554	49.5516	44.9998
PBANKA_0905700	-0.563077	30.5487	23.0198	17.7161	19.4478	21.2953	21.6141
PBANKA_1037900	-0.56269	174.534	146.562	148.056	124.12	144.705	152.981
PBANKA_1205500	-0.562688	10.6108	24.1946	11.3088	16.9777	11.0665	12.8443
PBANKA_0806200	-0.561056	72.2793	66.7024	62.2623	51.9335	66.3346	62.748
PBANKA_0932500	-0.560525	1007.42	743.964	771.212	797.167	707.792	742.256
PBANKA_1134900	-0.559551	2562.22	1584.79	1510.69	1763.34	1580.34	1609.66
PBANKA_0102600	-0.559459	31.1464	28.1938	24.9841	22.0913	25.6871	27.8312
PBANKA_1029300	-0.559064	12.3889	10.7995	11.1268	8.85191	13.0059	9.22339
PBANKA_1405900	-0.557873	50.4223	35.6047	35.4501	34.7542	34.4074	38.7954
PBANKA_0821200	-0.555213	512.562	569.681	665.156	571.092	528.047	518.442
PBANKA_1443200	-0.553521	21.7064	13.3632	19.1488	12.5881	22.1458	14.9374
PBANKA_0510900	-0.553258	146.429	238.364	161.097	129.541	197.978	171.793
PBANKA_0920800	-0.552893	96.6132	124.306	108.088	90.6634	107.892	103.262
PBANKA_1026100	-0.552868	11.0695	9.18767	4.65995	7.57116	6.06936	7.76413
PBANKA_0603600	-0.552822	12.6919	28.2544	13.3241	14.6546	18.7825	15.5751
PBANKA_0512200	-0.55234	19.311	16.174	13.1545	13.9692	14.8744	14.4047
PBANKA_1434400	-0.552226	86.3445	89.8215	99.6868	92.1888	79.5132	81.841
PBANKA_1455900	-0.551932	25.9562	16.0324	15.0125	16.1859	19.079	15.0224
PBANKA_0814400	-0.551621	20.3435	31.4802	21.7954	20.4397	24.067	22.5196
PBANKA_0808100	-0.550964	1.51173	4.51311	1.82976	2.0636	2.26788	2.78101
PBANKA_0829300	-0.550929	6.8538	22.2295	12.7102	15.4947	12.3265	10.5457
PBANKA_1033100	-0.550487	45.2003	80.421	50.9413	54.8702	50.0112	55.4892
PBANKA_0829900	-0.550412	16.0627	16.5567	16.8857	15.2193	14.9601	15.0654
PBANKA_1240500	-0.550294	8.46115	16.4564	11.0684	8.87293	12.9007	11.3834
PBANKA_1444300	-0.550081	32.1672	28.7966	29.2385	27.5993	28.7608	25.3495
PBANKA_1133300	-0.549749	39.8529	69.1524	42.3866	36.5038	52.9999	48.6683
PBANKA_1208300	-0.549361	5.96087	3.76454	3.78864	3.24941	4.06027	4.72832
PBANKA_0212800	-0.548741	27.8037	35.0265	26.3518	29.1553	24.7558	26.6926
PBANKA_1029500	-0.548552	12.5877	9.7906	10.7055	10.8393	9.91529	9.11713
PBANKA_0513900	-0.548261	147.926	73.6185	66.2366	84.0521	80.8107	84.7415
PBANKA_1123400	-0.548226	53.7635	51.8886	56.7126	47.0785	50.7068	51.0735
PBANKA_0519600	-0.548047	25.953	30.3944	32.4309	27.2953	27.485	27.4332
PBANKA_1245100	-0.547315	29.6852	15.7791	16.9394	17.1573	19.8652	18.2305
PBANKA_1326800	-0.547131	46.5257	41.7931	37.4017	33.41	39.642	40.6316
PBANKA_1119300	-0.547071	68.3275	76.1093	70.3774	67.88	62.6526	65.6563
PBANKA_0828900	-0.546628	259.145	318.472	283.296	245.09	281.86	265.206
PBANKA_1456700	-0.545545	5.3207	12.16	10.0352	9.30831	7.72585	8.61206
PBANKA_1427500	-0.545147	182.474	152.257	138.912	114.423	168.291	146.148
PBANKA_1229500	-0.544234	43.6094	43.3192	38.4672	38.3172	37.2874	38.1854
PBANKA_0941700	-0.54278	21.1239	8.85093	12.2791	10.8397	13.4411	13.4061
PBANKA_0933500	-0.541677	52.9847	79.9447	52.5811	56.0321	58.1403	54.7973
PBANKA_1437200	-0.54128	45.1249	39.0453	31.6285	28.3756	40.3905	35.6816
PBANKA_1000300	-0.540745	33.0293	47.9572	36.5148	27.9476	39.478	41.1868
PBANKA_0405000	-0.539141	69.1113	123.711	77.0424	73.992	95.0388	79.0395
PBANKA_0810300	-0.5379	24.5879	10.3048	10.8796	11.1174	14.0858	14.9705
PBANKA_1303800	-0.53708	155.645	203.901	163.995	128.976	177.937	177.63
PBANKA_0939900	-0.534304	20.7313	25.618	21.3328	15.5001	25.9006	21.4059
PBANKA_1350200	-0.533856	41.0983	57.9894	62.7892	57.4008	50.7859	44.5597
PBANKA_0102700	-0.533369	126.887	96.2474	110.472	100.165	106.784	99.6309
PBANKA_1460200	-0.532732	56.2761	64.6795	53.6379	57.6898	52.2326	49.976
PBANKA_0708400	-0.532536	40.2741	38.6578	34.2533	30.574	39.0585	34.0013
PBANKA_1124600	-0.531852	85.7619	100.358	86.7627	76.8776	94.8834	80.5629
PBANKA_0602100	-0.531345	58.4051	44.7224	41.0831	41.5239	45.0798	43.9064
PBANKA_1136400	-0.531154	26.8823	32.5173	28.6509	25.6812	28.2538	27.6977
PBANKA_1462300	-0.529914	21.2249	13.9544	10.8978	13.4767	13.9721	13.5023
PBANKA_0412100	-0.529642	127.363	128.275	116.564	103.922	119.904	119.432
PBANKA_1244300	-0.528473	68.5098	76.2315	69.5547	65.6144	67.0873	65.796
PBANKA_0720600	-0.525752	11.3787	32.1422	12.1414	14.9437	18.1149	17.9073
PBANKA_0402700	-0.525647	3410.23	3555.08	3303.04	3435.77	3013.67	3036.53
PBANKA_1121200	-0.525183	18.1744	12.527	13.7855	12.3753	14.4654	13.9269
PBANKA_1427700	-0.523616	34.6186	15.3626	16.6494	16.7982	22.8989	19.7392
PBANKA_1107000	-0.521498	44.0305	32.0442	42.1083	35.7987	37.5734	36.7081
PBANKA_1317200	-0.521207	791.87	468.435	547.216	521.348	539.981	589.557
PBANKA_1315300	-0.520446	1340.59	775.272	752.348	915.761	842.075	814.691
PBANKA_0110200	-0.520275	71.1782	42.4284	42.3374	41.1744	52.4964	47.5694
PBANKA_0916300	-0.519805	0.435524	0.973255	0.633058	0.542183	0.661899	0.715154
PBANKA_1009200	-0.519797	237.399	126.645	120.533	155.732	134.585	141.175
PBANKA_0936000	-0.519322	53.4068	57.3062	52.2678	57.8078	46.4508	46.688
PBANKA_1200800	-0.518669	106.49	138.18	121.73	113.027	118.425	112.42
PBANKA_1442600	-0.518284	75.726	64.5569	63.2026	66.9975	61.7854	58.7097
PBANKA_1409200	-0.518223	176.133	574.558	225.372	330.515	263.676	302.878
PBANKA_1001400	-0.518056	93.8427	62.0284	70.4557	69.8501	68.7093	69.3874
PBANKA_1030600	-0.517087	215.896	274.547	198.474	176.487	226.581	236.784
PBANKA_1448000	-0.516421	90.5317	51.8629	46.3811	57.0002	61.3481	50.7334
PBANKA_0813300	-0.515228	187.136	156.361	161.406	169.697	141.159	156.24
PBANKA_1403300	-0.515007	59.0151	27.5985	24.9256	38.5914	29.8391	29.729
PBANKA_0108800	-0.514161	283.445	560.518	421.679	395.882	357.096	446.369
PBANKA_1019200	-0.513973	24.6555	26.7722	23.4095	23.7912	23.8171	22.0246
PBANKA_1038600	-0.512935	41.5841	23.7887	26.6985	24.7623	26.932	32.5146
PBANKA_1137500	-0.512729	153.757	100.592	115.497	108.852	113.25	119.277
PBANKA_1328400	-0.512681	181.553	168.299	125.602	146.985	147.566	139.557
PBANKA_1236900	-0.512289	118.493	195.639	146.481	156.031	131.794	144.73
PBANKA_0204000	-0.512227	7.25572	9.20616	8.64447	4.82057	10.3902	8.68851
PBANKA_1453100	-0.511863	457.466	341.527	332.714	373.047	330.799	334.357
PBANKA_1329000	-0.510824	50.855	37.7679	35.9017	35.9923	37.9258	40.53
PBANKA_1421600	-0.509705	27.0616	18.1246	20.8145	18.7781	21.2258	21.192
PBANKA_0203400	-0.507955	27.5802	26.8048	30.4095	26.2619	28.5538	25.3074
PBANKA_1212200	-0.507953	6.39377	31.8725	10.3897	18.9858	12.6002	13.3076
PBANKA_1011300	-0.5077	54.4745	42.6634	40.9784	38.3353	43.8423	45.601
PBANKA_0513700	-0.507022	1.08376	3.14674	1.01207	1.61624	1.33001	1.87666
PBANKA_0801000	-0.505758	31.1786	64.3876	35.2908	37.9651	41.9525	42.6874
PBANKA_1128700	-0.50424	49.7365	57.0056	59.5212	48.5747	56.8428	53.4312
PBANKA_1322900	-0.504169	65.4525	73.2683	80.2831	75.2499	64.163	69.1596
PBANKA_0800400	-0.503296	273.156	352.997	248.983	225.927	296.071	297.988
PBANKA_1137400	-0.503295	200.05	160.652	231.202	205.382	177.601	183.13
PBANKA_1244400	-0.501948	118.352	153.933	124.12	108.382	156.462	110.64
PBANKA_1404600	-0.501715	20.5544	12.354	11.4791	10.4648	16.446	13.7215
PBANKA_1140700	-0.501234	3.4091	3.23094	4.37403	2.70953	3.5333	4.35172
PBANKA_1218900	-0.501172	108.142	121.725	103.847	85.0575	129.879	100.754
PBANKA_1427200	-0.50111	139.391	100.341	86.6465	94.4894	109.903	95.2224
PBANKA_1114800	-0.500651	5.00312	5.16934	4.09698	5.12727	3.6967	4.36543
PBANKA_0213900	-0.500554	144.895	85.7332	114.647	86.6028	112.353	125.292
PBANKA_1201500	-0.500205	51.1307	57.0204	53.062	50.0412	52.5231	49.901
PBANKA_1410400	-0.499205	85.7299	91.5883	80.091	73.22	88.3413	81.1621
PBANKA_0616000	-0.49823	20.0616	25.671	28.1045	25.4524	23.1525	22.3482
PBANKA_1106500	-0.498075	668.255	642.83	741.777	664.769	621.039	674.57
PBANKA_1116100	-0.497707	49.5981	24.2838	23.646	27.6138	32.1705	28.473
PBANKA_0714400	-0.497509	109.859	80.8492	77.9364	87.2816	86.628	74.8729
PBANKA_0924300	-0.497222	83.3556	69.9384	58.636	62.5931	65.4413	68.2332
PBANKA_1411100	-0.496725	63.4382	58.2911	54.1043	50.8985	61.9421	52.4544
PBANKA_1220400	-0.49543	17.2815	15.5069	13.0292	13.7907	14.1922	14.527
PBANKA_1340400	-0.495199	262.803	222.687	191.569	191.683	224.192	214.723
PBANKA_0209700	-0.494811	55.062	29.3467	26.4802	36.8524	33.8423	29.4114
PBANKA_1414300	-0.494404	16.2447	14.508	14.9624	13.0686	14.8605	15.2665
PBANKA_0929900	-0.493896	18.1003	27.9312	19.6622	15.5655	24.2252	22.8615
PBANKA_0524200	-0.493068	324.05	504.303	325.68	284.535	401.83	407.424
PBANKA_1239000	-0.490102	1820.74	1276.08	1670.87	1637.71	1404.59	1483.36
PBANKA_1101500	-0.489641	32.4216	11.1842	11.3646	15.5344	16.927	16.4912
PBANKA_0926000	-0.48955	6.00493	2.88501	2.72331	2.20016	4.45509	3.97346
PBANKA_1315900	-0.489119	20.7092	14.857	13.1055	13.6458	15.1538	16.294
PBANKA_1305700	-0.488601	141.325	106.761	119.062	126.942	112.581	106.425
PBANKA_0413800	-0.488331	13.7362	13.9552	14.6022	14.1997	13.3362	12.761
PBANKA_1318200	-0.487705	241.577	224.986	232.342	223.825	224.827	216.542
PBANKA_0301300	-0.487481	716.526	708.609	798.103	707.745	719.936	712.76
PBANKA_1302900	-0.486563	24.8251	38.1357	21.3441	17.9754	32.2197	29.5552
PBANKA_0928000	-0.486118	64.9885	71.5191	65.4339	64.8392	61.4117	65.901
PBANKA_1430000	-0.485893	10.7406	12.9317	5.71337	6.52443	11.0214	9.6434
PBANKA_1410000	-0.485427	99.2453	128.252	109.909	92.6417	119.645	112.218
PBANKA_0111300	-0.485344	31.3921	22.8518	19.9209	22.3161	23.8704	22.6415
PBANKA_0603700	-0.485306	70.4167	68.6605	67.731	64.4963	62.9754	69.581
PBANKA_0106800	-0.485206	20.1259	16.1163	17.3881	18.0268	15.8343	16.7395
PBANKA_0700800	-0.483803	61.9034	64.8859	42.6711	46.2915	61.1333	50.9227
PBANKA_1355800	-0.483291	22.6051	38.845	25.203	22.7087	30.0997	30.1373
PBANKA_1329300	-0.482892	140.846	243.038	151.738	132.311	199.993	180.602
PBANKA_0703000	-0.482885	8.28202	5.16883	3.55676	5.05674	5.09628	5.29728
PBANKA_1439200	-0.482252	546.21	1054.97	473.9	599.982	701.554	645.198
PBANKA_1303500	-0.482245	251.542	277.594	229.838	245.411	250.857	223.885
PBANKA_0611200	-0.480934	2.32534	1.28617	0.770335	0.93802	1.69516	1.34581
PBANKA_1359600	-0.480782	207.514	148.706	122.824	150.297	146.738	146.217
PBANKA_0819100	-0.480428	34.2592	55.782	31.1948	29.2358	45.2954	40.6635
PBANKA_1408900	-0.479641	10.2683	26.8549	9.41161	11.821	18.2837	13.7188
PBANKA_1208400	-0.478697	36.8877	36.2415	36.5389	35.5211	36.7954	32.7333
PBANKA_1352600	-0.478555	56.6445	38.2311	42.1045	42.6376	44.0648	42.586
PBANKA_0812100	-0.478354	19.1814	21.6081	18.191	16.7476	19.4473	20.1985
PBANKA_0933600	-0.477996	61.171	45.3547	50.1623	44.9271	54.426	49.8006
PBANKA_1005600	-0.47784	263.243	229.941	281.287	268.465	229.077	250.025
PBANKA_1017500	-0.477548	13.3586	8.09968	6.15074	9.30084	7.32701	8.49652
PBANKA_0923100	-0.477	6.52707	6.87029	5.9588	5.54568	6.62075	6.27364
PBANKA_0405400	-0.47693	179.571	249.895	183.611	160.169	216.768	212.293
PBANKA_0302600	-0.4763	63.4382	44.5654	50.8451	54.194	49.3995	46.9476
PBANKA_1356200	-0.475696	15.4546	19.6666	14.1513	12.9357	15.9097	18.1936
PBANKA_0702300	-0.475054	46.6686	36.544	35.4091	34.2524	40.3066	37.842
PBANKA_1013600	-0.474335	48.977	29.2764	29.2752	32.5868	32.5132	35.0896
PBANKA_1306900	-0.474066	71.4174	41.9544	34.7006	45.6345	44.8176	45.4961
PBANKA_0911100	-0.473928	60.9322	35.4332	43.7391	40.7607	42.7949	49.0696
PBANKA_0909500	-0.473867	64.4155	55.8318	58.367	59.4151	54.2918	57.1325
PBANKA_1217700	-0.472607	222.625	214.196	187.556	203.22	193.969	196.683
PBANKA_0925700	-0.472518	20.3724	10.1648	9.74883	10.636	13.1462	13.3837
PBANKA_0301400	-0.472412	34.7457	29.0154	28.8233	28.0495	30.326	29.8969
PBANKA_1435100	-0.471854	58.5619	51.4651	44.8264	45.5933	51.5522	49.6786
PBANKA_0507900	-0.471151	43.5477	26.1394	26.359	28.1898	29.6364	32.0494
PBANKA_0709500	-0.470524	55.8625	65.3214	47.8435	51.9167	52.6014	56.375
PBANKA_0515700	-0.470415	5.87724	7.54628	4.49249	5.85889	5.3274	5.69813
PBANKA_0502000	-0.468526	275.234	243.74	247.438	265.383	226.065	242.859
PBANKA_0806300	-0.468243	27.9217	27.2219	20.698	24.7982	23.539	23.3137
PBANKA_0109700	-0.468229	55.7865	36.1712	30.9505	37.3054	39.4422	37.6817
PBANKA_0800500	-0.46748	6.61056	9.41294	4.75697	4.89624	6.9091	7.87907
PBANKA_1133400	-0.465536	40.4892	79.0517	36.1001	41.1881	58.0086	49.241
PBANKA_0904700	-0.464053	171.514	221.202	189.182	180.456	213.197	172.809
PBANKA_1132100	-0.463071	23.2551	32.81	28.0282	25.6984	28.0752	28.3473
PBANKA_0932300	-0.46297	19.6874	27.5516	26.7867	26.1756	23.1708	23.3854
PBANKA_0823100	-0.462746	878.382	930.14	1014.54	984.993	860.105	916.651
PBANKA_0622300	-0.46207	25.196	19.4624	13.0895	16.4367	20.2514	17.1915
PBANKA_1032400	-0.461273	75.6761	58.7163	72.2928	66.0423	63.3372	71.5028
PBANKA_1422900	-0.460713	751.897	640.259	898.245	776.218	689.032	797.399
PBANKA_1340800	-0.460112	25.8411	35.0851	26.2387	27.7313	28.6726	27.864
PBANKA_0933700	-0.458627	136.711	92.8432	89.6405	92.7311	108.119	102.374
PBANKA_1402900	-0.458457	35.7328	25.9998	31.2741	29.3508	29.2146	31.4474
PBANKA_1409700	-0.458231	33.5167	23.1389	18.4573	20.3617	26.7469	23.5143
PBANKA_0825700	-0.458199	337.647	371.437	492.322	445.061	397.264	357.373
PBANKA_0707400	-0.457938	143.898	205.061	143.823	152.624	164.694	159.595
PBANKA_1040100	-0.45729	790.887	571.411	562.035	666.21	552.708	610.492
PBANKA_1029700	-0.456719	51.2732	39.9306	49.7478	43.1568	46.8188	47.8341
PBANKA_1306400	-0.456717	5.63654	5.32297	4.43181	3.38622	6.35108	5.13828
PBANKA_1224300	-0.455797	2.67685	1.42992	2.95056	2.41379	2.16077	2.2577
PBANKA_0903200	-0.455771	10.319	7.73923	9.55839	8.5416	9.4126	8.93197
PBANKA_1403200	-0.455739	8.84068	12.3747	9.57541	8.50296	10.9397	10.6337
PBANKA_1201700	-0.455479	54.03	60.307	71.1306	62.4115	59.7599	61.7896
PBANKA_1426600	-0.45331	14.1399	21.6043	14.567	17.1862	15.1621	16.3542
PBANKA_0417200	-0.453076	1413.95	1507.99	1854.3	1696.79	1540.91	1515.72
PBANKA_1241100	-0.452859	122.199	114.733	128.62	121.776	114.202	122.682
PBANKA_1323800	-0.452825	293.498	181.927	207.87	230.124	207.88	215.382
PBANKA_1035400	-0.452802	1595.68	1825.37	2053.01	1902.12	1720.82	1809.63
PBANKA_1231800	-0.451218	208.658	347.469	239.883	212.068	296.886	273.45
PBANKA_0303900	-0.45079	95.9525	109.433	88.9263	98.7256	87.2742	99.1006
PBANKA_1323500	-0.449695	12.5676	16.2356	12.7891	15.392	12.8806	12.0632
PBANKA_0807600	-0.449381	143.395	209.386	141.662	129.289	178.755	174.854
PBANKA_0102500	-0.449196	26.7512	23.154	15.0704	19.2169	20.9297	21.2085
PBANKA_1110900	-0.448855	7.65527	18.0528	8.16149	10.7505	9.5789	12.3774
PBANKA_1003800	-0.448248	98.4423	118.934	106.179	95.0134	115.659	108.134
PBANKA_1408700	-0.448055	11.9516	22.5957	10.5037	16.8292	12.2492	14.0155
PBANKA_0809800	-0.446298	9.65088	8.98835	7.09181	7.07791	8.31085	9.38186
PBANKA_1121400	-0.445731	31.6343	31.1657	25.3879	28.203	27.9775	28.9637
PBANKA_1339100	-0.445014	7.00893	12.2	7.13722	7.40661	8.5421	9.75837
PBANKA_0309500	-0.443033	7.73933	35.2954	9.6454	20.3804	13.9109	16.0973
PBANKA_1039700	-0.442609	151.116	199.695	150.494	156.05	169.931	165.043
PBANKA_1455700	-0.441749	26.0564	21.9509	29.5588	23.8975	27.1803	26.3788
PBANKA_0824200	-0.441628	45.6391	34.156	36.4349	40.6934	35.4442	36.5423
PBANKA_1433200	-0.441491	31.3921	25.4643	25.855	25.033	25.3732	30.0281
PBANKA_0836100	-0.441341	10.2217	9.98746	6.39556	6.86913	9.2376	9.42463
PBANKA_0519800	-0.440952	24.0033	22.9876	17.4198	19.846	22.48	19.7819
PBANKA_1411400	-0.43967	171.456	140.852	147.84	151.686	157.464	140.624
PBANKA_1354100	-0.439399	104.985	107.763	104.269	105.085	99.3641	107.617
PBANKA_0417700	-0.439384	87.2988	82.1921	73.0319	76.6495	82.2664	77.507
PBANKA_1453300	-0.439204	436.357	326.325	363.781	360.79	345.555	394.424
PBANKA_0833100	-0.439063	66.0675	52.0834	44.4887	41.7709	58.2661	57.1475
PBANKA_1338400	-0.438906	131.366	113.682	117.159	112.029	120.563	122.832
PBANKA_0701600	-0.438588	17.7089	35.1007	20.6253	19.3138	28.0454	25.2329
PBANKA_0618000	-0.438265	8.23126	2.70354	4.13037	5.05997	4.68632	4.44337
PBANKA_1020900	-0.438257	35.1503	41.6458	32.6922	34.7152	35.8414	36.6138
PBANKA_0516800	-0.437996	18.5794	15.7085	14.0971	13.0561	19.5342	14.5518
PBANKA_1310600	-0.436849	74.2093	76.4046	92.5943	76.9854	81.676	85.9204
PBANKA_1424500	-0.4367	155.709	125.425	116.571	144.701	119.126	120.409
PBANKA_0210100	-0.436451	22.2218	25.9775	21.9604	21.652	22.6487	24.7926
PBANKA_0522700	-0.435172	999.676	841.139	752.671	737.172	916.3	873.948
PBANKA_1307100	-0.435167	19.1743	11.252	10.6644	12.3971	13.2484	13.5394
PBANKA_1327700	-0.434281	19.5495	13.1196	12.5651	13.3104	14.001	16.2703
PBANKA_0804400	-0.434107	25.0327	29.5215	22.2906	22.9575	25.867	26.5199
PBANKA_1133000	-0.434018	6.40607	8.60288	9.0124	7.29569	8.65515	8.26779
PBANKA_0206900	-0.43399	9.69511	9.32788	8.37721	6.84896	9.74045	10.3315
PBANKA_0916700	-0.433775	1615.74	1683.58	2019.2	1846.44	1649.7	1852.37
PBANKA_0902800	-0.43283	6.3909	4.49666	1.44645	4.58369	3.05602	3.64359
PBANKA_1436300	-0.432566	148.1	148.684	176.002	161.683	149.816	163.003
PBANKA_1426700	-0.432186	15.2553	13.2617	10.4481	9.29039	15.7498	12.9026
PBANKA_0908800	-0.431317	142.204	145.31	136.505	153.006	143.996	121.163
PBANKA_1406100	-0.429949	54.0365	65.6809	48.2035	50.9682	55.5076	58.4894
PBANKA_0607000	-0.429521	48.4955	21.0427	22.9259	31.4144	27.9345	27.9413
PBANKA_1456800	-0.429332	35.9874	38.5166	30.5411	33.4465	33.9744	35.5151
PBANKA_0909000	-0.429162	4.46098	5.73964	3.92561	4.23462	4.44127	5.17448
PBANKA_0809000	-0.428933	78.8874	39.7152	49.2601	47.8782	55.2361	59.533
PBANKA_0925100	-0.428385	121.536	72.2385	80.0504	84.6869	86.754	94.1585
PBANKA_0934000	-0.428354	10.8016	13.3509	9.39809	10.8815	10.8923	11.0855
PBANKA_0501100	-0.428086	233.247	190.308	153.613	146.212	215.954	199.295
PBANKA_0509900	-0.427618	137.543	78.029	84.6554	80.8696	104.166	105.947
PBANKA_0935800	-0.427611	50.5398	44.1612	37.4565	44.9809	44.0007	39.6087
PBANKA_1350400	-0.425999	42.3902	46.6177	47.5997	47.508	45.0985	43.9967
PBANKA_0610500	-0.425755	41.7071	63.3745	42.8936	44.3497	47.3489	54.9012
PBANKA_1327041	-0.425577	0.305519	0.694928	0.102899	0.524501	0.242608	0.301007
PBANKA_0932000	-0.425412	35.5709	56.7041	32.6492	44.284	34.3589	43.4212
PBANKA_1401500	-0.425303	53.0739	63.5374	43.8445	48.7841	57.2049	51.4456
PBANKA_1203500	-0.424756	44.2026	23.8013	25.8447	31.8637	28.128	30.21
PBANKA_1418600	-0.424619	9.4568	5.63212	5.33354	6.11614	6.33398	7.18082
PBANKA_0622000	-0.423752	249.329	220.097	268.82	249.186	243.82	249.139
PBANKA_1316800	-0.423415	33.8196	22.338	22.5067	27.3806	23.8808	25.0112
PBANKA_1021700	-0.423376	24.624	16.6094	12.2781	15.1205	19.3398	16.7293
PBANKA_0301800	-0.4227	34.6312	16.822	16.0576	19.8006	21.8595	22.5489
PBANKA_1460700	-0.422311	301.209	186.148	215.551	242.628	226.247	218.411
PBANKA_1013900	-0.421852	177.801	114.808	144.261	141.95	141.435	148.557
PBANKA_1334500	-0.421848	8.754	7.19127	6.10764	7.25394	7.47999	6.73913
PBANKA_0813700	-0.421703	7.69768	14.7732	10.6944	10.6913	11.9473	10.665
PBANKA_1302600	-0.421626	30.7359	29.1859	25.0333	24.1649	30.9373	28.8206
PBANKA_1202900	-0.421543	0.536265	1.69518	0.366785	0.667263	0.85525	0.999792
PBANKA_0620400	-0.42151	263.214	357.042	388.391	341.583	335.245	354.258
PBANKA_0206300	-0.420921	135.166	133.199	115.316	119.356	131.873	128.168
PBANKA_0506700	-0.41955	103.348	98.4374	81.0771	94.2107	94.6331	89.0036
PBANKA_1435600	-0.419133	7.8869	21.6284	9.12871	12.9678	11.9965	13.1696
PBANKA_1034400	-0.418501	380.209	481.55	293.852	269.865	469.341	401.545
PBANKA_1321200	-0.418283	63.0998	72.0666	63.2572	65.4194	67.5892	65.1022
PBANKA_1410500	-0.417851	2.86578	5.16293	1.771	2.80847	3.28728	3.4365
PBANKA_0827700	-0.417585	16.6748	16.6554	14.9436	16.3738	17.2606	14.1905
PBANKA_1007300	-0.417049	65.4524	49.0012	54.1401	50.644	63.0059	53.9707
PBANKA_1326100	-0.416742	57.4017	25.6151	26.6705	30.052	35.9152	38.9873
PBANKA_1333500	-0.416126	28.822	46.837	34.1299	36.8038	35.9938	37.2589
PBANKA_0107000	-0.416073	153.294	132.5	122.552	133.864	140.845	128.58
PBANKA_1019800	-0.415859	191.999	184.232	220.727	221.957	184.805	196.99
PBANKA_1138800	-0.414801	15.6437	6.74313	5.36618	9.5246	7.98938	8.37105
PBANKA_0512700	-0.41461	93.3186	141.117	100.259	104.164	110.931	120.043
PBANKA_1034500	-0.413023	3.41698	6.1509	3.74207	3.97802	4.34775	4.98824
PBANKA_1307700	-0.412358	65.6652	65.4484	60.819	60.6064	66.4352	64.9186
PBANKA_1241800	-0.412153	170.015	161.985	130.816	141.35	156.913	159.106
PBANKA_0705300	-0.412022	22.5803	17.2246	18.4561	16.6247	20.1968	21.026
PBANKA_0810500	-0.411857	75.088	73.1186	72.9037	69.597	79.2345	73.4044
PBANKA_1125900	-0.40865	241.537	163.518	148.737	181.143	175.458	183.939
PBANKA_1452300	-0.408638	43.4812	55.6196	43.4896	44.1596	50.8974	48.1615
PBANKA_0912800	-0.408207	13.8578	11.7398	9.23933	9.14393	12.8621	12.3064
PBANKA_1122800	-0.407059	108.551	97.1543	97.997	97.2041	97.6834	109.683
PBANKA_0819000	-0.406612	1695.41	1486.7	1922.02	1851.48	1635.23	1719.12
PBANKA_1207200	-0.405667	67.1583	88.5047	66.7041	59.0746	90.2947	75.2936
PBANKA_1022000	-0.405412	192.894	263.491	194.168	182.218	254.279	220.17
PBANKA_1363600	-0.405204	963.722	741.575	830.238	938.916	791.805	803.652
PBANKA_1217900	-0.404943	59.2932	38.7387	47.7601	49.99	44.9406	50.5166
PBANKA_1131000	-0.404455	45.4154	59.6301	47.2492	47.6173	52.5769	53.516
PBANKA_1428500	-0.404311	27.916	20.174	12.8419	14.6899	21.9374	22.3196
PBANKA_0212900	-0.403783	35.8431	46.1457	35.5554	34.8287	45.182	38.5979
PBANKA_0834500	-0.402585	32.4372	39.2384	39.5797	38.5421	36.0464	38.988
PBANKA_1145200	-0.40227	304.989	256.553	242.011	301.115	260.114	237.262
PBANKA_0705600	-0.401497	401.328	214.162	212.8	301.342	259.158	242.019
PBANKA_1321500	-0.401058	136.628	72.9681	76.7033	84.2791	95.7198	100.294
PBANKA_0404900	-0.400965	85.7981	91.3833	73.202	79.1644	87.3645	84.1201
PBANKA_1453500	-0.400578	26.7355	34.4845	20.677	27.9749	26.5875	26.4593
PBANKA_0708700	-0.400321	6.06438	7.39283	5.17963	4.92956	7.66837	6.105
PBANKA_1333600	-0.400297	60.2828	61.8265	54.5913	53.6142	66.1615	58.2973
PBANKA_0105000	-0.400043	41.9586	62.8972	62.2206	57.9017	54.244	60.4942
PBANKA_0803100	-0.399016	160.461	141.495	119.996	130.223	144.36	145.761
PBANKA_1308800	-0.39842	40.0556	28.431	26.7881	31.6476	30.5924	31.8883
PBANKA_1106900	-0.398322	1.82527	2.40762	1.81898	2.00794	1.84471	2.23352
PBANKA_0315900	-0.397976	22.7653	38.5635	18.2805	23.8837	29.5727	25.6852
PBANKA_1339600	-0.397894	94.1029	96.2069	101.888	113.143	90.5834	93.2757
PBANKA_0710100	-0.397681	90.7717	59.3501	50.0137	67.1528	66.73	61.4054
PBANKA_0404400	-0.397487	140.462	155.896	125.742	141.12	139.301	143.53
PBANKA_1210900	-0.397473	185.252	160.879	148.162	164.386	165.281	164.9
PBANKA_0828100	-0.39713	108.355	61.4163	64.2087	83.4667	73.4563	72.4309
PBANKA_1432000	-0.39679	54.3239	62.5698	57.1883	58.465	60.0028	58.323
PBANKA_1144900	-0.396299	6.91623	4.74515	3.90692	4.52051	5.78702	4.99111
PBANKA_1337300	-0.395163	54.8252	57.4356	50.4506	55.1627	56.3202	52.7034
PBANKA_0934500	-0.394716	290.165	373.066	238.381	295.645	285.701	318.542
PBANKA_1462400	-0.393723	7.40067	7.03487	4.94044	5.02306	7.9675	6.3192
PBANKA_0408200	-0.392528	38.8131	48.7525	58.5573	47.0675	45.9273	60.0969
PBANKA_0602900	-0.392169	66.1162	47.9454	55.8541	49.8748	58.3673	64.0299
PBANKA_0309900	-0.391865	10.652	8.93142	8.61022	8.03189	11.3987	8.91021
PBANKA_1101200	-0.391801	534.529	593.664	605.154	649.125	580.67	546.206
PBANKA_0828600	-0.391671	60.0262	70.887	60.4938	64.9406	66.2895	63.3022
PBANKA_1355000	-0.39133	51.7062	58.8153	47.6189	48.7001	58.4161	53.1487
PBANKA_1425300	-0.391181	3.67439	2.14242	1.68143	1.73318	3.19456	2.4167
PBANKA_0306900	-0.390941	916.475	873.375	1132.8	1038.55	969.096	1024.49
PBANKA_0523800	-0.390642	14.5749	88.5465	18.6283	45.1243	33.489	41.5858
PBANKA_0828500	-0.390245	75.5849	72.8417	75.0022	76.8564	72.4492	78.4056
PBANKA_1461500	-0.390191	22.7668	13.3062	12.1283	13.614	17.3969	16.4106
PBANKA_1461300	-0.389634	1853.73	1965.09	2283.49	2359	2036.75	1911.14
PBANKA_0515100	-0.389447	9.64119	7.73365	4.32953	6.09467	8.04257	7.11264
PBANKA_0835300	-0.389409	67.4575	80.3133	67.2921	73.0969	70.6206	74.8913
PBANKA_0926100	-0.389338	8.57898	6.19436	4.34423	4.83819	7.79307	6.18807
PBANKA_0512300	-0.388394	28.594	25.3415	25.8706	24.1423	27.9467	29.0403
PBANKA_1039400	-0.387823	78.0182	130.79	93.1844	86.7708	129.946	94.3766
PBANKA_1141700	-0.387533	319.449	465.9	286.799	311.333	394.85	377.953
PBANKA_0935400	-0.38733	7.43652	6.19547	5.70221	5.6068	7.26534	6.5641
PBANKA_0608000	-0.386711	29.7713	25.1206	32.1761	35.4555	26.6435	27.218
PBANKA_0716300	-0.386664	16.3189	11.9321	13.6496	13.4969	14.6762	14.1824
PBANKA_1221100	-0.386519	13.9659	17.5159	17.5739	15.5946	18.0503	17.2016
PBANKA_1323700	-0.386192	24.4597	27.2475	25.507	22.8918	28.1289	28.233
PBANKA_1305600	-0.385595	15.6498	13.3224	10.3545	12.0291	13.7909	13.4039
PBANKA_1408800	-0.383674	15.9714	9.98948	11.5288	11.5721	12.7836	13.3008
PBANKA_0932700	-0.383631	11.8497	14.0805	10.2065	8.83387	15.9305	12.0575
PBANKA_1207700	-0.382404	33.9534	81.256	40.6081	43.0306	63.011	53.6094
PBANKA_1401700	-0.382131	12.4678	14.5171	14.7303	13.1747	14.9293	15.1027
PBANKA_0106000	-0.38207	19.3247	19.9189	15.1412	18.6662	17.7135	18.3407
PBANKA_1357900	-0.381911	66.1877	56.6293	67.9144	69.4584	58.0341	68.7256
PBANKA_1408000	-0.381781	41.752	52.3392	41.6602	37.7754	53.4111	48.1794
PBANKA_0704800	-0.381606	1526.72	992.951	1012.88	1326.31	1105.85	1090.53
PBANKA_0924100	-0.381517	145.619	119.022	116.487	129.029	126.158	130.567
PBANKA_0713000	-0.381354	69.7246	117.954	87.3159	92.4279	98.8484	92.4699
PBANKA_1142900	-0.38122	82.0533	89.4967	93.8233	89.614	94.1476	91.2035
PBANKA_1345900	-0.381041	15.7533	25.4228	13.171	21.2205	15.3946	17.7344
PBANKA_1135700	-0.380967	111.166	196.858	102.407	120.244	159.479	136.468
PBANKA_0803300	-0.380926	16.0476	9.14892	8.78981	9.70002	12.3311	11.6848
PBANKA_1231500	-0.380828	89.7848	66.4643	56.0959	69.6413	74.1341	67.8214
PBANKA_0604600	-0.380696	94.4796	94.9887	71.5913	93.5219	85.0856	83.5307
PBANKA_0826500	-0.378513	44.5889	107.867	49.7805	57.9915	70.6156	77.7278
PBANKA_0512000	-0.378148	170.604	189.002	253.281	222.844	202.45	223.467
PBANKA_0207100	-0.37749	40.605	28.5731	34.7321	34.6845	35.58	35.884
PBANKA_1363400	-0.377108	17.8201	29.5878	13.1433	21.9059	18.2853	20.2643
PBANKA_1025700	-0.376143	14.1332	23.5952	17.2461	19.504	16.5912	20.5833
PBANKA_0203900	-0.375968	15.454	43.1416	27.4919	34.9481	29.5275	25.0706
PBANKA_1349300	-0.375279	225.911	171.638	166.648	189.978	184.127	196.372
PBANKA_1142400	-0.375073	272.065	238.542	245.196	253.814	272.566	249.055
PBANKA_0806500	-0.374667	26.6456	24.867	28.6791	26.4702	29.7118	27.1687
PBANKA_1033300	-0.374153	58.8502	62.1512	59.0565	61.0445	62.8038	61.712
PBANKA_1424900	-0.374093	65.8579	53.7153	49.1476	56.3243	60.2664	54.2118
PBANKA_0608400	-0.373382	16.6067	16.5309	16.8877	18.1277	17.4952	15.9129
PBANKA_1145100	-0.373054	21.7292	10.1558	8.92885	12.0691	13.7041	14.0941
PBANKA_0811700	-0.372187	17.4356	16.7167	12.749	16.0339	15.7011	15.6112
PBANKA_1402600	-0.37137	146.134	104.222	89.4447	99.8123	122.869	118.758
PBANKA_1123600	-0.371092	7.37752	8.67577	6.82882	5.85882	10.1081	7.63942
PBANKA_1407900	-0.371068	747.749	466.025	473.841	590.814	544.571	558.369
PBANKA_1239400	-0.370958	84.3802	75.9953	71.9253	82.0321	77.6864	77.6064
PBANKA_0934100	-0.370902	12.9482	7.334	4.97326	6.51221	9.08474	9.1245
PBANKA_1215700	-0.37083	80.6226	44.4644	54.3466	55.1546	63.4866	63.178
PBANKA_1345500	-0.370224	142.96	132.825	110.994	142.06	126.126	123.946
PBANKA_1102600	-0.369138	23.2977	34.6346	26.1713	27.0671	30.8322	29.2411
PBANKA_1004400	-0.369052	46.179	41.6564	42.9997	44.6451	44.5644	45.6913
PBANKA_1340200	-0.368521	156.826	121.142	157.418	152.568	154.41	145.567
PBANKA_0509400	-0.368292	8.97719	8.42298	6.16041	6.26097	9.86667	7.80353
PBANKA_0415900	-0.368192	27.3301	12.2187	8.20845	15.7997	14.7509	15.312
PBANKA_1139800	-0.367299	52.3298	23.8966	25.7839	32.3864	32.8714	35.88
PBANKA_1407700	-0.367082	59.435	60.7628	44.9413	57.4975	54.7451	55.2575
PBANKA_1226000	-0.3668	10.0816	20.9151	11.9427	14.5358	14.3198	15.4814
PBANKA_0516300	-0.366408	57.6663	63.2144	50.6695	52.4111	65.979	58.1437
PBANKA_0306200	-0.366169	15.5401	22.4418	16.1568	16.6754	19.9453	19.4455
PBANKA_1329500	-0.365728	73.2444	69.4017	62.3898	71.3595	70.0616	68.8815
PBANKA_0905300	-0.365418	19.1254	11.3507	13.1089	15.5302	13.114	15.4886
PBANKA_0817300	-0.365285	15.4858	20.8298	13.6249	18.1465	15.4409	17.3667
PBANKA_1233200	-0.365247	187.158	136.975	170.71	189.139	160.543	161.39
PBANKA_0705200	-0.364552	31.993	47.7762	34.5425	37.1947	44.241	37.2251
PBANKA_1009500	-0.364431	137.819	90.0642	62.4736	99.2903	95.8784	90.8116
PBANKA_1405400	-0.364314	24.5555	37.2499	24.7289	23.645	34.5876	31.5129
PBANKA_1343700	-0.364207	62.5776	46.0584	51.8353	62.8084	50.7018	50.8932
PBANKA_1242600	-0.363167	126.071	145.283	115.371	124.2	140.394	134.381
PBANKA_1229900	-0.36271	226.007	193.23	208.086	225.126	211.647	212.652
PBANKA_1459000	-0.362296	5.80946	5.67835	5.09194	4.17896	6.19472	6.74658
PBANKA_1227700	-0.362225	7.80702	8.18247	5.33614	6.81713	7.27923	7.51398
PBANKA_1407800	-0.362078	68.6779	54.9763	48.5107	57.955	56.7921	60.2954
PBANKA_0608100	-0.362031	22.728	25.5785	18.9001	21.402	24.6522	22.917
PBANKA_0824800	-0.362013	49.4897	64.1204	47.7222	46.2111	61.2734	59.8923
PBANKA_1317400	-0.3614	204.68	196.278	164.277	164.266	233.149	184.968
PBANKA_0212600	-0.360884	48.898	18.9275	21.7763	28.2617	30.8524	29.5655
PBANKA_1023300	-0.36055	37.0087	25.5372	21.5192	27.9306	29.9006	26.7401
PBANKA_1320500	-0.36051	56.4795	87.8247	61.992	55.1369	77.7053	82.8547
PBANKA_1362700	-0.360245	24.823	29.4431	22.1638	26.3918	24.374	27.7975
PBANKA_1113400	-0.360154	403.361	357.154	329.965	418.045	357.256	342.253
PBANKA_0942600	-0.359884	28.0299	18.0763	17.3863	18.3593	22.6863	23.3813
PBANKA_0611600	-0.359469	1513.76	1184.11	1122.47	1400.66	1241.31	1256.83
PBANKA_0824100	-0.359285	9.60131	10.1388	6.8611	7.93099	8.908	10.2821
PBANKA_0303400	-0.358705	43.7603	42.0251	40.3674	44.5532	44.0708	42.061
PBANKA_0516200	-0.358033	38.948	47.3309	32.8467	36.7188	44.9276	41.0692
PBANKA_0933000	-0.357894	86.9365	92.1805	81.8093	83.5961	91.7648	95.8942
PBANKA_1435800	-0.357363	17.4935	21.5986	16.528	17.2466	19.9701	20.4817
PBANKA_1302500	-0.35651	19.0032	27.41	18.5761	20.4542	24.5667	22.4235
PBANKA_1341600	-0.356461	12.0319	9.27029	6.65179	7.09347	10.8056	10.382
PBANKA_1217800	-0.356149	55.0903	42.9599	43.8984	48.8905	50.473	46.9249
PBANKA_0314700	-0.355891	149.626	104.793	114.012	122.571	132.118	124.732
PBANKA_0818700	-0.355435	4.13623	5.89767	4.5327	3.83895	5.55291	5.86942
PBANKA_0314000	-0.355346	8.30013	8.68378	5.93454	6.86371	7.95337	8.6344
PBANKA_1010000	-0.354976	78.9973	85.0763	68.7026	48.22	114.378	81.1992
PBANKA_1102000	-0.35465	17.8974	11.2493	8.72832	12.932	13.1836	11.6966
PBANKA_0811000	-0.354198	26.6473	38.4804	30.8196	26.0695	39.6107	35.6033
PBANKA_0109800	-0.353082	459.543	232.774	234.293	348.717	287.09	289.759
PBANKA_0938600	-0.352929	62.6908	60.1644	48.7106	49.4965	70.4223	57.4284
PBANKA_1018300	-0.352476	106.846	56.7672	62.2841	74.3946	73.4908	80.9635
PBANKA_1003500	-0.352397	101.75	83.569	89.1475	78.8142	113.64	94.3238
PBANKA_0610600	-0.352037	50.6408	50.9818	49.9491	51.3051	53.7665	53.6052
PBANKA_1014000	-0.351934	12.4105	39.4917	12.9853	18.2137	25.1887	23.4725
PBANKA_0517000	-0.351846	384.77	707.747	348.253	426.296	552.013	509.346
PBANKA_1038300	-0.351655	41.279	38.7764	29.4935	33.7469	42.5344	36.203
PBANKA_0214100	-0.351188	6.44602	8.35733	7.72882	6.61514	8.69243	8.42543
PBANKA_1027600	-0.351129	8.77595	10.6605	5.21226	8.68808	6.88936	9.27132
PBANKA_0310700	-0.350215	204.841	133.209	139.09	172.346	149.706	165.776
PBANKA_1462900	-0.350042	88.8835	87.4559	87.2055	86.0145	94.1253	96.262
PBANKA_1359400	-0.349882	32.1569	28.6803	25.4552	25.5747	30.5496	33.2685
PBANKA_0802600	-0.34957	29.3372	14.6451	17.121	15.3289	25.3775	21.8026
PBANKA_1230000	-0.346655	6.54002	5.26195	4.08402	5.52428	5.71876	4.94755
PBANKA_1106800	-0.34649	76.6186	51.9508	56.7451	57.585	61.8886	72.4447
PBANKA_0932900	-0.345677	6.27324	4.12739	2.88112	3.86677	4.49867	4.98874
PBANKA_1459400	-0.345663	46.8165	44.27	33.7151	40.832	41.7196	45.8455
PBANKA_1025600	-0.344566	19.119	16.7012	14.575	16.2659	18.6825	17.1825
PBANKA_1430400	-0.344462	29.8575	39.711	36.4488	30.863	43.4547	38.8935
PBANKA_1108800	-0.343506	46.529	24.196	28.5753	31.5734	33.4859	36.6849
PBANKA_1021500	-0.343471	30.0683	45.643	26.4109	29.2188	39.2258	37.9464
PBANKA_0209400	-0.342562	13.9311	11.8841	10.6658	14.1264	11.0865	12.4038
PBANKA_1007600	-0.342158	39.8972	25.2903	22.6376	27.1012	31.4664	30.9819
PBANKA_1137900	-0.3414	402.39	352.519	313.981	328.799	402.824	381.902
PBANKA_0819200	-0.341006	60.7922	94.1843	53.3736	66.3682	78.5252	71.8213
PBANKA_1240100	-0.340693	473.114	266.691	265.873	362.232	321.728	337.731
PBANKA_0314500	-0.340167	361.203	410.278	352.298	330.193	451.724	406.207
PBANKA_1223700	-0.339906	13.8103	13.696	15.7399	13.6638	15.9758	16.512
PBANKA_1431400	-0.339557	213.679	83.2374	95.278	123.412	124.156	146.184
PBANKA_1012400	-0.338696	48.8127	71.5221	50.7707	61.5161	56.2057	62.0746
PBANKA_0802500	-0.338157	17.9017	12.7802	8.61148	15.5938	11.7261	12.0835
PBANKA_1208000	-0.338016	65.7039	38.4802	36.4572	51.8591	45.1368	45.8972
PBANKA_1312200	-0.337851	48.6231	35.2427	32.4197	39.1995	43.0921	37.7114
PBANKA_1213600	-0.337337	47.8566	37.5762	31.4577	38.3554	42.3891	39.7591
PBANKA_0911600	-0.337143	55.9598	60.4452	65.0637	64.0729	64.514	65.374
PBANKA_0715400	-0.337142	107.355	123.637	131.565	130.082	131.794	126.74
PBANKA_1427100	-0.337011	288.411	260.204	318.226	333.724	286.258	304.655
PBANKA_1232800	-0.337002	13.5442	21.1316	15.4859	17.129	18.4307	17.5904
PBANKA_0623000	-0.336946	43.5736	192.774	46.1477	78.7123	100.235	112.893
PBANKA_0815700	-0.336621	368.857	271.167	278.733	357.799	296.617	298.962
PBANKA_0917800	-0.335458	9.75249	16.7035	7.22235	10.8385	10.9468	12.913
PBANKA_0521200	-0.3346	80.0896	38.5636	42.3692	52.8821	56.347	54.9603
PBANKA_1314500	-0.334168	13.6893	16.3385	14.5799	10.1077	21.3441	16.4293
PBANKA_1139700	-0.334096	10.917	10.8231	8.4162	7.99599	12.2712	11.3199
PBANKA_1355500	-0.333741	74.4714	72.2042	66.1967	65.6433	82.8887	76.2606
PBANKA_1035300	-0.333427	17.9801	28.6248	17.9001	20.2122	23.6224	24.1537
PBANKA_1441900	-0.3333	79.8248	42.5941	43.6302	54.4333	58.507	56.8751
PBANKA_0509300	-0.333022	88.6544	77.2234	67.1008	81.9948	78.5887	81.9773
PBANKA_1038700	-0.332463	55.3574	26.1568	30.0579	36.3146	36.5043	41.3091
PBANKA_1431050	-0.332339	67.8685	80.3868	77.9217	67.5325	86.2292	89.1244
PBANKA_1303300	-0.332216	190.457	232.938	200.943	218.547	230.272	214.82
PBANKA_0312500	-0.33156	64.1563	61.4672	53.4343	59.3229	66.3523	62.4508
PBANKA_0510400	-0.331465	77.75	59.8142	65.3643	76.093	70.2298	66.9559
PBANKA_1408200	-0.331422	11.0612	5.63233	4.69266	5.7711	8.45505	7.41229
PBANKA_0102400	-0.331248	21.5472	9.70562	9.51645	15.0638	13.3005	12.6189
PBANKA_1308300	-0.330826	6.46515	3.84667	3.53615	3.96516	4.86299	5.38617
PBANKA_1421700	-0.330714	746.348	553.047	696.818	774.027	650.444	691.996
PBANKA_1437000	-0.330662	31.1058	32.0932	20.6925	22.7726	33.8035	30.5994
PBANKA_1346700	-0.330581	129.571	199.514	130.719	135.15	183.414	168.941
PBANKA_0303100	-0.330402	18.0111	14.5686	9.69957	11.3226	16.9395	15.2058
PBANKA_1459200	-0.330264	4.48247	3.83747	2.97939	3.27857	4.14019	4.31391
PBANKA_0701900	-0.330074	13.7403	70.5928	11.9353	35.093	27.1169	35.8472
PBANKA_1038000	-0.330032	23.7216	76.0349	28.8959	37.265	54.1558	44.3791
PBANKA_1451900	-0.329988	25.6059	8.07934	7.8657	10.6576	14.1981	16.3112
PBANKA_1432400	-0.329921	173.672	111.501	117.965	133.546	138.82	147.055
PBANKA_1350300	-0.329783	39.3389	39.5911	34.1289	40.462	40.6623	37.8015
PBANKA_1422200	-0.329742	19.5129	18.0739	16.111	15.7324	22.1006	18.7993
PBANKA_0511200	-0.329644	28.7684	34.5318	24.0982	27.6734	32.2568	31.8104
PBANKA_0943000	-0.329089	40.4609	16.7931	16.9166	25.0168	24.4747	25.201
PBANKA_1450300	-0.328524	109.872	123.538	87.5923	104.092	123.607	108.694
PBANKA_0718200	-0.328417	7.9961	27.3939	14.2966	17.1733	19.1413	17.0528
PBANKA_0929300	-0.328249	94.1922	76.6448	98.2293	98.045	86.6964	103.555
PBANKA_0212400	-0.328044	96.9137	63.7044	59.779	73.4569	85.1776	69.397
PBANKA_1439800	-0.327783	27.829	32.6977	31.0358	31.4988	32.1788	34.1767
PBANKA_1118600	-0.327711	133.666	139.137	106.55	114.341	148.3	136.311
PBANKA_0104500	-0.32699	548.235	415.638	444.276	540.491	445.832	492.715
PBANKA_0313700	-0.32693	23.9957	12.8111	12.9566	17.6033	16.5368	16.8079
PBANKA_1316500	-0.326769	91.9395	52.4369	56.7002	68.2472	70.1642	69.7601
PBANKA_0501800	-0.326752	38.5709	191.61	31.1995	94.7722	80.1535	91.6134
PBANKA_0508400	-0.326194	35.3723	37.8679	33.4699	36.2222	40.337	36.5787
PBANKA_1209100	-0.325778	27.9567	29.7594	30.6238	29.438	33.3481	32.1311
PBANKA_0623150	-0.325365	159.299	118.254	180.526	176.776	160.709	158.04
PBANKA_1209000	-0.325299	96.3483	127.582	90.3799	91.6658	123.616	118.505
PBANKA_0101800	-0.323693	360.486	291.058	270.89	341.567	322.601	302.192
PBANKA_1302800	-0.323365	444.828	426.845	376.81	387.818	477.747	457.861
PBANKA_0407900	-0.323133	15.2018	24.8054	16.6351	19.4621	20.44	20.4475
PBANKA_0825800	-0.321336	46.03	39.3568	45.6441	46.9326	45.7535	47.7506
PBANKA_1008900	-0.320855	108.793	77.1716	81.1368	102.982	89.8221	87.3744
PBANKA_0804300	-0.320835	87.915	56.8091	54.8699	61.3671	69.7296	76.8827
PBANKA_1201600	-0.320782	51.9958	39.872	37.7317	44.4504	48.1455	43.3777
PBANKA_1101400	-0.320529	114.701	299.627	111.545	213.692	153.595	180.377
PBANKA_0823800	-0.319719	3.28222	4.49718	2.33724	2.7995	4.12955	3.71111
PBANKA_1352900	-0.319237	25.4026	13.4366	14.0971	19.2478	19.045	16.2916
PBANKA_1356400	-0.318423	123.679	65.059	62.2569	73.2774	88.8337	96.4026
PBANKA_1322700	-0.31836	31.4383	37.5189	26.0558	24.9106	39.1246	36.9209
PBANKA_0204900	-0.318023	25.4287	22.1108	20.6451	23.6687	24.0107	24.4371
PBANKA_0702100	-0.317848	34.1863	27.7377	22.1449	29.177	28.0956	30.2884
PBANKA_1434300	-0.317812	36.3152	19.9024	19.3064	25.1993	26.82	25.8621
PBANKA_1216300	-0.316759	27.3066	18.8771	16.1208	22.4407	20.7235	21.3745
PBANKA_0811800	-0.316422	70.3547	40.5381	44.2037	53.2573	54.9242	53.7588
PBANKA_0501200	-0.316285	17.4716	48.4642	19.9018	24.747	29.2449	37.3195
PBANKA_0505800	-0.316116	199.97	217.349	207.758	229.519	218.541	223.647
PBANKA_0810000	-0.316106	24.1002	19.0645	18.6833	22.838	20.5422	21.8386
PBANKA_0812200	-0.315274	75.3008	82.9948	59.7121	84.1897	67.1732	77.7471
PBANKA_0822000	-0.314803	7.7845	5.49934	4.948	6.31852	6.28326	6.41025
PBANKA_1349400	-0.314798	50.4464	37.0165	41.6275	45.3004	44.0165	48.0231
PBANKA_0615600	-0.313695	16.1228	14.742	13.2121	15.0723	16.6687	15.054
PBANKA_1416300	-0.313159	128.359	157.054	132.572	126.106	171.099	154.283
PBANKA_1405000	-0.313022	138.436	80.9143	80.2012	100.972	99.5196	111.074
PBANKA_0825200	-0.312912	24.9678	19.5898	14.5129	19.7675	20.268	21.3653
PBANKA_1411500	-0.312829	1.31743	2.244	0.825965	1.3463	1.36993	1.84809
PBANKA_0805800	-0.312506	10.9661	19.0731	10.3237	11.0285	18.343	13.7981
PBANKA_1234700	-0.312439	7.53785	5.92814	4.16291	5.38523	6.42168	6.53473
PBANKA_1127800	-0.312375	129.864	108.066	97.8266	100.746	134.682	121.2
PBANKA_1447800	-0.312211	30.2733	40.8664	35.0212	38.0876	42.53	34.1705
PBANKA_0711200	-0.312067	51.2587	124.916	73.4417	106.706	98.7991	63.3555
PBANKA_0919600	-0.311999	47.8266	39.502	26.9666	42.9474	43.8127	31.5529
PBANKA_0211300	-0.311961	28.2452	28.2951	22.8103	27.6202	29.6805	26.8516
PBANKA_0205600	-0.311139	8.69182	3.88007	3.29961	5.13154	6.31338	4.67247
PBANKA_1016100	-0.310788	10.3084	12.1866	9.62927	9.43427	13.9445	11.1411
PBANKA_0911200	-0.310686	26.0527	47.1489	33.6099	37.2454	39.5949	38.9554
PBANKA_0306500	-0.310231	18.9026	19.3613	19.3217	18.8563	22.6262	20.8318
PBANKA_1354300	-0.309015	177.104	205.578	168.14	186.937	197.425	206.969
PBANKA_0600900	-0.308614	81.7788	58.8146	60.8824	70.6165	77.2846	65.9494
PBANKA_0305600	-0.308518	16.8831	19.8411	12.3676	13.3649	20.0185	18.7131
PBANKA_0920300	-0.308125	13.2501	10.9778	6.84033	9.90639	12.0171	10.3057
PBANKA_1445800	-0.308035	54.8097	72.0249	52.3206	62.4725	64.7608	64.6896
PBANKA_1333100	-0.3078	124.133	87.6652	91.3505	107.871	108.995	104.664
PBANKA_0309600	-0.307533	9.33854	6.3424	5.16348	6.53348	8.18634	7.03284
PBANKA_0418400	-0.307444	13.2245	13.5312	12.7998	12.0741	13.8473	16.6133
PBANKA_1460100	-0.307373	4.50995	8.45431	5.35818	6.13708	6.90107	6.75249
PBANKA_1223300	-0.306948	58.4234	69.8711	63.262	65.5877	65.5877	76.4724
PBANKA_1353600	-0.30677	6.56219	8.60612	5.01762	6.02189	7.01618	8.44564
PBANKA_1334600	-0.306622	26.3894	53.4186	26.06	34.489	37.595	40.8547
PBANKA_1405100	-0.30637	33.7258	28.0085	25.7568	29.0434	31.986	32.0526
PBANKA_1312000	-0.306025	27.037	11.9998	11.718	14.6981	18.024	19.4844
PBANKA_1243300	-0.305764	22.5776	27.8268	18.9582	18.328	30.2454	25.8161
PBANKA_1447500	-0.30514	10.0969	10.8289	11.9702	10.7855	12.0651	13.0708
PBANKA_1420400	-0.304579	24.4359	27.385	14.4576	20.4252	23.3828	25.5785
PBANKA_1138300	-0.303857	87.2183	69.7681	63.8004	75.1079	80.8814	78.5258
PBANKA_1201900	-0.303745	163.811	190.036	150.803	154.827	205.766	183.797
PBANKA_1227300	-0.301958	23.009	23.3505	19.7039	20.6407	26.6447	23.6455
PBANKA_0602500	-0.301817	12.2304	12.1845	10.6569	11.6392	12.7183	13.2983
PBANKA_1323300	-0.300822	31.5764	32.1698	38.3188	39.4907	37.536	35.2056
PBANKA_0816900	-0.300322	137.232	146.446	142.049	156.656	165.205	141.006
PBANKA_1306200	-0.300001	51.2563	39.8652	35.2192	38.9564	49.968	45.4997
PBANKA_0707200	-0.299936	48.2295	31.8164	30.8981	39.2482	38.5239	39.3462
PBANKA_1314600	-0.298309	5.46999	5.48909	4.28061	3.59821	6.87547	5.94398
PBANKA_0718000	-0.298196	2.12055	2.70469	1.86894	1.82212	2.86133	2.53833
PBANKA_0312600	-0.297515	11.8404	12.5482	8.64594	11.0714	10.9131	13.1415
PBANKA_1316200	-0.297454	18.6056	14.1211	13.6158	14.1596	17.8973	17.5324
PBANKA_1334400	-0.297244	63.0496	58.5451	40.0951	52.6004	58.8038	59.4208
PBANKA_1407000	-0.296595	47.3286	27.7595	27.639	38.2083	35.3728	34.3199
PBANKA_0104700	-0.296367	109.266	94.0871	87.9029	103.909	106.7	102.16
PBANKA_1128900	-0.29484	50.6569	56.4424	37.6576	55.4881	48.7461	49.5429
PBANKA_1107100	-0.294591	161.512	138.881	104.225	149.908	137.199	140.272
PBANKA_0717900	-0.29453	30.4049	54.0893	32.7825	39.4496	48.6919	39.228
PBANKA_0110600	-0.294529	15.2527	7.79929	5.13709	9.37114	9.52562	9.98915
PBANKA_1332400	-0.294446	60.1322	54.4873	49.67	52.7433	62.3292	62.2168
PBANKA_0938100	-0.294046	4.61503	6.77364	4.38873	4.59461	5.80797	6.68659
PBANKA_0511000	-0.293454	2.47067	4.68312	1.71319	2.34255	3.51467	3.63935
PBANKA_1023900	-0.293409	33.5678	23.3594	24.7572	29.9255	30.3017	27.1518
PBANKA_1360000	-0.29337	54.1622	46.0417	48.5684	54.2409	53.1322	53.9622
PBANKA_0906100	-0.293357	8.60667	11.4643	8.59925	11.4671	8.85319	10.6274
PBANKA_1123000	-0.293243	28.8061	24.2977	23.9019	25.4633	29.9069	27.7787
PBANKA_1450100	-0.293152	18.2685	20.0925	14.6303	16.7956	21.4115	18.7994
PBANKA_0836000	-0.292264	13.0239	26.0078	13.2743	16.3588	19.9864	20.2355
PBANKA_1416600	-0.292208	18.2031	35.7433	19.6038	19.6483	31.1127	29.4608
PBANKA_0623200	-0.291826	61.0854	92.6976	62.1588	64.9137	84.4734	85.9185
PBANKA_0607200	-0.29175	5.61126	3.78543	3.74997	4.12127	5.13518	4.75209
PBANKA_0306300	-0.291683	8.88763	13.0567	8.52419	8.05044	13.364	11.7876
PBANKA_1035700	-0.291384	52.8881	23.9595	23.2912	29.9721	36.3231	37.8304
PBANKA_1333400	-0.290729	10.8016	17.7159	11.6213	14.3799	14.7829	14.485
PBANKA_0502400	-0.290481	37.6788	24.8989	22.3437	26.0981	32.4968	31.4854
PBANKA_1354400	-0.289001	320.648	475.392	369.87	371.492	465.943	446.691
PBANKA_0209600	-0.288438	4.37759	4.72768	3.66833	4.89499	4.29345	4.557
PBANKA_0410400	-0.288187	53.7932	53.1973	50.9593	58.3749	55.9371	57.8364
PBANKA_1307900	-0.287526	27.4202	14.6422	11.2925	17.9642	18.517	18.7838
PBANKA_0207000	-0.287034	91.6978	79.6965	64.8571	79.5357	88.6043	85.1903
PBANKA_1344300	-0.286115	159.302	107.754	92.1524	119.062	134.677	127.157
PBANKA_0901400	-0.284981	106.24	98.1557	94.8352	105.608	115.169	105.495
PBANKA_0918400	-0.282947	16.4112	14.0981	17.3932	18.2083	17.4012	17.1701
PBANKA_0819600	-0.282841	11.1353	29.0443	10.5329	21.1955	14.6746	18.2799
PBANKA_1339900	-0.282718	47.0471	65.142	42.6235	50.6947	58.8612	58.8074
PBANKA_0716600	-0.282669	167.926	190.274	185.58	210.648	189.252	199.906
PBANKA_1032100	-0.282421	37.7051	370.749	35.4409	184.023	127.735	151.07
PBANKA_1039100	-0.282403	20.7281	14.1696	10.9724	15.8919	16.2587	16.2544
PBANKA_0817100	-0.282305	61.194	43.4273	46.7348	58.8133	49.8303	54.6907
PBANKA_1237300	-0.282291	33.6267	36.9645	24.1706	33.6741	32.9022	35.0142
PBANKA_1304500	-0.281717	89.6397	45.0539	47.6668	60.2281	63.9816	68.7978
PBANKA_0107500	-0.28165	15.3835	10.0808	6.69263	10.3066	12.5623	10.7641
PBANKA_1320700	-0.281435	99.9213	101.779	81.2748	100.73	105.289	100.637
PBANKA_0939000	-0.281106	386.565	194.312	224.997	292.012	266.858	298.058
PBANKA_0601900	-0.280827	443.241	702.363	494.33	583.064	644.05	577.138
PBANKA_1126000	-0.280806	74.2812	62.9253	59.9884	68.036	72.576	73.7225
PBANKA_0812500	-0.280641	4.37855	2.79494	2.55052	2.5104	4.17834	3.73049
PBANKA_0208600	-0.280544	27.153	18.5604	17.1841	19.494	24.746	23.2152
PBANKA_0507800	-0.280035	76.0859	54.0482	55.9584	68.5368	72.3674	60.3349
PBANKA_0603000	-0.278911	55.0763	35.7993	37.6972	47.5124	45.0908	45.7408
PBANKA_0314800	-0.278826	68.4338	49.8071	64.074	71.0811	65.7259	63.8134
PBANKA_0401400	-0.278515	93.8679	57.524	46.1495	49.6105	77.8356	82.136
PBANKA_1219400	-0.278269	10.7193	6.35807	5.89427	6.1202	9.72797	8.69303
PBANKA_0108500	-0.278149	13.9633	17.0886	12.2001	13.5202	18.7722	14.97
PBANKA_1230500	-0.277739	51.7145	71.9114	57.1723	64.4959	64.1985	70.8945
PBANKA_1339400	-0.277607	43.1717	67.6066	43.6948	62.3262	54.637	51.5344
PBANKA_0926200	-0.277586	13.056	10.821	7.37189	10.6943	12.5529	10.0205
PBANKA_0806800	-0.277548	128.248	83.7546	86.7484	102.382	104.446	115.27
PBANKA_1420300	-0.277421	39.1867	35.5767	34.5401	38.1901	42.2701	39.2846
PBANKA_1218500	-0.276051	217.871	177.863	191.772	218.791	230.879	195.265
PBANKA_1235300	-0.275873	24.1226	36.0013	24.7586	27.4007	32.9018	33.146
PBANKA_1006100	-0.275629	145.603	128.841	118.269	135.555	145.507	147.397
PBANKA_0315600	-0.275627	125.902	251.404	152.016	163.572	215.782	206.934
PBANKA_1133500	-0.275323	14.1129	11.5843	9.53953	10.1221	15.0003	13.034
PBANKA_0105500	-0.274902	33.2245	36.8902	30.2731	26.6565	46.5349	37.659
PBANKA_1324400	-0.274125	124.453	131.155	106.755	109.248	155.64	133.166
PBANKA_0923000	-0.272908	33.4538	32.2692	21.4104	28.2102	33.1794	32.3119
PBANKA_1232000	-0.272765	10.3492	7.44879	7.24743	9.43573	8.75213	8.84441
PBANKA_0510700	-0.272636	7.77328	19.8344	6.64579	9.69495	12.8632	14.826
PBANKA_0922100	-0.27168	255.372	299.122	238.68	236.853	325.957	313.654
PBANKA_1121600	-0.27095	26.037	18.901	17.5385	21.4513	24.9813	21.1724
PBANKA_0205100	-0.269757	23.8592	10.945	11.0171	14.2796	17.1222	17.1103
PBANKA_0718800	-0.269343	146.674	199.945	142.38	169.628	189.716	179.69
PBANKA_1102400	-0.269158	7.74575	7.29961	5.58496	7.3251	7.50535	7.53284
PBANKA_0822900	-0.26906	90.4854	50.9767	46.7458	61.725	69.373	69.4676
PBANKA_0515500	-0.268658	15.6961	26.0418	11.9946	16.6758	20.8887	20.8081
PBANKA_1028900	-0.268644	7.74382	29.7558	12.5603	15.7673	17.5403	22.276
PBANKA_1122500	-0.268409	38.1408	67.4594	38.9931	53.7174	53.8254	51.2989
PBANKA_0204700	-0.268397	14.0006	16.8187	15.1758	16.499	16.9611	17.7168
PBANKA_0614700	-0.268032	28.1504	28.1603	28.835	33.0479	28.9822	32.4708
PBANKA_0613500	-0.266583	32.8138	22.5077	17.2	22.5203	27.3501	27.7068
PBANKA_1104500	-0.26639	54.1534	57.676	45.0109	55.92	56.2737	59.6314
PBANKA_1110300	-0.26605	61.8644	42.2511	38.0892	48.6177	50.9557	53.859
PBANKA_1215500	-0.265479	91.0859	107.825	88.6001	92.7477	117.935	108.615
PBANKA_1336200	-0.265434	280.227	222.569	292.75	323.914	282.255	283.42
PBANKA_0917200	-0.265042	114.527	106.367	111.221	132.646	121.863	113.713
PBANKA_0819400	-0.264701	20.2413	10.4916	10.977	16.5383	13.8751	14.0946
PBANKA_1358000	-0.264605	29.3251	43.6651	33.7635	39.605	38.7208	40.661
PBANKA_1361100	-0.264459	17.4909	15.4543	10.5141	12.6359	17.9531	16.4141
PBANKA_1429300	-0.264438	37.8818	21.5356	18.2788	29.4163	26.523	26.3933
PBANKA_0920000	-0.263961	101.05	109.509	83.0393	90.6222	122.914	109.767
PBANKA_1437900	-0.263795	43.3782	43.6117	30.202	44.6382	37.7055	44.4975
PBANKA_1222800	-0.262258	42.1767	47.9672	42.6615	47.3454	49.641	50.9159
PBANKA_1323400	-0.26215	111.5	104.221	97.6327	117.923	114.778	113.329
PBANKA_0707000	-0.261461	3.70754	3.27337	2.9903	3.25691	3.74703	3.93315
PBANKA_1009800	-0.261318	32.8629	30.0167	32.8716	35.7168	36.0151	35.1648
PBANKA_1302700	-0.260719	35.8625	22.551	21.8818	28.4167	30.4786	28.0347
PBANKA_1347000	-0.260682	126.528	182.312	134.14	164.872	155.427	172.274
PBANKA_0413500	-0.26061	99.9904	71.0011	79.9574	89.6013	92.1611	95.2539
PBANKA_0906400	-0.260548	134.918	178.356	127.057	131.755	188.559	169.343
PBANKA_0714600	-0.260377	114.357	102.799	120.631	135.064	109.424	133.729
PBANKA_0303800	-0.259968	48.9783	61.8917	54.4326	62.8067	57.6708	64.4389
PBANKA_0938000	-0.25994	917.056	503.945	504.708	745.917	631.947	686.755
PBANKA_0606000	-0.25922	15.3927	15.81	14.1482	15.1871	18.4359	16.7094
PBANKA_0822800	-0.259055	51.0891	104.898	64.6172	83.1464	86.7914	76.6604
PBANKA_1027700	-0.258745	91.2142	99.3796	96.5111	118.607	102.966	99.151
PBANKA_0719600	-0.258622	16.8364	13.8446	9.29588	11.4552	16.0614	15.6956
PBANKA_0827900	-0.258252	37.4103	38.5178	35.2063	39.4033	44.3059	39.8848
PBANKA_1306100	-0.258035	11.1737	6.72107	5.23521	7.27075	9.20131	8.25648
PBANKA_1130700	-0.25799	30.0723	25.4214	19.6852	25.3908	29.3537	27.1205
PBANKA_1316400	-0.257988	32.5723	36.042	27.0919	28.9228	42.1565	34.9335
PBANKA_1358100	-0.257924	7.41853	8.77747	6.44365	5.90613	10.8292	8.46303
PBANKA_0213600	-0.257195	40.8123	58.4382	36.1282	48.5239	45.8073	54.764
PBANKA_0716400	-0.256968	21.7169	16.8175	15.1599	18.7918	19.0808	20.8171
PBANKA_0517500	-0.256888	69.0218	79.677	65.9214	67.2789	83.6976	88.7164
PBANKA_0503400	-0.256683	11.718	16.3265	11.301	17.2383	13.5596	12.5958
PBANKA_0814200	-0.256661	106.79	159.967	116.274	131.428	165.975	131.812
PBANKA_1037200	-0.256512	15.0353	13.8665	10.3372	13.336	14.5798	14.9409
PBANKA_0506800	-0.255583	29.664	20.4941	16.1683	18.2643	26.406	27.1945
PBANKA_1229800	-0.255583	52.3465	38.5897	41.6522	44.6867	49.5933	52.5603
PBANKA_1022900	-0.254986	31.7765	42.8423	31.8192	40.1322	41.2413	37.1282
PBANKA_0314200	-0.25497	133.645	117.777	99.3793	129.728	131.144	124.331
PBANKA_0720000	-0.254968	65.3427	52.3977	49.6691	63.0117	59.319	61.8287
PBANKA_1430800	-0.254491	65.6424	71.661	74.4015	77.6599	84.9256	76.7008
PBANKA_0914000	-0.254178	15.3343	21.6279	15.5218	16.223	22.2278	20.3083
PBANKA_0304400	-0.253882	50.3879	117.046	71.8473	79.631	93.3767	97.4424
PBANKA_0826300	-0.253283	25.9011	24.9796	23.2161	26.9561	29.9664	25.5299
PBANKA_0918000	-0.253074	332.862	458.526	302.553	319.06	466.985	433.467
PBANKA_1335200	-0.251968	45.4491	33.2165	31.363	34.222	44.1122	42.8164
PBANKA_0506600	-0.25136	226.071	223.043	198.211	245.407	255.192	219.671
PBANKA_0303200	-0.251191	29.073	39.3686	21.4886	25.3117	38.4147	35.4796
PBANKA_0923500	-0.250794	35.9987	56.3228	41.4283	48.6959	53.243	48.622
PBANKA_0313800	-0.250776	155.15	141.03	114.01	155.108	158.354	137.604
PBANKA_0101300	-0.250711	7.31123	8.59319	5.67547	5.69254	9.9594	8.31009
PBANKA_1227600	-0.250574	8.25697	11.1028	8.183	9.98897	9.44999	11.3051
PBANKA_0939400	-0.250548	17.1482	15.4335	12.6908	15.3194	16.9553	17.6166
PBANKA_0701500	-0.250491	37.6015	36.9371	29.8467	30.0061	46.2422	39.8659
PBANKA_0212300	-0.250032	27.5118	17.8245	17.1662	23.3588	22.0763	22.6855
PBANKA_1212500	-0.24983	14.4484	25.8493	11.7494	22.955	15.0461	18.6913
PBANKA_1419100	-0.249241	156.842	129.43	124.955	149.667	155.139	151.563
PBANKA_0415700	-0.248716	75.9394	101.851	89.2466	104.675	97.5653	99.7529
PBANKA_1353200	-0.248634	74.4713	59.9669	62.4301	76.6264	68.8682	72.9252
PBANKA_1429900	-0.248551	13.2421	10.5963	8.21317	11.4052	12.4881	11.0877
PBANKA_0920100	-0.247595	44.506	33.3922	34.0442	39.2046	47.4431	37.6459
PBANKA_1400900	-0.24756	113.055	89.5628	114.719	127.634	117.125	114.017
PBANKA_1106400	-0.247121	12.1032	17.9675	10.1945	12.061	16.3269	16.3553
PBANKA_1322400	-0.246863	129.274	77.7419	74.7587	105.908	105.592	94.9467
PBANKA_0828200	-0.246695	52.4325	25.8912	25.7049	36.4736	39.6194	36.0179
PBANKA_1452400	-0.246401	19.0522	39.5831	17.8117	20.9517	31.6188	32.6876
PBANKA_0401000	-0.245605	39.0636	35.8268	29.6737	33.8336	43.3348	38.9711
PBANKA_1002500	-0.245591	64.0437	65.8313	54.0402	76.8929	64.9859	62.0874
PBANKA_1335700	-0.245585	138.407	94.2768	112.977	135.545	127.281	122.642
PBANKA_1230900	-0.245254	2.98396	2.23737	2.03224	1.82729	3.60235	2.62167
PBANKA_1409600	-0.244807	216.055	212.559	178.38	236.633	240.822	197.553
PBANKA_1455100	-0.244047	127.74	116.115	115.374	126.226	143.037	134.671
PBANKA_0820300	-0.244018	34.3235	27.1688	20.0088	25.1383	34.2017	29.8783
PBANKA_1234800	-0.243608	204.405	256.496	196.246	198.808	275.308	266.895
PBANKA_1030400	-0.243054	109.344	66.7877	75.2268	86.8	91.9546	99.5083
PBANKA_1209900	-0.241993	236.035	204.024	215.862	253.404	251.048	233.487
PBANKA_0922200	-0.24192	12.8054	10.9363	8.20385	11.116	11.9499	12.0278
PBANKA_1240800	-0.241611	3.98202	0.942064	1.00838	2.00459	2.31697	1.8387
PBANKA_0204600	-0.241513	159.401	381.461	145.333	263.188	240.14	253.346
PBANKA_1120400	-0.240433	2347.58	1640.47	1723.08	2335.71	1954.27	2037.47
PBANKA_1456200	-0.240151	53.4266	51.0421	41.5248	45.6552	62.5127	54.984
PBANKA_0313300	-0.239903	66.5844	114.091	53.5254	85.3444	89.7213	83.7536
PBANKA_1243000	-0.239574	41.1589	37.6817	34.0702	46.9083	40.8661	38.0589
PBANKA_1355200	-0.238997	66.0206	62.8285	53.1685	67.7163	67.8185	67.5244
PBANKA_1453600	-0.238837	17.4651	34.6045	14.9493	22.2712	27.5099	24.7175
PBANKA_0921600	-0.238579	61.277	53.1203	40.7637	58.9551	57.5673	54.3524
PBANKA_1204200	-0.238519	517.871	702.364	897.764	928.178	783.915	769.632
PBANKA_0513100	-0.238438	4.28716	6.23622	3.32325	4.9095	4.86168	5.56835
PBANKA_1130200	-0.23814	31.0654	38.1451	26.6072	35.2599	34.6723	37.0537
PBANKA_1243600	-0.237997	23.2914	25.4466	19.5437	23.5156	26.1039	26.8086
PBANKA_1338800	-0.237887	20.2607	16.3374	10.9823	14.2404	20.7586	17.1434
PBANKA_0203300	-0.237501	22.3926	29.8456	18.4249	21.5867	30.3248	27.1817
PBANKA_0202200	-0.237465	16.4769	13.5288	12.3087	13.3763	17.374	16.4388
PBANKA_0616500	-0.237012	84.3589	68.1947	77.2966	89.1256	88.1347	82.3023
PBANKA_1428800	-0.236373	74.4506	68.4965	61.6421	75.2041	80.475	73.6713
PBANKA_1213200	-0.236133	30.1627	20.2059	19.4637	26.0556	25.73	25.296
PBANKA_1209600	-0.235742	11.257	17.2954	14.4786	15.7683	17.4793	16.0153
PBANKA_0917400	-0.235355	62.6439	32.165	33.8331	46.292	44.1892	50.0097
PBANKA_0515300	-0.235271	67.3206	49.6777	51.7845	64.1668	63.0643	61.4498
PBANKA_1302000	-0.235003	21.317	7.84179	5.46593	11.2774	11.6383	13.1649
PBANKA_1409000	-0.234825	56.3211	48.9249	50.7911	56.6126	58.4762	61.1327
PBANKA_0416600	-0.234675	210.647	139.345	129.321	156.458	181.855	191.257
PBANKA_0300900	-0.234422	25.3944	13.997	11.7476	18.4348	18.9155	18.0067
PBANKA_1359200	-0.234204	140.969	166.634	144.127	144.903	188.652	181.538
PBANKA_0911500	-0.23412	68.5195	49.0935	49.608	72.0978	55.7334	57.621
PBANKA_1035100	-0.23406	56.9663	88.8231	52.2639	61.6751	78.2295	82.972
PBANKA_0933100	-0.233856	11.6121	6.16794	6.8497	7.40842	9.27309	10.4926
PBANKA_0906000	-0.233771	14.092	6.88805	6.2609	9.11649	10.6837	9.68916
PBANKA_1328300	-0.233706	33.6514	26.3257	22.5073	24.5987	35.3832	31.9097
PBANKA_0942900	-0.233699	67.0497	50.8156	48.0755	55.8708	61.7261	67.5749
PBANKA_1117900	-0.2334	51.283	45.333	43.7772	53.5995	49.5772	54.6132
PBANKA_0600700	-0.233245	105.809	37.8163	49.8766	54.3079	79.6344	77.2777
PBANKA_0936100	-0.232999	20.8459	12.6666	10.0915	13.6682	16.9198	16.9775
PBANKA_1413700	-0.232612	9.93501	8.55146	6.04366	8.45634	9.01887	9.56591
PBANKA_1202300	-0.232444	75.3997	43.6481	55.3784	64.9173	64.5919	65.7218
PBANKA_0809600	-0.232105	8.81487	13.3385	8.58038	11.0525	11.5115	12.1015
PBANKA_0304900	-0.232026	56.3892	314.81	49.9962	145.086	158.791	157.309
PBANKA_1117000	-0.231749	918.102	1207.35	903.479	1097.75	1058.88	1270.94
PBANKA_0609200	-0.230701	19.2953	13.0659	12.2359	16.765	16.3485	16.1969
PBANKA_1420000	-0.229701	12.3611	16.5694	11.2245	13.3222	15.8813	16.1483
PBANKA_0813000	-0.229048	136.471	163.073	99.2975	126.688	166.791	152.064
PBANKA_1025000	-0.228858	40.3191	47.5165	46.2696	48.8924	51.6465	53.696
PBANKA_0933200	-0.22839	18.8353	11.3228	13.2269	14.2826	18.0026	16.334
PBANKA_0823600	-0.227951	34.2934	37.3022	35.0483	41.001	41.3292	39.3866
PBANKA_1223400	-0.227299	43.4556	32.6418	35.2227	43.037	41.1084	41.3485
PBANKA_0309800	-0.227232	14.2227	17.053	13.4895	14.6489	18.5114	17.7256
PBANKA_0904600	-0.226257	86.1352	46.8638	54.7565	74.3886	63.5873	70.4137
PBANKA_1402200	-0.226098	32.4105	20.0549	21.7243	27.0164	28.0251	27.7935
PBANKA_0611500	-0.225603	17.9969	44.6633	24.9247	36.6498	28.623	34.6031
PBANKA_1232300	-0.225466	50.8527	30.4977	32.6839	39.889	42.4168	44.8006
PBANKA_1462800	-0.225239	18.6398	20.9546	16.7011	18.621	22.1389	23.1289
PBANKA_1119900	-0.224899	39.1288	20.4885	20.2834	29.5687	28.5683	29.4662
PBANKA_1415600	-0.224874	177.944	142.338	121.071	149.809	174.298	169.505
PBANKA_0919300	-0.22445	34.6259	41.8816	31.4444	29.1136	51.9998	42.2639
PBANKA_0609900	-0.223557	122.002	128.973	103.589	117.249	144.847	140.11
PBANKA_0203650	-0.223097	15.3872	20.1183	17.5899	20.5565	20.124	20.2963
PBANKA_0930800	-0.222712	7.85792	3.55669	3.22652	5.09954	5.34966	5.4061
PBANKA_1238400	-0.222268	65.558	64.7306	65.7187	71.6227	79.5183	73.9096
PBANKA_0941200	-0.222107	44.0396	94.9241	42.5689	63.8648	64.2321	76.4554
PBANKA_1461200	-0.221913	231.194	129.412	120.643	171.021	180.637	177.976
PBANKA_0941100	-0.221222	74.0095	67.7482	54.6792	66.3157	80.4918	74.5098
PBANKA_1364300	-0.220926	441.866	435.677	418.533	519.744	482.512	477.099
PBANKA_0830600	-0.2203	14.3373	12.102	11.0252	13.0844	14.8012	14.3718
PBANKA_0301200	-0.220198	51.4966	37.7588	45.8809	51.9519	50.919	51.3566
PBANKA_1310900	-0.220045	29.985	39.583	26.0808	34.429	37.2255	36.633
PBANKA_1033000	-0.219456	20.7716	15.7061	11.9929	19.1732	17.72	16.687
PBANKA_0834600	-0.219445	106.757	56.1984	59.2997	76.0689	84.497	85.9125
PBANKA_1105700	-0.218901	47.8994	51.1594	50.8922	53.139	60.6826	59.297
PBANKA_0616100	-0.218498	31.5824	27.3535	26.5603	30.5119	37.9825	28.9057
PBANKA_1345700	-0.218119	17.0306	10.7407	8.87575	13.4117	14.5877	12.4219
PBANKA_1421300	-0.217561	40.1391	36.1809	31.4239	37.6957	43.1439	41.1848
PBANKA_1125500	-0.217302	64.2588	42.3349	35.2237	46.7252	58.8673	51.8455
PBANKA_0502500	-0.216375	267.61	114.384	114.533	194.11	171.209	174.148
PBANKA_0516400	-0.215553	22.4917	12.7214	14.5832	18.9392	19.3189	17.538
PBANKA_1001900	-0.214511	12.3326	17.9785	11.2525	12.3397	18.8254	16.4032
PBANKA_1431000	-0.214225	8.45172	9.48723	9.02019	6.42076	14.5479	10.4777
PBANKA_0935600	-0.21413	41.0738	56.3414	43.9288	54.2043	50.6607	57.6314
PBANKA_0518300	-0.214084	15.7802	13.264	11.0346	14.5388	15.3926	15.2075
PBANKA_0915600	-0.213659	113.61	273.914	115.825	185.761	184.386	200.299
PBANKA_1122400	-0.213254	22.7772	19.0531	18.9936	22.0724	24.1649	23.1873
PBANKA_0606400	-0.212907	13.2519	7.7991	9.11371	10.995	11.647	11.3671
PBANKA_0507600	-0.21282	11.0683	7.53828	7.3785	8.36508	10.1337	10.7921
PBANKA_1447100	-0.212296	64.8911	68.0227	54.1178	71.3075	68.7761	72.5471
PBANKA_0908700	-0.211425	84.5437	63.0789	57.972	74.1097	80.324	77.5802
PBANKA_0820200	-0.211379	6.16935	27.0317	14.3726	18.8549	15.3145	21.4697
PBANKA_1237500	-0.210917	12.2506	8.48203	5.44401	6.62094	11.9143	10.5051
PBANKA_0814000	-0.210463	23.4949	36.0746	24.589	27.3525	33.6662	36.0617
PBANKA_1333200	-0.20969	25.5061	12.6309	14.0811	18.876	18.8093	20.4667
PBANKA_1237800	-0.209276	344.672	221.576	200.209	274.79	291.307	290.847
PBANKA_1447000	-0.208762	53.6309	51.2354	53.1981	64.1794	58.7584	59.5564
PBANKA_0213500	-0.208118	79.3174	91.1476	73.3856	91.2238	98.9088	90.0167
PBANKA_1022500	-0.20808	15.326	21.6927	11.0955	16.6618	17.154	20.4269
PBANKA_1224100	-0.207801	24.3449	17.035	13.1735	19.6643	20.9952	20.0727
PBANKA_1317700	-0.2076	18.7174	35.694	14.9481	20.4984	30.5744	27.6787
PBANKA_0918600	-0.207561	90.9044	71.5443	70.846	100.559	83.6947	80.8169
PBANKA_0810600	-0.207417	44.5409	52.7405	29.7412	44.3258	52.4291	46.2122
PBANKA_1405700	-0.206744	9.43815	13.2489	11.4712	10.6846	16.905	12.4545
PBANKA_0506900	-0.206189	193.197	194.359	151.348	223.203	191.8	196.597
PBANKA_0832500	-0.206114	57.8508	37.1464	38.1733	53.2688	44.9499	51.851
PBANKA_0315200	-0.205964	38.2029	54.6065	37.6509	39.124	60.4012	51.4704
PBANKA_0619600	-0.205763	13.0394	5.73451	5.62424	8.74939	9.61265	8.47552
PBANKA_1353800	-0.205556	1569.48	1262.39	1382.71	1717.55	1549.78	1582.78
PBANKA_0409900	-0.205403	10.4322	6.93148	7.03784	9.6611	8.91293	8.96524
PBANKA_1233500	-0.205148	178.377	98.3469	84.1899	142.1	125.02	130.604
PBANKA_0520900	-0.204939	90.9165	122.071	83.4409	97.836	121.399	121.916
PBANKA_1347300	-0.204682	29.7709	28.3083	28.1943	32.1237	32.8968	34.5748
PBANKA_1218300	-0.204673	419.156	321.272	319.161	471.484	387.333	345.023
PBANKA_0704900	-0.204508	1429.46	1058.75	1153.29	1590.18	1289.75	1280.03
PBANKA_0604700	-0.203802	45.4478	31.866	30.6601	36.9165	45.9418	39.7636
PBANKA_0829600	-0.203591	9.01892	6.27045	5.81712	8.79444	7.45588	7.48483
PBANKA_1221200	-0.203077	106.133	174.316	129.34	131.083	187.783	161.729
PBANKA_0940800	-0.202119	21.1353	26.9917	25.7678	28.0385	29.8383	28.8635
PBANKA_1415400	-0.201687	369.086	257.894	297.072	369.073	327.344	364.476
PBANKA_0416100	-0.201637	146.706	59.4427	34.239	82.2825	81.0313	91.6636
PBANKA_1412400	-0.20138	15.7135	7.79492	6.23798	9.85036	12.4161	10.4384
PBANKA_1424800	-0.201025	35.3029	30.6131	30.7574	34.2348	38.9752	38.3222
PBANKA_1318000	-0.200888	3.60754	1.95255	2.00551	2.85205	2.87096	2.74777
PBANKA_0111600	-0.200101	4.36262	12.5706	5.22173	10.1815	7.50667	7.6403
PBANKA_1229700	-0.199563	17.8171	33.3433	21.5267	32.3409	26.6429	25.2397
PBANKA_1028400	-0.199317	336.989	340.936	250.865	296.191	406.785	360.911
PBANKA_1331700	-0.199266	19.6165	46.234	22.2476	37.8975	27.2145	35.9351
PBANKA_1446400	-0.198979	9.4093	7.82854	6.8429	6.63928	11.8538	9.10627
PBANKA_1360600	-0.197335	33.2778	18.9811	21.8473	24.3633	28.8432	31.3355
PBANKA_1133600	-0.197303	74.5348	48.9032	55.0019	67.7665	68.5797	67.885
PBANKA_0309000	-0.197128	23.6881	21.5085	16.7808	19.8595	27.8386	23.22
PBANKA_0912900	-0.197057	19.3386	22.094	14.8109	21.3751	23.4076	19.5098
PBANKA_1136500	-0.197022	9.26735	7.76496	5.73633	6.92236	10.3907	8.57297
PBANKA_0710600	-0.19676	36.9834	27.2565	27.2497	33.949	36.4562	34.4111
PBANKA_0827100	-0.196667	75.676	52.9055	42.2346	61.0274	63.4094	67.5489
PBANKA_1438600	-0.196409	30.4817	41.0579	32.6157	32.0306	49.7536	40.4296
PBANKA_0704400	-0.196368	112.93	91.8179	106.437	126.925	115.923	119.383
PBANKA_1433500	-0.195504	22.0064	22.2721	17.0026	20.7906	24.876	24.7244
PBANKA_0410700	-0.194934	23.59	17.3522	15.7871	20.9173	23.0328	20.6492
PBANKA_0506500	-0.194843	30.0452	32.5971	30.0576	38.0915	35.6378	34.1605
PBANKA_1429700	-0.194514	56.8821	46.5215	37.8513	53.3887	60.3515	47.0645
PBANKA_0504800	-0.194446	32.0821	24.4027	21.6409	28.8135	30.3113	29.9331
PBANKA_0930900	-0.194415	68.963	62.6012	52.9985	68.3114	71.6687	71.9456
PBANKA_1322300	-0.194006	14.7293	12.8924	9.0296	12.6983	13.9912	14.8346
PBANKA_0715200	-0.193984	56.8241	69.2981	50.1591	59.0501	72.1275	72.9998
PBANKA_1139300	-0.193509	6.86494	6.87256	5.65681	6.2169	9.4015	6.80734
PBANKA_0523700	-0.193187	25.5159	139.139	47.1598	106.071	70.4125	67.2749
PBANKA_1441400	-0.192774	148.19	142.043	111.261	138.137	164.712	158.677
PBANKA_1026700	-0.192529	45.3045	51.006	51.1822	56.8525	56.7316	60.1388
PBANKA_1225300	-0.192344	206.172	90.1882	88.1623	157.181	134.866	132.4
PBANKA_0204400	-0.191492	197.217	107.368	105.146	166.395	150.591	142.842
PBANKA_0931600	-0.190728	85.6619	56.0977	66.1967	79.0593	78.0975	83.1488
PBANKA_0905800	-0.190607	22.8734	23.1932	17.2892	20.5018	26.9545	25.5603
PBANKA_1312700	-0.189902	292.273	273.532	268.101	348.326	329.643	292.818
PBANKA_1018700	-0.189888	21.0204	21.1208	14.0589	14.2105	27.6615	22.8222
PBANKA_1359900	-0.189856	14.7867	7.88145	8.24712	8.72118	14.4659	12.0189
PBANKA_0921500	-0.189735	25.5539	30.8401	24.8849	24.6277	37.6821	32.9873
PBANKA_1352800	-0.189425	79.6323	75.5527	63.3077	82.0932	89.857	80.2849
PBANKA_1303900	-0.189296	348.677	142.739	163.676	254.921	225.919	249.729
PBANKA_0921300	-0.188834	135.26	95.0699	94.5949	104.269	137.704	132.54
PBANKA_1328900	-0.188809	23.1434	7.36668	7.27408	11.8158	13.8716	15.5356
PBANKA_1038200	-0.188283	105.176	50.2039	51.3971	76.6413	73.4285	81.6194
PBANKA_1001500	-0.187055	41.9771	30.451	21.9606	35.9976	35.3331	34.8567
PBANKA_0607900	-0.187031	23.0257	14.0644	10.7457	18.4459	17.1097	17.8512
PBANKA_1017000	-0.186762	2.31563	1.98758	2.50158	2.71692	2.37814	2.86256
PBANKA_1116500	-0.18649	99.607	81.0851	81.1923	96.5972	104.516	103.208
PBANKA_1338000	-0.186318	61.7465	37.669	39.3205	56.4412	52.4217	49.2897
PBANKA_1348000	-0.185193	22.3395	20.8861	18.1623	21.8727	25.1282	24.1674
PBANKA_1002200	-0.184953	0.24335	0.670931	0.268233	0.371352	0.408838	0.610288
PBANKA_1008100	-0.184827	23.753	14.5905	13.2752	15.5988	23.0543	20.2139
PBANKA_1314900	-0.184464	221.905	126.425	113.456	183.98	174.601	160.929
PBANKA_1439700	-0.184011	35.8344	23.1526	25.6231	32.5012	32.5911	32.4522
PBANKA_1316100	-0.183915	289.248	189.022	192.871	261.62	245.375	262.938
PBANKA_0106900	-0.182598	7.54878	7.16527	5.94316	8.45178	8.21454	7.21222
PBANKA_1342400	-0.182371	32.5257	36.3631	27.6656	32.768	37.7696	41.9253
PBANKA_1208500	-0.182351	17.7925	12.6885	13.4586	15.5787	18.4874	16.8592
PBANKA_1309900	-0.182167	54.1464	76.5309	37.8805	49.9444	74.6888	69.4163
PBANKA_0825100	-0.182118	6.31164	4.21875	3.24458	4.39486	6.12878	5.11579
PBANKA_1209800	-0.181657	128.889	151.298	111.737	123.326	182.699	152.791
PBANKA_1327000	-0.181307	33.3676	34.403	24.3269	27.4968	40.5728	38.7139
PBANKA_0412800	-0.181206	102.942	95.5879	82.9134	100.869	117.324	109.441
PBANKA_1145700	-0.181055	55.9675	44.7411	38.547	49.0094	57.0409	54.5645
PBANKA_1450900	-0.180862	17.5478	18.8074	13.3939	16.9259	19.9165	20.7986
PBANKA_0919500	-0.180733	7.84238	5.22635	4.14084	7.63919	6.23239	5.537
PBANKA_1213700	-0.179639	43.5712	45.4957	47.2049	54.845	55.6608	51.1483
PBANKA_1363000	-0.179305	25.7094	28.7353	25.7453	26.4174	36.0735	32.3131
PBANKA_1113000	-0.179146	310.248	338.011	262.782	257.104	436.228	377.272
PBANKA_1020800	-0.178858	85.4821	54.6977	61.6041	84.4996	72.4473	76.3005
PBANKA_1134800	-0.178744	12.2934	14.8134	10.0553	9.89635	16.1326	17.4589
PBANKA_0620000	-0.178727	14.6829	23.8249	13.9851	17.2447	22.4232	21.8373
PBANKA_0826800	-0.17847	17.6369	10.3254	10.0999	14.6082	14.3239	14.4555
PBANKA_1429000	-0.177799	16.7205	10.7633	11.879	11.7109	17.2842	16.798
PBANKA_1428300	-0.177678	35.2775	19.2368	16.6366	25.3	27.2487	27.6733
PBANKA_0511800	-0.177673	63.6253	74.037	61.1891	74.548	79.3024	80.088
PBANKA_1331100	-0.177609	25.6167	36.4788	34.0715	35.8395	39.5538	39.9073
PBANKA_0619100	-0.177021	221.365	281.869	232.302	235.304	338.996	300.027
PBANKA_1033900	-0.176337	174.167	261.67	202.887	210.304	315.088	237.348
PBANKA_0302300	-0.176099	15.6069	11.3312	10.4614	12.5783	15.3357	15.3263
PBANKA_1008000	-0.175892	30.7076	27.3804	22.672	27.6351	32.2308	33.9904
PBANKA_0404200	-0.175685	156.868	191.529	147.865	164.834	217.1	203.511
PBANKA_1461400	-0.175589	184.681	267.966	177.921	226.033	252.635	262.042
PBANKA_0700700	-0.17505	29.9153	48.8659	36.3226	39.9011	51.4796	45.9264
PBANKA_1007900	-0.174889	726.559	434.636	480.965	708.361	593.652	589.214
PBANKA_1029200	-0.174869	6.77589	13.418	8.24258	9.04208	11.9212	12.8352
PBANKA_1432200	-0.174616	1554.23	949.321	1020.44	1366.45	1415.25	1289.65
PBANKA_1317500	-0.172757	50.1635	53.4507	34.094	49.2393	55.6909	54.1493
PBANKA_1417700	-0.172541	5.93483	2.40058	2.88829	3.97579	4.6287	4.13593
PBANKA_0402400	-0.172416	24.884	19.8068	18.8125	25.4406	24.6095	23.8579
PBANKA_1202600	-0.172356	953.19	630.361	693.195	937.48	831.805	878.114
PBANKA_1338200	-0.172125	70.0531	65.8624	88.672	90.7655	81.9398	98.8584
PBANKA_1402700	-0.1717	14.1414	10.5657	7.84763	9.79669	16.0093	11.6628
PBANKA_1002100	-0.171631	257.718	200.457	273.037	303.203	261.087	310.551
PBANKA_0821700	-0.171147	46.223	54.9741	38.1566	43.0794	61.0024	59.5976
PBANKA_0926900	-0.170822	98.6788	66.5892	67.5695	94.1596	82.2039	93.3099
PBANKA_1006500	-0.170647	2.53898	3.1679	3.17144	2.80712	4.28144	3.60651
PBANKA_0516600	-0.170277	45.9344	32.4833	34.8127	42.423	46.8573	43.247
PBANKA_0707100	-0.170108	2577.39	2467.69	2316.4	3139.67	2701.37	2822.15
PBANKA_1463100	-0.17003	30.813	30.3801	22.2467	33.0029	30.4332	33.2996
PBANKA_1345000	-0.169461	14.1878	19.6373	14.1532	18.2459	20.1658	18.303
PBANKA_1455500	-0.169252	95.0134	78.7029	62.5912	96.0751	88.7938	87.8828
PBANKA_0418300	-0.169075	149.219	110.073	109.683	138.926	152.073	140.072
PBANKA_1022400	-0.168964	26.5332	11.3413	13.2975	18.6921	19.4223	20.1762
PBANKA_1236400	-0.168868	13.4791	13.8325	11.1503	14.8269	15.4766	14.7789
PBANKA_1452900	-0.168751	27.0258	21.5182	22.481	28.9399	25.9478	28.4809
PBANKA_0204100	-0.168161	38.5771	44.2755	32.9366	37.5656	54.3047	44.722
PBANKA_0522200	-0.168131	521.981	462.935	506.674	681.474	563.195	523.093
PBANKA_1137200	-0.168076	38.2357	50.4164	33.5762	40.9487	54.1006	48.9813
PBANKA_1365200	-0.167326	90.9593	130.183	70.7238	93.5971	129.029	118.559
PBANKA_0402000	-0.166919	29.5697	17.0799	15.7444	22.0773	24.0673	25.3452
PBANKA_1244600	-0.166914	21.2103	20.6064	16.8133	18.5141	27.9859	22.5789
PBANKA_1425800	-0.166781	31.6972	19.3298	16.4633	26.5901	23.4625	26.8606
PBANKA_1240200	-0.166709	24.7412	26.7933	17.8902	22.7428	29.4155	28.9045
PBANKA_0924900	-0.166425	63.4256	88.7916	63.6356	72.2733	96.1229	88.368
PBANKA_1354800	-0.166201	131.821	77.4371	97.7178	118.093	120.013	122.048
PBANKA_0110800	-0.165382	964.174	627.495	880.718	1093.12	895.039	950.279
PBANKA_0407700	-0.165377	406.042	700.651	484.211	556.961	709.826	639.435
PBANKA_0510200	-0.165312	44.5859	100.264	59.4191	88.8373	83.7281	70.8052
PBANKA_1118300	-0.164937	16.4728	15.2568	15.9797	20.349	17.695	18.5458
PBANKA_0302000	-0.164696	53.177	67.704	57.3472	81.5224	64.2141	66.0424
PBANKA_0927800	-0.164685	21.0131	11.5952	9.82216	13.5487	17.5866	17.2766
PBANKA_1406000	-0.164298	14.6259	28.4894	14.2573	22.7728	21.9407	22.8449
PBANKA_1130400	-0.163832	70.3125	113.88	77.8378	90.023	119.54	103.743
PBANKA_1020200	-0.163401	11.0926	14.3502	10.1245	11.9444	16.68	13.5608
PBANKA_1300800	-0.163175	10.8043	5.18767	2.12219	5.15981	6.80753	7.75056
PBANKA_1364200	-0.162401	153.379	193.871	154.059	165.799	224.015	209.757
PBANKA_0207400	-0.161816	19.8449	9.65378	9.49904	14.5881	14.9072	14.981
PBANKA_1335600	-0.161456	3.62612	2.02136	2.04412	2.87139	3.25755	2.74488
PBANKA_0510600	-0.16131	65.8153	38.9516	39.8205	53.8115	56.2614	57.5963
PBANKA_1132500	-0.161265	16.65	15.747	15.1291	15.2679	22.1609	19.195
PBANKA_0519700	-0.161138	27.5115	23.8745	24.4749	28.0842	32.5738	29.5843
PBANKA_0941500	-0.160973	272.774	332.725	247.894	282.217	372.156	360.338
PBANKA_0929100	-0.160659	91.3705	73.5312	70.0409	98.315	85.4331	91.8966
PBANKA_0700600	-0.159566	40.6662	64.3444	34.5074	41.4601	62.8897	60.5759
PBANKA_1414500	-0.15935	520.232	511.717	647.428	708.761	631.141	704.648
PBANKA_1126300	-0.159322	140.927	108.471	99.8547	139.421	137.961	131.428
PBANKA_0101200	-0.159218	10.4409	12.2848	7.60174	8.69405	15.0686	11.9669
PBANKA_0818800	-0.158871	7.83619	6.49779	5.70902	7.52346	8.53148	7.44057
PBANKA_0805500	-0.158367	38.9197	25.7063	22.5298	33.0178	34.2966	33.5343
PBANKA_0618100	-0.158353	33.3926	36.3291	34.6986	39.1352	45.9512	40.4231
PBANKA_0608200	-0.157975	81.8496	52.8364	47.015	69.056	72.6916	68.4781
PBANKA_1017700	-0.1577	190.587	200.929	171.383	221.715	228.077	218.778
PBANKA_0203000	-0.156957	495.157	434.884	297.017	416.708	534.615	475.26
PBANKA_1028300	-0.156697	135.311	110.173	93.1408	115.273	145.34	137.176
PBANKA_0819300	-0.156327	80.569	83.0483	62.8164	80.8329	93.1039	93.3202
PBANKA_0606500	-0.156241	13.1593	10.2578	12.7444	13.952	15.6572	13.6245
PBANKA_0307900	-0.155858	5.63885	3.01282	2.48548	3.45062	5.0323	4.28164
PBANKA_0310900	-0.155572	88.8756	99.8351	67.3574	97.7423	111.238	92.1857
PBANKA_1406900	-0.1554	37.2161	18.9931	14.8832	25.8762	27.2915	27.3025
PBANKA_0942100	-0.154832	11.3455	6.50008	4.73097	6.79623	9.70925	9.30097
PBANKA_1241700	-0.154434	30.4881	32.4756	38.5116	40.0076	41.9029	42.0468
PBANKA_1141400	-0.154427	55.9914	52.0528	48.3152	63.0105	60.2879	62.5458
PBANKA_0909400	-0.154136	35.7184	26.0948	22.6976	34.4926	31.0739	32.846
PBANKA_0928300	-0.154078	32.704	20.9482	19.5158	27.4138	27.5707	30.1261
PBANKA_0906200	-0.154055	75.5609	69.3342	56.0821	78.8717	78.3965	79.189
PBANKA_0507000	-0.154031	45.0464	26.104	23.8276	29.9208	37.1063	43.0149
PBANKA_0719100	-0.153878	106.46	53.5228	61.2776	95.373	87.4666	73.4904
PBANKA_0827600	-0.153812	96.9345	58.7343	57.576	84.0787	79.5844	84.1414
PBANKA_1244100	-0.153601	7.91315	4.28785	4.69417	5.58637	7.04928	7.09046
PBANKA_1348400	-0.153506	137.16	151.834	122.653	157.721	179.177	153.655
PBANKA_1245000	-0.153002	16.2396	13.2715	10.3113	13.5504	17.7835	15.3149
PBANKA_1410100	-0.152479	508.741	435.787	424.39	570.911	502.287	552.331
PBANKA_1457300	-0.151978	14.9011	11.7472	10.1505	11.4939	16.8035	15.1448
PBANKA_1419200	-0.151426	54.6455	64.5169	65.1992	72.4943	77.2703	74.553
PBANKA_1009700	-0.151304	49.2319	33.9856	43.9879	50.2265	52.0852	50.3758
PBANKA_1206400	-0.151164	25.5312	32.9119	31.5833	35.7242	38.098	35.7537
PBANKA_0712600	-0.150432	568.277	559.075	444.173	562.757	693	610.002
PBANKA_1108300	-0.150274	88.5515	81.6308	61.9448	89.0386	96.7695	87.2412
PBANKA_1109600	-0.150218	99.8625	66.4378	68.5001	89.6698	90.4926	96.4697
PBANKA_1242900	-0.149882	10.1852	23.9986	6.73557	17.6061	13.648	16.0045
PBANKA_1136100	-0.149479	53.3961	42.6406	33.0924	48.9284	47.6725	54.1705
PBANKA_0519000	-0.149249	47.206	125.29	24.7213	74.4423	71.1249	80.3186
PBANKA_1438900	-0.14923	20.3586	19.4296	14.8164	20.8835	23.3195	20.2216
PBANKA_1013000	-0.149204	36.8002	20.6723	21.7781	31.5259	30.6167	30.2733
PBANKA_1103100	-0.148864	260.3	228.149	180.215	233.847	290.381	264.926
PBANKA_1344400	-0.148605	12.3144	26.9216	11.9482	20.6864	19.2932	20.5981
PBANKA_0201900	-0.148512	97.4011	84.9761	88.4839	110.672	112.482	101.604
PBANKA_0719800	-0.148161	143.212	76.9865	100.141	135.094	110.369	132.599
PBANKA_1012600	-0.147895	5.92613	5.28256	4.00507	6.01554	5.69711	6.14613
PBANKA_0826600	-0.147804	15.2301	9.77532	7.90262	13.4505	11.5415	12.9784
PBANKA_1013300	-0.147728	36.9032	23.841	20.0414	34.7108	30.1099	28.6089
PBANKA_0501600	-0.147566	14.5118	38.6391	12.3846	27.8422	22.059	26.7098
PBANKA_1022200	-0.147305	34.9115	38.7158	25.9082	36.8035	40.6687	40.1648
PBANKA_0915800	-0.14726	12.2806	14.6235	12.2476	15.6743	16.0191	15.3323
PBANKA_1433600	-0.146043	12.7427	32.2352	12.3198	23.8836	19.0385	24.7152
PBANKA_0808800	-0.145796	12.7779	8.61455	7.5836	8.85363	12.9838	12.2149
PBANKA_0912700	-0.145653	32.3358	29.7143	20.4305	28.5827	35.3277	33.0119
PBANKA_1311000	-0.14532	25.9116	24.7406	21.4993	29.3916	28.9585	27.6184
PBANKA_1233100	-0.145143	58.5153	62.5228	45.8683	55.1338	80.7706	63.2932
PBANKA_1334200	-0.144628	20.8858	31.703	26.514	26.7104	32.0713	38.0723
PBANKA_1218200	-0.144331	185.561	117.482	120.536	149.21	183.464	168.081
PBANKA_1401000	-0.143908	37.2673	15.3314	14.6799	23.0999	26.7673	26.9571
PBANKA_1440200	-0.143613	18.37	25.5423	18.561	22.6036	26.025	26.7015
PBANKA_1124900	-0.143562	28.9773	21.2624	21.1187	25.5097	30.8462	28.5844
PBANKA_1455600	-0.142794	111.723	106.99	89.1379	121.571	124.763	120.635
PBANKA_1016600	-0.142572	12.8453	4.7806	4.17944	7.17159	9.05018	8.45357
PBANKA_1029100	-0.142374	5.31874	12.7992	3.50481	7.89586	7.56227	9.92978
PBANKA_1419300	-0.14233	854.757	553.093	546.561	839.025	735.62	721.836
PBANKA_0908100	-0.142212	14.4253	7.91361	5.70905	10.5704	11.3923	10.0685
PBANKA_1344200	-0.141996	91.7055	95.6375	118.766	133.864	123.366	120.406
PBANKA_0414500	-0.141567	64.2859	73.5726	64.8821	76.4534	86.2179	83.0044
PBANKA_0943400	-0.141552	622.429	603.719	695.896	836.266	731.532	779.953
PBANKA_0930700	-0.141504	103.261	77.5541	68.3	87.6392	107.231	99.9516
PBANKA_1129500	-0.141396	4.49127	5.80548	3.34045	4.91419	5.29112	5.97675
PBANKA_0203600	-0.141108	697.087	541.048	722.999	821.249	753.539	819.576
PBANKA_1034600	-0.140984	10.0741	9.46379	8.21978	11.4816	10.8098	10.839
PBANKA_1136700	-0.140784	59.2678	26.9964	25.2861	46.9461	40.9248	39.7478
PBANKA_0604300	-0.140779	346.79	326.929	273.691	354.813	425.094	353.119
PBANKA_1231700	-0.140265	246.806	358.801	233.801	264.269	388.202	361.274
PBANKA_0106600	-0.140161	7.44379	8.57067	5.51456	6.70774	9.67883	9.29051
PBANKA_1457800	-0.14012	159.356	148.391	109.739	152.289	176.828	165.531
PBANKA_1334800	-0.139925	987.01	705.454	517.503	955.016	797.661	807.61
PBANKA_1452000	-0.13974	37.5754	37.1444	32.0389	42.9499	40.7374	44.2263
PBANKA_1112300	-0.139528	38.6295	45.2197	32.5169	40.2104	52.4954	46.9826
PBANKA_1218600	-0.13939	60.4298	54.7713	52.1594	66.9522	69.6471	64.5694
PBANKA_0402500	-0.139128	489.13	383.825	502.261	606.552	548.954	522.382
PBANKA_0711700	-0.138662	21.6052	16.2175	15.5068	21.287	21.9597	20.1035
PBANKA_1335300	-0.138617	44.0421	41.0625	31.2479	42.3891	46.1251	49.6814
PBANKA_0819800	-0.138487	70.135	64.7077	53.4322	71.0855	73.5633	79.9732
PBANKA_1139100	-0.137972	12.1508	8.29067	7.64971	10.6367	12.0155	10.5285
PBANKA_1415200	-0.136577	310.743	269.878	297.66	378.403	325.974	360.983
PBANKA_0907400	-0.136318	45.1949	21.5786	21.0086	31.579	31.6971	38.4835
PBANKA_1235700	-0.136182	3.72697	1.43954	1.48419	2.21325	2.82415	2.61923
PBANKA_0912100	-0.135975	107.366	105.777	84.1192	101.503	135.961	119.571
PBANKA_1208800	-0.135145	105.818	86.9041	104.027	114.74	125.204	122.814
PBANKA_1352400	-0.134154	47.138	42.0993	38.465	52.4605	49.0981	51.7439
PBANKA_1304400	-0.133725	104.094	53.7972	45.4699	71.2816	86.3765	77.9275
PBANKA_0403300	-0.132512	4.60142	4.1958	2.86267	4.45569	4.52242	4.80709
PBANKA_1122000	-0.132487	38.8536	44.8323	28.519	39.8372	46.7073	47.3969
PBANKA_1318500	-0.132079	1244.19	1038.64	1131.76	1442.88	1396.17	1307.28
PBANKA_1031400	-0.131473	15.9308	13.6057	8.77245	14.0732	16.166	14.8202
PBANKA_1358600	-0.130673	79.6602	64.196	58.0382	78.176	86.7704	76.9118
PBANKA_1450000	-0.130653	14.5375	7.66904	7.96794	11.9438	11.9427	11.5778
PBANKA_0903800	-0.130335	888.771	442.09	435.916	753.813	633.753	667.567
PBANKA_1331900	-0.130175	118.207	124.558	81.1877	101.032	149.923	136.546
PBANKA_1145900	-0.129886	81.6309	201.768	80.9556	103.676	183.949	153.091
PBANKA_1404300	-0.129862	10.7537	7.1651	9.12167	12.6253	11.1035	8.83502
PBANKA_1019500	-0.129787	211.582	227.865	161.817	198.783	282	243.039
PBANKA_1029600	-0.128988	138.753	93.9215	89.0325	128.719	130.144	123.55
PBANKA_1439400	-0.128806	168.094	154.72	155.678	184.734	197.385	201.263
PBANKA_0805200	-0.128745	16.7445	11.4876	6.89624	11.7173	15.5352	13.5198
PBANKA_1448600	-0.128594	6.36007	3.04644	2.80785	4.36091	5.19312	4.67138
PBANKA_0306100	-0.128282	46.646	18.5294	14.8437	27.2145	29.8737	33.9649
PBANKA_1356900	-0.12827	18.6518	17.8896	14.6235	18.4891	22.1811	20.9872
PBANKA_0925500	-0.127997	41.0666	24.4931	17.4538	33.5308	32.1007	30.3113
PBANKA_1144500	-0.127509	53.5579	34.0384	36.8344	47.5611	52.6662	48.5544
PBANKA_1032300	-0.126252	83.2285	70.5864	59.7964	82.2508	85.3583	88.5455
PBANKA_0940600	-0.126127	26.0364	19.6879	17.8661	25.4515	26.7623	23.836
PBANKA_0805400	-0.125932	58.8976	60.5233	38.465	55.9456	64.791	67.6991
PBANKA_1010900	-0.125395	19.3351	10.8779	9.29211	15.3011	14.7919	16.0728
PBANKA_1350700	-0.125329	17.3178	17.1934	10.4114	13.6332	20.8252	19.0814
PBANKA_0819700	-0.125135	45.0622	54.3731	57.0775	53.5098	61.5502	80.3121
PBANKA_1359800	-0.124856	60.082	30.6017	30.8278	51.5017	47.8304	43.164
PBANKA_0937500	-0.124397	303.155	223.636	218.343	319.727	285.848	288.184
PBANKA_0702400	-0.124126	83.6157	76.3222	56.2585	85.5489	82.9593	89.4441
PBANKA_0601000	-0.1237	19.7718	13.5922	11.1942	17.1431	18.3047	17.2921
PBANKA_0312100	-0.123284	49.9443	58.5386	36.9744	58.3947	57.6984	58.1604
PBANKA_1103700	-0.123139	22.876	23.6036	19.697	29.7289	23.3738	26.8333
PBANKA_0208200	-0.122962	90.4444	65.6339	60.8247	77.7191	98.7609	83.99
PBANKA_1310500	-0.122775	133.249	132.313	155.604	193.9	167.567	160.755
PBANKA_0915000	-0.122639	19.7445	159.017	21.8417	90.5842	64.8362	80.1871
PBANKA_0705100	-0.122496	24.8749	32.6403	21.4473	28.7288	32.8589	34.1363
PBANKA_0616700	-0.12232	148.459	167.082	177.387	217.593	197.791	196.098
PBANKA_1463400	-0.12213	24.5012	27.1058	12.8144	20.6942	27.4067	28.0755
PBANKA_1122300	-0.121349	30.3832	29.4047	29.3005	37.441	35.3036	36.3144
PBANKA_1311500	-0.121148	22.7639	23.2677	16.8176	22.4581	27.0704	26.2561
PBANKA_1213900	-0.120816	16.4995	12.9555	10.1109	11.7743	19.1819	16.5132
PBANKA_0930600	-0.120443	21.1398	53.8625	17.3973	35.1784	38.1014	37.2155
PBANKA_1341200	-0.120347	23.4025	20.1921	19.3518	26.0563	26.7823	23.5734
PBANKA_0830100	-0.120165	9.33186	4.95535	6.37837	7.99717	9.29256	7.58847
PBANKA_0831700	-0.119988	23.7488	22.2835	18.2037	27.6492	25.9855	23.7268
PBANKA_1032600	-0.119908	38.7796	45.7169	30.006	39.5057	51.5103	47.5302
PBANKA_1337100	-0.119802	93.697	93.4097	81.2595	94.8356	121.541	111.752
PBANKA_0311100	-0.11964	39.2499	43.4529	38.4467	49.6793	51.3177	47.4648
PBANKA_1119600	-0.119124	9.31953	34.7988	8.2443	24.7453	16.4028	20.8338
PBANKA_1315400	-0.118961	43.5147	44.0015	37.203	48.1288	53.1017	50.6859
PBANKA_1430900	-0.118661	117.017	60.241	51.6395	88.317	91.408	87.6582
PBANKA_0619200	-0.118228	478.817	346.226	340.798	484.417	449.162	471.166
PBANKA_0934800	-0.118076	14.5334	5.86409	7.66148	11.1179	10.2762	11.7704
PBANKA_1241400	-0.117636	10.1693	6.76046	9.53045	12.7914	10.6393	8.78486
PBANKA_1314700	-0.117594	35.3079	20.5444	18.3492	28.1391	30.2346	29.3974
PBANKA_1026300	-0.117476	51.4797	31.7962	34.6879	45.3946	46.7628	49.9682
PBANKA_1313500	-0.116452	59.0172	59.3446	47.1784	55.1434	73.3032	73.2204
PBANKA_0828700	-0.116349	52.1428	54.1244	38.3091	47.194	65.7746	62.2939
PBANKA_1321800	-0.116045	21.4601	16.9433	13.6193	18.2687	23.0459	21.1432
PBANKA_1108700	-0.115998	339.838	197.349	178.144	290.437	282.038	273.405
PBANKA_1448900	-0.115584	78.7889	45.9526	43.3934	65.0502	68.012	66.8141
PBANKA_0927500	-0.11548	145.437	104.645	113.848	158.873	149.051	133.806
PBANKA_1021600	-0.11489	6.54287	4.18294	3.56267	4.72261	5.94439	6.37138
PBANKA_1461800	-0.114577	89.6988	115.086	79.7504	107.03	124.17	116.443
PBANKA_1121300	-0.114525	60.0838	32.5668	36.7207	52.9911	53.2429	48.5822
PBANKA_0708800	-0.114505	44.9373	49.3952	39.7035	48.274	61.3432	54.745
PBANKA_0510500	-0.114398	13.6262	6.35573	5.31353	9.31768	10.0608	10.0716
PBANKA_1420200	-0.11422	9.07471	6.19486	5.22886	6.3351	10.472	7.81451
PBANKA_0404100	-0.113544	78.3545	75.994	61.7303	82.8883	91.5686	88.4407
PBANKA_1138400	-0.113436	66.7075	45.9729	41.8369	61.3337	59.1036	64.8682
PBANKA_0713400	-0.113314	5.71565	6.00033	4.32391	6.04397	7.1138	6.29544
PBANKA_0507300	-0.113006	112.338	38.6857	23.5988	61.2616	65.5879	69.0536
PBANKA_0936600	-0.1127	27.2919	27.7682	19.1606	29.2804	28.3966	31.7701
PBANKA_1031500	-0.112187	18.2273	7.16442	6.99426	13.392	12.057	12.109
PBANKA_1113600	-0.111812	72.8282	42.1982	47.5778	68.0386	64.5964	63.2167
PBANKA_1401600	-0.111801	71.3746	73.6554	59.4365	75.2149	92.8519	82.1394
PBANKA_1120700	-0.111648	134.486	163.486	128.921	138.282	201.479	188.316
PBANKA_0815600	-0.11157	69.3408	107.558	67.7197	98.5377	100.783	100.376
PBANKA_0705500	-0.111552	49.7421	44.5556	50.1912	57.3349	61.5991	60.504
PBANKA_0620200	-0.111239	182.484	169.933	157.64	225.928	200.26	197.297
PBANKA_1364800	-0.111053	9.08199	8.21739	4.49372	8.52718	8.48259	8.77724
PBANKA_0805300	-0.11047	52.0154	50.9147	46.9448	61.1983	59.1406	63.4251
PBANKA_0916100	-0.110222	308.307	160.644	171.892	252.693	250.084	262.529
PBANKA_0811500	-0.109633	16.7668	9.59432	11.2449	14.7798	15.3468	15.3524
PBANKA_1131600	-0.109423	110.934	76.3277	68.658	91.9866	106.403	110.037
PBANKA_1107600	-0.109367	48.2705	81.915	42.0923	71.992	66.0221	71.1278
PBANKA_0620800	-0.109105	35.1106	36.4245	25.6769	41.7239	36.5394	39.2068
PBANKA_1422100	-0.109062	19.1497	11.9593	9.20133	12.7136	19.9676	15.3373
PBANKA_0416400	-0.108608	37.2998	35.9215	33.2401	41.5408	47.1521	42.3413
PBANKA_1440400	-0.108532	5.19723	8.59315	4.04917	6.23491	7.61821	7.8418
PBANKA_0803500	-0.108436	80.1796	79.9545	66.3509	83.267	102.915	91.6694
PBANKA_0519200	-0.108124	21.9904	169.851	26.4768	95.9305	79.6191	84.9095
PBANKA_1007200	-0.107609	76.358	39.0455	32.5883	58.0942	60.7203	54.9899
PBANKA_1121000	-0.107393	111.099	51.5523	53.1026	85.6393	81.2867	88.3008
PBANKA_1031600	-0.107375	31.4201	49.5674	28.4396	45.8684	41.8206	45.82
PBANKA_1032800	-0.107076	16.4236	9.47831	8.04576	13.1057	14.5233	12.6739
PBANKA_1204700	-0.106975	6.12529	2.4603	2.45595	4.10331	4.96927	3.90348
PBANKA_1005300	-0.106907	32.9712	24.2712	19.7247	29.3424	32.7038	30.4941
PBANKA_1325300	-0.106845	46.6936	34.9464	28.1282	38.2807	49.0235	45.0552
PBANKA_0915700	-0.10672	20.4283	24.9144	17.7582	22.5461	28.1772	26.815
PBANKA_1101600	-0.106089	119.208	79.1475	66.4008	101.784	110.975	104.259
PBANKA_1143000	-0.106075	55.6484	53.462	42.8993	53.0156	68.4536	64.6451
PBANKA_0922600	-0.105921	11.7916	24.1248	10.7118	20.7452	17.2381	18.6057
PBANKA_0804900	-0.105914	28.0621	26.4887	16.6976	26.127	31.3174	28.2112
PBANKA_0942300	-0.105684	67.0983	48.5491	41.3763	60.8121	66.0981	62.3876
PBANKA_0712000	-0.105554	68.4421	58.4885	63.8469	81.3958	76.198	78.5101
PBANKA_1434000	-0.104861	11.454	13.9417	10.8717	15.2038	15.0543	14.4481
PBANKA_1336700	-0.104309	26.9174	24.6364	17.5055	26.9791	28.4663	28.012
PBANKA_0909800	-0.10423	6.64865	6.21951	4.99729	5.78724	8.80151	7.3278
PBANKA_1301800	-0.103817	50.6712	21.675	17.1745	33.3568	36.194	34.3738
PBANKA_1019100	-0.103331	15.296	10.2724	9.58718	14.0846	14.2111	14.1678
PBANKA_1428400	-0.102158	18.0254	16.0306	13.0833	16.3099	22.134	19.2185
PBANKA_0939800	-0.101942	11.8996	9.25606	7.92764	11.3108	12.5693	11.4355
PBANKA_1353700	-0.10008	9.05065	18.1894	9.103	13.9721	15.1257	15.6923
PBANKA_1131500	-0.0988804	87.2065	71.4606	76.6028	104.905	93.7279	92.5094
PBANKA_1215200	-0.0987632	13.9008	7.7782	10.6419	9.54958	14.4117	16.0875
PBANKA_1137300	-0.0987189	63.0757	43.6129	36.0233	55.3744	57.626	58.9281
PBANKA_1140500	-0.0984564	23.5696	17.7349	12.8937	21.2746	22.4738	21.3566
PBANKA_0612000	-0.0984313	5.21031	3.85166	1.87182	3.18038	5.19058	4.66281
PBANKA_0915900	-0.0981257	4.38664	2.48706	1.81594	3.53428	3.3793	3.3495
PBANKA_0924700	-0.0981057	58.6902	35.3818	30.142	48.183	52.1479	48.4401
PBANKA_0923400	-0.0974608	133.589	143.303	109.86	132.513	179.513	166.251
PBANKA_1452500	-0.0972895	107.622	99.7811	62.3159	94.7267	117.085	114.022
PBANKA_1406300	-0.0957231	16.2332	30.8861	16.2871	25.2403	27.9228	25.2726
PBANKA_1004600	-0.0957054	17.6644	15.3573	11.7854	17.9321	19.5382	17.1162
PBANKA_0606300	-0.0956184	101.579	80.1832	75.5203	106.826	101.599	107.319
PBANKA_1024900	-0.0954489	132.972	82.914	71.9552	102.263	123.741	121.359
PBANKA_1411700	-0.0954426	15.0089	21.9093	20.9021	24.5041	23.3092	25.5718
PBANKA_0611700	-0.0950997	31.214	24.7466	21.5956	33.1084	30.2414	31.1917
PBANKA_1028600	-0.0947162	30.9298	19.8286	15.7788	24.4285	27.3365	28.1601
PBANKA_0816200	-0.0945462	148.029	112.058	124.584	169.255	149.366	157.849
PBANKA_0822200	-0.0944617	20.8301	16.5361	13.7011	19.5565	21.366	21.3591
PBANKA_0928600	-0.094241	6.42443	8.31859	5.62012	7.14588	10.0826	8.03525
PBANKA_0817000	-0.0937529	90.7402	45.4615	43.8688	71.4392	68.2725	75.4992
PBANKA_1035900	-0.0936609	98.6804	65.9365	66.9001	93.1881	96.815	93.3683
PBANKA_1143500	-0.0933947	19.712	24.7509	17.0926	22.9551	25.9205	27.3251
PBANKA_0713300	-0.0929555	22.1081	33.5422	23.8461	26.7875	42.0402	31.2057
PBANKA_1350900	-0.0924327	5.24344	8.78257	3.71666	5.62198	8.65402	7.49015
PBANKA_1433000	-0.0921294	108.379	67.6208	53.9645	93.0388	94.6119	87.9451
PBANKA_0714500	-0.0916655	16.2206	5.60362	6.14169	10.4778	11.8879	10.6327
PBANKA_1430200	-0.0907081	49.1066	28.4154	25.4073	36.549	47.2026	40.6246
PBANKA_0514300	-0.0906524	378.328	182.242	160.333	301.214	262.271	290.566
PBANKA_0832600	-0.0905705	34.8043	31.9075	24.721	31.242	45.7395	35.7595
PBANKA_0711900	-0.0902618	570.818	1059.52	717.085	980.822	1119.99	859.645
PBANKA_1221900	-0.0901544	36.0886	35.8581	27.5282	41.1463	39.1376	42.0498
PBANKA_1330000	-0.09	30.8574	23.338	27.6798	37.735	35.8949	28.4452
PBANKA_1211800	-0.0897386	8.90833	4.05255	3.43061	6.16379	6.64042	6.59329
PBANKA_1458200	-0.089588	45.3525	23.2482	20.7729	31.7636	35.3218	39.9659
PBANKA_1022700	-0.089444	36.9966	14.3642	10.7157	24.5206	25.5625	21.9364
PBANKA_0707800	-0.0893395	22.2563	40.3075	22.4768	32.7644	34.0605	38.9931
PBANKA_1431800	-0.0891199	15.6961	10.5233	8.51701	11.3524	17.4055	13.4954
PBANKA_1237600	-0.0888177	322.197	141.684	142.942	255.469	229.035	237.866
PBANKA_0411700	-0.0885313	40.7462	51.2217	43.7175	55.3354	62.7804	52.8686
PBANKA_0831100	-0.0882545	53.632	41.2851	32.7782	50.6375	52.3373	52.564
PBANKA_1452700	-0.088128	19.6714	18.5243	9.92985	21.0297	18.1992	18.5238
PBANKA_0817800	-0.0880338	63.2113	60.3938	46.0314	60.6953	81.2123	67.4676
PBANKA_1115100	-0.0877904	25.5519	16.4414	13.0641	21.293	22.7391	22.3546
PBANKA_1005000	-0.0873799	39.4779	20.9163	25.8875	33.7146	39.8847	32.3031
PBANKA_0904100	-0.0873703	37.2426	78.2219	36.6355	56.636	61.3021	70.7789
PBANKA_1419400	-0.0873658	5.64165	3.16621	3.15925	5.36267	4.29991	4.79856
PBANKA_0409300	-0.0873219	67.7698	48.1416	41.4614	62.6902	66.8795	62.4298
PBANKA_1322100	-0.0871929	25.8135	18.2702	12.9409	18.6631	25.526	24.8469
PBANKA_1132900	-0.0870342	32.1333	37.1399	27.0489	38.9057	40.2498	40.3145
PBANKA_0920700	-0.0868599	36.4738	28.408	25.0028	34.5727	37.3274	38.644
PBANKA_1417900	-0.0864652	129.299	88.879	80.7389	120.438	119.992	124.842
PBANKA_0108900	-0.0863958	16.9539	19.9865	13.9989	13.2488	27.7468	22.7923
PBANKA_0602000	-0.0863753	107.269	72.1293	59.8619	99.8932	97.6906	92.2597
PBANKA_1239800	-0.0860565	43.5678	57.0056	29.3038	44.8981	52.7236	61.4593
PBANKA_1223900	-0.0860424	4.3121	6.40804	3.91157	6.61318	7.32979	4.22954
PBANKA_1406400	-0.0858188	44.5788	31.8492	26.0138	47.5215	37.9797	38.5391
PBANKA_1129800	-0.0856121	540.816	291.545	346.007	517.772	459.386	465.872
PBANKA_0622900	-0.0853699	12.4234	87.4611	12.4122	50.3538	37.2459	47.7824
PBANKA_1115700	-0.085073	88.1974	59.6289	49.3703	82.4839	81.6461	75.0453
PBANKA_1416100	-0.0847077	13.5	11.4912	7.58206	10.9689	15.6519	13.1312
PBANKA_0712400	-0.084683	31.0705	46.2617	29.7827	42.0927	43.6057	48.0362
PBANKA_0942800	-0.0843526	6.31546	11.346	5.23964	7.36231	10.0701	10.9846
PBANKA_0801400	-0.0841384	48.7296	65.0646	48.7871	55.2428	79.1828	70.6336
PBANKA_0210900	-0.0840691	6.22696	8.19389	4.50646	6.91081	8.32169	8.18
PBANKA_1244500	-0.084018	25.0983	34.7999	22.0763	30.7602	38.453	32.9829
PBANKA_1360300	-0.0831917	288.696	228.527	182.465	244.373	322.79	293.408
PBANKA_1225800	-0.0823728	105.781	99.3413	95.2725	121.067	131.116	124.87
PBANKA_0300700	-0.0822524	60.024	35.4198	32.3247	52.1661	49.9483	52.8632
PBANKA_1341400	-0.0820998	38.8796	24.476	27.2434	39.2765	36.2411	36.2899
PBANKA_0800900	-0.0817045	15.6832	11.8974	8.96776	12.4037	17.8478	14.5103
PBANKA_1449100	-0.0814114	13.8137	8.9002	9.94387	14.351	13.5329	12.4415
PBANKA_1443700	-0.0806424	55.6167	44.2168	34.285	60.6397	51.6959	51.3137
PBANKA_0815200	-0.0802998	43.9096	50.7661	37.174	50.0519	60.5204	54.2041
PBANKA_1405300	-0.0796825	17.253	22.0571	15.5711	22.1328	23.1924	23.3092
PBANKA_1325000	-0.0788293	629.689	596.782	528.435	711.463	794.628	691.394
PBANKA_0938900	-0.078618	86.4146	80.5547	57.2644	94.2199	91.5916	89.8428
PBANKA_0918300	-0.0783841	87.0541	77.4057	46.6246	79.6655	89.4287	87.6754
PBANKA_1351700	-0.0783267	42.1056	29.7947	25.9662	43.3745	37.6551	38.7663
PBANKA_1428000	-0.0782551	45.5025	35.1751	29.1543	44.4199	45.862	44.8462
PBANKA_0926700	-0.0781155	266.919	849.995	229.981	511.938	559.202	583.694
PBANKA_1324000	-0.07639	56.7253	68.9738	61.5739	69.428	102.514	67.3506
PBANKA_1333300	-0.0762342	15.5741	8.32618	6.9643	12.5291	12.443	12.1705
PBANKA_1238600	-0.0762302	36.3503	33.1827	23.0898	33.8505	39.7248	40.611
PBANKA_0603100	-0.0758857	2.117	1.74268	1.3581	2.19985	2.13082	2.09236
PBANKA_1016000	-0.0748534	96.6153	110.685	118.395	146.655	137.697	133.881
PBANKA_1437500	-0.0746225	41.2569	24.537	21.6276	33.1953	34.7519	38.6504
PBANKA_1125200	-0.0743147	33.763	18.3333	14.5821	27.556	26.7532	25.8206
PBANKA_0940400	-0.074185	5.7123	4.09365	3.64121	5.08491	5.78975	5.74336
PBANKA_0708100	-0.0739958	124.383	109.29	105.19	142.63	141.144	142.016
PBANKA_1426500	-0.0738604	53.2771	36.7777	29.0075	49.7664	46.94	48.4869
[truncated: 2,655 more rows]

## Sheet: Upregulated genes
S5B Table List of differentially expressed genes in pbap2r-2(-) <Significantly upregulated genes>
ID	annotation	Log2(FoldChange)	p-value adj	sex-enrichment	upregulated in pbap2fg2(-)
PBANKA_1223500	DNA helicase PSH3, putative	2.55448	3.72239e-27	other	●
PBANKA_1340500	conserved Plasmodium protein, unknown function	2.40841	6.36966e-18	other	●
PBANKA_0107400	ornithine aminotransferase, putative	2.25411	2.12925e-17	other	●
PBANKA_1102800	4-diphosphocytidyl-2-C-methyl-D-erythritol kinase, putative	2.17655	4.78771e-11	other	●
PBANKA_0708500	phosphorylated CTD interacting factor 1 WW domain-containing protein, putative	2.07794	2.61978e-14	other	●
PBANKA_0715100	ubiquitin, putative	1.98448	7.10306e-13	other	●
PBANKA_1344700	apicoplast calcium binding protein 1, putative	1.98036	4.19057e-16	other	●
PBANKA_0826000	ribosomal RNA-processing protein 8, putative	1.97671	1.1699e-12	other	●
PBANKA_0832700	adenylate kinase-like protein 2, putative	1.96982	7.57218e-12	male	●
PBANKA_1416800	conserved Plasmodium protein, unknown function	1.92302	1.26244e-21	other	●
PBANKA_0915200	conserved Plasmodium protein, unknown function	1.89796	4.75982e-06	other
PBANKA_0718300	DNA helicase MCM9, putative	1.89621	2.7573e-16	other	●
PBANKA_1017100	DNA mismatch repair protein MSH2, putative	1.8766	3.1921e-09	other	●
PBANKA_0109000	conserved Plasmodium protein, unknown function	1.79066	3.58624e-07	other	●
PBANKA_1138700	conserved Plasmodium protein, unknown function	1.72719	2.67599e-15	other	●
PBANKA_1463800	conserved protein, unknown function	1.70083	5.00142e-06	other
PBANKA_0304800	serine repeat antigen 4	1.69656	1.22758e-06	other	●
PBANKA_0611400	pantothenate kinase 2, putative	1.60211	3.11907e-07	other	●
PBANKA_1027300	conserved Plasmodium protein, unknown function	1.50321	1.29781e-05	other
PBANKA_0616200	conserved Plasmodium protein, unknown function	1.50084	5.1426e-09	male	●
PBANKA_1217100	protein kinase, putative	1.45767	3.13299e-06	male	●
PBANKA_0505000	dihydrolipoamide acyltransferase, putative	1.41018	0.000196152	other	●
PBANKA_1431700	serine--tRNA ligase, putative	1.38621	3.6274e-07	other
PBANKA_1307300	WD repeat-containing protein, putative	1.37701	0.000451693	other
PBANKA_1444700	TBC domain-containing protein, putative	1.37628	1.70174e-08	other
PBANKA_0708600	quinone oxidoreductase, putative	1.36093	6.73165e-07	other	●
PBANKA_0802000	conserved Plasmodium protein, unknown function	1.34185	0.00548158	other
PBANKA_1310700	glutaminyl-peptide cyclotransferase, putative	1.34175	1.36021e-06	other	●
PBANKA_1454100	ATP-dependent zinc metalloprotease FTSH 1, putative	1.33965	5.71444e-05	other	●
PBANKA_1345200	conserved Plasmodium protein, unknown function	1.31377	3.67554e-06	other	●
PBANKA_0312900	conserved Plasmodium protein, unknown function	1.31077	5.6649e-06	other
PBANKA_0604000	conserved Plasmodium protein, unknown function	1.30465	4.22147e-05	other
PBANKA_0112100	AP2 domain transcription factor, putative	1.29725	1.1146e-06	other
PBANKA_0316600	reticulocyte binding protein, putative	1.27857	0.0265154	other
PBANKA_1316700	conserved Plasmodium protein, unknown function	1.26736	0.00356194	other
PBANKA_0923900	U6 snRNA-associated Sm-like protein LSm1, putative	1.2656	0.000284049	other
PBANKA_0942200	DNA-directed RNA polymerase III subunit RPC8, putative	1.25965	1.08357e-07	other	●
PBANKA_1444100	T-complex protein 1 subunit gamma, putative	1.25945	6.74117e-08	other	●
PBANKA_0817400	conserved Plasmodium protein, unknown function	1.25791	1.98763e-07	other
PBANKA_1019900	conserved Plasmodium protein, unknown function	1.25723	0.000305828	male
PBANKA_1001800	AP2 domain transcription factor AP2-SP2	1.25217	6.0355e-05	other	●
PBANKA_1105000	conserved protein, unknown function	1.20892	4.71964e-05	other
PBANKA_0503500	zinc finger protein, putative	1.20384	0.0029466	female
PBANKA_1114500	conserved Plasmodium protein, unknown function	1.20149	1.76525e-06	other
PBANKA_1135600	exosome complex exonuclease RRP44, putative	1.18497	2.54977e-07	other	●
PBANKA_1129900	conserved Plasmodium protein, unknown function	1.17858	0.000169354	other
PBANKA_0938700	D-tyrosyl-tRNA(Tyr) deacylase, putative	1.17799	3.96165e-05	other	●
PBANKA_1422600	selenoprotein, putative	1.17661	0.00489089	other
PBANKA_0815100	conserved Plasmodium protein, unknown function	1.1751	0.000124606	female
PBANKA_0208400	major facilitator superfamily-related transporter, putative	1.16864	0.000495852	other
PBANKA_0921900	WD repeat-containing protein, putative	1.16132	0.00440475	other
PBANKA_0934600	conserved Plasmodium protein, unknown function	1.16018	0.000109532	male	●
PBANKA_0504700	ribosomal silencing factor RsfS, putative	1.15737	0.0010641	other
PBANKA_1445700	conserved Plasmodium protein, unknown function	1.15229	2.16626e-05	female	●
PBANKA_0815900	BSD-domain protein, putative	1.1456	0.000637874	other
PBANKA_1106200	histone deacetylase, putative	1.13084	2.90068e-05	other	●
PBANKA_1342600	conserved Plasmodium protein, unknown function	1.12972	0.00570961	other
PBANKA_1122200	EGF-like membrane protein, putative	1.1172	0.00411947	other	●
PBANKA_1311700	multidrug resistance protein 2, putative	1.11594	2.20659e-05	other	●
PBANKA_0802200	serine/threonine protein kinase, putative	1.11123	0.000258266	other
PBANKA_0603650	conserved Plasmodium protein, unknown function	1.1099	0.00230156	other	●
PBANKA_1443400	conserved Plasmodium protein, unknown function	1.10896	0.000766496	other
PBANKA_1142600	conserved Plasmodium protein, unknown function	1.10808	0.000715481	other
PBANKA_0614000	conserved protein, unknown function	1.09492	0.000195151	other
PBANKA_0830200	high molecular weight rhoptry protein 2	1.08909	0.00167423	other
PBANKA_1005900	zinc finger Ran-binding domain-containing protein 2, putative	1.08816	0.00404623	other
PBANKA_1127400	conserved Plasmodium protein, unknown function	1.08573	0.000525889	other
PBANKA_0111100	6-cysteine protein	1.08516	0.00612654	other	●
PBANKA_0309400	conserved Plasmodium protein, unknown function	1.08113	0.000208338	other
PBANKA_1328600	mediator of RNA polymerase II transcription subunit 4, putative	1.07986	0.00615886	other
PBANKA_0106300	conserved Plasmodium protein, unknown function	1.07438	0.00286324	female
PBANKA_0709800	conserved Plasmodium protein, unknown function	1.07243	0.000265711	other
PBANKA_0415100	conserved Plasmodium protein, unknown function	1.07197	0.000218998	other
PBANKA_1361700	conserved Plasmodium protein, unknown function	1.07071	0.000666506	other
PBANKA_0506200	RNA-binding protein, putative	1.06957	0.000252685	other
PBANKA_1243400	nucleolar preribosomal GTPase, putative	1.06133	0.00185297	other
PBANKA_1238500	conserved Plasmodium protein, unknown function	1.05443	8.26171e-07	other
PBANKA_0416000	high molecular weight rhoptry protein 3, putative	1.05209	0.0271064	other
PBANKA_0704300	SPRY domain, putative	1.05093	5.99821e-06	other
PBANKA_0835500	UBX domain-containing protein, putative	1.04663	3.626e-05	female
PBANKA_0617400	conserved Plasmodium protein, unknown function	1.04625	0.00104158	other
PBANKA_0206600	asparagine and aspartate rich protein 2, putative	1.04408	0.00132615	other
PBANKA_1351400	conserved Plasmodium protein, unknown function	1.04374	3.82078e-06	other
PBANKA_1425000	RNA-binding protein, putative	1.04287	3.55167e-06	other
PBANKA_1219800	Cg2 protein, putative	1.03866	0.000683972	other
PBANKA_1216400	mRNA-capping enzyme subunit beta, putative	1.03823	0.000281493	other
PBANKA_0506400	conserved Plasmodium protein, unknown function	1.02616	0.000282297	other
PBANKA_0501900	conserved Plasmodium protein, unknown function	1.02543	0.00145592	other
PBANKA_1445200	WD repeat-containing protein, putative	1.02432	8.56256e-05	other
PBANKA_1438200	DNA gyrase subunit A, putative	1.02397	0.000112323	other
PBANKA_0801100	conserved Plasmodium protein, unknown function	1.01727	0.00387489	other
PBANKA_0519400	conserved Plasmodium protein, unknown function	1.00678	0.0445173	other
PBANKA_0940000	conserved Plasmodium protein, unknown function	1.00611	0.000808135	female
PBANKA_1111000	RNA pseudouridylate synthase, putative	1.00365	0.0158339	other
PBANKA_1145600	conserved Plasmodium protein, unknown function	1.00074	0.00220825	other

## Sheet: Downregulated genes
S5C Table List of differentially expressed genes in pbap2r-2(-) <Significantly downregulated genes>
ID	annotation	Log2(FoldChange)	p-value adj	sex-enrichment	downregulated in pbap2fg2(-)
PBANKA_1203800	DnaJ protein, putative	-3.29123	0.0196124	other	●
PBANKA_0938200	conserved Plasmodium protein, unknown function	-3.22237	6.13758e-26	female	●
PBANKA_1417400	conserved Plasmodium protein, unknown function	-3.21934	1.19929e-40	female	●
PBANKA_1024400	calmodulin, putative	-2.96899	3.89557e-21	female	●
PBANKA_1240700	NIMA related kinase 2	-2.91801	4.36319e-26	female	●
PBANKA_0902700	conserved Plasmodium protein, unknown function	-2.77083	1.14641e-15	other	●
PBANKA_0403200	circumsporozoite (CS) protein	-2.65377	0.0421555	other
PBANKA_1441000	haloacid dehalogenase-like hydrolase, putative	-2.63256	1.45488e-13	female	●
PBANKA_1236200	conserved Plasmodium protein, unknown function	-2.58191	3.70254e-14	female	●
PBANKA_1445000	subpellicular microtubule protein 2, putative	-2.46681	6.51812e-17	female	●
PBANKA_1128100	phospholipase	-2.40421	6.424e-21	female	●
PBANKA_1142000	conserved protein, unknown function	-2.38729	9.81508e-15	female	●
PBANKA_0201700	conserved Plasmodium protein, unknown function	-2.31769	9.76675e-10	female	●
PBANKA_0213700	conserved Plasmodium protein, unknown function	-2.30288	9.95215e-15	other	●
PBANKA_1416000	conserved protein, unknown function	-2.27528	1.49294e-13	other	●
PBANKA_1460900	tRNA-splicing endonuclease, putative	-2.17072	8.55765e-11	other	●
PBANKA_1329400	conserved protein, unknown function	-2.16634	1.15167e-14	female	●
PBANKA_0714300	small heat shock protein HSP20	-2.11152	1.15071e-10	female	●
PBANKA_1104100	MOLO1 domain-containing protein, putative	-2.09029	3.58755e-10	female	●
PBANKA_1205200	transmembrane protein 147, putative	-2.06834	2.15694e-12	female	●
PBANKA_0921200	conserved Plasmodium protein, unknown function	-2.02675	3.92326e-05	other
PBANKA_0305900	conserved Plasmodium protein, unknown function	-1.99763	1.49441e-10	other	●
PBANKA_0101100	liver merozoite formation protein	-1.97096	1.32251e-10	female	●
PBANKA_1436400	conserved Plasmodium protein, unknown function	-1.95171	2.89451e-10	female
PBANKA_1009900	conserved Plasmodium protein, unknown function	-1.9193	2.0359e-10	female	●
PBANKA_1111900	CDK-activating kinase assembly factor MAT1, putative	-1.83384	4.32863e-12	other	●
PBANKA_0214800	heat shock protein, putative	-1.81917	1.11402e-11	other	●
PBANKA_1120200	pyridoxine biosynthesis protein PDX1, putative	-1.7713	6.38458e-07	other	●
PBANKA_0407000	conserved protein, unknown function	-1.74597	1.16283e-07	other	●
PBANKA_1026000	conserved protein, unknown function	-1.74437	2.21881e-07	female	●
PBANKA_1311300	inner membrane complex protein, putative	-1.74429	1.11072e-09	female	●
PBANKA_0609600	HSP20-like chaperone, putative	-1.74143	5.88686e-06	female
PBANKA_1429500	DNA-directed RNA polymerases I, II, and III subunit RPABC3, putative	-1.73719	1.71439e-06	other	●
PBANKA_1324100	ubiquitin carboxyl-terminal hydrolase isozyme L3, putative	-1.7358	1.96512e-10	other	●
PBANKA_1220900	conserved protein, unknown function	-1.72572	1.50056e-09	male
PBANKA_1409800	ATP synthase subunit gamma, mitochondrial, putative	-1.69669	6.4042e-06	other
PBANKA_0522400	steroid dehydrogenase, putative	-1.66773	1.2933e-07	female	●
PBANKA_1243100	F-actin-capping protein subunit alpha	-1.66563	9.69109e-09	female
PBANKA_1129000	secreted ookinete protein, putative	-1.65615	7.49385e-07	female
PBANKA_1432600	conserved protein, unknown function	-1.64702	7.13687e-06	other	●
PBANKA_1245200	CPW-WPC family protein	-1.64484	1.72694e-07	female
PBANKA_1015400	CPW-WPC family protein	-1.64411	2.36764e-07	female
PBANKA_0103000	mitochondrial ribosomal protein L41, putative	-1.63394	1.51273e-07	other
PBANKA_1234000	V-type proton ATPase 16 kDa proteolipid subunit, putative	-1.62697	1.42606e-05	other
PBANKA_0927300	palmitoyltransferase DHHC3	-1.62444	1.44571e-06	female
PBANKA_1317800	tRNA intron endonuclease, putative	-1.62219	4.22404e-07	other	●
PBANKA_1225600	alpha/beta hydrolase, putative	-1.61902	8.10673e-08	female
PBANKA_0315500	saccharopine dehydrogenase, putative	-1.6126	2.66013e-07	other	●
PBANKA_1205300	roadblock/LC7 domain-containing protein, putative	-1.60909	7.73274e-07	male
PBANKA_0714100	trafficking protein particle complex subunit 2-like protein, putative	-1.60057	7.95123e-05	female
PBANKA_0311400	serine/threonine protein kinase, putative	-1.59673	5.87019e-11	female	●
PBANKA_1356100	conserved Plasmodium protein, unknown function	-1.59532	9.2206e-17	other	●
PBANKA_0406900	conserved protein, unknown function	-1.58646	0.000595084	female	●
PBANKA_1315000	E3 SUMO-protein ligase NSE2, putative	-1.57373	1.6451e-05	other
PBANKA_1204500	conserved Plasmodium protein, unknown function	-1.53538	3.26252e-06	female
PBANKA_1430300	conserved Plasmodium protein, unknown function	-1.52744	1.44571e-06	female
PBANKA_1318600	conserved protein, unknown function	-1.52717	4.70848e-05	female
PBANKA_1403700	AP2 domain transcription factor, putative	-1.51527	8.52289e-07	female	●
PBANKA_1356500	conserved protein, unknown function	-1.51389	2.64914e-06	other	●
PBANKA_1449800	inorganic pyrophosphatase, putative	-1.51039	2.63779e-07	other
PBANKA_1034000	conserved Plasmodium protein, unknown function	-1.50339	1.70506e-08	other
PBANKA_1130100	RNA polymerase II transcription factor B subunit 4, putative	-1.47872	6.74117e-08	other	●
PBANKA_0515000	ookinete surface protein P25	-1.47564	2.23071e-05	female
PBANKA_0620300	conserved protein, unknown function	-1.47407	7.59995e-08	female
PBANKA_1033600	tRNA-dihydrouridine synthase, putative	-1.46823	2.9436e-10	female	●
PBANKA_1318900	methyltransferase, putative	-1.46747	3.19568e-06	male
PBANKA_0601300	peptidyl-prolyl cis-trans isomerase, putative	-1.46404	2.6694e-09	other
PBANKA_1410950	apical ring associated protein 1	-1.45191	0.00494781	female
PBANKA_0209300	actin-related protein	-1.44675	9.75963e-07	female
PBANKA_1325100	MORN repeat protein, putative	-1.42505	7.94582e-09	female
PBANKA_1360200	conserved Plasmodium protein, unknown function	-1.42446	5.72494e-05	female
PBANKA_1014500	plasmepsin IX, putative	-1.4181	2.49386e-05	female	●
PBANKA_0312000	conserved Plasmodium protein, unknown function	-1.41663	2.93877e-06	female	●
PBANKA_0709000	protein transport protein SEC61 subunit beta, putative	-1.41663	6.97672e-05	other
PBANKA_1313200	AP2 domain transcription factor AP2-O5, putative	-1.41477	3.60062e-08	female	●
PBANKA_0816800	glycolipid transfer protein, putative	-1.41213	6.94091e-07	female	●
PBANKA_0716200	calmodulin-like protein, putative	-1.40342	1.79813e-05	female	●
PBANKA_1036700	COBW domain-containing protein 1, putative	-1.39361	4.15117e-06	other	●
PBANKA_0904300	apicoplast import protein Tic20, putative	-1.39111	4.38305e-05	female
PBANKA_1009000	GTPase Era, putative	-1.38645	4.84086e-07	other	●
PBANKA_1006200	sporozoite invasion-associated protein 1	-1.37713	3.12979e-06	male
PBANKA_0110500	leucine-rich repeat protein	-1.37477	1.02551e-06	female	●
PBANKA_1133200	cdc2-related kinase 2	-1.36987	3.5013e-05	other
PBANKA_1311400	conserved protein, unknown function	-1.35847	8.90175e-05	female
PBANKA_0714000	meiotic recombination protein DMC1	-1.34918	3.65595e-05	female
PBANKA_0405700	ATP-dependent Clp protease proteolytic subunit, putative	-1.34737	1.14302e-05	female	●
PBANKA_1346900	conserved protein, unknown function	-1.34248	1.57305e-06	female	●
PBANKA_1136200	ATP synthase-associated protein, putative	-1.33954	0.000772329	other
PBANKA_0923300	conserved protein, unknown function	-1.32023	0.000157543	female
PBANKA_1329100	plasmepsin VIII	-1.31853	2.85063e-05	female
PBANKA_0720900	MOLO1 domain-containing protein, putative	-1.31365	2.9426e-05	female
PBANKA_1427300	ABC1 family, putative	-1.30455	6.55273e-07	other	●
PBANKA_0820100	PPPDE peptidase, putative	-1.30342	1.45623e-05	female	●
PBANKA_0514000	transcription elongation factor SPT4, putative	-1.303	0.000724978	other
PBANKA_1242100	methionine aminopeptidase 1a, putative	-1.30099	0.000637533	female
PBANKA_1338900	glideosome associated protein with multiple membrane spans 1, putative	-1.29601	5.65632e-05	female
PBANKA_0824000	OTU domain-containing protein, putative	-1.2952	0.00199331	female	●
PBANKA_1104200	2-oxoisovalerate dehydrogenase subunit beta, mitochondrial, putative	-1.28597	3.78256e-08	other	●
PBANKA_1364900	U3 small nucleolar RNA-associated protein 15, putative	-1.28512	1.14302e-05	other	●
PBANKA_1023200	splicing factor 3B subunit 4, putative	-1.27654	0.00147109	other
PBANKA_0814500	protease, putative	-1.2765	2.49386e-05	female	●
PBANKA_1326400	glyceraldehyde-3-phosphate dehydrogenase	-1.27339	0.000772329	other
PBANKA_0512900	conserved protein, unknown function	-1.27151	0.000313442	other
PBANKA_0940300	DEAD/DEAH box helicase, putative	-1.2709	3.16749e-08	female	●
PBANKA_1013700	mitochondrial ribosomal protein L17-2 precursor, putative	-1.27083	0.000147162	other
PBANKA_1355700	myosin A	-1.2592	7.17924e-06	female
PBANKA_0103200	conserved protein, unknown function	-1.25617	9.48019e-08	female	●
PBANKA_0828800	cytochrome c oxidase subunit 6B, putative	-1.25574	2.74146e-05	female
PBANKA_1106000	conserved Plasmodium protein, unknown function	-1.25406	0.000172633	female
PBANKA_1031700	ankyrin-repeat protein, putative	-1.24627	0.000716603	male
PBANKA_1429100	conserved Plasmodium protein, unknown function	-1.23761	1.94135e-05	male
PBANKA_1300900	cytochrome c oxidase assembly protein COX11, putative	-1.22905	0.00123653	female
PBANKA_0307200	monocarboxylate transporter, putative	-1.22386	9.55201e-07	other
PBANKA_1015700	protein archease, putative	-1.22305	0.000495852	other
PBANKA_1456300	mitochondrial import inner membrane translocase subunit TIM13, putative	-1.22108	1.4176e-05	other
PBANKA_1352100	SprT-like domain-containing protein, putative	-1.22001	0.000316184	male
PBANKA_1224500	Dpy-19-like C-mannosyltransferase, putative	-1.21926	2.32835e-06	female
PBANKA_1319100	hemolysin III, putative	-1.21646	2.95133e-05	other
PBANKA_0903000	ribosome assembly protein 4, putative	-1.21545	4.00493e-07	other	●
PBANKA_1308600	fructose-bisphosphate aldolase 2	-1.21461	1.61792e-05	male
PBANKA_0937000	mitochondrial ribosomal protein L11 precursor, putative	-1.20671	0.00104043	other
PBANKA_1112800	conserved protein, unknown function	-1.20196	0.000223566	female
PBANKA_0210300	seipin domain-containing protein, putative	-1.20164	5.63916e-06	other	●
PBANKA_0932200	peptidyl-prolyl cis-trans isomerase, putative	-1.20142	0.000101387	other
PBANKA_1038400	selenoprotein, putative	-1.20055	0.000107189	other
PBANKA_1446200	mitosis protein dim1, putative	-1.19886	0.000580994	female
PBANKA_1355900	phosphoenolpyruvate carboxykinase, putative	-1.19538	4.33692e-06	female
PBANKA_1114200	ribose-5-phosphate isomerase, putative	-1.19535	0.000337557	female
PBANKA_1137700	cytochrome c oxidase subunit 2, putative	-1.19508	1.37915e-05	female
PBANKA_0908600	conserved Plasmodium protein, unknown function	-1.18593	0.00473156	other
PBANKA_1240600	inner membrane complex protein 1g, putative	-1.18395	0.000881653	female
PBANKA_1245150	dolichol-phosphate mannosyltransferase subunit 3, putative	-1.18155	5.49535e-05	female
PBANKA_0606200	blood stage antigen 41-3 precursor, putative	-1.18093	3.26564e-05	female
PBANKA_1347800	20 kDa chaperonin, putative	-1.17462	0.000231193	other
PBANKA_1121500	cytochrome b-c1 complex subunit 9, putative	-1.16907	1.37501e-05	other
PBANKA_0405100	ER membrane protein complex subunit 5, putative	-1.16893	0.000100796	other
PBANKA_1119200	secreted ookinete protein 25	-1.1686	6.61163e-05	female
PBANKA_0518500	ADP-ribosylation factor, putative	-1.16391	0.000772329	female
PBANKA_1240400	RNA methyltransferase, putative	-1.16323	2.99519e-05	other	●
PBANKA_1325400	conserved Plasmodium protein, unknown function	-1.1622	0.000882451	female
PBANKA_0518000	ribosomal protein L27, putative	-1.1617	2.6195e-06	other	●
PBANKA_1340600	conserved Plasmodium protein, unknown function	-1.16003	1.40556e-06	female	●
PBANKA_0507100	CDGSH iron-sulfur domain-containing protein, putative	-1.15962	0.000198772	other
PBANKA_0941000	conserved Plasmodium protein, unknown function	-1.15094	0.0383131	other
PBANKA_1006300	perforin-like protein 1	-1.14856	0.00843707	other
PBANKA_1206600	26S protease regulatory subunit 4, putative	-1.14725	0.000465645	other
PBANKA_1364400	inner membrane complex protein 1f, putative	-1.1467	1.73895e-06	female
PBANKA_0518200	flavoprotein subunit of succinate dehydrogenase, putative	-1.14584	3.43115e-07	other
PBANKA_0821400	ADP-ribosylation factor, putative	-1.14292	0.00102623	female
PBANKA_1242400	conserved Plasmodium protein, unknown function	-1.14166	8.131e-07	female	●
PBANKA_1203450	conserved Plasmodium protein, unknown function	-1.14103	0.0032253	other
PBANKA_0407300	conserved Plasmodium protein, unknown function	-1.14065	0.000476382	female
PBANKA_1110600	conserved Plasmodium protein, unknown function	-1.13952	0.00127242	female
PBANKA_1349800	thrombospondin-related anonymous protein	-1.13926	0.0239805	other
PBANKA_0104100	serine/threonine protein kinase, putative	-1.1371	0.000457423	male
PBANKA_0314100	conserved protein, unknown function	-1.13526	0.000147162	other
PBANKA_0932100	palmitoyltransferase DHHC9	-1.13356	0.000208338	other
PBANKA_0213000	RNA-binding protein, putative	-1.13142	0.0008275	other
PBANKA_1231300	major facilitator superfamily domain-containing protein, putative	-1.13064	0.0014784	female
PBANKA_1009100	ataxin-2 like protein, putative	-1.12954	2.04035e-05	other
PBANKA_0206700	conserved Plasmodium protein, unknown function	-1.12742	0.00167423	male	●
PBANKA_1354900	inner membrane complex protein 1k, putative	-1.12417	0.000379635	female
PBANKA_0109300	SNARE associated Golgi protein, putative	-1.12408	0.000873918	other	●
PBANKA_1423700	GDP-mannose 4,6-dehydratase, putative	-1.12273	0.000259907	female
PBANKA_1237000	18S rRNA (guanine-N(7))-methyltransferase, putative	-1.12225	3.42785e-05	other
PBANKA_0916650	conserved Plasmodium protein, unknown function	-1.12066	0.00124025	female
PBANKA_1458500	NEDD8-conjugating enzyme UBC12, putative	-1.11676	0.001166	other
PBANKA_1142700	phosphatidylserine synthase, putative	-1.1145	0.000103275	other	●
PBANKA_0806000	ubiquitin-conjugating enzyme E2, putative	-1.11394	0.000107189	other
PBANKA_0408100	50S ribosomal protein L9, apicoplast, putative	-1.11374	0.00115801	other
PBANKA_1136000	ADP-ribosylation factor, putative	-1.11317	0.00255412	other
PBANKA_1126200	protein DJ-1, putative	-1.10979	0.000422075	other
PBANKA_0815400	conserved protein, unknown function	-1.10903	0.000300773	female
PBANKA_0210200	aspartate--tRNA ligase, putative	-1.10745	1.74248e-05	other	●
PBANKA_0923600	GrpE protein homolog, mitochondrial, putative	-1.10368	0.001796	other
PBANKA_0931500	folate transporter 2, putative	-1.1035	6.27946e-05	female
PBANKA_0926500	peptidase M16, putative	-1.10166	0.0016566	female	●
PBANKA_1124000	sphingomyelin synthase 2, putative	-1.09642	0.000331133	female
PBANKA_1004100	NYN domain-containing protein, putative	-1.09436	3.594e-05	other
PBANKA_1136300	RNA-binding protein, putative	-1.08825	0.00218376	other
PBANKA_1424400	CS domain protein, putative	-1.0868	0.000147331	other	●
PBANKA_0935700	Josephin domain-containing protein, putative	-1.08584	0.000169012	other
PBANKA_0921100	tRNA (guanine-N(7)-)-methyltransferase, putative	-1.0832	1.97167e-05	female	●
PBANKA_0306600	conserved Plasmodium protein, unknown function	-1.08307	2.69167e-05	female
PBANKA_1411000	conserved Plasmodium protein, unknown function	-1.08175	0.00232208	other
PBANKA_0811900	cytosolic Fe-S cluster assembly factor NBP35, putative	-1.07948	0.000471812	other
PBANKA_0826400	zinc binding protein (Yippee), putative	-1.07739	0.000983328	other
PBANKA_1037700	ribosomal protein L16, mitochondrial, putative	-1.07684	0.000305828	other	●
PBANKA_1128800	CPW-WPC family protein	-1.07569	0.00214409	female
PBANKA_0718500	repressor of RNA polymerase III transcription MAF1, putative	-1.07554	0.000163051	other	●
PBANKA_0901300	membrane associated erythrocyte binding-like protein	-1.07511	1.81923e-06	other
PBANKA_1214400	conserved Plasmodium protein, unknown function	-1.07471	3.66397e-05	female	●
PBANKA_1437600	glideosome-associated protein 45, putative	-1.07194	0.00218021	female
PBANKA_0303500	PH domain-containing protein, putative	-1.07138	0.00102709	female
PBANKA_1358200	conserved Plasmodium protein, unknown function	-1.07065	0.000289538	other
PBANKA_1132600	ubiquitin-conjugating enzyme E2, putative	-1.0684	0.00574731	other
PBANKA_0104000	conserved protein, unknown function	-1.06651	0.00076107	other
PBANKA_1427400	apicoplast ribosomal protein L33 precursor, putative	-1.06407	0.00153771	other	●
PBANKA_0901700	conserved Plasmodium protein, unknown function	-1.06271	0.0028414	other
PBANKA_1135200	GTP-binding protein, putative	-1.06186	0.000259907	other
PBANKA_1449600	PIH1 domain-containing protein, putative	-1.05936	0.0058899	other
PBANKA_1319700	AP2 domain transcription factor, putative	-1.05712	0.000227318	other
PBANKA_0924600	mitochondrial ribosomal protein L37, putative	-1.05551	0.000735594	other
PBANKA_1244000	cell cycle regulator protein, putative	-1.05373	0.00174411	other
PBANKA_0111700	50S ribosomal protein L18, apicoplast, putative	-1.05273	0.00168721	other	●
PBANKA_0516000	conserved Plasmodium protein, unknown function	-1.05182	0.00047205	female
PBANKA_0517600	plasmepsin VII	-1.05135	0.000131404	female
PBANKA_1245900	Plasmodium exported protein, unknown function	-1.04949	0.000846908	other	●
PBANKA_1132800	conserved Plasmodium protein, unknown function	-1.045	0.000336514	other
PBANKA_1336400	DnaJ protein, putative	-1.04176	0.0109548	male	●
PBANKA_0603300	sexual stage-specific protein G37	-1.04043	0.000316184	female
PBANKA_0520200	ADP/ATP transporter on adenylate translocase, putative	-1.0354	2.67174e-05	other
PBANKA_0834000	calcyclin-binding protein, putative	-1.03481	2.83765e-05	other
PBANKA_0827400	conserved Plasmodium protein, unknown function	-1.0323	0.000126994	female
PBANKA_1458600	50S ribosomal protein L3, mitochondrial, putative	-1.02535	0.000392293	other	●
PBANKA_0833700	conserved Plasmodium protein, unknown function	-1.02153	0.000172633	male
PBANKA_0501700	phosphomannomutase, putative	-1.01709	0.000168561	female
PBANKA_1115300	glideosome-associated protein 40, putative	-1.0166	0.00195556	female
PBANKA_1308700	conserved protein, unknown function	-1.00978	0.000637533	other
PBANKA_0315800	ribosome associated membrane protein RAMP4, putative	-1.00925	0.00189193	female
PBANKA_1219200	Cg8 protein, putative	-1.00764	0.00177109	other
PBANKA_1311200	conserved Plasmodium protein, unknown function	-1.0065	0.000186334	other
