# Supplementary material for: PbAP2-FG2 and PbAP2R-2 function together as a transcriptional repressor complex essential for Plasmodium female development
Source: PLoS Pathog. 2023 Feb 13;19(2):e1010890. doi: 10.1371/journal.ppat.1010890 (PMC9956629; doi:10.1371/journal.ppat.1010890)
Supplement: S6 Table — (XLSX) [file ppat.1010890.s010.xlsx]

## Sheet: Sheet1
S6 Table List of proteins identified in the RIME using PbAP2-FG2::GFP and WT
ID	Annotation	Molecular Weight	log2(fold enrichment)	p-value	Quantitative Value (Normalized Total Spectra)
					Average for PbAP2-FG2	Average for WT	PbAP2-FG2_1	PbAP2-FG2_2	PbAP2-FG2_3	PbAP2-FG2_4	WT_1	WT_2	WT_3	WT_4
PBANKA_0100800	zinc finger protein, putative	157 kDa	(unique)	0.00816696	3.40925	0	2.8183	4.4572	1.2172	5.1443	0	0	0	0
PBANKA_0103300	conserved Plasmodium protein, unknown function	235 kDa	-2.00862	0.043587	3.51618	14.149	2.8183	5.3487	4.8688	1.0289	25.52	14.207	9.5382	7.3309
PBANKA_0103900	RNA-binding protein, putative	82 kDa	0.382012	0.594429	2.29568	1.76162	1.8788	1.7829	2.4344	3.0866	1.76	0	4.2392	1.0473
PBANKA_0105500	glutaredoxin-like protein	25 kDa	-0.310547	0.670446	1.44258	1.78905	1.8788	2.6743	1.2172	0	0.88	1.0148	2.1196	3.1418
PBANKA_0105600	translation initiation factor IF-2, putative	107 kDa	-0.624866	0.392525	1.44022	2.22093	0	2.6743	0	3.0866	2.64	2.0296	2.1196	2.0945
PBANKA_0107100	proteasome subunit alpha type-2, putative	26 kDa	-0.386026	0.346959	3.24547	4.24115	3.7577	2.6743	2.4344	4.1155	3.52	6.0887	2.1196	5.2363
PBANKA_0107300	T-complex protein 1 subunit zeta, putative	61 kDa	-0.0361797	0.814929	10.4991	10.7657	11.273	10.697	9.7375	10.289	9.68	9.133	13.777	10.473
PBANKA_0107400	ornithine aminotransferase, putative	46 kDa	-0.562601	0.0986057	5.87015	8.6698	6.576	4.4572	7.3031	5.1443	8.8	12.177	7.4186	6.2836
PBANKA_0109100	transketolase, putative	76 kDa	-0.0951778	0.384079	7.69865	8.22368	8.4548	8.023	6.0859	8.2309	7.92	8.1182	8.4784	8.3781
PBANKA_0110400	eukaryotic translation initiation factor 3 subunit L, putative	68 kDa	-0.256561	0.529249	2.49618	2.982	2.8183	2.6743	2.4344	2.0577	2.64	5.0739	2.1196	2.0945
PBANKA_0203000	chromatin assembly factor 1 protein WD40 domain, putative	51 kDa	1.66739	0.00674941	4.01947	1.26543	5.6365	2.6743	3.6516	4.1155	0.88	1.0148	2.1196	1.0473
PBANKA_0204200	tubulin-specific chaperone a, putative	19 kDa	0.501057	0.549761	1.79089	1.26543	0.93942	0.89145	1.2172	4.1155	0.88	1.0148	2.1196	1.0473
PBANKA_0204500	LCCL domain-containing protein, putative	122 kDa	1.64689	0.00542922	15.851	5.06165	13.152	18.72	10.955	20.577	3.52	4.0591	8.4784	4.1891
PBANKA_0205000	conserved Plasmodium protein, unknown function	20 kDa	0.528971	0.185628	3.61923	2.5083	2.8183	2.6743	4.8688	4.1155	1.76	4.0591	2.1196	2.0945
PBANKA_0205200	conserved Plasmodium protein, unknown function	215 kDa	0.184597	0.71551	3.01133	2.64965	1.8788	4.4572	3.6516	2.0577	4.4	3.0443	1.0598	2.0945
PBANKA_0207000	calcium-transporting ATPase, putative	127 kDa	-0.364914	0.439118	1.72216	2.2178	0.93942	2.6743	1.2172	2.0577	2.64	2.0296	1.0598	3.1418
PBANKA_0209200	parasite-infected erythrocyte surface protein	59 kDa	0.860712	0.105558	3.71518	2.04587	5.6365	2.6743	2.4344	4.1155	0.88	2.0296	3.1794	2.0945
PBANKA_0209300	actin-related protein	42 kDa	2.16094	0.00818444	3.33963	0.746775	3.7577	2.6743	4.8688	2.0577	0.88	0	1.0598	1.0473
PBANKA_0210200	aspartate--tRNA ligase, putative	81 kDa	0.0654259	0.878072	1.78125	1.70227	1.8788	1.7829	2.4344	1.0289	2.64	1.0148	1.0598	2.0945
PBANKA_0211500	proteasome subunit alpha type-5, putative	28 kDa	1.14608	0.20012	1.6527	0.746775	1.8788	2.6743	0	2.0577	0.88	0	1.0598	1.0473
PBANKA_0212100	eukaryotic translation initiation factor 2 subunit alpha	37 kDa	0.03913	0.943168	2.46185	2.39597	2.8183	3.5658	2.4344	1.0289	4.4	2.0296	1.0598	2.0945
PBANKA_0214000	dynein heavy chain, putative	588 kDa	(unique)	0.0271428	3.84625	0	7.5154	3.5658	1.2172	3.0866	0	0	0	0
PBANKA_0301300	conserved Plasmodium protein, unknown function	10 kDa	0.922961	0.00758834	7.52363	3.96815	7.5154	8.9145	8.5203	5.1443	4.4	3.0443	4.2392	4.1891
PBANKA_0302300	aspartate aminotransferase, putative	47 kDa	-3.27453	0.100818	0.222862	2.1566	0	0.89145	0	0	3.52	4.0591	0	1.0473
PBANKA_0303600	26S proteasome regulatory subunit RPN1, putative	111 kDa	0.792544	0.0927628	2.19188	1.26543	2.8183	2.6743	1.2172	2.0577	0.88	1.0148	2.1196	1.0473
PBANKA_0306800	ATP-dependent RNA helicase UAP56, putative	53 kDa	0.289153	0.153495	8.91847	7.29873	10.334	9.8059	7.3031	8.2309	5.28	8.1182	7.4186	8.3781
PBANKA_0308600	asparagine--tRNA ligase, putative	66 kDa	-0.491725	0.00534846	10.4281	14.6633	9.3942	12.48	8.5203	11.318	14.96	14.207	13.777	15.709
PBANKA_0309100	peptide chain release factor subunit 1, putative	48 kDa	-0.241175	0.532147	1.25409	1.48228	1.8788	0.89145	1.2172	1.0289	1.76	1.0148	1.0598	2.0945
PBANKA_0310000	protein SIS1, putative	38 kDa	-0.264267	0.441632	6.81915	8.18998	4.6971	10.697	3.6516	8.2309	8.8	7.1034	8.4784	8.3781
PBANKA_0310900	T-complex protein 1 subunit theta, putative	61 kDa	-0.133231	0.307414	23.29	25.5433	19.728	23.178	25.561	24.693	22	24.355	26.495	29.323
PBANKA_0311000	protein transport protein SEC31, putative	157 kDa	0.20984	0.713538	12.7697	11.0412	12.213	10.697	15.823	12.346	5.28	2.0296	16.957	19.898
PBANKA_0312400	DNA-directed RNA polymerase II subunit RPB2, putative	148 kDa	1.0497	0.116777	2.54327	1.22857	2.8183	2.6743	3.6516	1.0289	1.76	0	1.0598	2.0945
PBANKA_0313800	ATP synthase subunit alpha, mitochondrial, putative	61 kDa	-1.55271	0.195785	0.49208	1.4436	0.93942	0	0	1.0289	2.64	1.0148	2.1196	0
PBANKA_0316000	replication factor C subunit 1, putative	99 kDa	(unique)	0.0245512	3.31745	0	4.6971	4.4572	0	4.1155	0	0	0	0
PBANKA_0401100	serine/threonine protein kinase, putative	154 kDa	0.942213	0.0633402	3.422	1.78092	2.8183	5.3487	2.4344	3.0866	0.88	2.0296	2.1196	2.0945
PBANKA_0401500	exportin-1, putative	147 kDa	3.18738	0.00578729	2.0041	0.22	1.8788	2.6743	2.4344	1.0289	0.88	0	0	0
PBANKA_0401600	N-ethylmaleimide-sensitive fusion protein, putative	88 kDa	-0.617688	0.364184	1.16065	1.78092	0.93942	2.6743	0	1.0289	0.88	2.0296	2.1196	2.0945
PBANKA_0401800	HAD superfamily protein, putative	127 kDa	-1.27072	0.0314927	0.937805	2.26275	0.93942	1.7829	0	1.0289	1.76	2.0296	2.1196	3.1418
PBANKA_0402800	EH domain-containing protein, putative	62 kDa	0.456846	0.624699	1.25409	0.9137	1.8788	0.89145	1.2172	1.0289	2.64	1.0148	0	0
PBANKA_0403000	60S ribosomal protein L44, putative	12 kDa	-1.39092	0.0354421	1.47695	3.87325	1.8788	1.7829	1.2172	1.0289	6.16	4.0591	3.1794	2.0945
PBANKA_0404600	activator of Hsp90 ATPase, putative	41 kDa	-0.403757	0.484466	3.14876	4.16565	1.8788	0.89145	3.6516	6.1732	5.28	5.0739	2.1196	4.1891
PBANKA_0404700	glutaredoxin 1, putative	12 kDa	0.249696	0.432581	6.73597	5.66545	6.576	4.4572	9.7375	6.1732	7.04	5.0739	6.3588	4.1891
PBANKA_0405200	T-complex protein 1 subunit beta, putative	59 kDa	-0.176312	0.175722	20.3167	22.9577	17.849	23.178	20.692	19.548	22	20.296	26.495	23.04
PBANKA_0405400	40S ribosomal protein S12, putative	15 kDa	-0.922154	0.158432	3.41943	6.47963	0.93942	3.5658	6.0859	3.0866	5.28	11.163	4.2392	5.2363
PBANKA_0405500	60S ribosomal protein L7, putative	30 kDa	-0.341545	0.261213	10.6758	13.5275	10.334	13.372	9.7375	9.2598	16.72	15.222	14.837	7.3309
PBANKA_0406500	T-complex protein 1 subunit eta, putative	60 kDa	-0.437135	0.0707728	8.53988	11.5622	7.5154	8.023	7.3031	11.318	8.8	12.177	11.658	13.614
PBANKA_0406800	pre-mRNA-processing factor 19, putative	57 kDa	1.09533	0.203636	2.25097	1.05353	3.7577	1.7829	2.4344	1.0289	0	0	2.1196	2.0945
PBANKA_0407300	conserved Plasmodium protein, unknown function	21 kDa	NA	0.355918	0.445725	0	0	1.7829	0	0	0	0	0	0
PBANKA_0407600	asparagine synthetase [glutamine-hydrolyzing]	66 kDa	0.0882161	0.635439	7.45345	7.01135	9.3942	7.1316	6.0859	7.2021	6.16	6.0887	7.4186	8.3781
PBANKA_0407700	60S acidic ribosomal protein P2, putative	12 kDa	-0.353031	0.300258	7.3575	9.3973	6.576	7.1316	8.5203	7.2021	9.68	14.207	7.4186	6.2836
PBANKA_0408400	phosphoglycerate mutase, putative	126 kDa	1.24671	6.68417e-07	33.7665	14.2295	31.94	33.875	35.298	33.953	13.2	14.207	15.897	13.614
PBANKA_0410600	60S ribosomal protein L26, putative	15 kDa	-0.415488	0.279521	4.20562	5.60925	3.7577	4.4572	2.4344	6.1732	7.92	6.0887	4.2392	4.1891
PBANKA_0412800	eukaryotic translation initiation factor 4E, putative	27 kDa	0.392945	0.231972	10.3683	7.8962	9.3942	9.8059	10.955	11.318	4.4	6.0887	12.718	8.3781
PBANKA_0414600	40S ribosomal protein S15A, putative	15 kDa	-0.398409	0.0591457	5.83345	7.6888	4.6971	5.3487	6.0859	7.2021	7.92	9.133	7.4186	6.2836
PBANKA_0414900	dynein intermediate light chain, putative	83 kDa	3.5998	0.0262889	3.17438	0.261825	1.8788	4.4572	1.2172	5.1443	0	0	0	1.0473
PBANKA_0415500	coatomer subunit beta, putative	117 kDa	-1.22071	0.028354	2.44747	5.70413	0	4.4572	1.2172	4.1155	6.16	5.0739	5.299	6.2836
PBANKA_0416000	high molecular weight rhoptry protein 3, putative	105 kDa	-3.20042	0.00272743	0.457717	4.20745	0.93942	0.89145	0	0	4.4	5.0739	2.1196	5.2363
PBANKA_0416100	dynein heavy chain, putative	685 kDa	(unique)	0.0370377	3.35235	0	3.7577	3.5658	6.0859	0	0	0	0	0
PBANKA_0416600	replication protein A1, small fragment	57 kDa	1.35053	0.0475136	4.02985	1.5803	3.7577	3.5658	3.6516	5.1443	0	0	3.1794	3.1418
PBANKA_0416700	bacterial histone-like protein, putative	23 kDa	NA	0.000341977	0	2.70275	0	0	0	0	3.52	2.0296	2.1196	3.1418
PBANKA_0417500	60S ribosomal protein L32, putative	16 kDa	-0.525222	0.18544	7.0979	10.215	4.6971	7.1316	7.3031	9.2598	14.96	11.163	6.3588	8.3781
PBANKA_0417700	alpha tubulin 1	50 kDa	1.23632	0.0171196	20.9343	8.8856	17.849	20.503	20.692	24.693	0	7.1034	13.777	14.662
PBANKA_0418200	ras-related protein RAB7, putative	24 kDa	0.594464	0.499396	1.91068	1.26543	0.93942	4.4572	1.2172	1.0289	0.88	1.0148	2.1196	1.0473
PBANKA_0502200	26S proteasome regulatory subunit p55, putative	55 kDa	-0.7074	0.556192	0.714943	1.1674	0.93942	0.89145	0	1.0289	2.64	2.0296	0	0
PBANKA_0505100	ADP-ribosylation factor, putative	21 kDa	0.0892868	0.500272	6.0683	5.70413	5.6365	5.3487	6.0859	7.2021	6.16	5.0739	5.299	6.2836
PBANKA_0505800	deoxyribose-phosphate aldolase, putative	29 kDa	NA	0.0755591	1.61837	0	1.8788	3.5658	0	1.0289	0	0	0	0
PBANKA_0506100	PHAX domain-containing protein, putative	195 kDa	0.485052	0.0763495	2.7534	1.96723	2.8183	2.6743	2.4344	3.0866	2.64	1.0148	2.1196	2.0945
PBANKA_0509500	conserved protein, unknown function	103 kDa	NA	0.000374682	0	10.6971	0	0	0	0	10.56	10.148	7.4186	14.662
PBANKA_0510900	40S ribosomal protein S2, putative	30 kDa	-0.685598	0.0930302	6.01178	9.66915	6.576	8.023	1.2172	8.2309	10.56	8.1182	8.4784	11.52
PBANKA_0511900	60S ribosomal protein L3, putative	44 kDa	-0.554686	0.0721362	14.7025	21.5958	13.152	15.155	10.955	19.548	27.28	24.355	15.897	18.851
PBANKA_0512700	conserved Plasmodium protein, unknown function	17 kDa	0.325276	0.539737	3.4707	2.77013	5.6365	3.5658	3.6516	1.0289	1.76	4.0591	2.1196	3.1418
PBANKA_0513600	adenosine deaminase, putative	42 kDa	-0.452089	0.138609	9.72665	13.3062	7.5154	14.263	10.955	6.1732	15.84	14.207	11.658	11.52
PBANKA_0515200	MORN repeat-containing protein 1, putative	41 kDa	1.10415	0.108348	2.06083	0.95865	0.93942	1.7829	2.4344	3.0866	1.76	1.0148	1.0598	0
PBANKA_0517000	early transcribed membrane protein	33 kDa	-0.413845	0.486473	1.66472	2.2178	2.8183	1.7829	0	2.0577	2.64	2.0296	1.0598	3.1418
PBANKA_0517200	haloacid dehalogenase-like hydrolase, putative	34 kDa	-1.43128	0.415999	0.257225	0.6937	0	0	0	1.0289	1.76	1.0148	0	0
PBANKA_0517500	bromodomain protein 1, putative	56 kDa	(unique)	0.00153383	2.0041	0	1.8788	2.6743	2.4344	1.0289	0	0	0	0
PBANKA_0518700	methionine--tRNA ligase, putative	105 kDa	0.2018	0.38688	6.65455	5.7859	6.576	5.3487	8.5203	6.1732	4.4	6.0887	7.4186	5.2363
PBANKA_0519900	conserved Plasmodium protein, unknown function	180 kDa	-1.27085	0.000502033	5.93018	14.3098	6.576	7.1316	4.8688	5.1443	16.72	15.222	13.777	11.52
PBANKA_0520000	pyruvate kinase 2, putative	84 kDa	-2.29123	0.0075393	1.24211	6.07978	0.93942	1.7829	1.2172	1.0289	8.8	7.1034	3.1794	5.2363
PBANKA_0520200	ADP/ATP transporter on adenylate translocase, putative	34 kDa	-0.657408	0.500567	0.937805	1.47915	0.93942	1.7829	0	1.0289	1.76	1.0148	0	3.1418
PBANKA_0522700	alpha tubulin 2	50 kDa	0.843561	0.0187854	20.5845	11.471	20.667	16.938	23.127	21.606	6.16	8.1182	15.897	15.709
PBANKA_0522800	40S ribosomal protein S19, putative	20 kDa	-0.784237	0.215288	3.63375	6.25798	5.6365	3.5658	1.2172	4.1155	10.56	7.1034	3.1794	4.1891
PBANKA_0522900	pre-mRNA-splicing helicase BRR2, putative	288 kDa	1.81151	0.133935	1.83797	0.523625	0.93942	0.89145	2.4344	3.0866	0	0	0	2.0945
PBANKA_0524300	tryptophan-rich protein	44 kDa	1.10927	0.00792015	3.8421	1.78092	2.8183	3.5658	4.8688	4.1155	0.88	2.0296	2.1196	2.0945
PBANKA_0601600	conserved protein, unknown function	202 kDa	2.03791	0.345551	0.90343	0.22	0.93942	2.6743	0	0	0.88	0	0	0
PBANKA_0601900	high mobility group protein B1, putative	12 kDa	0.383819	0.190893	6.24643	4.7873	7.5154	6.2401	6.0859	5.1443	3.52	4.0591	4.2392	7.3309
PBANKA_0602700	nucleosome assembly protein, putative	40 kDa	-0.0561349	0.699832	5.7767	6.0059	5.6365	6.2401	6.0859	5.1443	5.28	6.0887	7.4186	5.2363
PBANKA_0603200	eukaryotic translation initiation factor 5A, putative	18 kDa	-0.211156	0.514474	2.77575	3.21325	1.8788	2.6743	2.4344	4.1155	3.52	4.0591	3.1794	2.0945
PBANKA_0604200	zinc finger protein, putative	133 kDa	0.657739	0.18167	1.99137	1.26228	1.8788	1.7829	1.2172	3.0866	0.88	1.0148	1.0598	2.0945
PBANKA_0604300	tetratricopeptide repeat protein, putative	39 kDa	0.33165	0.558814	7.9341	6.30465	8.4548	8.023	12.172	3.0866	5.28	3.0443	11.658	5.2363
PBANKA_0604800	eukaryotic translation initiation factor 3 subunit C, putative	109 kDa	0.323026	0.283669	6.41025	5.1243	6.576	8.023	4.8688	6.1732	7.04	6.0887	3.1794	4.1891
PBANKA_0605300	eukaryotic translation initiation factor 5, putative	59 kDa	-2.35925	0.0273589	0.480088	2.46335	0	0.89145	0	1.0289	2.64	4.0591	1.0598	2.0945
PBANKA_0607400	protein phosphatase PPM11, putative	162 kDa	(unique)	7.83868e-05	4.81423	0	3.7577	4.4572	4.8688	6.1732	0	0	0	0
PBANKA_0609900	heat shock protein DNAJ homologue Pfj4, putative	28 kDa	0.411308	0.310012	4.35885	3.2776	4.6971	3.5658	6.0859	3.0866	2.64	2.0296	5.299	3.1418
PBANKA_0610200	DNA replication licensing factor MCM5, putative	86 kDa	2.28545	0.035717	1.27644	0.261825	0.93942	0.89145	1.2172	2.0577	0	0	0	1.0473
PBANKA_0610300	polyubiquitin, putative	26 kDa	0.371176	0.382921	5.03873	3.8957	6.576	3.5658	4.8688	5.1443	5.28	6.0887	2.1196	2.0945
PBANKA_0610400	non-SERCA-type Ca2+ -transporting P-ATPase, putative	168 kDa	-0.516907	0.247039	2.21422	3.1683	1.8788	2.6743	1.2172	3.0866	4.4	4.0591	2.1196	2.0945
PBANKA_0610800	eukaryotic translation initiation factor eIF2A, putative	73 kDa	-0.406146	0.711742	0.714943	0.9474	0.93942	0.89145	0	1.0289	1.76	2.0296	0	0
PBANKA_0610900	HSP40, subfamily A, putative	48 kDa	-0.0886273	0.645901	10.3704	11.0275	11.273	9.8059	12.172	8.2309	9.68	9.133	13.777	11.52
PBANKA_0611600	ribonucleoside-diphosphate reductase large subunit, putative	97 kDa	1.60689	0.0119845	23.7828	7.808	24.425	17.829	29.213	23.664	1.76	2.0296	18.017	9.4254
PBANKA_0611900	histidine triad protein, putative	23 kDa	1.6184	0.106825	1.48896	0.48495	2.8183	0.89145	1.2172	1.0289	0.88	0	1.0598	0
PBANKA_0614500	eukaryotic translation initiation factor 3 subunit I, putative	37 kDa	0.000780437	0.997459	5.03873	5.036	6.576	3.5658	4.8688	5.1443	3.52	6.0887	5.299	5.2363
PBANKA_0615200	calcium-dependent protein kinase 4	61 kDa	1.58513	0.0150032	6.17207	2.05713	4.6971	4.4572	7.3031	8.2309	0.88	1.0148	4.2392	2.0945
PBANKA_0615400	serine--tRNA ligase, putative	62 kDa	-0.520693	0.174208	6.61075	9.48408	7.5154	8.9145	4.8688	5.1443	7.92	14.207	8.4784	7.3309
PBANKA_0616700	NIMA related kinase 4	36 kDa	4.58276	1.44613e-05	5.27195	0.22	4.6971	5.3487	4.8688	6.1732	0.88	0	0	0
PBANKA_0617200	40S ribosomal protein S10, putative	17 kDa	-0.434251	0.0736272	3.66883	4.95735	4.6971	4.4572	2.4344	3.0866	5.28	5.0739	4.2392	5.2363
PBANKA_0617900	apoptosis-inducing factor, putative	75 kDa	0.603493	0.347279	1.92267	1.26543	1.8788	3.5658	1.2172	1.0289	0.88	1.0148	2.1196	1.0473
PBANKA_0618900	rhoptry protein, putative	26 kDa	0.188398	0.31815	4.0075	3.5169	4.6971	3.5658	3.6516	4.1155	2.64	4.0591	3.1794	4.1891
PBANKA_0619100	40S ribosomal protein S5, putative	22 kDa	-0.807177	0.0658288	1.54641	2.70587	0.93942	1.7829	2.4344	1.0289	3.52	2.0296	3.1794	2.0945
PBANKA_0619900	Obg-like ATPase 1, putative	45 kDa	-0.0703282	0.82901	5.44935	5.72157	7.5154	4.4572	3.6516	6.1732	5.28	8.1182	5.299	4.1891
PBANKA_0620800	conserved protein, unknown function	64 kDa	(unique)	0.00109044	1.49931	0	0.93942	1.7829	1.2172	2.0577	0	0	0	0
PBANKA_0623100	tryptophan-rich protein	93 kDa	-3.74731	0.0440773	0.234855	3.15393	0.93942	0	0	0	4.4	5.0739	0	3.1418
PBANKA_0702800	protein disulfide isomerase	55 kDa	0.00410409	0.986485	10.7544	10.7238	8.4548	10.697	14.606	9.2598	10.56	9.133	13.777	9.4254
PBANKA_0703900	receptor for activated c kinase, putative	36 kDa	0.133784	0.71797	9.30445	8.48043	10.334	10.697	4.8688	11.318	7.04	13.192	6.3588	7.3309
PBANKA_0704700	conserved Plasmodium protein, unknown function	57 kDa	1.273	0.000503687	28.0355	11.6011	23.486	29.418	30.43	28.808	8.8	8.1182	13.777	15.709
PBANKA_0706800	DnaJ protein, putative	75 kDa	0.297314	0.556587	3.02335	2.4603	2.8183	3.5658	3.6516	2.0577	3.52	0	3.1794	3.1418
PBANKA_0707400	RNA-binding protein, putative	33 kDa	0.51178	0.165157	8.95525	6.28083	12.213	8.9145	8.5203	6.1732	5.28	4.0591	6.3588	9.4254
PBANKA_0708000	protein transport protein SEC23, putative	86 kDa	-0.749765	0.0785001	2.98825	5.0248	3.7577	2.6743	2.4344	3.0866	4.4	3.0443	7.4186	5.2363
PBANKA_0709400	conserved Plasmodium protein, unknown function	13 kDa	-0.456725	0.737886	1.19575	1.64107	0	3.5658	1.2172	0	3.52	3.0443	0	0
PBANKA_0711900	heat shock protein 70	75 kDa	-0.0119934	0.904264	105.147	106.025	101.46	91.819	105.9	121.41	100.32	100.46	110.22	113.1
PBANKA_0712100	DNA helicase, putative	121 kDa	2.46126	0.131331	1.44186	0.261825	2.8183	0.89145	0	2.0577	0	0	0	1.0473
PBANKA_0712600	14-3-3 protein	30 kDa	0.240046	0.17195	24.362	20.6277	28.183	22.286	24.344	22.635	15.84	19.281	22.256	25.134
PBANKA_0712900	high mobility group protein B2	11 kDa	1.84071	0.000241761	6.0683	1.69417	5.6365	5.3487	6.0859	7.2021	2.64	2.0296	1.0598	1.0473
PBANKA_0714200	chaperone protein ClpB1, putative	119 kDa	-1.9499	0.000250382	9.7962	37.8475	11.273	8.9145	9.7375	9.2598	29.92	45.665	33.914	41.891
PBANKA_0715200	eukaryotic translation initiation factor 3 subunit G, putative	32 kDa	-0.509742	0.399779	2.6967	3.83955	3.7577	3.5658	2.4344	1.0289	7.04	3.0443	3.1794	2.0945
PBANKA_0715600	26S protease regulatory subunit 6B, putative	45 kDa	0.201727	0.66223	4.7944	4.16878	6.576	6.2401	1.2172	5.1443	5.28	5.0739	3.1794	3.1418
PBANKA_0715900	ubiquitin carboxyl-terminal hydrolase 13, putative	100 kDa	0.493428	0.273114	2.81248	1.9978	3.7577	1.7829	3.6516	2.0577	1.76	2.0296	1.0598	3.1418
PBANKA_0716000	structural maintenance of chromosomes protein 3, putative	139 kDa	2.11752	0.0188794	3.422	0.788575	2.8183	5.3487	2.4344	3.0866	0	0	1.0598	2.0945
PBANKA_0717000	arsenical pump-driving ATPase, putative	43 kDa	-0.516375	0.294034	1.55839	2.22905	1.8788	0.89145	2.4344	1.0289	2.64	1.0148	2.1196	3.1418
PBANKA_0717800	60S ribosomal protein L15, putative	24 kDa	-0.271286	0.316507	6.37753	7.69693	9.3942	7.1316	4.8688	4.1155	7.92	8.1182	7.4186	7.3309
PBANKA_0718800	small GTP-binding protein sar1, putative	22 kDa	0.0674679	0.941252	1.83087	1.74723	3.7577	3.5658	0	0	1.76	1.0148	2.1196	2.0945
PBANKA_0720300	eukaryotic translation initiation factor 3 subunit M, putative	51 kDa	-0.803485	0.147519	1.41786	2.4746	0.93942	2.6743	0	2.0577	2.64	3.0443	2.1196	2.0945
PBANKA_0721700	ran-specific GTPase-activating protein 1, putative	32 kDa	-1.00148	0.279844	0.96015	1.92227	0	1.7829	0	2.0577	3.52	1.0148	1.0598	2.0945
PBANKA_0801200	erythrocyte membrane-associated antigen, putative	234 kDa	-0.150435	0.498484	9.20032	10.2115	11.273	9.8059	8.5203	7.2021	9.68	12.177	11.658	7.3309
PBANKA_0801500	conserved Plasmodium protein, unknown function	89 kDa	NA	0.0744152	1.68945	0	3.7577	1.7829	1.2172	0	0	0	0	0
PBANKA_0803100	DNA replication licensing factor MCM7, putative	95 kDa	(unique)	0.0186902	2.23824	0	3.7577	0.89145	1.2172	3.0866	0	0	0	0
PBANKA_0803600	importin-7, putative	144 kDa	0.373711	0.51393	1.24211	0.95865	0.93942	1.7829	1.2172	1.0289	1.76	1.0148	1.0598	0
PBANKA_0804100	conserved Plasmodium protein, unknown function	178 kDa	-1.17088	0.024261	5.35502	12.0568	2.8183	9.8059	3.6516	5.1443	8.8	16.236	12.718	10.473
PBANKA_0805700	heat shock protein 90, putative	83 kDa	-0.218252	0.0078194	72.3475	84.1635	67.639	72.207	75.466	74.078	80.96	91.33	83.724	80.64
PBANKA_0807600	40S ribosomal protein S11, putative	19 kDa	-0.252866	0.478273	4.92295	5.86605	6.576	5.3487	3.6516	4.1155	7.92	7.1034	5.299	3.1418
PBANKA_0810600	exoribonuclease, putative	152 kDa	-0.447523	0.602084	1.41786	1.93352	0.93942	2.6743	0	2.0577	3.52	0	2.1196	2.0945
PBANKA_0811300	exportin-7, putative	135 kDa	0.304426	0.632022	2.80048	2.26772	2.8183	2.6743	3.6516	2.0577	1.76	1.0148	1.0598	5.2363
PBANKA_0813500	SAP domain-containing protein, putative	28 kDa	0.616323	0.150218	4.557	2.97267	3.7577	4.4572	4.8688	5.1443	3.52	1.0148	2.1196	5.2363
PBANKA_0813900	26S proteasome regulatory subunit RPN8, putative	37 kDa	-1.61553	0.134485	0.49208	1.50785	0.93942	0	0	1.0289	0.88	3.0443	1.0598	1.0473
PBANKA_0814200	elongation factor 1-beta, putative	30 kDa	-0.343242	0.155184	15.2892	19.396	13.152	15.155	19.475	13.375	14.08	19.281	20.136	24.087
PBANKA_0816400	ATP-dependent 6-phosphofructokinase, putative	147 kDa	-0.709689	0.0185903	8.99812	14.716	7.5154	10.697	8.5203	9.2598	19.36	14.207	13.777	11.52
PBANKA_0817700	RNA-binding protein musashi, putative	40 kDa	-0.697807	0.0423893	2.76615	4.4868	2.8183	3.5658	3.6516	1.0289	4.4	4.0591	5.299	4.1891
PBANKA_0818900	endoplasmic reticulum chaperone BiP, putative	72 kDa	-0.315892	0.0206666	50.2295	62.5247	55.426	41.898	51.122	52.472	55.44	61.901	67.827	64.931
PBANKA_0819900	nucleosome assembly protein	32 kDa	1.32025	0.00528471	5.00438	2.00407	6.576	4.4572	4.8688	4.1155	1.76	2.0296	3.1794	1.0473
PBANKA_0820000	DnaJ protein, putative	45 kDa	-0.555887	0.371769	1.03123	1.51598	1.8788	0	1.2172	1.0289	0.88	2.0296	1.0598	2.0945
PBANKA_0821700	inosine-5'-monophosphate dehydrogenase, putative	56 kDa	0.456013	0.286049	3.7032	2.69963	4.6971	3.5658	2.4344	4.1155	3.52	2.0296	1.0598	4.1891
PBANKA_0823000	ubiquitin-like protein, putative	161 kDa	-0.500239	0.251051	2.9292	4.1432	2.8183	3.5658	1.2172	4.1155	6.16	3.0443	3.1794	4.1891
PBANKA_0823100	S-adenosylmethionine synthetase, putative	45 kDa	-0.639331	0.00515831	6.20975	9.67235	5.6365	7.1316	4.8688	7.2021	10.56	8.1182	9.5382	10.473
PBANKA_0823400	phosphoglycerate kinase, putative	45 kDa	-0.0376868	0.642561	48.8255	50.1178	53.547	43.681	48.688	49.386	46.64	54.798	49.811	49.222
PBANKA_0823500	glutamine synthetase, putative	64 kDa	-0.608249	0.207408	1.47695	2.25148	1.8788	1.7829	1.2172	1.0289	1.76	3.0443	1.0598	3.1418
PBANKA_0824700	thioredoxin reductase, putative	71 kDa	1.85149	0.000908014	3.77265	1.04543	3.7577	3.5658	3.6516	4.1155	0	1.0148	2.1196	1.0473
PBANKA_0824800	polyadenylate-binding protein 2, putative	23 kDa	-0.167989	0.467825	3.795	4.26365	2.8183	3.5658	3.6516	5.1443	3.52	4.0591	4.2392	5.2363
PBANKA_0826500	histone deacetylase 1, putative	51 kDa	NA	0.055132	1.52167	0	0	1.7829	1.2172	3.0866	0	0	0	0
PBANKA_0828000	zinc finger protein, putative	142 kDa	1.88047	0.00048461	13.032	3.53943	15.97	12.48	13.389	10.289	2.64	2.0296	5.299	4.1891
PBANKA_0828400	RNA-binding protein, putative	58 kDa	(unique)	7.68205e-06	2.03845	0	1.8788	1.7829	2.4344	2.0577	0	0	0	0
PBANKA_0830200	high molecular weight rhoptry protein 2	160 kDa	-4.08789	0.000246427	0.234855	3.99372	0.93942	0	0	0	3.52	5.0739	4.2392	3.1418
PBANKA_0833000	profilin	19 kDa	1.11509	0.0332855	3.31492	1.53037	2.8183	2.6743	3.6516	4.1155	0.88	1.0148	3.1794	1.0473
PBANKA_0833100	M18 aspartyl aminopeptidase, putative	56 kDa	0.917403	0.189832	2.32043	1.22857	2.8183	1.7829	3.6516	1.0289	1.76	0	1.0598	2.0945
PBANKA_0833600	importin alpha re-exporter, putative	153 kDa	1.73647	0.0209822	3.22147	0.966775	1.8788	4.4572	2.4344	4.1155	1.76	0	1.0598	1.0473
PBANKA_0834300	gamma-tubulin complex component, putative	146 kDa	0.461926	0.0858969	3.78463	2.7477	4.6971	2.6743	3.6516	4.1155	2.64	2.0296	3.1794	3.1418
PBANKA_0902300	conserved Plasmodium protein, unknown function	317 kDa	2.1631	0.122785	1.17265	0.261825	1.8788	1.7829	0	1.0289	0	0	0	1.0473
PBANKA_0903600	dynamin-like protein, putative	94 kDa	-0.330597	0.4905	17.5968	22.1285	15.97	16.046	21.909	16.462	13.2	12.177	25.435	37.702
PBANKA_0904100	ras-related protein Rab-6	24 kDa	0.188469	0.496913	4.2527	3.7319	3.7577	4.4572	3.6516	5.1443	3.52	5.0739	4.2392	2.0945
PBANKA_0905000	40S ribosomal protein S21, putative	9 kDa	0.163042	0.770371	3.06732	2.73955	1.8788	1.7829	2.4344	6.1732	2.64	3.0443	3.1794	2.0945
PBANKA_0905600	translation initiation factor eIF-1A, putative	18 kDa	-1.30342	0.0476835	1.51203	3.7319	0.93942	2.6743	2.4344	0	3.52	5.0739	4.2392	2.0945
PBANKA_0906400	60S ribosomal protein L35ae, putative	16 kDa	0.0680615	0.909583	2.97628	2.83913	2.8183	3.5658	2.4344	3.0866	6.16	2.0296	2.1196	1.0473
PBANKA_0906500	60S ribosomal protein L28, putative	15 kDa	-0.670648	0.00422645	4.81423	7.66323	3.7577	4.4572	4.8688	6.1732	8.8	7.1034	7.4186	7.3309
PBANKA_0908800	conserved Plasmodium protein, unknown function	37 kDa	1.30454	0.257072	1.30116	0.526775	1.8788	0.89145	2.4344	0	0	0	1.0598	1.0473
PBANKA_0910200	protein phosphatase PPM2	89 kDa	0.207311	0.642785	6.65615	5.76522	9.3942	3.5658	8.5203	5.1443	4.4	7.1034	3.1794	8.3781
PBANKA_0912100	casein kinase 1, putative	38 kDa	2.49467	0.0734343	1.42985	0.2537	1.8788	1.7829	0	2.0577	0	1.0148	0	0
PBANKA_0912200	signal recognition particle subunit SRP72, putative	96 kDa	-0.515814	0.711965	0.514425	0.735525	0	0	0	2.0577	0.88	1.0148	0	1.0473
PBANKA_0912300	tudor staphylococcal nuclease, putative	118 kDa	-0.324383	0.211078	8.05005	10.0797	8.4548	8.023	8.5203	7.2021	12.32	12.177	9.5382	6.2836
PBANKA_0913700	coatomer subunit delta, putative	58 kDa	-0.653486	0.279633	2.39002	3.75943	1.8788	3.5658	0	4.1155	3.52	2.0296	5.299	4.1891
PBANKA_0914300	protein disulfide isomerase related protein, putative	49 kDa	0.385302	0.200478	3.51542	2.69147	3.7577	3.5658	3.6516	3.0866	3.52	3.0443	1.0598	3.1418
PBANKA_0914400	heat shock protein 70, putative	73 kDa	-1.25619	0.000432249	7.88542	18.8355	5.6365	9.8059	10.955	5.1443	20.24	19.281	18.017	17.804
PBANKA_0916100	nucleic acid binding protein, putative	32 kDa	2.12256	0.00726085	3.43398	0.788575	3.7577	4.4572	2.4344	3.0866	0	0	1.0598	2.0945
PBANKA_0916200	T-complex protein 1 subunit alpha, putative	60 kDa	-0.0275776	0.867217	23.1875	23.635	23.486	20.503	29.213	19.548	22.88	27.399	23.316	20.945
PBANKA_0917400	armadillo repeat protein PF16	58 kDa	(unique)	0.00122102	1.25409	0	1.8788	0.89145	1.2172	1.0289	0	0	0	0
PBANKA_0917500	structural maintenance of chromosomes protein 1, putative	192 kDa	2.76709	0.00984335	1.80361	0.26495	0.93942	1.7829	2.4344	2.0577	0	0	1.0598	0
PBANKA_0917900	26S protease regulatory subunit 6A, putative	51 kDa	0.330588	0.538715	4.60427	3.66138	3.7577	6.2401	1.2172	7.2021	5.28	3.0443	3.1794	3.1418
PBANKA_0918000	60S acidic ribosomal protein P0, putative	35 kDa	-0.487211	0.203312	10.079	14.128	11.273	12.48	7.3031	9.2598	20.24	16.236	11.658	8.3781
PBANKA_0918100	60S ribosomal protein L38, putative	10 kDa	0.0502018	0.896376	3.60977	3.48632	3.7577	5.3487	1.2172	4.1155	3.52	3.0443	4.2392	3.1418
PBANKA_0919000	26S proteasome regulatory subunit RPN7, putative	47 kDa	-0.497848	0.32372	1.58074	2.23217	0.93942	0.89145	2.4344	2.0577	2.64	1.0148	3.1794	2.0945
PBANKA_0919900	ATP-dependent 6-phosphofructokinase, putative	160 kDa	1.77867	0.00177761	9.62047	2.8039	11.273	8.023	10.955	8.2309	1.76	1.0148	5.299	3.1418
PBANKA_0920000	multiprotein-bridging factor 1, putative	16 kDa	-0.610347	0.0678244	2.28368	3.48632	0.93942	2.6743	2.4344	3.0866	3.52	3.0443	4.2392	3.1418
PBANKA_0920800	CRAL/TRIO domain-containing protein, putative	35 kDa	0.431167	0.229618	4.68553	3.47507	3.7577	3.5658	7.3031	4.1155	3.52	4.0591	3.1794	3.1418
PBANKA_0922100	40S ribosomal protein S18, putative	18 kDa	-0.783958	0.133552	2.11989	3.65013	1.8788	0.89145	3.6516	2.0577	5.28	4.0591	2.1196	3.1418
PBANKA_0922300	threonine--tRNA ligase, putative	104 kDa	-0.686539	0.0238309	5.3901	8.67492	6.576	3.5658	7.3031	4.1155	9.68	7.1034	9.5382	8.3781
PBANKA_0922500	kelch domain-containing protein, putative	63 kDa	0.0363461	0.862616	7.1819	7.00323	6.576	8.023	4.8688	9.2598	6.16	7.1034	7.4186	7.3309
PBANKA_0923400	60S ribosomal protein L35, putative	15 kDa	-0.565805	0.249371	1.32354	1.95913	0.93942	0.89145	2.4344	1.0289	2.64	2.0296	2.1196	1.0473
PBANKA_0924000	conserved protein, unknown function	57 kDa	(unique)	0.000400412	1.47695	0	1.8788	1.7829	1.2172	1.0289	0	0	0	0
PBANKA_0924800	golgi protein 2	136 kDa	-1.06362	0.0142632	2.41475	5.04725	2.8183	3.5658	1.2172	2.0577	3.52	5.0739	6.3588	5.2363
PBANKA_0924900	translation elongation factor EF-1, subunit alpha, putative	60 kDa	0.683193	0.485486	2.67122	1.6636	3.7577	1.7829	0	5.1443	3.52	1.0148	2.1196	0
PBANKA_0926600	protein GCN20, putative	90 kDa	NA	0.355918	0	0.44	0	0	0	0	1.76	0	0	0
PBANKA_0928100	phosphoglycerate mutase, putative	29 kDa	-0.421729	0.0494856	7.42693	9.9486	5.6365	7.1316	9.7375	7.2021	9.68	11.163	8.4784	10.473
PBANKA_0928200	conserved protein, unknown function	94 kDa	-0.887352	0.225292	2.59997	4.80938	1.8788	1.7829	3.6516	3.0866	7.92	7.1034	2.1196	2.0945
PBANKA_0929900	heat shock protein 90, putative	92 kDa	-3.10087	0.0284417	0.480088	4.11885	0	0.89145	0	1.0289	6.16	6.0887	3.1794	1.0473
PBANKA_0930300	GTP-binding nuclear protein RAN/TC4, putative	25 kDa	-0.0487994	0.678209	13.2035	13.6578	11.273	13.372	15.823	12.346	14.08	14.207	13.777	12.567
PBANKA_0931100	conserved protein, unknown function	25 kDa	1.31749	0.00732827	6.32788	2.53895	7.5154	5.3487	7.3031	5.1443	1.76	1.0148	4.2392	3.1418
PBANKA_0932200	peptidyl-prolyl cis-trans isomerase, putative	21 kDa	-0.124747	0.673917	5.95487	6.4927	7.5154	7.1316	6.0859	3.0866	6.16	5.0739	6.3588	8.3781
PBANKA_0933900	glyoxalase I, putative	42 kDa	(unique)	0.00060087	2.48418	0	1.8788	3.5658	2.4344	2.0577	0	0	0	0
PBANKA_0934200	ubiquitin domain-containing protein DSK2, putative	41 kDa	-0.749945	0.329063	1.49931	2.52142	0.93942	1.7829	1.2172	2.0577	1.76	2.0296	1.0598	5.2363
PBANKA_0937200	RNA-binding protein, putative	149 kDa	-0.497807	0.00378028	13.075	18.4627	11.273	14.263	13.389	13.375	16.72	21.31	18.017	17.804
PBANKA_0937700	60S ribosomal protein L36, putative	13 kDa	-0.351416	0.40823	6.08195	7.75943	4.6971	9.8059	3.6516	6.1732	6.16	11.163	8.4784	5.2363
PBANKA_0938300	heat shock protein J2, putative	63 kDa	0.580438	0.382162	1.54641	1.03417	0.93942	1.7829	2.4344	1.0289	0	2.0296	1.0598	1.0473
PBANKA_0938400	endoplasmic reticulum-resident calcium binding protein, putative	39 kDa	-0.844953	0.0246107	1.93467	3.47507	2.8183	2.6743	1.2172	1.0289	3.52	4.0591	3.1794	3.1418
PBANKA_0938500	succinyl-CoA synthetase alpha subunit, putative	36 kDa	3.10259	0.0775557	2.17917	0.2537	2.8183	1.7829	0	4.1155	0	1.0148	0	0
PBANKA_0938600	casein kinase 2, alpha subunit	40 kDa	0.998674	0.00488231	8.56447	4.28618	8.4548	8.023	8.5203	9.2598	3.52	2.0296	6.3588	5.2363
PBANKA_0939600	polyadenylate-binding protein-interacting protein 1, putative	369 kDa	-0.190166	0.394699	20.2013	23.0475	17.849	24.961	19.475	18.52	29.92	24.355	18.017	19.898
PBANKA_0940900	RuvB-like helicase 2, putative	53 kDa	0.33339	0.560437	2.58798	2.054	0.93942	2.6743	3.6516	3.0866	0.88	1.0148	3.1794	3.1418
PBANKA_0941500	40S ribosomal protein S4, putative	30 kDa	-0.4977	0.0235909	16.1648	22.824	12.213	16.046	15.823	20.577	23.76	25.369	23.316	18.851
PBANKA_0941800	histone H2B, putative	13 kDa	0.426166	0.435243	3.362	2.50212	2.8183	2.6743	4.8688	3.0866	2.64	0	3.1794	4.1891
PBANKA_0941900	histone H4, putative	11 kDa	-0.153748	0.677373	3.81973	4.24927	3.7577	3.5658	4.8688	3.0866	3.52	5.0739	2.1196	6.2836
PBANKA_0942500	thioredoxin-like mero protein, putative	49 kDa	-1.26821	0.0154859	2.58015	6.21462	4.6971	3.5658	0	2.0577	6.16	7.1034	6.3588	5.2363
PBANKA_0943100	CCR4-NOT transcription complex subunit 1, putative	340 kDa	0.41264	0.225275	5.86777	4.40815	4.6971	4.4572	6.0859	8.2309	6.16	3.0443	4.2392	4.1891
PBANKA_0943600	60S acidic ribosomal protein P1, putative	13 kDa	-0.0872156	0.863179	2.59997	2.762	1.8788	1.7829	3.6516	3.0866	1.76	5.0739	2.1196	2.0945
PBANKA_1003400	lysine decarboxylase, putative	261 kDa	(unique)	0.049862	1.04159	0	0	0.89145	1.2172	2.0577	0	0	0	0
PBANKA_1003800	V-type proton ATPase subunit B, putative	56 kDa	0.257323	0.417754	6.31515	5.2835	7.5154	4.4572	6.0859	7.2021	4.4	3.0443	6.3588	7.3309
PBANKA_1004000	cytosolic glyoxalase II, putative	30 kDa	-0.390961	0.159258	3.0457	3.99372	1.8788	3.5658	3.6516	3.0866	3.52	5.0739	4.2392	3.1418
PBANKA_1006100	flap endonuclease 1, putative	54 kDa	(unique)	0.038	1.03123	0	1.8788	0	1.2172	1.0289	0	0	0	0
PBANKA_1008200	cGMP-dependent protein kinase	98 kDa	-0.438046	0.0583561	1.47695	2.00093	1.8788	1.7829	1.2172	1.0289	1.76	2.0296	2.1196	2.0945
PBANKA_1008800	glucose-6-phosphate isomerase, putative	68 kDa	-0.207002	0.296018	9.79458	11.3057	8.4548	10.697	9.7375	10.289	8.8	11.163	10.598	14.662
PBANKA_1009100	ataxin-2 like protein, putative	94 kDa	2.02971	0.140395	1.9674	0.481825	0	3.5658	1.2172	3.0866	0.88	0	0	1.0473
PBANKA_1009300	clathrin light chain, putative	28 kDa	-0.754781	0.232656	3.33963	5.6352	3.7577	2.6743	4.8688	2.0577	2.64	3.0443	8.4784	8.3781
PBANKA_1009500	glutamate synthase [NADH], putative	336 kDa	2.58989	0.00052846	12.1632	2.0203	10.334	16.046	10.955	11.318	1.76	0	3.1794	3.1418
PBANKA_1010000	mitochondrial acidic protein MAM33, putative	29 kDa	NA	0.0385459	0	0.955525	0	0	0	0	1.76	1.0148	0	1.0473
PBANKA_1010500	Hsp70/Hsp90 organizing protein, putative	66 kDa	-0.269855	0.307971	9.23565	11.1353	10.334	12.48	4.8688	9.2598	12.32	11.163	9.5382	11.52
PBANKA_1010600	calmodulin, putative	17 kDa	0.701394	0.0491157	2.82282	1.73598	1.8788	2.6743	3.6516	3.0866	1.76	2.0296	1.0598	2.0945
PBANKA_1010800	CCR4-associated factor 16, putative	30 kDa	-0.290207	0.203251	4.7224	5.77462	5.6365	4.4572	3.6516	5.1443	4.4	7.1034	6.3588	5.2363
PBANKA_1013100	60S ribosomal protein L14, putative	18 kDa	-0.964118	0.0334939	2.42673	4.73423	3.7577	2.6743	1.2172	2.0577	4.4	5.0739	3.1794	6.2836
PBANKA_1014000	NADP-specific glutamate dehydrogenase, putative	57 kDa	NA	0.355918	0	0.88	0	0	0	0	3.52	0	0	0
PBANKA_1014900	coatomer subunit beta, putative	146 kDa	0.0164808	0.964691	1.49931	1.48228	0.93942	1.7829	1.2172	2.0577	1.76	1.0148	1.0598	2.0945
PBANKA_1015500	PbAP2-FG2	91 kDa	(unique)	4.46118e-05	29.8532	0	31.94	23.178	36.516	27.779	0	0	0	0
PBANKA_1016300	proliferation-associated protein 2g4, putative	43 kDa	-0.552112	0.101353	7.1826	10.5313	5.6365	9.8059	6.0859	7.2021	7.92	14.207	8.4784	11.52
PBANKA_1016700	leucine-rich repeat protein	33 kDa	0.564601	0.00603666	9.09165	6.14725	8.4548	8.9145	9.7375	9.2598	7.92	5.0739	6.3588	5.2363
PBANKA_1017900	phosphoenolpyruvate carboxylase	130 kDa	1.67739	0.0411936	4.57135	1.42922	6.576	3.5658	6.0859	2.0577	2.64	2.0296	0	1.0473
PBANKA_1018400	protein arginine N-methyltransferase 1, putative	46 kDa	0.127548	0.809678	2.37711	2.17598	1.8788	0.89145	3.6516	3.0866	3.52	2.0296	1.0598	2.0945
PBANKA_1018500	transcription factor BTF3, putative	20 kDa	-0.929174	0.050822	2.08555	3.97128	1.8788	1.7829	3.6516	1.0289	4.4	3.0443	5.299	3.1418
PBANKA_1018600	60S ribosomal protein L21, putative	19 kDa	-0.223079	0.546258	5.43575	6.34473	3.7577	7.1316	3.6516	7.2021	8.8	7.1034	4.2392	5.2363
PBANKA_1019400	60S ribosomal protein L7-3, putative	33 kDa	-0.350817	0.0243887	7.54525	9.62233	7.5154	7.1316	7.3031	8.2309	11.44	9.133	9.5382	8.3781
PBANKA_1019500	60S ribosomal protein L5, putative	34 kDa	-0.530575	0.105804	10.4967	15.1625	9.3942	8.9145	13.389	10.289	14.08	21.31	10.598	14.662
PBANKA_1019700	conserved Plasmodium protein, unknown function	137 kDa	-1.10205	0.00533314	7.3704	15.8212	6.576	9.8059	4.8688	8.2309	18.48	12.177	13.777	18.851
PBANKA_1022000	40S ribosomal protein S25, putative	12 kDa	-0.169174	0.484387	6.76088	7.60202	7.5154	6.2401	6.0859	7.2021	9.68	9.133	6.3588	5.2363
PBANKA_1022300	mannose-1-phosphate guanyltransferase, putative	47 kDa	(unique)	0.00109044	1.49931	0	0.93942	1.7829	1.2172	2.0577	0	0	0	0
PBANKA_1023000	myosin-specific chaperone UNC, putative	136 kDa	2.04705	0.0166055	2.0041	0.48495	1.8788	2.6743	2.4344	1.0289	0.88	0	1.0598	0
PBANKA_1023900	glutathione S-transferase, putative	24 kDa	0.862248	0.133706	3.1615	1.73913	1.8788	1.7829	4.8688	4.1155	1.76	2.0296	2.1196	1.0473
PBANKA_1024900	DNA replication licensing factor MCM2, putative	111 kDa	NA	0.0761474	1.95866	0	4.6971	0.89145	1.2172	1.0289	0	0	0	0
PBANKA_1025500	NOT family protein, putative	482 kDa	-0.457344	0.338756	1.24211	1.70542	0.93942	1.7829	1.2172	1.0289	2.64	1.0148	2.1196	1.0473
PBANKA_1026200	NADP-specific glutamate dehydrogenase, putative	53 kDa	-0.976713	0.0807089	3.44597	6.7816	4.6971	3.5658	2.4344	3.0866	10.56	7.1034	3.1794	6.2836
PBANKA_1026300	conserved protein, unknown function	77 kDa	NA	0.149935	1.1503	0	2.8183	1.7829	0	0	0	0	0	0
PBANKA_1028400	60S ribosomal protein L10, putative	25 kDa	-0.841217	0.0421962	2.35476	4.2187	2.8183	0.89145	3.6516	2.0577	4.4	4.0591	3.1794	5.2363
PBANKA_1030100	actin II	43 kDa	0.458401	0.392019	5.24958	3.8206	5.6365	5.3487	4.8688	5.1443	2.64	0	6.3588	6.2836
PBANKA_1030600	p1/s1 nuclease, putative	39 kDa	-3.45474	0.0028077	0.457717	5.01855	0.93942	0.89145	0	0	4.4	3.0443	5.299	7.3309
PBANKA_1031900	eukaryotic translation initiation factor 2 subunit gamma, putative	51 kDa	-0.316851	0.155756	12.1125	15.0875	9.3942	12.48	12.172	14.404	11.44	15.222	14.837	18.851
PBANKA_1032300	CTP synthase, putative	86 kDa	-1.39606	0.381834	0.527162	1.3874	0	0.89145	1.2172	0	3.52	2.0296	0	0
PBANKA_1032700	CUGBP Elav-like family member 2, putative	59 kDa	0.0770031	0.776979	13.7652	13.0498	11.273	13.372	17.041	13.375	11.44	8.1182	14.837	17.804
PBANKA_1033900	40S ribosomal protein S8e, putative	25 kDa	-0.47863	0.166006	9.13102	12.7233	12.213	9.8059	7.3031	7.2021	16.72	15.222	8.4784	10.473
PBANKA_1034300	AP2 domain transcription factor AP2-G2	161 kDa	(unique)	0.00559847	6.58263	0	5.6365	3.5658	10.955	6.1732	0	0	0	0
PBANKA_1035100	rRNA 2'-O-methyltransferase fibrillarin, putative	33 kDa	-0.0477272	0.957182	1.01924	1.05353	0.93942	0.89145	1.2172	1.0289	0	0	2.1196	2.0945
PBANKA_1035200	LCCL domain-containing protein	148 kDa	0.677597	0.0171899	15.2087	9.5086	12.213	19.612	14.606	14.404	7.92	11.163	8.4784	10.473
PBANKA_1035500	vacuolar protein sorting-associated protein 29, putative	22 kDa	-1.14429	0.318169	0.457717	1.01172	0.93942	0.89145	0	0	0.88	0	2.1196	1.0473
PBANKA_1036600	ribonucleoside-diphosphate reductase small chain, putative	40 kDa	-0.489696	0.381003	1.24211	1.7441	0.93942	1.7829	1.2172	1.0289	1.76	1.0148	1.0598	3.1418
PBANKA_1037300	conserved Plasmodium protein, unknown function	34 kDa	-1.31224	0.095381	0.784388	1.94785	0	0.89145	1.2172	1.0289	2.64	3.0443	1.0598	1.0473
PBANKA_1038200	nuclear formin-like protein MISFIT	186 kDa	(unique)	0.00414236	2.06083	0	0.93942	1.7829	2.4344	3.0866	0	0	0	0
PBANKA_1039600	26S proteasome regulatory subunit RPN6, putative	73 kDa	-0.285461	0.735006	1.17265	1.42922	1.8788	1.7829	0	1.0289	2.64	2.0296	0	1.0473
PBANKA_1101300	skeleton-binding protein 1	90 kDa	NA	0.355918	0	0.44	0	0	0	0	1.76	0	0	0
PBANKA_1105400	small ubiquitin-related modifier, putative	11 kDa	1.03228	0.00200459	2.49618	1.22047	2.8183	2.6743	2.4344	2.0577	1.76	1.0148	1.0598	1.0473
PBANKA_1106700	60S ribosomal protein L4, putative	46 kDa	-0.52004	0.0039237	18.491	26.516	17.849	21.395	18.258	16.462	28.16	29.429	25.435	23.04
PBANKA_1111400	inositol-3-phosphate synthase, putative	70 kDa	-0.804278	0.102317	2.43872	4.25868	4.6971	1.7829	1.2172	2.0577	3.52	5.0739	5.299	3.1418
PBANKA_1112300	ras-related protein Rab-1B, putative	23 kDa	0.449754	0.0986871	4.0993	3.00137	2.8183	3.5658	4.8688	5.1443	2.64	3.0443	3.1794	3.1418
PBANKA_1113000	purine nucleoside phosphorylase, putative	27 kDa	0.226151	0.345565	14.0622	12.022	18.788	10.697	13.389	13.375	10.56	10.148	12.718	14.662
PBANKA_1115200	conserved Plasmodium protein, unknown function	133 kDa	1.43748	0.00019885	32.4085	11.9656	31.001	32.092	37.733	28.808	12.32	7.1034	13.777	14.662
PBANKA_1116800	conserved protein, unknown function	53 kDa	-0.455153	0.00279705	19.3885	26.5803	15.97	20.503	19.475	21.606	27.28	27.399	27.555	24.087
PBANKA_1117100	histone H3 variant, putative	15 kDa	1.64415	0.0153064	3.12713	1.00048	1.8788	2.6743	4.8688	3.0866	0.88	1.0148	1.0598	1.0473
PBANKA_1117500	ribosomal protein L27a, putative	17 kDa	-0.896013	0.0929483	7.61787	14.1762	7.5154	10.697	6.0859	6.1732	18.48	20.296	10.598	7.3309
PBANKA_1117700	malate dehydrogenase, putative	34 kDa	0.755177	0.0143016	8.07175	4.7823	8.4548	6.2401	7.3031	10.289	3.52	5.0739	5.299	5.2363
PBANKA_1118600	cell division cycle protein 48 homologue, putative	91 kDa	0.601583	0.113801	9.78357	6.44767	11.273	8.023	8.5203	11.318	6.16	9.133	2.1196	8.3781
PBANKA_1120100	conserved Plasmodium protein, unknown function	150 kDa	(unique)	0.000345263	3.19913	0	2.8183	4.4572	2.4344	3.0866	0	0	0	0
PBANKA_1120700	nascent polypeptide-associated complex subunit alpha, putative	21 kDa	-3.2231	0.204164	0.222862	2.08108	0	0.89145	0	0	5.28	3.0443	0	0
PBANKA_1121700	leucine--tRNA ligase, putative	147 kDa	-0.482206	0.332111	4.55952	6.3691	5.6365	6.2401	1.2172	5.1443	8.8	4.0591	4.2392	8.3781
PBANKA_1122900	hexokinase, putative	55 kDa	0.0343815	0.875704	7.65402	7.47377	10.334	8.023	6.0859	6.1732	7.04	8.1182	6.3588	8.3781
PBANKA_1123500	SNF2 helicase, putative	293 kDa	3.73865	0.00101248	9.4103	0.70495	11.273	8.023	12.172	6.1732	1.76	0	1.0598	0
PBANKA_1125600	pyruvate kinase, putative	56 kDa	-0.192999	0.181417	31.351	35.8385	30.062	26.743	37.733	30.866	35.2	35.517	31.794	40.843
PBANKA_1126200	protein DJ-1, putative	21 kDa	-0.324021	0.150245	5.60095	7.01135	5.6365	5.3487	7.3031	4.1155	6.16	6.0887	7.4186	8.3781
PBANKA_1126400	transportin, putative	134 kDa	-0.717406	0.468861	0.714943	1.17552	0.93942	0.89145	0	1.0289	2.64	1.0148	0	1.0473
PBANKA_1127700	nicotinate phosphoribosyltransferase, putative	80 kDa	-3.17953	0.000548463	0.4697	4.25555	1.8788	0	0	0	3.52	5.0739	4.2392	4.1891
PBANKA_1127800	DnaJ protein, putative	44 kDa	-0.436639	0.384047	2.02646	2.7427	0.93942	2.6743	2.4344	2.0577	2.64	3.0443	4.2392	1.0473
PBANKA_1128200	polyadenylate-binding protein 3, putative	59 kDa	NA	0.15633	0	1.20107	0	0	0	0	1.76	3.0443	0	0
PBANKA_1129600	TPH domain-containing protein, putative	47 kDa	NA	0.0790198	1.06632	0	0.93942	0.89145	2.4344	0	0	0	0	0
PBANKA_1131600	DNA replication licensing factor MCM6, putative	107 kDa	(unique)	0.048483	1.89958	0	3.7577	1.7829	0	2.0577	0	0	0	0
PBANKA_1133300	elongation factor 1-alpha	49 kDa	-0.0722959	0.556169	95.4688	100.375	110.85	88.254	97.375	85.396	88	95.389	112.34	105.77
PBANKA_1134100	T-complex protein 1 subunit delta, putative	58 kDa	-0.0747335	0.714612	16.7775	17.6695	16.91	14.263	19.475	16.462	12.32	17.251	22.256	18.851
PBANKA_1134200	pyrroline-5-carboxylate reductase, putative	28 kDa	-0.475576	0.566761	1.95631	2.7202	2.8183	0.89145	0	4.1155	2.64	5.0739	2.1196	1.0473
PBANKA_1135100	40S ribosomal protein S15, putative	17 kDa	-0.306912	0.216222	9.0495	11.1947	12.213	10.697	6.0859	7.2021	11.44	10.148	12.718	10.473
PBANKA_1135700	CUGBP Elav-like family member 1, putative	57 kDa	-0.239844	0.349817	8.27218	9.76833	9.3942	7.1316	7.3031	9.2598	8.8	8.1182	13.777	8.3781
PBANKA_1137000	bergheilysin	134 kDa	-0.297609	0.108918	9.63322	11.8403	11.273	10.697	7.3031	9.2598	14.08	11.163	10.598	11.52
PBANKA_1137800	glideosome-associated connector	291 kDa	-0.444123	0.108863	9.8937	13.4603	12.213	12.48	9.7375	5.1443	13.2	12.177	15.897	12.567
PBANKA_1137900	proliferating cell nuclear antigen 1, putative	31 kDa	0.229069	0.445203	3.5274	3.00953	4.6971	2.6743	3.6516	3.0866	2.64	2.0296	3.1794	4.1891
PBANKA_1138200	RuvB-like helicase 3, putative	54 kDa	-0.301358	0.328372	5.12012	6.30955	6.576	2.6743	6.0859	5.1443	4.4	6.0887	7.4186	7.3309
PBANKA_1142400	nucleoside diphosphate kinase b, putative	17 kDa	-0.0350796	0.958499	2.7414	2.80888	1.8788	3.5658	2.4344	3.0866	1.76	0	4.2392	5.2363
PBANKA_1142800	conserved protein, unknown function	69 kDa	-0.0387845	0.868065	12.3532	12.6898	13.152	16.046	10.955	9.2598	12.32	13.192	9.5382	15.709
PBANKA_1143600	alanine--tRNA ligase, putative	141 kDa	-0.673751	0.0298177	4.0075	6.39282	4.6971	3.5658	3.6516	4.1155	7.92	7.1034	6.3588	4.1891
PBANKA_1144100	ABC transporter E family member 1, putative	70 kDa	-0.0684272	0.945504	2.20226	2.30923	0.93942	3.5658	1.2172	3.0866	6.16	2.0296	0	1.0473
PBANKA_1144800	conserved protein, unknown function	42 kDa	NA	0.163736	0.68058	0	0.93942	1.7829	0	0	0	0	0	0
PBANKA_1145800	membrane associated histidine-rich protein 1a	20 kDa	-0.203709	0.630222	1.54641	1.78092	0.93942	1.7829	2.4344	1.0289	0.88	2.0296	2.1196	2.0945
PBANKA_1200600	Plasmodium exported protein, unknown function	251 kDa	-1.11201	0.229338	1.63748	3.53935	0	0	2.4344	4.1155	1.76	6.0887	2.1196	4.1891
PBANKA_1200800	transformer-2 protein homolog beta, putative	30 kDa	-0.870608	0.331055	0.714943	1.30723	0.93942	0.89145	0	1.0289	0	1.0148	2.1196	2.0945
PBANKA_1201100	conserved Plasmodium protein, unknown function	107 kDa	1.56886	0.0598814	3.5874	1.20922	4.6971	5.3487	1.2172	3.0866	1.76	2.0296	0	1.0473
PBANKA_1201900	40S ribosomal protein S20e, putative	14 kDa	0.344153	0.299088	4.3685	3.44137	3.7577	2.6743	4.8688	6.1732	4.4	3.0443	3.1794	3.1418
PBANKA_1202100	MKT1 domain-containing protein, putative	133 kDa	1.02321	0.0709595	4.08962	2.01218	3.7577	4.4572	6.0859	2.0577	1.76	1.0148	3.1794	2.0945
PBANKA_1202400	60S ribosomal protein L13, putative	24 kDa	-0.0557641	0.858368	11.8468	12.3136	14.091	11.589	7.3031	14.404	14.08	16.236	7.4186	11.52
PBANKA_1202700	RNA-binding protein, putative	87 kDa	0.176301	0.781593	4.65115	4.11613	3.7577	4.4572	7.3031	3.0866	1.76	1.0148	6.3588	7.3309
PBANKA_1204400	DNA/RNA-binding protein Alba 3, putative	12 kDa	0.160168	0.243721	23.4823	21.0147	24.425	23.178	26.778	19.548	18.48	20.296	21.196	24.087
PBANKA_1205000	single-strand telomeric DNA-binding protein GBP2, putative	28 kDa	-0.217533	0.704403	6.40148	7.44327	6.576	12.48	2.4344	4.1155	7.04	11.163	4.2392	7.3309
PBANKA_1205900	AP2 domain transcription factor AP2-I, putative	157 kDa	3.80653	0.000170721	3.54978	0.2537	3.7577	2.6743	3.6516	4.1155	0	1.0148	0	0
PBANKA_1206100	eukaryotic translation initiation factor 3 subunit D, putative	62 kDa	-0.279892	0.706118	2.76302	3.3546	1.8788	1.7829	1.2172	6.1732	6.16	3.0443	2.1196	2.0945
PBANKA_1206600	26S protease regulatory subunit 4, putative	50 kDa	-0.0777469	0.82137	3.26855	3.44952	1.8788	4.4572	3.6516	3.0866	4.4	2.0296	3.1794	4.1891
PBANKA_1206900	tubulin beta chain, putative	50 kDa	1.04666	0.000114772	46.1875	22.3587	46.032	44.572	49.905	44.241	18.48	18.266	27.555	25.134
PBANKA_1207000	nucleolar protein 5, putative	53 kDa	0.507466	0.71564	0.737287	0.51865	0	0.89145	0	2.0577	0	1.0148	1.0598	0
PBANKA_1208500	PI31 domain-containing protein, putative	34 kDa	3.16947	0.0220617	1.97938	0.22	0.93942	2.6743	1.2172	3.0866	0.88	0	0	0
PBANKA_1209000	eukaryotic translation initiation factor 2 subunit beta, putative	25 kDa	-0.19699	0.633323	3.69283	4.2331	6.576	2.6743	2.4344	3.0866	4.4	3.0443	5.299	4.1891
PBANKA_1209800	proteasome subunit beta type-5, putative	31 kDa	-0.157251	0.531081	3.73827	4.16878	3.7577	4.4572	3.6516	3.0866	5.28	5.0739	3.1794	3.1418
PBANKA_1210200	PRE-binding protein, putative	111 kDa	-1.51328	0.00257191	14.516	41.4372	10.334	18.72	14.606	14.404	53.68	45.665	36.033	30.371
PBANKA_1210800	hypoxanthine-guanine phosphoribosyltransferase, putative	27 kDa	-1.02661	0.0533822	2.27332	4.63127	2.8183	1.7829	2.4344	2.0577	7.04	3.0443	5.299	3.1418
PBANKA_1210900	phosphoglucomutase, putative	68 kDa	1.19081	0.0083323	6.177	2.70587	8.4548	6.2401	4.8688	5.1443	3.52	2.0296	3.1794	2.0945
PBANKA_1211000	GMP synthase [glutamine-hydrolyzing], putative	63 kDa	0.0259558	0.91253	7.00772	6.88277	9.3942	5.3487	6.0859	7.2021	8.8	6.0887	6.3588	6.2836
PBANKA_1213600	cysteine--tRNA ligase, putative	78 kDa	0.740536	0.012625	13.636	8.16137	12.213	12.48	13.389	16.462	9.68	5.0739	7.4186	10.473
PBANKA_1214000	heat shock protein 60, putative	62 kDa	-0.877577	0.100056	6.6889	12.2894	6.576	4.4572	8.5203	7.2021	14.08	19.281	7.4186	8.3781
PBANKA_1214200	ribonucleoside-diphosphate reductase small chain, putative	40 kDa	-0.97009	0.393499	0.937805	1.83713	0.93942	1.7829	0	1.0289	0	1.0148	4.2392	2.0945
PBANKA_1214300	enolase, putative	49 kDa	0.0955048	0.246885	46.132	43.177	46.032	50.813	41.384	46.299	44.88	45.665	40.272	41.891
PBANKA_1214700	conserved Plasmodium protein, unknown function	112 kDa	1.22859	0.00109866	35.0815	14.9705	37.577	33.875	32.864	36.01	9.68	9.133	19.076	21.993
PBANKA_1215500	translation machinery-associated protein 7, putative	6 kDa	-0.0629974	0.931317	2.70703	2.82785	1.8788	4.4572	2.4344	2.0577	6.16	3.0443	1.0598	1.0473
PBANKA_1215600	40S ribosomal protein S3A, putative	30 kDa	-0.582718	0.0116577	19.6155	29.3775	20.667	21.395	15.823	20.577	33.44	33.488	26.495	24.087
PBANKA_1216500	peptidyl-prolyl cis-trans isomerase, putative	19 kDa	-0.168529	0.453023	7.37983	8.29427	5.6365	7.1316	8.5203	8.2309	6.16	10.148	9.5382	7.3309
PBANKA_1217700	ATP-dependent RNA helicase DDX6	49 kDa	1.25036	2.33778e-05	27.5835	11.5945	30.062	26.743	26.778	26.751	14.08	9.133	10.598	12.567
PBANKA_1218200	T-complex protein 1 subunit epsilon, putative	59 kDa	-0.144068	0.514718	6.70252	7.4064	5.6365	8.9145	6.0859	6.1732	8.8	6.0887	6.3588	8.3781
PBANKA_1218500	protein phosphatase inhibitor 2, putative	17 kDa	1.17399	0.177766	2.37711	1.05353	1.8788	0.89145	3.6516	3.0866	0	0	2.1196	2.0945
PBANKA_1218900	elongation factor 1-delta, putative	18 kDa	0.0183105	0.957882	6.38695	6.3064	8.4548	4.4572	8.5203	4.1155	4.4	6.0887	6.3588	8.3781
PBANKA_1219300	heat shock protein 110, putative	95 kDa	-0.204799	0.0539575	30.1785	34.7815	28.183	26.743	32.864	32.924	35.2	37.547	33.914	32.465
PBANKA_1220200	lysophospholipase, putative	78 kDa	NA	0.181285	0	0.7274	0	0	0	0	0.88	2.0296	0	0
PBANKA_1221200	60S ribosomal protein L34, putative	19 kDa	-0.275394	0.623321	2.42673	2.93712	3.7577	2.6743	1.2172	2.0577	4.4	1.0148	4.2392	2.0945
PBANKA_1222400	ubiquitin regulatory protein, putative	28 kDa	0.308009	0.309709	2.7534	2.22408	2.8183	2.6743	2.4344	3.0866	2.64	2.0296	3.1794	1.0473
PBANKA_1223100	proteasome subunit alpha type-6, putative	30 kDa	0.253837	0.830231	1.22937	1.03103	0.93942	0.89145	0	3.0866	0	2.0296	0	2.0945
PBANKA_1223800	V-type proton ATPase subunit a, putative	111 kDa	NA	0.154622	0.818725	0	0	0	1.2172	2.0577	0	0	0	0
PBANKA_1226500	proteasome subunit beta type-4, putative	30 kDa	-0.962115	0.0461341	1.54641	3.01265	0.93942	1.7829	2.4344	1.0289	2.64	2.0296	4.2392	3.1418
PBANKA_1226600	tubulin gamma chain, putative	52 kDa	0.214404	0.619927	4.71042	4.05992	4.6971	5.3487	3.6516	5.1443	2.64	2.0296	4.2392	7.3309
PBANKA_1228000	1-cys peroxiredoxin, putative	25 kDa	1.67592	0.359298	0.70295	0.22	0	1.7829	0	1.0289	0.88	0	0	0
PBANKA_1228200	glutamate dehydrogenase, putative	140 kDa	0.730354	0.366585	2.32043	1.39865	2.8183	1.7829	3.6516	1.0289	3.52	1.0148	1.0598	0
PBANKA_1228400	mannose-6-phosphate isomerase, putative	96 kDa	NA	0.0103142	0	1.72785	0	0	0	0	1.76	3.0443	1.0598	1.0473
PBANKA_1229000	Plasmodium exported protein (PHIST), unknown function	131 kDa	-1.74319	0.00383057	2.21422	7.41265	1.8788	2.6743	1.2172	3.0866	7.92	10.148	5.299	6.2836
PBANKA_1229200	60S ribosomal protein L19, putative	22 kDa	-0.031286	0.923869	5.19212	5.30595	7.5154	4.4572	3.6516	5.1443	3.52	5.0739	5.299	7.3309
PBANKA_1231000	40S ribosomal protein S11, putative	16 kDa	-0.507014	0.055997	13.9205	19.7825	15.031	14.263	10.955	15.433	21.12	25.369	14.837	17.804
PBANKA_1231200	phosducin-like protein 1, putative	37 kDa	0.425411	0.455394	2.32043	1.72785	2.8183	1.7829	3.6516	1.0289	1.76	3.0443	1.0598	1.0473
PBANKA_1231600	AP2 domain transcription factor AP2-O2	232 kDa	(unique)	0.00115915	18.0207	0	20.667	12.48	25.561	13.375	0	0	0	0
PBANKA_1231700	60S ribosomal protein L2, putative	28 kDa	0.149849	0.057582	11.823	10.6566	12.213	11.589	12.172	11.318	11.44	11.163	10.598	9.4254
PBANKA_1231800	60S ribosomal protein L12, putative	18 kDa	-0.505388	0.0307457	7.45182	10.5779	6.576	8.9145	6.0859	8.2309	13.2	10.148	9.5382	9.4254
PBANKA_1232500	eukaryotic translation initiation factor 3 subunit B, putative	84 kDa	-0.371529	0.112107	7.31113	9.45857	5.6365	8.9145	8.5203	6.1732	9.68	8.1182	11.658	8.3781
PBANKA_1233500	mRNA-binding protein PUF1	137 kDa	(unique)	0.00516476	3.15205	0	2.8183	4.4572	1.2172	4.1155	0	0	0	0
PBANKA_1234200	40S ribosomal protein S24, putative	15 kDa	-0.111598	0.685924	5.99725	6.47958	3.7577	7.1316	4.8688	8.2309	6.16	7.1034	7.4186	5.2363
PBANKA_1234500	FoP domain-containing protein, putative	23 kDa	1.80977	0.0444535	2.58961	0.73865	3.7577	0.89145	3.6516	2.0577	0.88	1.0148	1.0598	0
PBANKA_1234800	40S ribosomal protein S9, putative	22 kDa	-0.546275	0.056527	9.587	14	10.334	12.48	7.3031	8.2309	17.6	15.222	11.658	11.52
PBANKA_1235500	conserved protein, unknown function	206 kDa	NA	0.0745321	0	1.17552	0	0	0	0	2.64	1.0148	0	1.0473
PBANKA_1235600	adenosylhomocysteinase, putative	54 kDa	-0.279001	0.119279	11.9736	14.5282	11.273	12.48	9.7375	14.404	12.32	15.222	16.957	13.614
PBANKA_1237600	zinc finger protein, putative	191 kDa	(unique)	1.5509e-05	2.2613	0	1.8788	2.6743	2.4344	2.0577	0	0	0	0
PBANKA_1237800	multidrug resistance protein 1, putative	161 kDa	NA	0.00161916	0	3.65013	0	0	0	0	5.28	4.0591	2.1196	3.1418
PBANKA_1238800	karyopherin beta, putative	128 kDa	-0.66415	0.134779	6.16265	9.76555	5.6365	7.1316	3.6516	8.2309	14.08	7.1034	6.3588	11.52
PBANKA_1239200	ribosome-interacting GTPase 1, putative	41 kDa	NA	0.00487191	0	3.3883	0	0	0	0	5.28	4.0591	2.1196	2.0945
PBANKA_1239900	acyl-CoA synthetase, putative	77 kDa	-0.804145	0.00831031	3.26855	5.70725	1.8788	4.4572	3.6516	3.0866	6.16	5.0739	6.3588	5.2363
PBANKA_1241800	DNA replication licensing factor MCM3, putative	107 kDa	3.21545	0.00104176	7.32473	0.788575	9.3942	6.2401	8.5203	5.1443	0	0	1.0598	2.0945
PBANKA_1242300	Hsc70-interacting protein, putative	48 kDa	-0.396023	0.0591659	8.28262	10.8989	7.5154	8.023	7.3031	10.289	11.44	13.192	9.5382	9.4254
PBANKA_1242700	AP-1 complex subunit beta, putative	107 kDa	-1.29354	0.485127	0.539155	1.32163	0.93942	0	1.2172	0	0	0	4.2392	1.0473
PBANKA_1242800	eukaryotic translation initiation factor 3 subunit E, putative	63 kDa	-0.439673	0.351264	3.16478	4.29237	2.8183	5.3487	2.4344	2.0577	2.64	6.0887	5.299	3.1418
PBANKA_1244400	conserved Plasmodium protein, unknown function	10 kDa	0.331693	0.801356	0.915425	0.7274	1.8788	1.7829	0	0	0.88	2.0296	0	0
PBANKA_1300700	LCCL domain-containing protein	184 kDa	1.56076	0.00348108	22.485	7.62178	23.486	24.069	14.606	27.779	4.4	6.0887	8.4784	11.52
PBANKA_1301300	trailer hitch homolog	39 kDa	1.01757	0.00162321	40.1352	19.8248	46.032	38.332	40.167	36.01	17.6	12.177	25.435	24.087
PBANKA_1301400	proteasome subunit alpha type-1, putative	29 kDa	-0.334518	0.325871	2.80048	3.53127	2.8183	2.6743	3.6516	2.0577	2.64	3.0443	5.299	3.1418
PBANKA_1302800	thioredoxin peroxidase 1	22 kDa	0.197962	0.296411	18.3592	16.0053	16.91	16.938	23.127	16.462	14.08	17.251	19.076	13.614
PBANKA_1303800	triosephosphate isomerase, putative	28 kDa	-0.0544329	0.722154	15.2662	15.8532	15.031	13.372	18.258	14.404	16.72	18.266	12.718	15.709
PBANKA_1305100	60S ribosomal protein L1, putative	25 kDa	-0.0954795	0.404509	7.25367	7.74998	7.5154	8.023	7.3031	6.1732	7.04	7.1034	8.4784	8.3781
PBANKA_1305700	vacuolar protein sorting-associated protein 60, putative	26 kDa	(unique)	0.0165037	1.94503	0	0.93942	3.5658	1.2172	2.0577	0	0	0	0
PBANKA_1306200	tRNA import protein tRIP	46 kDa	0.175289	0.715503	1.71182	1.51598	2.8183	1.7829	1.2172	1.0289	0.88	2.0296	1.0598	2.0945
PBANKA_1307800	heat shock protein 90, putative	102 kDa	-1.93895	0.00678501	3.70065	14.1893	2.8183	1.7829	6.0859	4.1155	18.48	18.266	9.5382	10.473
PBANKA_1308600	fructose-bisphosphate aldolase 2	40 kDa	0.0327478	0.856651	39.1208	38.2428	40.395	31.201	49.905	34.982	35.2	33.488	42.392	41.891
PBANKA_1309500	conserved Plasmodium protein, unknown function	41 kDa	-2.98528	0.0206908	0.457717	3.62458	0.93942	0.89145	0	0	6.16	2.0296	2.1196	4.1891
PBANKA_1309900	M17 leucyl aminopeptidase, putative	72 kDa	-0.948119	0.003473	4.24235	8.185	5.6365	3.5658	3.6516	4.1155	8.8	8.1182	9.5382	6.2836
PBANKA_1310800	40S ribosomal protein S5, putative	30 kDa	-0.185199	0.307996	7.41655	8.43242	7.5154	6.2401	9.7375	6.1732	8.8	9.133	7.4186	8.3781
PBANKA_1312700	gamete egress and sporozoite traversal protein	29 kDa	-0.0161004	0.976769	1.47695	1.49352	1.8788	1.7829	1.2172	1.0289	1.76	0	2.1196	2.0945
PBANKA_1314800	elongation factor 2, putative	93 kDa	-0.219463	0.0862852	34.2743	39.9055	33.819	36.549	38.95	27.779	43.12	39.576	40.272	36.654
PBANKA_1315500	sortilin, putative	101 kDa	0.162918	0.90564	1.183	1.05667	0	2.6743	0	2.0577	0	0	3.1794	1.0473
PBANKA_1317400	HSP90 co-chaperone p23, putative	28 kDa	-0.0101431	0.974597	3.92605	3.95375	4.6971	4.4572	2.4344	4.1155	4.4	4.0591	2.1196	5.2363
PBANKA_1317500	glucose-6-phosphate dehydrogenase-6-phosphogluconolactonase, putative	110 kDa	0.878749	0.318023	4.2525	2.31268	3.7577	2.6743	8.5203	2.0577	0.88	1.0148	2.1196	5.2363
PBANKA_1318100	aminopeptidase P, putative	90 kDa	-2.52895	0.0390553	0.4697	2.71087	1.8788	0	0	0	3.52	1.0148	2.1196	4.1891
PBANKA_1318400	6-phosphogluconate dehydrogenase, decarboxylating, putative	53 kDa	-0.210267	0.291208	7.3471	8.49987	8.4548	6.2401	8.5203	6.1732	7.92	7.1034	10.598	8.3781
PBANKA_1320100	conserved Plasmodium protein, unknown function	93 kDa	1.50408	0.028366	2.98825	1.05353	3.7577	2.6743	2.4344	3.0866	0	0	2.1196	2.0945
PBANKA_1320900	thioredoxin 1, putative	12 kDa	0.253836	0.334879	5.63528	4.7261	5.6365	4.4572	7.3031	5.1443	4.4	6.0887	3.1794	5.2363
PBANKA_1321000	MA3 domain-containing protein, putative	71 kDa	1.30609	0.0265054	3.0457	1.23172	1.8788	3.5658	3.6516	3.0866	1.76	0	2.1196	1.0473
PBANKA_1322700	ATP-dependent RNA helicase DBP5, putative	77 kDa	NA	0.156532	0	1.3874	0	0	0	0	3.52	2.0296	0	0
PBANKA_1323200	conserved Plasmodium protein, unknown function	97 kDa	-0.575272	0.770181	0.527162	0.78545	0	0.89145	1.2172	0	0	0	0	3.1418
PBANKA_1324400	60S ribosomal protein L27, putative	17 kDa	-0.438594	0.211795	7.46455	10.1166	6.576	9.8059	7.3031	6.1732	11.44	13.192	10.598	5.2363
PBANKA_1325000	40S ribosomal protein S28e, putative	8 kDa	-0.468317	0.221688	2.89482	4.00497	2.8183	4.4572	1.2172	3.0866	3.52	4.0591	5.299	3.1418
PBANKA_1325600	valine--tRNA ligase, putative	126 kDa	NA	0.221253	0	1.1337	0	0	0	0	3.52	1.0148	0	0
PBANKA_1326400	glyceraldehyde-3-phosphate dehydrogenase	37 kDa	0.011003	0.866399	39.354	39.055	38.516	36.549	40.167	42.184	38.72	39.576	36.033	41.891
PBANKA_1329300	40S ribosomal protein S3, putative	25 kDa	-0.212085	0.310021	14.0975	16.33	13.152	18.72	12.172	12.346	17.6	19.281	13.777	14.662
PBANKA_1329700	26S proteasome regulatory subunit RPN2, putative	138 kDa	-0.118878	0.568721	5.00438	5.4342	6.576	4.4572	4.8688	4.1155	6.16	6.0887	5.299	4.1891
PBANKA_1331400	PbMORC	302 kDa	3.64317	0.00132275	37.7807	3.0239	38.516	24.069	53.556	34.982	2.64	1.0148	5.299	3.1418
PBANKA_1331900	eukaryotic initiation factor 4a, putative	45 kDa	-0.337998	0.0221896	20.6182	26.0615	16.91	21.395	19.475	24.693	27.28	26.384	26.495	24.087
PBANKA_1338300	60S ribosomal protein L6, putative	22 kDa	-0.659517	0.0472817	5.84872	9.23838	6.576	8.023	3.6516	5.1443	7.92	12.177	8.4784	8.3781
PBANKA_1338400	V-type proton ATPase subunit G, putative	14 kDa	-0.162748	0.577168	3.57212	3.9987	2.8183	2.6743	3.6516	5.1443	3.52	4.0591	3.1794	5.2363
PBANKA_1338600	60S ribosomal protein L23, putative	21 kDa	-0.112833	0.66826	5.24958	5.67663	5.6365	5.3487	4.8688	5.1443	6.16	8.1182	4.2392	4.1891
PBANKA_1340100	L-lactate dehydrogenase	34 kDa	-0.0650078	0.549534	19.8848	20.8012	21.607	18.72	20.692	18.52	17.6	20.296	23.316	21.993
PBANKA_1340400	lactate dehydrogenase, putative	37 kDa	1.7233	0.0160704	13.7291	4.15792	13.152	8.9145	19.475	13.375	0.88	1.0148	6.3588	8.3781
PBANKA_1345800	RNA-binding protein, putative	56 kDa	-0.599854	0.655817	0.457717	0.6937	0.93942	0.89145	0	0	1.76	1.0148	0	0
PBANKA_1346600	glutamine--tRNA ligase, putative	101 kDa	-0.0738287	0.802769	7.67148	8.07428	5.6365	6.2401	8.5203	10.289	5.28	10.148	9.5382	7.3309
PBANKA_1346700	60S ribosomal protein L23, putative	15 kDa	-0.580807	0.377578	1.16065	1.73598	0.93942	2.6743	0	1.0289	1.76	2.0296	1.0598	2.0945
PBANKA_1347700	isoleucine--tRNA ligase, putative	151 kDa	-0.220495	0.241958	4.45322	5.1886	4.6971	5.3487	3.6516	4.1155	6.16	4.0591	5.299	5.2363
PBANKA_1347800	20 kDa chaperonin, putative	29 kDa	-2.04017	0.00549387	1.25409	5.15798	1.8788	0.89145	1.2172	1.0289	6.16	7.1034	3.1794	4.1891
PBANKA_1348900	chaperone binding protein, putative	61 kDa	-0.403422	0.31708	2.9539	3.90695	3.7577	3.5658	2.4344	2.0577	5.28	5.0739	3.1794	2.0945
PBANKA_1350600	nuclear movement protein, putative	42 kDa	-1.17411	0.0345835	1.31155	2.95955	0	1.7829	2.4344	1.0289	3.52	3.0443	3.1794	2.0945
PBANKA_1351300	conserved Plasmodium protein, unknown function	214 kDa	(unique)	0.0313541	2.2166	0	3.7577	2.6743	2.4344	0	0	0	0	0
PBANKA_1351900	60S ribosomal protein L6, putative	27 kDa	-0.558846	0.336017	5.4767	8.06767	10.334	6.2401	1.2172	4.1155	11.44	7.1034	9.5382	4.1891
PBANKA_1352000	elongation factor 1-gamma, putative	47 kDa	-0.0901224	0.770594	27.385	29.1502	23.486	23.178	20.692	42.184	23.76	24.355	34.973	33.513
PBANKA_1354400	60S ribosomal protein L18, putative	22 kDa	-0.588762	0.0217285	5.84615	8.79235	4.6971	6.2401	7.3031	5.1443	7.04	8.1182	9.5382	10.473
PBANKA_1354500	60S ribosomal protein L18-2, putative	22 kDa	-0.630386	0.378652	1.87557	2.90335	1.8788	3.5658	0	2.0577	4.4	4.0591	1.0598	2.0945
PBANKA_1355100	40S ribosomal protein S6, putative	35 kDa	-0.624375	0.0793374	10.49	16.1707	12.213	13.372	6.0859	10.289	21.12	18.266	13.777	11.52
PBANKA_1356300	CDT1-like protein, putative	111 kDa	NA	0.0947114	2.14464	0	2.8183	0.89145	4.8688	0	0	0	0	0
PBANKA_1357200	heat shock protein 110, putative	106 kDa	-1.94189	0.264568	0.70295	2.7008	0	1.7829	0	1.0289	2.64	7.1034	1.0598	0
PBANKA_1358600	isocitrate dehydrogenase [NADP], mitochondrial, putative	54 kDa	-0.0168799	0.981575	1.72381	1.7441	3.7577	0.89145	1.2172	1.0289	1.76	1.0148	1.0598	3.1418
PBANKA_1358700	conserved Plasmodium protein, unknown function	110 kDa	0.316517	0.570712	2.44983	1.96723	1.8788	4.4572	2.4344	1.0289	2.64	1.0148	2.1196	2.0945
PBANKA_1358900	dynactin subunit 2, putative	85 kDa	1.76861	0.0693653	1.75653	0.515525	0.93942	1.7829	1.2172	3.0866	0	1.0148	0	1.0473
PBANKA_1359200	DNA/RNA-binding protein Alba 2, putative	24 kDa	-0.237745	0.0370832	13.9675	16.4697	15.031	14.263	12.172	14.404	14.96	18.266	15.897	16.756
PBANKA_1360300	DNA/RNA-binding protein Alba 4, putative	42 kDa	0.412816	0.195049	65.2095	48.9825	67.639	82.013	66.945	44.241	29.04	45.665	66.767	54.458
PBANKA_1360500	ethanolamine-phosphate cytidylyltransferase	64 kDa	-1.04706	0.217298	0.714943	1.4773	0.93942	0.89145	0	1.0289	1.76	2.0296	2.1196	0
PBANKA_1362000	glutamate--tRNA ligase, putative	94 kDa	-0.268667	0.396512	8.59795	10.3579	9.3942	3.5658	12.172	9.2598	12.32	10.148	9.5382	9.4254
PBANKA_1362900	lysine--tRNA ligase, putative	67 kDa	-0.203441	0.112276	14.9282	17.189	14.091	17.829	13.389	14.404	16.72	17.251	19.076	15.709
PBANKA_1364200	60S ribosomal protein L17, putative	23 kDa	-0.0180692	0.950327	4.33415	4.38877	3.7577	3.5658	4.8688	5.1443	6.16	5.0739	3.1794	3.1418
PBANKA_1364300	glycerol kinase, putative	57 kDa	0.512826	0.216683	6.17538	4.328	5.6365	8.023	4.8688	6.1732	2.64	2.0296	6.3588	6.2836
PBANKA_1365500	exported protein IBIS1	37 kDa	-0.657631	0.530004	1.07595	1.6973	0	0	1.2172	3.0866	2.64	2.0296	2.1196	0
PBANKA_1400600	cytoadherence linked asexual protein, putative	152 kDa	NA	0.0115724	0	3.72072	0	0	0	0	4.4	2.0296	6.3588	2.0945
PBANKA_1401300	40S ribosomal protein S7, putative	22 kDa	-0.402315	0.414135	3.48105	4.60065	3.7577	4.4572	3.6516	2.0577	7.04	6.0887	3.1794	2.0945
PBANKA_1403800	translational activator GCN1, putative	395 kDa	-0.664497	0.27751	0.79638	1.26228	0.93942	0	1.2172	1.0289	0.88	1.0148	1.0598	2.0945
PBANKA_1404900	26S protease regulatory subunit 10B, putative	45 kDa	0.770235	0.22385	2.89482	1.6973	2.8183	4.4572	1.2172	3.0866	2.64	2.0296	2.1196	0
PBANKA_1406100	DNA-directed RNA polymerase subunit alpha, putative	79 kDa	-0.337733	0.738059	1.49931	1.89478	0.93942	1.7829	1.2172	2.0577	3.52	4.0591	0	0
PBANKA_1406700	carbamoyl phosphate synthetase, putative	248 kDa	-1.32322	0.000724965	4.20562	10.5235	3.7577	4.4572	2.4344	6.1732	8.8	11.163	11.658	10.473
PBANKA_1407600	60S ribosomal protein L24, putative	19 kDa	-1.05625	0.088782	1.51129	3.14275	1.8788	0.89145	1.2172	2.0577	5.28	2.0296	2.1196	3.1418
PBANKA_1409600	meiosis-specific nuclear structural protein 1, putative	60 kDa	1.83591	0.0173154	12.0687	3.3806	15.031	7.1316	15.823	10.289	0.88	0	6.3588	6.2836
PBANKA_1410000	26S protease regulatory subunit 7, putative	47 kDa	0.351682	0.301238	4.67607	3.6645	4.6971	6.2401	3.6516	4.1155	5.28	3.0443	4.2392	2.0945
PBANKA_1410300	M1-family alanyl aminopeptidase, putative	123 kDa	-1.11489	0.00637394	6.36477	13.7847	9.3942	6.2401	3.6516	6.1732	11.44	15.222	16.957	11.52
PBANKA_1410400	V-type proton ATPase catalytic subunit A, putative	68 kDa	-0.0162764	0.912498	17.5395	17.7385	17.849	16.938	15.823	19.548	16.72	15.222	22.256	16.756
PBANKA_1411300	eukaryotic translation initation factor 4 gamma, putative	118 kDa	-0.710458	0.104299	5.0747	8.30385	4.6971	8.023	2.4344	5.1443	11.44	9.133	6.3588	6.2836
PBANKA_1415600	DNA replication licensing factor MCM4, putative	108 kDa	2.2249	0.00106547	8.61155	1.84212	8.4548	8.023	9.7375	8.2309	0	0	3.1794	4.1891
PBANKA_1416300	40S ribosomal protein S19, putative	17 kDa	-0.679678	0.0883834	2.77813	4.44995	3.7577	2.6743	3.6516	1.0289	5.28	3.0443	4.2392	5.2363
PBANKA_1417300	translocation protein SEC63, putative	78 kDa	-0.376838	0.682864	1.10068	1.42922	0.93942	0	2.4344	1.0289	2.64	2.0296	0	1.0473
PBANKA_1417900	conserved Plasmodium protein, unknown function	124 kDa	NA	0.10992	1.22937	0	0.93942	0.89145	0	3.0866	0	0	0	0
PBANKA_1418100	PbAP2R-2	205 kDa	(unique)	0.00101927	22.0688	0	18.788	16.046	32.864	20.577	0	0	0	0
PBANKA_1418900	ras-related protein Rab-11A	25 kDa	-0.38193	0.366299	2.6496	3.45265	3.7577	3.5658	1.2172	2.0577	4.4	2.0296	4.2392	3.1418
PBANKA_1419100	dihydrolipoyllysine-residue succinyltransferase component of 2-oxoglutarate dehydrogenase complex, putative	48 kDa	NA	0.134126	0	1.55592	0	0	0	0	0	3.0443	3.1794	0
PBANKA_1423300	DNA/RNA-binding protein Alba 1, putative	27 kDa	0.0629937	0.719618	33.248	31.8275	27.243	33.875	38.95	32.924	32.56	27.399	27.555	39.796
PBANKA_1423500	60S ribosomal protein L13-2, putative	25 kDa	-0.689047	0.132091	5.36868	8.65547	6.576	7.1316	3.6516	4.1155	8.8	13.192	5.299	7.3309
PBANKA_1423600	40S ribosomal protein S16, putative	16 kDa	-0.22448	0.464364	11.2802	13.1794	10.334	8.023	13.389	13.375	18.48	13.192	8.4784	12.567
PBANKA_1424200	conserved protein, unknown function	77 kDa	-1.82938	0.00263611	2.65923	9.45047	2.8183	2.6743	0	5.1443	9.68	9.133	11.658	7.3309
PBANKA_1424300	conserved protein, unknown function	33 kDa	0.944195	0.00243493	11.3891	5.91915	13.152	8.9145	12.172	11.318	7.04	6.0887	6.3588	4.1891
PBANKA_1425100	karyopherin alpha, putative	61 kDa	0.0392246	0.827539	5.63528	5.48412	5.6365	4.4572	7.3031	5.1443	5.28	5.0739	5.299	6.2836
PBANKA_1426700	hydroxymethyldihydropterin pyrophosphokinase-dihydropteroate synthase, putative	80 kDa	NA	0.355918	0	0.44	0	0	0	0	1.76	0	0	0
PBANKA_1426900	ATP-dependent RNA helicase DBP1, putative	104 kDa	0.64988	0.00511512	20.341	12.964	19.728	23.178	15.823	22.635	12.32	13.192	13.777	12.567
PBANKA_1427200	protein phosphatase PPM5	59 kDa	(unique)	0.00229951	1.99137	0	1.8788	1.7829	1.2172	3.0866	0	0	0	0
PBANKA_1428700	eukaryotic translation initiation factor 3 subunit A, putative	152 kDa	-0.233972	0.22681	20.475	24.08	18.788	14.263	23.127	25.722	24.64	26.384	22.256	23.04
PBANKA_1429600	proline--tRNA ligase	88 kDa	-1.17119	0.000361848	3.21113	7.23135	3.7577	3.5658	2.4344	3.0866	7.04	6.0887	7.4186	8.3781
PBANKA_1432000	signal recognition particle subunit SRP19, putative	16 kDa	-3.37759	0.00215601	0.234855	2.44093	0.93942	0	0	0	3.52	2.0296	2.1196	2.0945
PBANKA_1432200	male development gene 1	24 kDa	1.27321	0.00282583	7.77848	3.21825	5.6365	8.9145	7.3031	9.2598	3.52	3.0443	2.1196	4.1891
PBANKA_1432500	DNA-binding chaperone, putative	101 kDa	NA	0.139424	0	1.1674	0	0	0	0	2.64	2.0296	0	0
PBANKA_1433500	PPPDE peptidase domain-containing protein, putative	47 kDa	0.262623	0.365965	3.29255	2.74458	3.7577	2.6743	3.6516	3.0866	2.64	2.0296	2.1196	4.1891
PBANKA_1434700	clathrin heavy chain, putative	230 kDa	-0.0846278	0.860116	27.1998	28.843	23.486	21.395	34.081	29.837	15.84	13.192	39.213	47.127
PBANKA_1435200	zinc finger protein, putative	56 kDa	3.00143	0.000297319	4.21837	0.526775	3.7577	5.3487	3.6516	4.1155	0	0	1.0598	1.0473
PBANKA_1437300	endoplasmin, putative	93 kDa	-0.133369	0.405678	36.3983	39.9235	32.88	34.767	31.647	46.299	36.08	45.665	38.153	39.796
PBANKA_1439200	polyadenylate-binding protein 1, putative	93 kDa	-0.0757113	0.338192	65.455	68.9817	59.184	63.293	69.38	69.963	67.76	67.99	75.246	64.931
PBANKA_1440700	ubiquitin-activating enzyme E1, putative	129 kDa	1.51377	0.00751473	2.97628	1.04228	2.8183	3.5658	2.4344	3.0866	0	1.0148	1.0598	2.0945
PBANKA_1441100	haloacid dehalogenase-like hydrolase, putative	33 kDa	-0.0918042	0.543378	14.3755	15.32	14.091	13.372	14.606	15.433	12.32	15.222	19.076	14.662
PBANKA_1441400	proliferating cell nuclear antigen 2	30 kDa	NA	0.148393	0.774	0	1.8788	0	1.2172	0	0	0	0	0
PBANKA_1444100	T-complex protein 1 subunit gamma, putative	61 kDa	-0.188279	0.232677	22.0063	25.074	21.607	24.961	21.909	19.548	21.12	24.355	30.734	24.087
PBANKA_1445400	protein transport protein SEC13	77 kDa	-0.119388	0.877504	1.81559	1.97222	1.8788	0.89145	2.4344	2.0577	2.64	0	1.0598	4.1891
PBANKA_1446500	asparagine-rich protein, putative	198 kDa	NA	0.00221738	0	4.3919	0	0	0	0	6.16	5.0739	4.2392	2.0945
PBANKA_1446800	60 kDa chaperonin, putative	80 kDa	-0.842906	0.000232363	34.8065	62.431	29.122	36.549	36.516	37.039	60.72	71.034	57.229	60.741
PBANKA_1450200	serine hydroxymethyltransferase, putative	50 kDa	0.16687	0.542822	6.1601	5.48725	3.7577	5.3487	7.3031	8.2309	5.28	5.0739	6.3588	5.2363
PBANKA_1450300	ATP synthase subunit beta, mitochondrial	58 kDa	0.281625	0.64899	2.91629	2.39913	2.8183	0.89145	4.8688	3.0866	4.4	2.0296	2.1196	1.0473
PBANKA_1450700	clustered-asparagine-rich protein, putative	46 kDa	-0.956664	0.00591816	5.85815	11.3696	5.6365	5.3487	7.3031	5.1443	12.32	14.207	8.4784	10.473
PBANKA_1452600	calcyclin binding protein, putative	27 kDa	-1.12693	0.0181496	2.24933	4.9124	0.93942	3.5658	2.4344	2.0577	6.16	5.0739	3.1794	5.2363
PBANKA_1455100	replication factor C subunit 4, putative	38 kDa	(unique)	0.0382462	0.98488	0	0.93942	1.7829	1.2172	0	0	0	0	0
PBANKA_1455300	tetratricopeptide repeat protein, putative	48 kDa	NA	0.0478582	0	1.43235	0	0	0	0	2.64	2.0296	1.0598	0
PBANKA_1456100	40S ribosomal protein S17, putative	16 kDa	-0.35041	0.107154	14.9133	19.0132	12.213	15.155	15.823	16.462	21.12	23.34	14.837	16.756
PBANKA_1456200	rab specific GDP dissociation inhibitor, putative	52 kDa	0.056477	0.890078	3.12967	3.00953	3.7577	4.4572	1.2172	3.0866	2.64	2.0296	3.1794	4.1891
PBANKA_1456900	translation initiation factor SUI1, putative	13 kDa	-0.313831	0.373248	3.4236	4.25555	5.6365	3.5658	2.4344	2.0577	3.52	5.0739	4.2392	4.1891
PBANKA_1457800	ADP-ribosylation factor GTPase-activating protein, putative	33 kDa	0.321989	0.434342	2.22625	1.78092	2.8183	1.7829	1.2172	3.0866	0.88	2.0296	2.1196	2.0945
PBANKA_1458000	translation machinery-associated protein 46, putative	39 kDa	NA	0.221253	0	1.1337	0	0	0	0	3.52	1.0148	0	0
PBANKA_1458300	kinesin-13, putative	117 kDa	3.14201	0.0100514	4.6777	0.5299	7.5154	4.4572	3.6516	3.0866	0	0	2.1196	0
PBANKA_1459300	actin I	42 kDa	0.103856	0.313818	26.923	25.053	26.304	24.961	25.561	30.866	26.4	26.384	25.435	21.993
PBANKA_1460400	peptidyl-prolyl cis-trans isomerase FKBP35, putative	35 kDa	-1.29798	0.000703285	2.01612	4.95735	2.8183	1.7829	2.4344	1.0289	5.28	5.0739	4.2392	5.2363
PBANKA_1461800	26S protease regulatory subunit 8, putative	48 kDa	0.133097	0.774886	4.86223	4.43372	2.8183	8.023	2.4344	6.1732	5.28	5.0739	4.2392	3.1418
PBANKA_1463000	osmiophilic body protein G377	309 kDa	-0.0685115	0.924873	1.94503	2.03963	0.93942	3.5658	1.2172	2.0577	0.88	2.0296	1.0598	4.1891
