# Supplementary material for: PbAP2-FG2 and PbAP2R-2 function together as a transcriptional repressor complex essential for Plasmodium female development
Source: PLoS Pathog. 2023 Feb 13;19(2):e1010890. doi: 10.1371/journal.ppat.1010890 (PMC9956629; doi:10.1371/journal.ppat.1010890)
Supplement: S7 Table — (A) Peaks in Experiment 1. (B) Peaks in Experiment 2. (C) Target genes. (XLSX) [file ppat.1010890.s011.xlsx]

## Sheet: Experiment 1
S7A Table List of peaks and target genesidentified in the ChIP-seq experiments of PyAP2-FG2 <Peaks in Experiment 1>
chr	start	end	abs_summit	idr
Py17X_05_v3	953796	961096	956752	0.000132983
Py17X_04_v3	721821	722651	722250	0.000168962
Py17X_05_v3	413330	415124	414567	0.000214818
Py17X_06_v3	676954	677781	677361	0.000300802
Py17X_10_v3	1298926	1300403	1299572	0.000361478
Py17X_13_v3	2463664	2465553	2465022	0.000421701
Py17X_05_v3	949848	952735	952361	0.000541199
Py17X_14_v3	665272	666383	665766	0.000719024
Py17X_07_v3	815273	817944	817071	0.000783982
Py17X_10_v3	1101855	1102773	1102257	0.000800895
Py17X_12_v3	1739782	1740850	1740218	0.000806876
Py17X_08_v3	349291	351972	350671	0.000928491
Py17X_09_v3	1616661	1617672	1617232	0.000986302
Py17X_10_v3	947451	949161	948057	0.000997197
Py17X_13_v3	491338	496719	494021	0.00109377
Py17X_02_v3	691109	692738	692351	0.00126266
Py17X_10_v3	904979	906716	906247	0.00130853
Py17X_11_v3	799669	800440	800068	0.00144958
Py17X_14_v3	1024416	1025587	1025163	0.00147355
Py17X_11_v3	1033575	1034559	1033993	0.00158789
Py17X_12_v3	1864571	1866187	1865677	0.00166309
Py17X_12_v3	1961634	1966388	1963737	0.00176766
Py17X_05_v3	576865	577663	577245	0.00181791
Py17X_03_v3	420827	421457	421148	0.0018574
Py17X_13_v3	523545	524884	523894	0.00189437
Py17X_07_v3	507065	508139	507722	0.00195534
Py17X_13_v3	1241613	1242390	1241974	0.00201958
Py17X_09_v3	1232898	1235920	1233297	0.00218263
Py17X_07_v3	859190	859965	859562	0.00220808
Py17X_12_v3	884201	885278	884974	0.00227434
Py17X_09_v3	893604	895351	894893	0.0024334
Py17X_10_v3	1248292	1249127	1248673	0.00247805
Py17X_02_v3	701472	703034	702315	0.00250671
Py17X_11_v3	1641751	1642557	1642183	0.00256424
Py17X_03_v3	669584	671517	669981	0.00256502
Py17X_07_v3	544481	546380	544884	0.00268204
Py17X_08_v3	400979	401939	401490	0.00276876
Py17X_09_v3	970106	971994	971351	0.00282791
Py17X_11_v3	494317	495158	494749	0.00285201
Py17X_10_v3	717177	718054	717585	0.00289603
Py17X_11_v3	851462	852208	851820	0.0029852
Py17X_11_v3	1619042	1620148	1619757	0.00298886
Py17X_06_v3	165078	168034	167052	0.00307543
Py17X_07_v3	519613	521814	520308	0.00325142
Py17X_09_v3	622893	623608	623225	0.0033586
Py17X_12_v3	933361	934574	934000	0.00339191
Py17X_13_v3	2456311	2457497	2457145	0.00340538
Py17X_12_v3	398610	399414	399046	0.00345655
Py17X_12_v3	1409036	1410351	1409854	0.00366188
Py17X_14_v3	2204948	2207549	2205583	0.00370171
Py17X_13_v3	2144031	2144814	2144380	0.00378973
Py17X_12_v3	1306909	1308366	1307369	0.0038065
Py17X_11_v3	1897462	1900630	1899027	0.00386917
Py17X_08_v3	535682	536425	536100	0.00388094
Py17X_10_v3	1291899	1292831	1292223	0.00396435
Py17X_12_v3	1276894	1279484	1277462	0.0040941
Py17X_05_v3	627257	628017	627606	0.00415328
Py17X_05_v3	277478	278812	277850	0.00418505
Py17X_09_v3	1566525	1568024	1567310	0.00418793
Py17X_04_v3	690694	692434	691774	0.0043062
Py17X_11_v3	656446	657312	656953	0.00435616
Py17X_01_v3	340461	342591	341797	0.00440578
Py17X_12_v3	564356	566708	566189	0.00444669
Py17X_07_v3	843895	845028	844354	0.0044629
Py17X_14_v3	1978861	1979798	1979276	0.00478167
Py17X_02_v3	251726	256055	253362	0.00480449
Py17X_14_v3	1012673	1014383	1013738	0.00486541
Py17X_04_v3	452284	453757	452679	0.00490887
Py17X_07_v3	674299	675163	674627	0.00500815
Py17X_14_v3	2197033	2198322	2197418	0.00512378
Py17X_14_v3	538359	539023	538690	0.00531423
Py17X_06_v3	521234	522049	521657	0.00539901
Py17X_01_v3	310677	312116	311792	0.00544177
Py17X_14_v3	767231	768426	767903	0.00582766
Py17X_09_v3	1768764	1769574	1769088	0.00586357
Py17X_10_v3	837151	839421	838569	0.00593931
Py17X_06_v3	946450	947502	947222	0.0060062
Py17X_03_v3	163931	165289	164364	0.00602832
Py17X_11_v3	940693	943343	942796	0.0061619
Py17X_14_v3	1248884	1250255	1249263	0.00645624
Py17X_13_v3	2360414	2364635	2364283	0.00645883
Py17X_03_v3	595950	596710	596326	0.00658614
Py17X_06_v3	861508	862343	861871	0.00667532
Py17X_01_v3	500759	502129	501477	0.00673601
Py17X_09_v3	410403	411153	410809	0.00681933
Py17X_13_v3	567729	569010	568718	0.00683819
Py17X_11_v3	773449	774261	773773	0.00700656
Py17X_02_v3	783794	784516	784144	0.00710432
Py17X_05_v3	250018	250893	250384	0.00713416
Py17X_09_v3	395965	396660	396332	0.0071874
Py17X_11_v3	684308	685460	684769	0.00720659
Py17X_12_v3	1438168	1439491	1438943	0.00725046
Py17X_02_v3	286333	287308	286989	0.00748208
Py17X_13_v3	2867106	2867742	2867444	0.00750772
Py17X_03_v3	599174	599770	599473	0.00752405
Py17X_14_v3	1614132	1615207	1614624	0.00762805
Py17X_04_v3	969320	971400	971142	0.00768659
Py17X_09_v3	1548147	1549205	1548844	0.00776802
Py17X_13_v3	552337	553128	552716	0.0078729
Py17X_14_v3	1527739	1528516	1528063	0.0079153
Py17X_12_v3	1422145	1423269	1422692	0.00800449
Py17X_09_v3	1301627	1302257	1301914	0.00817004
Py17X_12_v3	1390764	1392646	1392016	0.00819649
Py17X_03_v3	605661	606463	606062	0.00826425
Py17X_02_v3	481118	481976	481527	0.00833697
Py17X_05_v3	1071900	1072500	1072162	0.00841818
Py17X_12_v3	1285829	1286829	1286392	0.00843994
Py17X_12_v3	1704234	1704993	1704564	0.00847719
Py17X_07_v3	225618	230369	227818	0.00849211
Py17X_01_v3	336792	337420	337095	0.00885742
Py17X_07_v3	534911	536116	535285	0.00896634
Py17X_14_v3	1538289	1539924	1539502	0.00900896
Py17X_12_v3	320504	321759	320957	0.00908769
Py17X_05_v3	810816	811599	811131	0.00941389
Py17X_12_v3	849546	850411	849958	0.00946664
Py17X_06_v3	681005	682018	681481	0.00960331
Py17X_01_v3	609894	611853	610641	0.00968184
Py17X_08_v3	1406239	1407648	1407294	0.0097889
Py17X_14_v3	832336	834102	833410	0.00979691
Py17X_06_v3	740176	740934	740504	0.00985134
Py17X_10_v3	913402	914258	913854	0.00990071
Py17X_08_v3	578074	579901	579035	0.0099887
Py17X_09_v3	1046908	1047771	1047483	0.0100381
Py17X_03_v3	254710	256116	255096	0.0101865
Py17X_02_v3	263806	264397	264097	0.0102926
Py17X_03_v3	439620	440771	440408	0.0103587
Py17X_03_v3	503027	504405	504068	0.0106405
Py17X_14_v3	1643878	1644682	1644266	0.0107501
Py17X_13_v3	2118051	2119669	2119245	0.0108059
Py17X_14_v3	2377471	2379642	2379280	0.0110914
Py17X_11_v3	1772974	1773550	1773275	0.0111406
Py17X_08_v3	1402883	1403524	1403223	0.0111756
Py17X_14_v3	1655905	1656659	1656345	0.0112646
Py17X_14_v3	2591340	2592615	2592311	0.0113081
Py17X_07_v3	444140	444896	444493	0.011351
Py17X_08_v3	751457	753202	751806	0.0114504
Py17X_10_v3	1527863	1529446	1528395	0.0117388
Py17X_08_v3	173817	174711	174148	0.0117554
Py17X_06_v3	930901	932109	931391	0.0118614
Py17X_13_v3	2712790	2713619	2713246	0.011939
Py17X_09_v3	1252882	1253581	1253241	0.0121335
Py17X_01_v3	483757	484866	484145	0.0122049
Py17X_09_v3	984049	984800	984394	0.0123058
Py17X_11_v3	297873	298849	298476	0.0123138
Py17X_02_v3	498594	500210	499052	0.0124558
Py17X_06_v3	364548	365512	365069	0.0124784
Py17X_07_v3	628349	629585	628815	0.0125784
Py17X_05_v3	833353	834312	833950	0.0126552
Py17X_03_v3	601819	603924	602179	0.0126725
Py17X_06_v3	731945	733311	732650	0.0127331
Py17X_13_v3	1633376	1634257	1633759	0.0128668
Py17X_14_v3	1555001	1555989	1555477	0.0128875
Py17X_12_v3	732636	734898	734518	0.0128964
Py17X_04_v3	729788	731834	730254	0.0129125
Py17X_08_v3	846367	846995	846650	0.0129443
Py17X_12_v3	1086187	1087653	1087121	0.012997
Py17X_01_v3	559230	559991	559589	0.0130143
Py17X_14_v3	2442894	2444258	2443285	0.0130984
Py17X_14_v3	2040367	2041300	2040726	0.0131959
Py17X_11_v3	829613	830266	829939	0.0133118
Py17X_06_v3	1006796	1007497	1007135	0.0133584
Py17X_07_v3	639679	641276	640887	0.0133736
Py17X_12_v3	1693770	1695232	1694157	0.0135862
Py17X_13_v3	2408686	2410779	2409729	0.0136326
Py17X_05_v3	1103662	1104683	1104281	0.0139473
Py17X_04_v3	524154	525210	524464	0.0140036
Py17X_07_v3	783690	785022	784688	0.0140404
Py17X_10_v3	702963	703614	703315	0.0140404
Py17X_05_v3	621710	622593	622135	0.0141015
Py17X_01_v3	365051	365845	365400	0.0141045
Py17X_08_v3	1226529	1228097	1227503	0.0141344
Py17X_12_v3	1082715	1084417	1083255	0.0145152
Py17X_05_v3	696342	697269	696603	0.0145276
Py17X_14_v3	2009013	2009587	2009319	0.0149292
Py17X_07_v3	652648	654047	653235	0.01493
Py17X_08_v3	1283170	1284203	1283801	0.0150046
Py17X_12_v3	1139540	1140832	1140505	0.0150236
Py17X_12_v3	1454839	1455579	1455195	0.0150791
Py17X_13_v3	842056	845567	845007	0.0151189
Py17X_11_v3	1755679	1756372	1755939	0.015132
Py17X_12_v3	1017038	1018075	1017388	0.0151876
Py17X_09_v3	884386	885151	884844	0.0152436
Py17X_12_v3	402673	404582	403274	0.0152752
Py17X_12_v3	615671	617272	616341	0.0153488
Py17X_04_v3	484476	485024	484748	0.0154207
Py17X_05_v3	384534	385300	384887	0.015496
Py17X_14_v3	1022531	1023235	1022807	0.0156356
Py17X_06_v3	752357	753134	752714	0.0157104
Py17X_06_v3	696740	697587	697082	0.0157756
Py17X_02_v3	288657	290005	289224	0.015863
Py17X_06_v3	981162	982438	981622	0.0160963
Py17X_11_v3	922605	923369	922964	0.0161245
Py17X_10_v3	1456187	1457427	1456528	0.0162546
Py17X_02_v3	475050	477136	476500	0.0162875
Py17X_07_v3	475527	476350	475929	0.0165827
Py17X_07_v3	965781	969294	968896	0.0166848
Py17X_05_v3	597703	598487	598058	0.0166875
Py17X_13_v3	896964	897871	897410	0.0169008
Py17X_04_v3	420726	422320	421662	0.0169346
Py17X_12_v3	874054	875595	875108	0.0170042
Py17X_04_v3	841821	843901	842106	0.017332
Py17X_08_v3	931691	933259	932697	0.0174698
Py17X_06_v3	743894	745117	744188	0.0175102
Py17X_13_v3	851128	853303	853040	0.0175128
Py17X_05_v3	913399	914139	913774	0.0175624
Py17X_07_v3	682015	683745	682280	0.0176739
Py17X_09_v3	373150	374120	373494	0.0180608
Py17X_13_v3	987153	988449	988101	0.0181619
Py17X_05_v3	520146	520941	520556	0.0183288
Py17X_13_v3	1901827	1904005	1902122	0.0183842
Py17X_05_v3	649460	650707	649824	0.0187508
Py17X_13_v3	2847475	2848047	2847778	0.0187967
Py17X_11_v3	815089	816208	815563	0.0188042
Py17X_11_v3	811341	814533	812930	0.0188902
Py17X_10_v3	1074067	1074615	1074306	0.0190742
Py17X_09_v3	1304045	1305459	1305140	0.0192627
Py17X_06_v3	228511	229151	228833	0.0192697
Py17X_07_v3	335671	336348	335976	0.0192897
Py17X_13_v3	618851	619511	619086	0.0193615
Py17X_13_v3	1640354	1641816	1641424	0.0194384
Py17X_14_v3	496638	497356	497022	0.0194425
Py17X_03_v3	521075	521718	521390	0.0195266
Py17X_14_v3	1550349	1551225	1550705	0.0196862
Py17X_04_v3	405918	406651	406363	0.0197185
Py17X_03_v3	188049	188754	188431	0.0199509
Py17X_10_v3	1323657	1325912	1325036	0.0201854
Py17X_12_v3	638245	639110	638680	0.0202087
Py17X_12_v3	1037498	1038160	1037831	0.020211
Py17X_11_v3	508073	508869	508457	0.0202998
Py17X_12_v3	342194	343148	342528	0.0205453
Py17X_04_v3	597860	599028	598124	0.0206305
Py17X_10_v3	1008979	1009555	1009254	0.020649
Py17X_01_v3	587908	588942	588615	0.0207581
Py17X_10_v3	666302	666964	666591	0.0208473
Py17X_04_v3	694666	696091	695865	0.0210052
Py17X_08_v3	809686	810572	810038	0.021013
Py17X_11_v3	299679	300339	299937	0.0210316
Py17X_09_v3	1810882	1811839	1811433	0.0211301
Py17X_06_v3	878870	879559	879135	0.0211519
Py17X_04_v3	708500	710673	710221	0.0212949
Py17X_12_v3	630794	632094	631457	0.0213461
Py17X_14_v3	1952537	1953379	1952891	0.0213818
Py17X_05_v3	872400	873502	872916	0.0214992
Py17X_14_v3	704624	706436	706010	0.0215521
Py17X_13_v3	2788611	2789214	2788931	0.0219532
Py17X_04_v3	918420	919890	918732	0.022319
Py17X_08_v3	132208	132916	132564	0.0223837
Py17X_14_v3	348985	350368	349990	0.022436
Py17X_10_v3	275515	276297	275922	0.0225346
Py17X_06_v3	669734	672046	670138	0.0227349
Py17X_06_v3	686715	687414	687016	0.0228885
Py17X_05_v3	729093	730401	729432	0.0229542
Py17X_08_v3	825508	826163	825813	0.0229819
Py17X_13_v3	2195682	2196430	2196058	0.0229981
Py17X_02_v3	710949	712473	711779	0.0230383
Py17X_14_v3	1165808	1167555	1166079	0.023226
Py17X_13_v3	1404088	1404691	1404399	0.0232588
Py17X_12_v3	1341558	1342219	1341899	0.0234727
Py17X_09_v3	1061154	1061893	1061586	0.0235091
Py17X_04_v3	565372	566393	566065	0.0235962
Py17X_09_v3	1767045	1767648	1767358	0.0236971
Py17X_10_v3	910498	911452	911138	0.0238705
Py17X_13_v3	1122578	1123346	1122809	0.0240308
Py17X_04_v3	885299	886372	885632	0.0241335
Py17X_12_v3	1547725	1548649	1548300	0.0241885
Py17X_08_v3	1318555	1319606	1318888	0.0242805
Py17X_13_v3	879908	880695	880216	0.0244365
Py17X_14_v3	1588156	1589076	1588750	0.0244485
Py17X_12_v3	1440305	1441959	1441585	0.0244599
Py17X_06_v3	500088	502707	501032	0.0245764
Py17X_12_v3	1829579	1830294	1829876	0.0247583
Py17X_09_v3	429244	430169	429542	0.0250877
Py17X_13_v3	950975	952980	952283	0.0251773
Py17X_12_v3	1462950	1463616	1463251	0.0251811
Py17X_08_v3	1396065	1397226	1396838	0.0252575
Py17X_10_v3	544233	545092	544707	0.0253641
Py17X_09_v3	664059	664648	664322	0.0255113
Py17X_14_v3	571288	572433	571620	0.0255279
Py17X_13_v3	2278381	2279917	2278694	0.0257153
Py17X_04_v3	790124	791346	790772	0.0257341
Py17X_01_v3	458911	459768	459436	0.025779
Py17X_05_v3	660393	660979	660731	0.0261133
Py17X_04_v3	351074	352280	351987	0.0261479
Py17X_06_v3	876553	877557	876850	0.0262462
Py17X_09_v3	419291	419834	419564	0.0264704
Py17X_06_v3	758381	759153	758750	0.0264899
Py17X_02_v3	327555	328138	327840	0.026581
Py17X_05_v3	579818	580482	580165	0.0266056
Py17X_07_v3	659342	659954	659689	0.0266898
Py17X_13_v3	869638	870227	869945	0.0268772
Py17X_11_v3	635120	635931	635592	0.0269826
Py17X_05_v3	689156	690239	689415	0.0270157
Py17X_07_v3	341532	343296	342826	0.0271806
Py17X_12_v3	1899678	1900325	1899990	0.0272422
Py17X_14_v3	366348	367176	366834	0.0272697
Py17X_10_v3	1517873	1518481	1518182	0.0272787
Py17X_09_v3	1680486	1681336	1680902	0.0273573
Py17X_13_v3	2328613	2329109	2328880	0.027508
Py17X_11_v3	1743415	1744423	1743660	0.0275099
Py17X_10_v3	989461	991027	990735	0.0275477
Py17X_08_v3	298597	299737	298921	0.0276274
Py17X_06_v3	1025656	1027278	1026050	0.0279444
Py17X_04_v3	436496	437163	436796	0.0281023
Py17X_02_v3	505482	508391	505839	0.0281389
Py17X_10_v3	1028337	1028997	1028687	0.0287204
Py17X_11_v3	1769713	1770354	1770062	0.0287653
Py17X_11_v3	1103674	1105256	1104967	0.0287891
Py17X_11_v3	809633	810700	809945	0.0289316
Py17X_14_v3	1422204	1423172	1422429	0.0290116
Py17X_13_v3	795274	796963	795638	0.0291085
Py17X_14_v3	1919960	1921453	1920432	0.0291579
Py17X_11_v3	406208	407569	407244	0.0292388
Py17X_03_v3	517758	518915	518108	0.0294546
Py17X_03_v3	563643	564644	564375	0.0296493
Py17X_14_v3	2049464	2049998	2049682	0.029659
Py17X_10_v3	328283	329310	328576	0.0297044
Py17X_06_v3	747643	748428	748095	0.0298875
Py17X_05_v3	615279	615820	615537	0.0299636
Py17X_13_v3	2190525	2191160	2190797	0.0300658
Py17X_07_v3	1062560	1063116	1062786	0.0301426
Py17X_12_v3	471386	472451	472054	0.0302423
Py17X_13_v3	2850463	2851086	2850761	0.0303794
Py17X_12_v3	1779795	1780586	1780219	0.0305349
Py17X_12_v3	286763	287594	287243	0.0305398
Py17X_01_v3	551662	552491	552171	0.031337
Py17X_13_v3	2287996	2288604	2288329	0.0313399
Py17X_07_v3	645274	646149	645772	0.0313685
Py17X_01_v3	520496	521147	520855	0.0316995
Py17X_03_v3	600783	601363	601077	0.0317412
Py17X_09_v3	265721	266306	266027	0.0317701
Py17X_13_v3	2690117	2690948	2690419	0.032024
Py17X_13_v3	2384518	2385054	2384790	0.0320315
Py17X_14_v3	964103	965292	964453	0.032055
Py17X_11_v3	1369513	1370284	1369920	0.0321802
Py17X_04_v3	397263	397862	397563	0.0322402
Py17X_07_v3	571699	572792	572074	0.0323422
Py17X_01_v3	604117	604979	604657	0.0324923
Py17X_08_v3	1090564	1091519	1090821	0.032566
Py17X_13_v3	390756	391380	391066	0.0325685
Py17X_09_v3	1627734	1629383	1628289	0.0325895
Py17X_14_v3	467899	468717	468293	0.0326568
Py17X_13_v3	822719	823873	823248	0.0326996
Py17X_08_v3	1176889	1177563	1177269	0.03285
Py17X_13_v3	907521	908062	907745	0.0330617
Py17X_12_v3	1953751	1954424	1954071	0.0331099
Py17X_13_v3	2165427	2167851	2167166	0.0331744
Py17X_07_v3	919662	920403	920090	0.0333432
Py17X_11_v3	324909	325916	325669	0.0336737
Py17X_06_v3	723226	724322	723524	0.0336741
Py17X_09_v3	787302	787848	787609	0.0339132
Py17X_10_v3	1473875	1475353	1474678	0.0339307
Py17X_12_v3	336015	336925	336715	0.0339658
Py17X_03_v3	93298	94092	93625	0.0342039
Py17X_14_v3	1977437	1977998	1977709	0.0342561
Py17X_05_v3	411727	412257	411994	0.0342631
Py17X_13_v3	2250320	2251291	2251011	0.0343829
Py17X_11_v3	832084	833474	833134	0.0343974
Py17X_14_v3	2354157	2355583	2355258	0.0344244
Py17X_06_v3	722002	722636	722308	0.0344447
Py17X_04_v3	323532	325322	325082	0.0346213
Py17X_09_v3	1533515	1534713	1533795	0.0347408
Py17X_04_v3	734921	735453	735165	0.0348484
Py17X_05_v3	666360	667199	666841	0.034981
Py17X_10_v3	1413095	1414289	1413414	0.0350554
Py17X_14_v3	2168364	2168875	2168628	0.0356803
Py17X_14_v3	296826	297402	297075	0.035762
Py17X_11_v3	1182841	1183568	1183169	0.0358252
Py17X_13_v3	931119	932770	932214	0.0358393
Py17X_02_v3	435660	436372	436046	0.0358937
Py17X_11_v3	913496	914695	914343	0.0360366
Py17X_06_v3	1102755	1103339	1103010	0.0360958
Py17X_01_v3	184696	185236	184949	0.0361175
Py17X_09_v3	1738330	1742257	1739343	0.0361982
Py17X_07_v3	633538	634392	633846	0.0363229
Py17X_05_v3	232171	233185	232856	0.0366048
Py17X_13_v3	2487502	2488679	2488337	0.0369123
Py17X_10_v3	908418	909931	909434	0.0370753
Py17X_12_v3	750875	751653	751150	0.0371218
Py17X_07_v3	266446	267188	266853	0.0372407
Py17X_10_v3	1103387	1104698	1104458	0.0372661
Py17X_14_v3	2264410	2264886	2264632	0.0373273
Py17X_12_v3	1261117	1262123	1261359	0.0373503
Py17X_04_v3	342754	343566	343111	0.0374533
Py17X_13_v3	2771563	2772836	2772591	0.0376253
Py17X_12_v3	1405704	1406262	1405981	0.0376574
Py17X_03_v3	509868	510450	510159	0.0379697
Py17X_08_v3	789359	790032	789677	0.0380523
Py17X_13_v3	2183694	2185014	2184044	0.0381054
Py17X_12_v3	1542674	1544071	1543186	0.0382305
Py17X_07_v3	323411	325470	324703	0.0383028
Py17X_13_v3	2803699	2804803	2804265	0.0384406
Py17X_11_v3	434020	435040	434780	0.038753
Py17X_13_v3	959505	960498	959813	0.0389372
Py17X_03_v3	264857	265473	265170	0.0389999
Py17X_11_v3	716133	717296	716758	0.0391277
Py17X_11_v3	1436646	1437247	1436917	0.0392026
Py17X_09_v3	1556333	1557042	1556759	0.0392076
Py17X_09_v3	1292908	1293906	1293555	0.0394718
Py17X_05_v3	415529	416854	416588	0.0396294
Py17X_05_v3	363485	364202	363778	0.0397417
Py17X_14_v3	1835330	1836522	1836071	0.039799
Py17X_11_v3	493235	493890	493493	0.0398239
Py17X_12_v3	1071725	1072749	1072010	0.0399903
Py17X_12_v3	377813	378719	378381	0.0400491
Py17X_07_v3	567773	569503	568010	0.0403059
Py17X_14_v3	2438203	2439136	2438639	0.0405851
Py17X_09_v3	403657	404326	404013	0.0408244
Py17X_13_v3	2707739	2708330	2708091	0.0408353
Py17X_08_v3	832826	833666	833333	0.041046
Py17X_10_v3	205481	206702	206015	0.0410813
Py17X_09_v3	357388	358431	357692	0.0410916
Py17X_13_v3	801537	802210	801912	0.0411245
Py17X_13_v3	2813626	2814155	2813935	0.0412197
Py17X_10_v3	1712549	1713191	1712975	0.0413094
Py17X_08_v3	607305	607924	607614	0.0413653
Py17X_14_v3	2453324	2454998	2454756	0.0413764
Py17X_14_v3	1332052	1332571	1332347	0.0414049
Py17X_09_v3	1343471	1344205	1343934	0.0414633
Py17X_14_v3	941108	941782	941511	0.0414778
Py17X_14_v3	2447964	2448766	2448523	0.0414867
Py17X_14_v3	1490744	1491906	1491582	0.0416064
Py17X_09_v3	1576410	1577447	1576963	0.0417934
Py17X_02_v3	618429	619041	618746	0.0418792
Py17X_11_v3	708540	710422	708838	0.0420112
Py17X_07_v3	303349	304070	303716	0.0420682
Py17X_08_v3	1203383	1204136	1203845	0.0421297
Py17X_14_v3	190874	191651	191197	0.0422319
Py17X_12_v3	1077270	1078635	1077733	0.04252
Py17X_08_v3	333157	333915	333446	0.0425404
Py17X_05_v3	755768	757406	756887	0.0425415
Py17X_12_v3	975570	976258	975972	0.0427939
Py17X_06_v3	1022550	1024678	1024271	0.0431797
Py17X_13_v3	1354179	1355113	1354802	0.043364
Py17X_07_v3	899008	899476	899235	0.0435283
Py17X_11_v3	1290559	1291683	1290913	0.0438762
Py17X_13_v3	2214367	2215290	2214957	0.0438787
Py17X_14_v3	2422439	2423418	2422712	0.0439194
Py17X_07_v3	512242	512791	512501	0.0439581
Py17X_01_v3	268580	269391	268920	0.0440237
Py17X_03_v3	411375	413757	413212	0.0440326
Py17X_06_v3	608288	609177	608749	0.0441412
Py17X_07_v3	943827	944922	944551	0.044316
Py17X_11_v3	307707	308365	308021	0.0444526
Py17X_07_v3	456841	457629	457288	0.044493
Py17X_01_v3	585140	585749	585471	0.0445191
Py17X_03_v3	527713	528258	527935	0.0447392
Py17X_11_v3	1152394	1152932	1152668	0.0449223
Py17X_02_v3	276184	277016	276717	0.0450404
Py17X_13_v3	2887292	2888397	2887544	0.0451349
Py17X_06_v3	302410	302970	302659	0.045489
Py17X_05_v3	1066720	1067654	1066983	0.0454932
Py17X_10_v3	1359449	1360772	1360229	0.0455268
Py17X_14_v3	2554391	2555148	2554719	0.0455831
Py17X_11_v3	1298413	1299499	1299127	0.0456213
Py17X_13_v3	2476349	2477106	2476544	0.0456586
Py17X_11_v3	855658	856285	856004	0.045757
Py17X_13_v3	2719015	2719822	2719322	0.0460891
Py17X_07_v3	846625	847565	847257	0.0460899
Py17X_11_v3	463465	464610	464130	0.0463039
Py17X_13_v3	2382705	2383527	2383143	0.0463294
Py17X_04_v3	281023	282333	281900	0.0463593
Py17X_10_v3	1016272	1016976	1016597	0.0466
Py17X_05_v3	498553	499135	498834	0.0467105
Py17X_05_v3	1001347	1003383	1003003	0.0468153
Py17X_13_v3	1600830	1601560	1601189	0.0470007
Py17X_09_v3	398245	398754	398517	0.0471465
Py17X_09_v3	1447253	1447798	1447538	0.0474447
Py17X_08_v3	862539	863027	862784	0.047489
Py17X_13_v3	2300156	2301470	2300473	0.0476407
Py17X_07_v3	217867	218485	218117	0.0476467
Py17X_06_v3	540423	541357	540983	0.0478091
Py17X_13_v3	442556	443207	442975	0.0478445
Py17X_11_v3	1373443	1374188	1373701	0.0478637
Py17X_13_v3	911226	912548	911519	0.0480314
Py17X_12_v3	911003	911552	911273	0.0480314
Py17X_11_v3	1081373	1082075	1081805	0.0481151
Py17X_03_v3	615430	617452	617122	0.0482635
Py17X_07_v3	637657	638730	637919	0.0483634
Py17X_10_v3	251895	252789	252368	0.0486711
Py17X_11_v3	474727	475492	475041	0.0487531
Py17X_08_v3	1045752	1046290	1046052	0.048831
Py17X_13_v3	1134904	1135898	1135162	0.0489504
Py17X_04_v3	576061	576902	576439	0.0491742
Py17X_01_v3	558062	558795	558371	0.0492672
Py17X_08_v3	1279473	1280349	1280051	0.0492968
Py17X_13_v3	805121	805664	805419	0.0494502
Py17X_09_v3	1285348	1286312	1285953	0.0495328
Py17X_02_v3	295980	296537	296211	0.0498225
Py17X_05_v3	518310	518937	518559	0.0503316
Py17X_10_v3	1689844	1690380	1690119	0.0509526
Py17X_10_v3	1247181	1247807	1247439	0.0511977
Py17X_05_v3	595699	596616	595975	0.0513905
Py17X_05_v3	1014875	1016712	1015183	0.0514993
Py17X_10_v3	1228001	1228795	1228534	0.0517968
Py17X_05_v3	618917	619615	619390	0.0519085
Py17X_09_v3	1500078	1500872	1500571	0.0520023
Py17X_06_v3	767678	768386	767902	0.0520135
Py17X_12_v3	1874740	1875470	1874964	0.0520189
Py17X_14_v3	2060793	2061816	2061164	0.0521288
Py17X_13_v3	2227838	2228303	2228103	0.0523528
Py17X_13_v3	2450807	2452095	2451118	0.0523913
Py17X_13_v3	1596064	1598302	1598007	0.0525554
Py17X_09_v3	610596	611172	610922	0.0527731
Py17X_10_v3	961794	962454	962109	0.052879
Py17X_09_v3	764746	765346	765026	0.0534911
Py17X_07_v3	739476	740360	739715	0.0537639
Py17X_03_v3	363728	364844	364183	0.0537661
Py17X_03_v3	309913	310420	310194	0.0538913
Py17X_13_v3	1463	2010	1860	0.053966
Py17X_14_v3	963280	963718	963487	0.0540147
Py17X_13_v3	2182284	2183136	2182780	0.054361
Py17X_14_v3	2165455	2166842	2165968	0.0544054
Py17X_06_v3	634916	635920	635271	0.0545312
Py17X_14_v3	712977	713470	713243	0.0548019
Py17X_06_v3	287138	289220	287689	0.0548227
Py17X_13_v3	2193415	2194209	2193968	0.054834
Py17X_11_v3	763009	764605	763528	0.0548428
Py17X_09_v3	1601620	1603340	1603023	0.0549179
Py17X_03_v3	222159	222785	222429	0.0550958
Py17X_09_v3	1069769	1070474	1070214	0.0553241
Py17X_03_v3	547755	548825	548209	0.0553321
Py17X_12_v3	737033	737622	737317	0.0555845
Py17X_11_v3	1410486	1411098	1410763	0.0557506
Py17X_13_v3	917595	919121	918713	0.0559163
Py17X_14_v3	304920	305858	305222	0.0559449
Py17X_12_v3	1476735	1477356	1477092	0.0560081
Py17X_04_v3	314104	314524	314311	0.0561969
Py17X_09_v3	306031	306850	306557	0.0563876
Py17X_12_v3	265764	266357	265938	0.0566339
Py17X_01_v3	270262	272251	271178	0.0569196
Py17X_06_v3	363274	363811	363513	0.0570782
Py17X_09_v3	432025	433205	432904	0.0571762
Py17X_10_v3	1569289	1569849	1569511	0.0572496
Py17X_13_v3	2619555	2620289	2620011	0.0573051
Py17X_10_v3	1582165	1582850	1582458	0.0579314
Py17X_04_v3	688874	690346	689366	0.0580782
Py17X_08_v3	1442007	1444052	1443720	0.0581319
Py17X_07_v3	762283	763162	762908	0.0581916
Py17X_10_v3	1000286	1001392	1001080	0.0584183
Py17X_10_v3	1572896	1574022	1573203	0.0585344
Py17X_08_v3	1089500	1090177	1089771	0.0586866
Py17X_12_v3	1838142	1838910	1838542	0.0587225
Py17X_02_v3	412098	413201	412632	0.0587478
Py17X_01_v3	428547	429601	428959	0.058808
Py17X_10_v3	931609	932287	931917	0.0588316
Py17X_02_v3	518426	518905	518678	0.0589331
Py17X_13_v3	620788	621234	621010	0.0589795
Py17X_14_v3	2590411	2590848	2590604	0.0590992
Py17X_12_v3	658237	658640	658453	0.0592819
Py17X_07_v3	319239	319725	319432	0.0594622
Py17X_06_v3	780808	781832	781216	0.059903
Py17X_06_v3	646821	647840	647063	0.0599193
Py17X_12_v3	381139	381595	381326	0.0600101
Py17X_03_v3	86137	87086	86427	0.060094
Py17X_13_v3	1098579	1099086	1098867	0.0600958
Py17X_11_v3	429743	431726	430928	0.0603717
Py17X_14_v3	1758876	1759497	1759236	0.0608628
Py17X_14_v3	621664	623177	622360	0.0614105
Py17X_10_v3	795659	796600	796016	0.0614453
Py17X_13_v3	444439	445014	444770	0.0615539
Py17X_07_v3	650666	651118	650835	0.0616492
Py17X_04_v3	300576	301422	301205	0.0620119
Py17X_14_v3	1050759	1051337	1051087	0.0620955
Py17X_14_v3	1933354	1933936	1933657	0.0621982
Py17X_13_v3	2004850	2005360	2005097	0.0622413
Py17X_14_v3	1987571	1988455	1987825	0.0624296
Py17X_03_v3	435972	436563	436313	0.0624333
Py17X_13_v3	1824521	1825802	1824751	0.0634115
Py17X_11_v3	574715	575320	575051	0.0635389
Py17X_13_v3	2485884	2486635	2486357	0.0636459
Py17X_13_v3	2473215	2473953	2473477	0.0638058
Py17X_13_v3	2163867	2164406	2164127	0.0647059
Py17X_12_v3	1310432	1311366	1311057	0.0649208
Py17X_10_v3	1222932	1223577	1223225	0.0650252
Py17X_04_v3	552845	553367	553148	0.0650403
Py17X_02_v3	727752	729287	728236	0.0650491
Py17X_13_v3	1291060	1291895	1291646	0.0652773
Py17X_04_v3	395375	395970	395640	0.0653516
Py17X_14_v3	1860641	1861859	1860970	0.0656602
Py17X_04_v3	275260	275668	275485	0.0656967
Py17X_09_v3	860187	860610	860383	0.065749
Py17X_08_v3	545261	545802	545555	0.0658312
Py17X_05_v3	344039	344663	344396	0.0663055
Py17X_10_v3	893114	893711	893518	0.0664405
Py17X_10_v3	337955	338571	338166	0.0665901
Py17X_14_v3	693164	694002	693766	0.066735
Py17X_04_v3	488724	489193	488943	0.0668139
Py17X_07_v3	576687	577391	577047	0.0668876
Py17X_14_v3	2188816	2189300	2189126	0.0669062
Py17X_12_v3	1342695	1343589	1342964	0.0669565
Py17X_14_v3	2127467	2128036	2127718	0.0670192
Py17X_14_v3	1158602	1159078	1158822	0.0673566
Py17X_08_v3	548081	548744	548490	0.0673699
Py17X_13_v3	2398829	2399555	2399193	0.0673749
Py17X_12_v3	1460111	1460763	1460491	0.067382
Py17X_09_v3	1700818	1701409	1701074	0.0673864
Py17X_07_v3	941435	942052	941769	0.0674205
Py17X_13_v3	1844218	1844797	1844436	0.0674371
Py17X_03_v3	110963	111515	111277	0.0675245
Py17X_14_v3	2400741	2401805	2401237	0.0678765
Py17X_03_v3	154002	155248	154999	0.0680484
Py17X_05_v3	589611	590400	590172	0.0681342
Py17X_12_v3	1040756	1041251	1041030	0.0685807
Py17X_06_v3	658933	660645	659314	0.0688067
Py17X_13_v3	2445907	2447090	2446656	0.0689547
Py17X_09_v3	440079	441878	440905	0.0691544
Py17X_13_v3	860074	860982	860555	0.0692227
Py17X_13_v3	1909789	1910608	1910203	0.0693705
Py17X_01_v3	327486	328953	328656	0.0697251
Py17X_11_v3	1274873	1275726	1275491	0.0697987
Py17X_08_v3	1257008	1257887	1257659	0.0700605
Py17X_02_v3	611998	612475	612237	0.0705047
Py17X_14_v3	2011349	2011857	2011652	0.0709526
Py17X_13_v3	2774506	2775029	2774777	0.0711069
Py17X_04_v3	930175	930832	930576	0.0714146
Py17X_07_v3	971712	972175	971982	0.0715107
Py17X_11_v3	1385610	1386139	1385861	0.0715437
Py17X_05_v3	785640	786838	785931	0.0717809
Py17X_12_v3	427816	428946	428031	0.0717947
Py17X_06_v3	664286	664772	664520	0.0719948
Py17X_11_v3	759255	759894	759493	0.0720732
Py17X_06_v3	329152	329639	329368	0.0720828
Py17X_08_v3	1431822	1432419	1432178	0.072235
Py17X_12_v3	1365472	1366545	1365738	0.0726927
Py17X_04_v3	881926	882405	882204	0.0727591
Py17X_13_v3	1528573	1529345	1529042	0.0728066
Py17X_12_v3	686900	687332	687134	0.0728437
Py17X_13_v3	2538424	2539015	2538672	0.0730921
Py17X_09_v3	886900	887496	887139	0.0731338
Py17X_08_v3	923474	924510	923819	0.0732293
Py17X_14_v3	2375295	2376701	2375521	0.0732698
Py17X_02_v3	321951	322443	322157	0.073453
Py17X_04_v3	528955	529803	529557	0.0739389
Py17X_07_v3	539242	540426	540205	0.0745992
Py17X_07_v3	299495	300094	299912	0.0748601
Py17X_03_v3	132624	133671	133051	0.074933
Py17X_14_v3	2536276	2537346	2537181	0.074967
Py17X_08_v3	1042793	1043415	1043036	0.0753309
Py17X_08_v3	1388276	1389539	1389268	0.0754302
Py17X_07_v3	392794	393385	393005	0.0754615
Py17X_08_v3	1261182	1261842	1261411	0.0755322
Py17X_13_v3	2284103	2285532	2284444	0.0757865
Py17X_12_v3	722042	722593	722245	0.0763036
Py17X_11_v3	1418909	1419360	1419112	0.0763928
Py17X_07_v3	794782	795275	795039	0.0765599
Py17X_13_v3	1735019	1735761	1735484	0.0767609
Py17X_12_v3	418809	419860	419043	0.0768263
Py17X_08_v3	314782	315308	315008	0.0768601
Py17X_03_v3	167664	168421	167975	0.0768634
Py17X_09_v3	527409	528077	527719	0.0769176
Py17X_12_v3	1615763	1616349	1616125	0.076934
Py17X_04_v3	1466	1784	1627	0.0769911
Py17X_14_v3	2056482	2056974	2056730	0.0769953
Py17X_02_v3	422805	423271	423006	0.0770869
Py17X_09_v3	350993	353459	353155	0.0771063
Py17X_07_v3	963236	964179	963946	0.0771387
Py17X_08_v3	317839	318561	318097	0.077352
Py17X_13_v3	2763673	2764318	2763972	0.0779736
Py17X_14_v3	1697473	1698144	1697859	0.078126
Py17X_12_v3	349285	350356	350063	0.078163
Py17X_11_v3	1147067	1147971	1147425	0.0782526
Py17X_09_v3	1754325	1754990	1754524	0.0784588
Py17X_04_v3	592625	593833	592898	0.0784775
Py17X_14_v3	1529269	1530609	1529849	0.078523
Py17X_02_v3	310683	311190	310839	0.0794658
Py17X_03_v3	69410	69846	69625	0.0794743
Py17X_10_v3	1593972	1594733	1594284	0.0796357
Py17X_09_v3	1015878	1016341	1016157	0.0803772
Py17X_03_v3	241083	241502	241306	0.0805119
Py17X_13_v3	1771969	1772446	1772204	0.0805231
Py17X_14_v3	656916	657401	657127	0.0805391
Py17X_09_v3	1582047	1582753	1582287	0.080622
Py17X_11_v3	1854337	1854774	1854552	0.0806927
Py17X_11_v3	334510	335322	334832	0.0807869
Py17X_12_v3	295821	296218	296032	0.0810208
Py17X_11_v3	761107	761887	761591	0.0811889
Py17X_07_v3	751535	752697	752354	0.0812452
Py17X_14_v3	2545399	2545947	2545664	0.081258
Py17X_13_v3	2095892	2096926	2096142	0.0812831
Py17X_14_v3	2416758	2417500	2417219	0.0815941
Py17X_14_v3	1720797	1721326	1721028	0.081633
Py17X_13_v3	2041870	2042800	2042104	0.081691
Py17X_06_v3	354036	354653	354233	0.0819545
Py17X_14_v3	1333990	1335153	1334208	0.0820467
Py17X_06_v3	1077699	1078145	1077940	0.082194
Py17X_08_v3	1229617	1231244	1229960	0.0824107
Py17X_12_v3	1701803	1702457	1702174	0.0830287
Py17X_11_v3	1353593	1354060	1353836	0.083176
Py17X_08_v3	781851	782579	782172	0.0836164
Py17X_01_v3	285034	286396	286031	0.0837308
Py17X_14_v3	1945424	1945943	1945671	0.0837789
Py17X_11_v3	1287111	1287736	1287365	0.0839783
Py17X_11_v3	964597	965663	965115	0.0843083
Py17X_13_v3	2162380	2163134	2162936	0.0843559
Py17X_12_v3	285475	286072	285699	0.084894
Py17X_04_v3	427054	427650	427441	0.0849372
Py17X_08_v3	345324	345930	345597	0.0850343
Py17X_04_v3	716910	719141	718616	0.0853897
Py17X_08_v3	240958	241349	241181	0.0857794
Py17X_07_v3	214726	215349	214962	0.0859545
Py17X_13_v3	2151191	2151559	2151412	0.085993
Py17X_03_v3	464108	464533	464314	0.0861107
Py17X_10_v3	1622208	1623573	1622469	0.0861194
Py17X_09_v3	1351762	1352210	1351983	0.0862654
Py17X_09_v3	873000	874073	873767	0.086685
Py17X_13_v3	1221855	1222552	1222099	0.0867437
Py17X_04_v3	340736	341154	340947	0.0867438
Py17X_14_v3	1658685	1659368	1659045	0.0870536
Py17X_14_v3	1037803	1038326	1038048	0.087479
Py17X_06_v3	904113	905321	904596	0.0877376
Py17X_06_v3	746338	746837	746603	0.0880457
Py17X_10_v3	1035791	1036188	1035982	0.0883476
Py17X_09_v3	689480	689966	689769	0.0883487
Py17X_11_v3	271646	272389	272085	0.0883661
Py17X_09_v3	1630056	1630541	1630316	0.0886275
Py17X_04_v3	370497	371194	370800	0.0889603
Py17X_10_v3	1329783	1330591	1330264	0.0891866
Py17X_14_v3	1439848	1440260	1440050	0.0894478
Py17X_05_v3	408756	409209	409003	0.0895294
Py17X_03_v3	2118	2499	2360	0.0896429
Py17X_01_v3	504304	505661	504575	0.089653
Py17X_09_v3	1227411	1228533	1228226	0.0896654
Py17X_05_v3	985770	986741	986406	0.08976
Py17X_09_v3	363238	364946	364528	0.0902536
Py17X_05_v3	574822	575360	575079	0.0908276
Py17X_08_v3	717233	718304	718080	0.0909051
Py17X_13_v3	1996304	1996851	1996603	0.0910891
Py17X_08_v3	724630	725437	725078	0.0911208
Py17X_13_v3	2212242	2212739	2212527	0.091362
Py17X_04_v3	267459	268078	267681	0.0918085
Py17X_14_v3	1507044	1507588	1507331	0.0919935
Py17X_11_v3	1526547	1527583	1527326	0.0921093
Py17X_11_v3	266377	267470	267313	0.0922168
Py17X_10_v3	1237494	1238272	1237835	0.0924956
Py17X_07_v3	441093	441655	441371	0.0925342
Py17X_09_v3	1062503	1063269	1062951	0.0927011
Py17X_03_v3	123140	123675	123446	0.092748
Py17X_12_v3	1039705	1040221	1039917	0.0930815
Py17X_07_v3	497389	499034	498476	0.0930893
Py17X_13_v3	2507956	2508419	2508190	0.0932494
Py17X_05_v3	289399	292649	290765	0.0933846
Py17X_05_v3	1062108	1063185	1062903	0.093716
Py17X_13_v3	1666722	1667609	1666971	0.0937308
Py17X_08_v3	910107	910667	910478	0.0937916
Py17X_03_v3	300500	300904	300734	0.0938413
Py17X_07_v3	469178	470222	469960	0.0939334
Py17X_02_v3	221992	222777	222314	0.0940864
Py17X_09_v3	1249542	1249898	1249729	0.0941523
Py17X_05_v3	670217	670707	670443	0.094533
Py17X_03_v3	553607	553978	553762	0.0947592
Py17X_09_v3	657273	657694	657470	0.0947607
Py17X_13_v3	2419219	2419677	2419433	0.0948445
Py17X_08_v3	491735	492305	491967	0.094906
Py17X_09_v3	245787	247135	246011	0.0949199
Py17X_14_v3	1289019	1289455	1289216	0.0950071
Py17X_05_v3	640197	640907	640533	0.0952674
Py17X_12_v3	546325	547125	546793	0.0954548
Py17X_11_v3	827235	827713	827482	0.095864
Py17X_11_v3	804109	804580	804413	0.0961027
Py17X_04_v3	376187	376713	376402	0.0961209
Py17X_12_v3	1021149	1022013	1021411	0.0961485
Py17X_13_v3	2396550	2397075	2396832	0.0961874
Py17X_13_v3	2154664	2155066	2154840	0.0962171
Py17X_09_v3	1750254	1750737	1750510	0.096436
Py17X_14_v3	1571931	1572332	1572108	0.0964608
Py17X_07_v3	995	1347	1177	0.0967846
Py17X_08_v3	1100009	1101682	1101438	0.0968032
Py17X_13_v3	1846518	1846899	1846712	0.0972623
Py17X_09_v3	882418	882888	882626	0.0974969
Py17X_10_v3	1030549	1031074	1030801	0.0975039
Py17X_05_v3	1208451	1208778	1208603	0.0976553
Py17X_11_v3	1123763	1124178	1123989	0.0979665
Py17X_09_v3	519247	520390	519994	0.0983298
Py17X_10_v3	720538	721039	720737	0.0985882
Py17X_12_v3	1492780	1493223	1493026	0.098594
Py17X_09_v3	289926	291089	290160	0.0986397
Py17X_08_v3	1037919	1038358	1038149	0.0988335
Py17X_13_v3	1821832	1822569	1822159	0.0988383
Py17X_05_v3	533382	533957	533675	0.09894
Py17X_14_v3	1831497	1832534	1831707	0.0991971
Py17X_08_v3	849678	850660	849857	0.0995825
Py17X_03_v3	342720	343210	342958	0.0997594
Py17X_12_v3	1235861	1236404	1236090	0.099798
Py17X_09_v3	1632217	1632879	1632616	0.0998075
Py17X_13_v3	2655219	2656396	2655927	0.099831
Py17X_09_v3	444378	445800	444720	0.100048
Py17X_14_v3	2218084	2218543	2218312	0.100189
Py17X_14_v3	992141	992665	992433	0.100538
Py17X_11_v3	970715	971736	971491	0.100602
Py17X_12_v3	768154	769126	768918	0.101166
Py17X_12_v3	1658096	1659392	1659080	0.101312
Py17X_12_v3	1015875	1016674	1016225	0.101375
Py17X_12_v3	781224	782137	781476	0.101484
Py17X_12_v3	1321917	1322553	1322242	0.101542
Py17X_06_v3	387468	387946	387683	0.101608
Py17X_14_v3	2411717	2412690	2412472	0.101725
Py17X_14_v3	1302978	1303392	1303176	0.101742
Py17X_02_v3	241272	242743	242470	0.102062
Py17X_05_v3	258796	260035	258977	0.102183
Py17X_14_v3	1684536	1685484	1685146	0.102353
Py17X_01_v3	414291	414725	414548	0.102617
Py17X_10_v3	208259	208655	208470	0.102965
Py17X_06_v3	289902	290413	290211	0.103337
Py17X_13_v3	490538	490958	490775	0.103392
Py17X_14_v3	2481113	2481565	2481352	0.103925
Py17X_06_v3	436873	437293	437127	0.103953
Py17X_13_v3	1986916	1987600	1987219	0.104437
Py17X_08_v3	492873	494262	493516	0.104652
Py17X_14_v3	746008	746751	746383	0.105042
Py17X_12_v3	1109321	1109817	1109519	0.105133
Py17X_14_v3	1917251	1917852	1917565	0.105175
Py17X_08_v3	1459301	1459712	1459474	0.105586
Py17X_09_v3	948807	949597	949377	0.106206
Py17X_07_v3	881705	882307	882039	0.106335
Py17X_10_v3	1023348	1024241	1023791	0.106351
Py17X_02_v3	440312	440787	440571	0.106538
Py17X_02_v3	398857	399941	399741	0.106606
Py17X_12_v3	411208	412646	411712	0.106621
Py17X_06_v3	313854	315092	314170	0.106654
Py17X_10_v3	472180	473224	472384	0.107201
Py17X_08_v3	1250531	1251339	1251113	0.107864
Py17X_05_v3	875704	876176	875951	0.108039
Py17X_08_v3	541815	542346	542148	0.108142
Py17X_12_v3	371595	372215	371964	0.108201
Py17X_05_v3	779885	780468	780124	0.108338
Py17X_05_v3	522296	522762	522527	0.108438
Py17X_09_v3	412777	413484	413097	0.108464
Py17X_04_v3	403778	404366	403951	0.108584
Py17X_14_v3	1176638	1177516	1177322	0.108621
Py17X_07_v3	853358	854370	854124	0.109028
Py17X_02_v3	513213	514121	513824	0.109449
Py17X_12_v3	1216581	1217364	1217030	0.109492
Py17X_13_v3	2708711	2710035	2709706	0.109642
Py17X_10_v3	735125	735725	735472	0.109668
Py17X_09_v3	939909	940801	940578	0.109999
Py17X_09_v3	1209834	1210315	1210057	0.110185
Py17X_11_v3	1496131	1496615	1496357	0.110438
Py17X_11_v3	368613	369288	369082	0.110474
Py17X_11_v3	777997	778338	778192	0.110652
Py17X_08_v3	1048228	1048704	1048421	0.110831
Py17X_03_v3	242038	242966	242736	0.111351
Py17X_12_v3	1120501	1120962	1120710	0.111551
Py17X_08_v3	749123	749639	749357	0.111823
Py17X_11_v3	1779589	1782190	1779774	0.112403
Py17X_06_v3	264972	265812	265200	0.112431
Py17X_11_v3	1078879	1080001	1079403	0.112816
Py17X_14_v3	446321	447085	446614	0.112918
Py17X_07_v3	918003	919195	918970	0.113373
Py17X_13_v3	2145441	2145959	2145693	0.113584
Py17X_11_v3	286631	287140	286854	0.113758
Py17X_04_v3	297000	297545	297286	0.113814
Py17X_08_v3	772757	773462	773234	0.113873
Py17X_11_v3	730045	730588	730295	0.11392
Py17X_06_v3	1045882	1046336	1046145	0.114354
Py17X_13_v3	2600218	2601362	2600537	0.114872
Py17X_13_v3	2321503	2321888	2321654	0.115058
Py17X_02_v3	554962	555421	555227	0.115279
Py17X_04_v3	737570	738845	737932	0.115385
Py17X_14_v3	117627	118049	117886	0.115444
Py17X_04_v3	294804	295994	295546	0.116295
Py17X_14_v3	2515853	2516245	2516047	0.116383
Py17X_06_v3	858221	858761	858452	0.116398
Py17X_12_v3	1551843	1552352	1552068	0.116458
Py17X_05_v3	563059	563617	563291	0.116683
Py17X_05_v3	677555	678020	677782	0.116719
Py17X_12_v3	986627	987184	986855	0.11679
Py17X_13_v3	1799039	1799469	1799240	0.116897
Py17X_10_v3	527356	527810	527596	0.117096
Py17X_08_v3	997966	1000129	999898	0.117436
Py17X_03_v3	576561	577777	576879	0.117767
Py17X_12_v3	747326	747787	747515	0.117942
Py17X_13_v3	1922806	1924097	1923389	0.118006
Py17X_10_v3	940367	941282	940524	0.118312
Py17X_12_v3	1841356	1841809	1841569	0.118614
Py17X_06_v3	1028858	1029729	1029105	0.118641
Py17X_06_v3	590448	590916	590671	0.118674
Py17X_02_v3	698684	699392	698884	0.119415
Py17X_05_v3	874816	875272	875009	0.119467
Py17X_05_v3	616559	617012	616799	0.119766
Py17X_05_v3	553382	553951	553719	0.119837
Py17X_04_v3	317866	318242	318076	0.11986
Py17X_08_v3	1110915	1111493	1111254	0.119876
Py17X_07_v3	656062	656526	656281	0.119913
Py17X_13_v3	1757914	1759089	1758752	0.119979
Py17X_06_v3	542980	543531	543207	0.120326
Py17X_11_v3	756334	756841	756543	0.120326
Py17X_06_v3	346012	346895	346579	0.120434
Py17X_14_v3	1067666	1068489	1068112	0.120539
Py17X_10_v3	247653	248306	248031	0.120874
Py17X_11_v3	935472	935797	935626	0.120967
Py17X_08_v3	887653	888298	887997	0.121321
Py17X_09_v3	1597711	1598103	1597925	0.121418
Py17X_06_v3	243469	244163	243883	0.121594
Py17X_09_v3	201901	202515	202081	0.122598
Py17X_04_v3	364960	365400	365147	0.122742
Py17X_13_v3	1144840	1145589	1145155	0.122774
Py17X_14_v3	2170683	2171305	2170931	0.123056
Py17X_05_v3	1080862	1081390	1081115	0.123252
Py17X_09_v3	1340559	1341112	1340824	0.123587
Py17X_09_v3	495494	497009	496306	0.123637
Py17X_12_v3	1018595	1019271	1018961	0.124134
Py17X_09_v3	283465	283844	283640	0.124324
Py17X_07_v3	805501	805906	805696	0.124382
Py17X_08_v3	1507677	1508057	1507840	0.124946
Py17X_05_v3	671469	672434	671868	0.125138
Py17X_11_v3	379854	380589	380205	0.126506
Py17X_05_v3	216469	217052	216716	0.127002
Py17X_14_v3	1481496	1482336	1481706	0.127075
Py17X_11_v3	446685	448404	447866	0.127939
Py17X_05_v3	402699	403253	402958	0.128334
Py17X_14_v3	2081792	2082568	2082161	0.128369
Py17X_10_v3	935339	936364	936136	0.128386
Py17X_14_v3	1557670	1558757	1557857	0.128667
Py17X_13_v3	2411374	2412370	2412132	0.128917
Py17X_01_v3	568518	569823	569313	0.12933
Py17X_12_v3	1846162	1846598	1846285	0.12999
Py17X_03_v3	621846	624643	623997	0.129999
Py17X_09_v3	1720585	1721363	1721181	0.130191
Py17X_10_v3	715180	715853	715579	0.130735
Py17X_06_v3	972052	972485	972258	0.131765
Py17X_01_v3	478079	478561	478356	0.132344
Py17X_10_v3	701209	701628	701388	0.132641
Py17X_08_v3	835997	836719	836548	0.133261
Py17X_01_v3	389669	391250	389945	0.134087
Py17X_10_v3	763079	763854	763567	0.13421
Py17X_14_v3	1295303	1296404	1296127	0.134674
Py17X_13_v3	2294334	2294693	2294502	0.134691
Py17X_11_v3	944177	944698	944487	0.134808
Py17X_09_v3	977145	977615	977373	0.134992
Py17X_09_v3	1300349	1301007	1300719	0.136167
Py17X_08_v3	1050361	1050805	1050544	0.136246
Py17X_06_v3	621617	622560	621769	0.136405
Py17X_11_v3	909602	910024	909821	0.136519
Py17X_12_v3	1530201	1530537	1530353	0.136574
Py17X_05_v3	982546	983116	982844	0.136645
Py17X_11_v3	1806197	1806971	1806771	0.136692
Py17X_08_v3	1197467	1197883	1197689	0.136746
Py17X_13_v3	1818983	1819660	1819291	0.137093
Py17X_09_v3	858308	859416	858721	0.137321
Py17X_14_v3	1411247	1411685	1411524	0.137505
Py17X_08_v3	741714	742051	741881	0.137586
Py17X_11_v3	485382	485768	485607	0.138032
Py17X_05_v3	687916	688254	688076	0.138388
Py17X_13_v3	1378414	1378848	1378639	0.138578
Py17X_03_v3	403189	403631	403366	0.138594
Py17X_14_v3	2566213	2566659	2566362	0.138647
Py17X_11_v3	505020	505631	505311	0.138891
Py17X_05_v3	1092326	1092772	1092567	0.139448
Py17X_10_v3	1429138	1429654	1429464	0.139669
Py17X_13_v3	1858834	1859564	1858951	0.139734
Py17X_12_v3	1716655	1718174	1717841	0.140061
Py17X_02_v3	466296	466691	466471	0.140368
Py17X_13_v3	2797383	2797925	2797566	0.140659
Py17X_05_v3	283563	283914	283727	0.141232
Py17X_07_v3	313031	313440	313261	0.14154
Py17X_10_v3	390201	390758	390376	0.141599
Py17X_01_v3	275201	276991	276759	0.14162
Py17X_11_v3	362637	363909	363518	0.141775
Py17X_08_v3	263034	263776	263471	0.141798
Py17X_06_v3	560381	560768	560536	0.142042
Py17X_11_v3	389054	389608	389260	0.142486
Py17X_11_v3	1480877	1481295	1481081	0.142658
Py17X_14_v3	1348808	1349149	1348987	0.142969
Py17X_14_v3	1266733	1267717	1267194	0.143311
Py17X_09_v3	1579115	1579583	1579375	0.143461
Py17X_07_v3	395849	396305	396031	0.143614
Py17X_07_v3	834525	834984	834682	0.144307
Py17X_10_v3	1067068	1067924	1067716	0.144479
Py17X_01_v3	573841	574839	574098	0.144788
Py17X_13_v3	704592	705266	705112	0.145064
Py17X_06_v3	898472	899214	898827	0.145342
Py17X_02_v3	584454	585586	585196	0.145636
Py17X_11_v3	652010	652358	652234	0.146081
Py17X_01_v3	636983	637493	637227	0.146173
Py17X_12_v3	939722	940299	940019	0.146603
Py17X_08_v3	503732	504565	504043	0.146782
Py17X_04_v3	778652	779187	778969	0.146833
Py17X_02_v3	629720	630084	629927	0.147066
Py17X_09_v3	628581	629060	628854	0.14718
Py17X_10_v3	963907	964319	964138	0.147183
Py17X_08_v3	988935	990333	990026	0.147217
Py17X_08_v3	1316839	1317458	1317181	0.147314
Py17X_14_v3	1823656	1824291	1823958	0.147457
Py17X_14_v3	2372252	2372616	2372480	0.147841
Py17X_08_v3	1207923	1209278	1209026	0.147884
Py17X_08_v3	289953	290429	290186	0.147961
Py17X_10_v3	705424	706751	706289	0.148059
Py17X_10_v3	1280268	1280665	1280477	0.148073
Py17X_10_v3	1080606	1081191	1081013	0.148322
Py17X_14_v3	2223295	2223883	2223627	0.148893
Py17X_09_v3	1031378	1032275	1031970	0.148918
Py17X_14_v3	1634435	1635089	1634869	0.149843
Py17X_08_v3	1417388	1417900	1417678	0.150683
Py17X_13_v3	1628555	1629067	1628753	0.150984
Py17X_13_v3	2412906	2413683	2413472	0.151406
Py17X_02_v3	486634	487079	486844	0.151433
Py17X_13_v3	1370415	1370839	1370628	0.152964
Py17X_10_v3	1215962	1216534	1216245	0.153342
Py17X_11_v3	676853	677511	677320	0.153783
Py17X_03_v3	209805	210314	210069	0.154662
Py17X_06_v3	1183232	1183706	1183387	0.155465
Py17X_14_v3	425992	426699	426376	0.156023
Py17X_09_v3	321325	321915	321616	0.156334
Py17X_08_v3	894186	894950	894633	0.156646
Py17X_11_v3	1463016	1463470	1463195	0.156763
Py17X_10_v3	640044	640748	640386	0.156787
Py17X_14_v3	2284413	2284892	2284704	0.157002
Py17X_11_v3	1750059	1750515	1750310	0.157624
Py17X_12_v3	992304	992687	992483	0.158076
Py17X_13_v3	1961392	1961870	1961718	0.158537
Py17X_12_v3	1573294	1574507	1573557	0.158726
Py17X_12_v3	294554	295435	294923	0.158949
Py17X_13_v3	2239511	2239871	2239680	0.159781
Py17X_13_v3	810992	811439	811275	0.159855
Py17X_08_v3	983621	985363	985157	0.160116
Py17X_11_v3	1341558	1342108	1341796	0.160309
Py17X_14_v3	2470761	2471313	2470924	0.161544
Py17X_08_v3	1478506	1479271	1478708	0.162087
Py17X_05_v3	1035291	1036070	1035744	0.162308
Py17X_13_v3	1859993	1860655	1860291	0.162383
Py17X_10_v3	2063054	2063373	2063185	0.16241
Py17X_09_v3	1866427	1866995	1866836	0.162674
Py17X_08_v3	414144	414598	414413	0.162855
Py17X_14_v3	874613	874934	874776	0.162906
Py17X_12_v3	814169	815094	814846	0.16337
Py17X_05_v3	673560	674935	674684	0.164213
Py17X_11_v3	435438	435849	435654	0.164312
Py17X_03_v3	237699	238172	237946	0.164729
Py17X_04_v3	271848	272194	272045	0.166179
Py17X_12_v3	328711	329492	328871	0.166213
Py17X_13_v3	948844	950066	949836	0.166592
Py17X_13_v3	2207242	2207749	2207507	0.166751
Py17X_09_v3	1726257	1726876	1726664	0.167867
Py17X_10_v3	1105635	1105999	1105813	0.168757
Py17X_05_v3	706995	707510	707168	0.169863
Py17X_12_v3	1079008	1079746	1079464	0.170654
Py17X_14_v3	1885065	1885493	1885283	0.171941
Py17X_11_v3	772475	773044	772758	0.172549
Py17X_14_v3	1926085	1926480	1926277	0.174179
Py17X_09_v3	1697088	1697459	1697289	0.174419
Py17X_12_v3	868603	869021	868770	0.174656
Py17X_10_v3	634070	634672	634359	0.174858
Py17X_14_v3	415358	415846	415597	0.174953
Py17X_10_v3	1651978	1652538	1652245	0.175669
Py17X_08_v3	927040	927922	927744	0.176364
Py17X_08_v3	1155155	1156171	1155895	0.176677
Py17X_09_v3	1764171	1764499	1764338	0.177293
Py17X_09_v3	836181	836629	836444	0.177676
Py17X_13_v3	2530398	2531156	2530883	0.177774
Py17X_01_v3	296770	297360	296976	0.178193
Py17X_12_v3	782628	783074	782861	0.178193
Py17X_13_v3	1015553	1016086	1015828	0.178494
Py17X_13_v3	2512841	2513442	2513098	0.178999
Py17X_03_v3	560918	561414	561052	0.179629
Py17X_12_v3	945047	945391	945219	0.179956
Py17X_05_v3	1069813	1070268	1069976	0.180219
Py17X_01_v3	580661	581074	580830	0.181283
Py17X_06_v3	597461	598238	597851	0.181761
Py17X_13_v3	816558	817596	816968	0.18323
Py17X_14_v3	464010	465173	464969	0.183275
Py17X_10_v3	559222	559955	559591	0.183382
Py17X_09_v3	827617	828589	827881	0.18394
Py17X_08_v3	1237064	1238266	1237772	0.184159
Py17X_09_v3	1663002	1663401	1663182	0.184773
Py17X_09_v3	380956	381978	381399	0.185111
Py17X_13_v3	1585281	1585644	1585533	0.185288
Py17X_07_v3	621597	624290	622269	0.185572
Py17X_01_v3	173773	174271	174000	0.185956
Py17X_12_v3	1709667	1710199	1709917	0.1864
Py17X_02_v3	594604	595292	594818	0.186654
Py17X_13_v3	601490	602146	601753	0.186794
Py17X_08_v3	1267375	1267929	1267701	0.187001
Py17X_09_v3	642901	643356	643113	0.187087
Py17X_03_v3	546155	546870	546502	0.187226
Py17X_05_v3	644226	645462	644609	0.187866
Py17X_03_v3	398246	399106	398585	0.188069
Py17X_06_v3	638448	639100	638772	0.189012
Py17X_13_v3	2753736	2754462	2754276	0.189655
Py17X_05_v3	430674	431052	430885	0.190096
Py17X_11_v3	925317	925765	925525	0.19015
Py17X_01_v3	277372	277807	277616	0.191244
Py17X_14_v3	1748820	1750373	1749691	0.19219
Py17X_11_v3	711238	711895	711583	0.193379
Py17X_12_v3	742587	743146	742886	0.195357
Py17X_14_v3	744960	745616	745259	0.19577
Py17X_11_v3	1301915	1302497	1302243	0.195814
Py17X_13_v3	1391319	1391713	1391507	0.196695
Py17X_11_v3	697759	698106	697984	0.197156
Py17X_03_v3	147185	147637	147459	0.197667
Py17X_10_v3	1305196	1305908	1305458	0.198363
Py17X_12_v3	761530	762296	761823	0.19974
Py17X_02_v3	235426	236645	236067	0.201088
Py17X_14_v3	520332	520783	520667	0.202889
Py17X_11_v3	402501	403006	402771	0.204728
Py17X_14_v3	2005463	2006395	2005923	0.204888
Py17X_13_v3	3030669	3031214	3030852	0.205336
Py17X_12_v3	1890031	1890849	1890588	0.205989
Py17X_12_v3	1515844	1517470	1516792	0.206589
Py17X_03_v3	314112	314807	314497	0.206679
Py17X_12_v3	796856	797421	797054	0.206873
Py17X_05_v3	668645	669169	668879	0.208144
Py17X_09_v3	344173	345304	344729	0.208424
Py17X_08_v3	613431	614864	614240	0.208761
Py17X_10_v3	372263	372774	372499	0.208945
Py17X_06_v3	528271	529290	528872	0.210569
Py17X_13_v3	777330	778003	777610	0.211018
Py17X_12_v3	1609923	1610318	1610055	0.212675
Py17X_08_v3	153473	154701	153692	0.21283
Py17X_09_v3	376465	377303	376735	0.21314
Py17X_07_v3	300751	301092	300928	0.214705
Py17X_06_v3	516048	516536	516279	0.216936
Py17X_13_v3	529828	530153	529966	0.218778
Py17X_10_v3	766521	767030	766854	0.219853
Py17X_08_v3	810973	811420	811220	0.220407
Py17X_12_v3	326033	326882	326412	0.220472
Py17X_08_v3	1272030	1272858	1272491	0.221165
Py17X_07_v3	734503	734943	734711	0.221519
Py17X_11_v3	634018	634568	634240	0.222541
Py17X_05_v3	646469	647072	646722	0.223455
Py17X_14_v3	720546	720976	720766	0.225788
Py17X_08_v3	1302970	1303836	1303170	0.225913
Py17X_05_v3	592167	592752	592395	0.22648
Py17X_14_v3	2388576	2389196	2388894	0.227181
Py17X_08_v3	527101	528962	528671	0.228167
Py17X_13_v3	548960	549517	549310	0.228187
Py17X_07_v3	953249	953771	953467	0.233688
Py17X_01_v3	514904	515303	515129	0.236611
Py17X_06_v3	992340	992966	992573	0.238953
Py17X_10_v3	1296377	1297398	1296995	0.239487
Py17X_06_v3	777670	778702	777908	0.240367
Py17X_11_v3	525736	526166	525991	0.24063
Py17X_01_v3	308641	309143	308907	0.240829
Py17X_02_v3	715112	715464	715296	0.241384
Py17X_01_v3	577783	578569	578224	0.242021
Py17X_11_v3	802411	803555	803089	0.243759
Py17X_09_v3	1073841	1074881	1074075	0.245805
Py17X_10_v3	642033	642866	642213	0.246332
Py17X_03_v3	303105	303462	303243	0.247465
Py17X_04_v3	367993	368374	368199	0.248183
Py17X_03_v3	103342	103722	103517	0.249317
Py17X_13_v3	2311492	2312161	2311862	0.250454
Py17X_14_v3	187624	188155	187954	0.251583
Py17X_11_v3	1359109	1359461	1359264	0.252639
Py17X_03_v3	280964	281826	281200	0.252765
Py17X_12_v3	1050154	1050666	1050420	0.256366
Py17X_12_v3	854000	854631	854422	0.258524
Py17X_14_v3	545	978	839	0.259023
Py17X_10_v3	1057788	1058309	1058004	0.261103
Py17X_09_v3	1530482	1531212	1530913	0.262089
Py17X_08_v3	828681	829324	828971	0.263979
Py17X_13_v3	2045911	2046322	2046113	0.268018
Py17X_12_v3	573998	574620	574289	0.268917
Py17X_09_v3	851786	852317	852008	0.269805
Py17X_05_v3	1038243	1038757	1038548	0.27014
Py17X_13_v3	2100706	2101640	2100978	0.27345
Py17X_10_v3	903858	904218	903997	0.273701
Py17X_10_v3	1537295	1537625	1537439	0.273911
Py17X_14_v3	1566562	1567140	1566742	0.274001
Py17X_09_v3	525410	526623	525760	0.274903
Py17X_14_v3	358033	358425	358286	0.276003
Py17X_09_v3	659723	660079	659908	0.279576
Py17X_12_v3	1013141	1014358	1014019	0.279872
Py17X_13_v3	2173230	2174446	2174017	0.280189
Py17X_11_v3	1738430	1738918	1738612	0.280872
Py17X_06_v3	870448	870876	870634	0.281853
Py17X_07_v3	481723	482091	481888	0.28208
Py17X_11_v3	1220216	1220688	1220442	0.282285
Py17X_12_v3	1452912	1453277	1453060	0.283777
Py17X_10_v3	1301909	1302270	1302099	0.286065
Py17X_14_v3	1444711	1445125	1444917	0.286193
Py17X_07_v3	584999	585545	585251	0.286513
Py17X_11_v3	373791	374142	373964	0.287407
Py17X_05_v3	1032935	1034535	1033383	0.287826
Py17X_05_v3	585878	587092	586782	0.289466
Py17X_11_v3	476671	477115	476897	0.289622
Py17X_08_v3	1281609	1282396	1281728	0.293346
Py17X_08_v3	575998	576430	576233	0.294272
Py17X_08_v3	1153340	1154127	1153812	0.296503
Py17X_09_v3	746785	748254	747743	0.297097
Py17X_14_v3	1771901	1772725	1772218	0.298499
Py17X_11_v3	547961	548916	548109	0.299839
Py17X_12_v3	964415	965942	965481	0.302868
Py17X_13_v3	1351879	1352365	1352141	0.305181
Py17X_11_v3	295888	296628	296397	0.305573
Py17X_12_v3	998300	1000108	999735	0.309953
Py17X_09_v3	1328740	1329293	1329043	0.311389
Py17X_04_v3	865350	865676	865491	0.313947
Py17X_04_v3	568967	570082	569887	0.314074
Py17X_10_v3	826549	827070	826764	0.315385
Py17X_10_v3	671706	672115	671852	0.317002
Py17X_08_v3	764128	766137	765946	0.318892
Py17X_07_v3	525551	526784	526541	0.319185
Py17X_03_v3	404368	404772	404599	0.321148
Py17X_13_v3	1803171	1803963	1803346	0.321856
Py17X_14_v3	669175	669888	669425	0.322066
Py17X_07_v3	558305	558643	558433	0.324313
Py17X_12_v3	1535703	1536127	1535891	0.324459
Py17X_04_v3	478931	479348	479186	0.329338
Py17X_04_v3	560314	560724	560521	0.332411
Py17X_06_v3	282652	283351	283002	0.3337
Py17X_06_v3	234817	235368	234924	0.334545
Py17X_04_v3	699105	699458	699288	0.337034
Py17X_08_v3	796117	796487	796240	0.338984
Py17X_12_v3	693419	694195	693604	0.342524
Py17X_14_v3	2227064	2227590	2227317	0.34463
Py17X_11_v3	1745861	1746357	1746035	0.344772
Py17X_11_v3	1041999	1042649	1042271	0.347486
Py17X_11_v3	391712	393697	392085	0.347635
Py17X_09_v3	1487854	1488300	1488118	0.347895
Py17X_08_v3	137162	137571	137367	0.348044
Py17X_10_v3	896557	897229	896995	0.34865
Py17X_12_v3	1737378	1738606	1738266	0.356217
Py17X_08_v3	368	778	629	0.358274
Py17X_14_v3	645479	646436	645761	0.359923
Py17X_04_v3	258867	259253	259027	0.360728
Py17X_10_v3	1449538	1450340	1449952	0.360979
Py17X_13_v3	2501616	2502438	2502228	0.362962
Py17X_13_v3	1759926	1760402	1760166	0.365285
Py17X_11_v3	655291	655818	655499	0.369962
Py17X_12_v3	592726	593348	592952	0.372329
Py17X_06_v3	703352	704193	703639	0.375497
Py17X_08_v3	1292512	1293802	1293042	0.375969
Py17X_14_v3	1029526	1029909	1029721	0.375988
Py17X_04_v3	732527	733518	732791	0.377247
Py17X_08_v3	559334	560069	559835	0.377624
Py17X_06_v3	943580	944364	943829	0.379155
Py17X_13_v3	1689656	1690240	1689942	0.382279
Py17X_06_v3	742486	742849	742649	0.384291
Py17X_12_v3	974268	974762	974472	0.386038
Py17X_10_v3	660260	662653	660876	0.388565
Py17X_03_v3	358587	358911	358746	0.390186
Py17X_12_v3	1414346	1414990	1414789	0.39144
Py17X_02_v3	543588	544084	543912	0.391934
Py17X_13_v3	1629553	1630101	1629797	0.392365
Py17X_04_v3	371591	372142	371865	0.394831
Py17X_08_v3	1009989	1010339	1010160	0.397011
Py17X_11_v3	534444	534890	534638	0.401392
Py17X_11_v3	1797435	1797965	1797639	0.408774
Py17X_07_v3	742519	743865	743540	0.410593
Py17X_11_v3	986141	986613	986384	0.410599
Py17X_08_v3	551546	552325	551711	0.411824
Py17X_14_v3	1894339	1895050	1894563	0.415745
Py17X_01_v3	294443	295428	294905	0.424189
Py17X_10_v3	1648827	1649787	1649515	0.42632
Py17X_13_v3	2691317	2692239	2692044	0.427321
Py17X_01_v3	153683	154080	153938	0.431729
Py17X_09_v3	1000023	1000583	1000313	0.434189
Py17X_13_v3	597938	598753	598179	0.434346
Py17X_06_v3	1079789	1080296	1080108	0.434411
Py17X_05_v3	394308	394663	394500	0.440349
Py17X_14_v3	583390	583824	583540	0.446312
Py17X_07_v3	358064	359395	359122	0.446622
Py17X_07_v3	926802	927340	926994	0.446855
Py17X_09_v3	1085499	1085910	1085643	0.450023
Py17X_01_v3	349402	349723	349508	0.45058
Py17X_13_v3	1599225	1600423	1600230	0.456532
Py17X_06_v3	548832	550203	549719	0.456539
Py17X_09_v3	676088	677151	676236	0.45673
Py17X_01_v3	407796	408452	408079	0.456749
Py17X_11_v3	1115367	1115924	1115673	0.464911
Py17X_13_v3	2903245	2903721	2903499	0.467258
Py17X_10_v3	1409249	1409709	1409474	0.471198
Py17X_10_v3	585975	586360	586179	0.471566
Py17X_07_v3	501430	502052	501678	0.477287
Py17X_14_v3	2114054	2114612	2114335	0.477534
Py17X_14_v3	972461	972867	972670	0.482929
Py17X_07_v3	769477	769868	769696	0.485002
Py17X_11_v3	902953	903627	903230	0.491389
Py17X_09_v3	1056303	1056718	1056470	0.496233
Py17X_05_v3	904512	904958	904739	0.498249
Py17X_06_v3	865515	865934	865684	0.499313
Py17X_10_v3	1022168	1022689	1022451	0.501492
Py17X_10_v3	898767	899181	898962	0.511578
Py17X_12_v3	1786490	1786844	1786703	0.522116
Py17X_12_v3	1344898	1345463	1345085	0.522291
Py17X_08_v3	280551	281077	280817	0.526502
Py17X_11_v3	706367	706719	706586	0.529541
Py17X_05_v3	335562	336083	335835	0.532559
Py17X_06_v3	906054	906641	906385	0.533505
Py17X_10_v3	828801	829238	828997	0.534033
Py17X_05_v3	623129	623569	623382	0.534129
Py17X_05_v3	741395	741798	741577	0.535396
Py17X_03_v3	568939	569494	569196	0.537819
Py17X_01_v3	339093	339474	339275	0.541007
Py17X_04_v3	298572	299050	298868	0.553471
Py17X_02_v3	519460	519834	519664	0.564056
Py17X_10_v3	172365	172863	172615	0.57142
Py17X_03_v3	422827	423300	422991	0.574765
Py17X_13_v3	1658500	1658877	1658670	0.578281
Py17X_13_v3	2140144	2141180	2140464	0.587122
Py17X_03_v3	418462	418931	418717	0.588156
Py17X_14_v3	1008333	1008723	1008488	0.593405
Py17X_12_v3	756617	757178	756975	0.601023
Py17X_14_v3	1958554	1959190	1958859	0.606443
Py17X_08_v3	664439	665651	664686	0.61001
Py17X_06_v3	322225	322838	322575	0.620736
Py17X_11_v3	1391084	1391455	1391294	0.621895
Py17X_13_v3	1740230	1740827	1740595	0.626922
Py17X_09_v3	1660799	1661210	1661012	0.633978
Py17X_03_v3	158248	158657	158527	0.636022
Py17X_12_v3	1744491	1745003	1744761	0.640383
Py17X_12_v3	1031464	1032020	1031723	0.648508
Py17X_14_v3	1563237	1563560	1563359	0.654328
Py17X_12_v3	1611132	1611529	1611322	0.656583
Py17X_01_v3	283580	284027	283832	0.662782
Py17X_04_v3	519149	520361	519766	0.666289
Py17X_03_v3	608465	608854	608663	0.677243
Py17X_14_v3	2145248	2145762	2145545	0.681209
Py17X_13_v3	1867345	1867748	1867541	0.690904
Py17X_14_v3	2535033	2535752	2535195	0.698237
Py17X_10_v3	1384869	1385217	1385045	0.70498
Py17X_05_v3	274488	274821	274620	0.718072
Py17X_10_v3	929136	929982	929726	0.725561
Py17X_08_v3	1274127	1274477	1274344	0.729187
Py17X_13_v3	2612484	2613722	2613449	0.729224
Py17X_11_v3	1517719	1518416	1518246	0.729276
Py17X_13_v3	1888583	1889645	1888891	0.730987
Py17X_08_v3	636853	637587	637194	0.736719
Py17X_02_v3	469147	471057	470789	0.739948
Py17X_03_v3	579219	580490	580182	0.744715
Py17X_08_v3	851853	853515	852015	0.745261
Py17X_06_v3	963640	964152	963902	0.746745
Py17X_04_v3	308076	308576	308367	0.751194
Py17X_14_v3	1559235	1559804	1559550	0.755279
Py17X_13_v3	2109931	2110725	2110099	0.755404
Py17X_13_v3	553626	553962	553774	0.756468
Py17X_08_v3	1378964	1379811	1379375	0.759577
Py17X_08_v3	1254812	1255245	1255052	0.77032
Py17X_12_v3	1419632	1420138	1419901	0.775122
Py17X_06_v3	335113	335577	335406	0.782124
Py17X_01_v3	628811	629492	629083	0.787132
Py17X_08_v3	694082	694514	694255	0.787853
Py17X_03_v3	114682	115025	114833	0.791523
Py17X_05_v3	381675	382995	382133	0.805404
Py17X_13_v3	836210	836889	836514	0.815131
Py17X_08_v3	1105914	1106457	1106185	0.834396
Py17X_07_v3	678000	678373	678216	0.835365
Py17X_12_v3	1074093	1074441	1074261	0.845633
Py17X_14_v3	1821789	1822266	1822056	0.853932
Py17X_13_v3	1887400	1887787	1887609	0.855856
Py17X_13_v3	2178060	2178414	2178232	0.856801
Py17X_05_v3	369265	370200	369529	0.858608
Py17X_08_v3	831915	832347	832137	0.862246
Py17X_08_v3	1053150	1053495	1053356	0.86334
Py17X_09_v3	1586273	1586818	1586448	0.867495
Py17X_14_v3	2276805	2277698	2277064	0.871914
Py17X_14_v3	1145826	1146338	1146115	0.872039
Py17X_14_v3	747444	748974	747588	0.872768
Py17X_11_v3	1802243	1803194	1802607	0.873025
Py17X_10_v3	1163092	1163522	1163312	0.883156
Py17X_05_v3	421116	421829	421463	0.888115
Py17X_13_v3	2806495	2806909	2806715	0.890809
Py17X_06_v3	550899	551834	551150	0.897268
Py17X_08_v3	838845	839360	839054	0.902681
Py17X_11_v3	366876	367209	367054	0.911796
Py17X_11_v3	1095465	1097025	1096723	0.913218
Py17X_05_v3	773192	773576	773348	0.915532
Py17X_13_v3	1953127	1953592	1953326	0.918402
Py17X_11_v3	427003	427462	427137	0.926894
Py17X_11_v3	309935	310905	310331	0.927262
Py17X_08_v3	564941	565278	565101	0.927624
Py17X_10_v3	1596893	1597247	1597091	0.92944
Py17X_06_v3	888121	888464	888288	0.932843
Py17X_09_v3	897445	898274	898009	0.937626
Py17X_08_v3	1246689	1247289	1246910	0.945498
Py17X_02_v3	345583	346024	345834	0.946715
Py17X_10_v3	707990	708448	708259	0.947973
Py17X_13_v3	1898470	1898904	1898684	0.950378
Py17X_05_v3	743700	745026	744518	0.95238
Py17X_03_v3	162371	163214	162902	0.958871
Py17X_08_v3	1307728	1308453	1308028	0.959209
Py17X_13_v3	830562	831264	830947	0.963731
Py17X_06_v3	886354	886742	886584	0.963846
Py17X_05_v3	568092	568581	568320	0.966016
Py17X_08_v3	1167606	1168515	1168016	0.969653
Py17X_08_v3	753921	755100	754735	0.975375
Py17X_09_v3	1520137	1521050	1520733	0.979629
Py17X_14_v3	2487508	2487927	2487660	0.982504
Py17X_11_v3	1074348	1074684	1074535	0.986215
Py17X_05_v3	651696	652068	651906	0.988242
Py17X_11_v3	1279260	1279641	1279484	0.988682
Py17X_14_v3	81840	82183	81943	0.989989
Py17X_13_v3	1916651	1917592	1916894	0.990778
Py17X_11_v3	252500	252819	252670	0.990932
Py17X_13_v3	1928738	1929387	1929092	0.991374
Py17X_05_v3	733217	733605	733449	0.992034
Py17X_11_v3	1793886	1794238	1794017	0.992176
Py17X_06_v3	509156	509504	509381	0.99311
Py17X_05_v3	721174	721563	721360	0.993564
Py17X_09_v3	571146	571494	571297	0.993758
Py17X_09_v3	961338	961991	961711	0.994732
Py17X_04_v3	437515	438031	437808	0.998794
Py17X_11_v3	1108684	1109464	1108934	0.999468
Py17X_02_v3	545702	546159	545994	0.999724
Py17X_12_v3	2084387	2084704	2084503	0.999859
Py17X_05_v3	770783	771458	770988	0.99992
Py17X_12_v3	1376123	1378279	1376685	0.999991
Py17X_09_v3	1590593	1590993	1590764	0.999992
Py17X_09_v3	1263818	1264567	1264081	1
Py17X_01_v3	304081	305425	304815	NA
Py17X_01_v3	597801	598186	598012	NA
Py17X_02_v3	209206	210536	209428	NA
Py17X_02_v3	373486	374054	373722	NA
Py17X_02_v3	479247	479757	479503	NA
Py17X_03_v3	149988	150733	150238	NA
Py17X_03_v3	213957	214840	214258	NA
Py17X_03_v3	322072	322447	322321	NA
Py17X_04_v3	412186	412528	412371	NA
Py17X_04_v3	489870	490523	490123	NA
Py17X_04_v3	586975	587503	587246	NA
Py17X_04_v3	785730	786503	786272	NA
Py17X_05_v3	339323	340553	339835	NA
Py17X_05_v3	364699	365343	364916	NA
Py17X_05_v3	715463	715962	715763	NA
Py17X_05_v3	1083769	1084207	1083969	NA
Py17X_06_v3	242530	243021	242830	NA
Py17X_06_v3	298958	299344	299170	NA
Py17X_06_v3	307319	307717	307511	NA
Py17X_06_v3	690625	690999	690810	NA
Py17X_06_v3	734628	735189	734893	NA
Py17X_06_v3	1184389	1184766	1184510	NA
Py17X_07_v3	518843	519291	519015	NA
Py17X_07_v3	550257	551090	550854	NA
Py17X_07_v3	624661	625903	625137	NA
Py17X_07_v3	912291	912775	912520	NA
Py17X_08_v3	488828	489459	489173	NA
Py17X_08_v3	608326	609066	608891	NA
Py17X_08_v3	799656	799983	799878	NA
Py17X_08_v3	947962	948410	948135	NA
Py17X_08_v3	976320	976777	976549	NA
Py17X_08_v3	1228418	1228955	1228639	NA
Py17X_08_v3	1455427	1455987	1455744	NA
Py17X_09_v3	340355	340937	340567	NA
Py17X_09_v3	369784	370212	369988	NA
Py17X_09_v3	408867	410079	409559	NA
Py17X_09_v3	757936	758704	758325	NA
Py17X_09_v3	861989	862416	862140	NA
Py17X_09_v3	945579	946167	945857	NA
Py17X_09_v3	1106470	1106877	1106700	NA
Py17X_09_v3	1279240	1279710	1279477	NA
Py17X_09_v3	1620478	1620826	1620658	NA
Py17X_09_v3	1725131	1725763	1725300	NA
Py17X_09_v3	1742684	1743622	1743002	NA
Py17X_10_v3	738654	739159	738871	NA
Py17X_10_v3	753369	753783	753548	NA
Py17X_10_v3	804860	805310	805114	NA
Py17X_10_v3	812431	813494	812665	NA
Py17X_10_v3	928160	928791	928460	NA
Py17X_10_v3	968342	969228	969047	NA
Py17X_10_v3	1026331	1026710	1026555	NA
Py17X_10_v3	1349046	1349559	1349331	NA
Py17X_10_v3	1460692	1461125	1460929	NA
Py17X_11_v3	418312	418759	418548	NA
Py17X_11_v3	726363	727002	726755	NA
Py17X_11_v3	1004255	1004685	1004417	NA
Py17X_11_v3	1026163	1027103	1026631	NA
Py17X_11_v3	1059412	1060009	1059747	NA
Py17X_11_v3	1240692	1241060	1240889	NA
Py17X_11_v3	1346023	1346947	1346166	NA
Py17X_11_v3	1348483	1349603	1348677	NA
Py17X_11_v3	1362874	1363285	1363063	NA
Py17X_11_v3	1819772	1820113	1819938	NA
Py17X_12_v3	300798	301473	301236	NA
Py17X_12_v3	387000	387631	387129	NA
Py17X_12_v3	533462	534143	533831	NA
Py17X_12_v3	872714	873713	873387	NA
Py17X_12_v3	930724	931219	930975	NA
Py17X_12_v3	1171455	1171946	1171695	NA
Py17X_12_v3	1232562	1233044	1232821	NA
Py17X_12_v3	1338768	1339458	1339109	NA
Py17X_12_v3	1360080	1360656	1360436	NA
Py17X_13_v3	797347	798150	797607	NA
Py17X_13_v3	943889	944292	944057	NA
Py17X_13_v3	1826129	1826599	1826328	NA
Py17X_13_v3	1879068	1879578	1879357	NA
Py17X_13_v3	1972748	1973203	1973014	NA
Py17X_13_v3	2326076	2326553	2326434	NA
Py17X_13_v3	2467201	2467881	2467492	NA
Py17X_13_v3	2492269	2492724	2492485	NA
Py17X_13_v3	3032131	3032933	3032546	NA
Py17X_14_v3	277910	278504	278104	NA
Py17X_14_v3	527301	527638	527482	NA
Py17X_14_v3	1829371	1829795	1829631	NA
Py17X_14_v3	2278113	2278652	2278238	NA
Py17X_14_v3	2859037	2859491	2859141	NA

## Sheet: Experiment 2
S7B Table List of peaks and target genesidentified in the ChIP-seq experiments of PyAP2-FG2 <Peaks in Experiment 2>
chr	start	end	abs_summit	idr
Py17X_05_v3	953796	960810	956764	0.000132983
Py17X_04_v3	721803	722641	722238	0.000168962
Py17X_05_v3	413400	415123	414566	0.000214818
Py17X_06_v3	676957	677769	677369	0.000300802
Py17X_10_v3	1298831	1300893	1299572	0.000361478
Py17X_13_v3	2463616	2465446	2465017	0.000421701
Py17X_05_v3	949846	952713	952362	0.000541199
Py17X_14_v3	665306	666368	665775	0.000719024
Py17X_07_v3	815261	817759	817062	0.000783982
Py17X_10_v3	1101844	1102706	1102236	0.000800895
Py17X_12_v3	1739787	1740970	1740222	0.000806876
Py17X_08_v3	349241	351950	350663	0.000928491
Py17X_09_v3	1616690	1618170	1617233	0.000986302
Py17X_10_v3	947526	949155	948064	0.000997197
Py17X_13_v3	491369	496809	493979	0.00109377
Py17X_02_v3	691156	692714	692355	0.00126266
Py17X_10_v3	905741	906716	906231	0.00130853
Py17X_11_v3	799717	800445	800077	0.00144958
Py17X_14_v3	1024382	1026120	1025148	0.00147355
Py17X_11_v3	1033594	1034565	1033979	0.00158789
Py17X_12_v3	1864515	1866120	1865679	0.00166309
Py17X_12_v3	1961667	1965188	1963735	0.00176766
Py17X_05_v3	576883	577614	577249	0.00181791
Py17X_03_v3	420799	421487	421151	0.0018574
Py17X_13_v3	523120	525046	523884	0.00189437
Py17X_07_v3	507112	508091	507705	0.00195534
Py17X_13_v3	1241032	1242321	1241973	0.00201958
Py17X_09_v3	1232860	1236026	1233300	0.00218263
Py17X_07_v3	859201	859949	859566	0.00220808
Py17X_12_v3	884193	885280	885011	0.00227434
Py17X_09_v3	894483	895261	894888	0.0024334
Py17X_10_v3	1248297	1249313	1248691	0.00247805
Py17X_02_v3	701445	702985	702284	0.00250671
Py17X_11_v3	1641754	1642554	1642181	0.00256424
Py17X_03_v3	669613	671292	669916	0.00256502
Py17X_07_v3	544515	546452	544893	0.00268204
Py17X_08_v3	401013	401985	401658	0.00276876
Py17X_09_v3	970180	972060	971351	0.00282791
Py17X_11_v3	494385	495141	494761	0.00285201
Py17X_10_v3	717221	717986	717585	0.00289603
Py17X_11_v3	851470	852190	851828	0.0029852
Py17X_11_v3	1619336	1620119	1619750	0.00298886
Py17X_06_v3	165181	167951	167025	0.00307543
Py17X_07_v3	518774	521820	520274	0.00325142
Py17X_09_v3	622910	623592	623225	0.0033586
Py17X_12_v3	933536	934437	933985	0.00339191
Py17X_13_v3	2456290	2457746	2457150	0.00340538
Py17X_12_v3	398545	399537	399052	0.00345655
Py17X_12_v3	1409183	1410316	1409857	0.00366188
Py17X_14_v3	2205012	2207502	2205583	0.00370171
Py17X_13_v3	2143982	2144812	2144360	0.00378973
Py17X_12_v3	1306907	1308848	1307360	0.0038065
Py17X_11_v3	1897428	1900429	1899014	0.00386917
Py17X_08_v3	535742	536445	536120	0.00388094
Py17X_10_v3	1291879	1292923	1292201	0.00396435
Py17X_12_v3	1276911	1279462	1277453	0.0040941
Py17X_05_v3	627297	627963	627624	0.00415328
Py17X_05_v3	277493	278816	277831	0.00418505
Py17X_09_v3	1566600	1568006	1567311	0.00418793
Py17X_04_v3	690760	692423	691769	0.0043062
Py17X_11_v3	656400	657307	656979	0.00435616
Py17X_01_v3	340380	342564	341797	0.00440578
Py17X_12_v3	565315	566694	566180	0.00444669
Py17X_07_v3	843810	845126	844334	0.0044629
Py17X_14_v3	1978850	1980478	1979242	0.00478167
Py17X_02_v3	251703	253737	253368	0.00480449
Py17X_14_v3	1012655	1014327	1013738	0.00486541
Py17X_04_v3	452216	453068	452645	0.00490887
Py17X_07_v3	674323	675058	674626	0.00500815
Py17X_14_v3	2197048	2198321	2197432	0.00512378
Py17X_14_v3	538346	539035	538702	0.00531423
Py17X_06_v3	521269	522080	521674	0.00539901
Py17X_01_v3	310685	312095	311801	0.00544177
Py17X_14_v3	767238	768511	767919	0.00582766
Py17X_09_v3	1768749	1769629	1769079	0.00586357
Py17X_10_v3	837029	839446	838562	0.00593931
Py17X_06_v3	946455	947565	947278	0.0060062
Py17X_03_v3	163920	165369	164372	0.00602832
Py17X_11_v3	940723	943337	942755	0.0061619
Py17X_14_v3	1248905	1250252	1249967	0.00645624
Py17X_13_v3	2360078	2364622	2364288	0.00645883
Py17X_03_v3	595917	596732	596347	0.00658614
Py17X_06_v3	861491	862364	861911	0.00667532
Py17X_01_v3	500759	502155	501540	0.00673601
Py17X_09_v3	409283	411142	410811	0.00681933
Py17X_13_v3	567675	569038	568740	0.00683819
Py17X_11_v3	773430	774551	773780	0.00700656
Py17X_02_v3	783827	784520	784177	0.00710432
Py17X_05_v3	250067	250881	250388	0.00713416
Py17X_09_v3	395749	396680	396271	0.0071874
Py17X_11_v3	684140	685463	684769	0.00720659
Py17X_12_v3	1438191	1439542	1439032	0.00725046
Py17X_02_v3	286389	287333	286992	0.00748208
Py17X_13_v3	2867089	2867740	2867437	0.00750772
Py17X_03_v3	599112	599824	599453	0.00752405
Py17X_14_v3	1614209	1615112	1614618	0.00762805
Py17X_04_v3	969366	971384	971157	0.00768659
Py17X_09_v3	1548120	1549113	1548809	0.00776802
Py17X_13_v3	552274	553080	552729	0.0078729
Py17X_14_v3	1527777	1528491	1528078	0.0079153
Py17X_12_v3	1422250	1423372	1422733	0.00800449
Py17X_09_v3	1301620	1302237	1301939	0.00817004
Py17X_12_v3	1390826	1392792	1392025	0.00819649
Py17X_03_v3	605646	606521	606071	0.00826425
Py17X_02_v3	481125	481904	481513	0.00833697
Py17X_05_v3	1071850	1072585	1072173	0.00841818
Py17X_12_v3	1285845	1286789	1286401	0.00843994
Py17X_12_v3	1704136	1705059	1704572	0.00847719
Py17X_07_v3	225600	229738	227788	0.00849211
Py17X_01_v3	336787	337433	337107	0.00885742
Py17X_07_v3	534937	536024	535290	0.00896634
Py17X_14_v3	1537687	1539966	1539533	0.00900896
Py17X_12_v3	320483	321741	320992	0.00908769
Py17X_05_v3	810846	811653	811209	0.00941389
Py17X_12_v3	849546	850350	849955	0.00946664
Py17X_06_v3	681110	681892	681482	0.00960331
Py17X_01_v3	609970	611900	610639	0.00968184
Py17X_08_v3	1406411	1407597	1407311	0.0097889
Py17X_14_v3	832303	834145	833402	0.00979691
Py17X_06_v3	740142	740837	740473	0.00985134
Py17X_10_v3	913485	914851	913866	0.00990071
Py17X_08_v3	578053	580371	579048	0.0099887
Py17X_09_v3	1046867	1047791	1047483	0.0100381
Py17X_03_v3	254676	256168	255085	0.0101865
Py17X_02_v3	263297	264361	264094	0.0102926
Py17X_03_v3	439537	440731	440428	0.0103587
Py17X_03_v3	503013	504390	504079	0.0106405
Py17X_14_v3	1643900	1644785	1644291	0.0107501
Py17X_13_v3	2117998	2119684	2119228	0.0108059
Py17X_14_v3	2377401	2379673	2379280	0.0110914
Py17X_11_v3	1772976	1773548	1773262	0.0111406
Py17X_08_v3	1402896	1403511	1403210	0.0111756
Py17X_14_v3	1655898	1656659	1656337	0.0112646
Py17X_14_v3	2591331	2592630	2592324	0.0113081
Py17X_07_v3	444113	444890	444500	0.011351
Py17X_08_v3	751543	753238	752877	0.0114504
Py17X_10_v3	1527757	1529427	1528388	0.0117388
Py17X_08_v3	173785	174739	174120	0.0117554
Py17X_06_v3	930884	932105	931354	0.0118614
Py17X_13_v3	2712544	2713656	2713248	0.011939
Py17X_09_v3	1252880	1253585	1253235	0.0121335
Py17X_01_v3	483806	484841	484115	0.0122049
Py17X_09_v3	984064	984686	984375	0.0123058
Py17X_11_v3	297954	298898	298482	0.0123138
Py17X_02_v3	498567	499682	499004	0.0124558
Py17X_06_v3	364561	365521	365078	0.0124784
Py17X_07_v3	628272	629152	628793	0.0125784
Py17X_05_v3	833308	834299	833981	0.0126552
Py17X_03_v3	601753	603963	603648	0.0126725
Py17X_06_v3	731980	732910	732647	0.0127331
Py17X_13_v3	1633405	1634160	1633752	0.0128668
Py17X_14_v3	1554843	1556047	1555494	0.0128875
Py17X_12_v3	732677	734862	734524	0.0128964
Py17X_04_v3	729890	731831	730290	0.0129125
Py17X_08_v3	846315	848085	846649	0.0129443
Py17X_12_v3	1086194	1087446	1087149	0.012997
Py17X_01_v3	559251	560001	559615	0.0130143
Py17X_14_v3	2442948	2444204	2443258	0.0130984
Py17X_14_v3	2040388	2041269	2040707	0.0131959
Py17X_11_v3	829616	830235	829950	0.0133118
Py17X_06_v3	1006774	1007644	1007140	0.0133584
Py17X_07_v3	639627	641283	640950	0.0133736
Py17X_12_v3	1693757	1694472	1694168	0.0135862
Py17X_13_v3	2408710	2410815	2409589	0.0136326
Py17X_05_v3	1103708	1104730	1104291	0.0139473
Py17X_04_v3	524141	525300	524472	0.0140036
Py17X_07_v3	784207	785025	784670	0.0140404
Py17X_10_v3	703040	703584	703314	0.0140404
Py17X_05_v3	621674	622555	622132	0.0141015
Py17X_01_v3	365066	365785	365371	0.0141045
Py17X_08_v3	1226526	1229014	1227503	0.0141344
Py17X_12_v3	1082681	1084513	1083252	0.0145152
Py17X_05_v3	696361	697200	696611	0.0145276
Py17X_14_v3	2008987	2009626	2009324	0.0149292
Py17X_07_v3	652565	654023	653221	0.01493
Py17X_08_v3	1283158	1284222	1283795	0.0150046
Py17X_12_v3	1139561	1140841	1140525	0.0150236
Py17X_12_v3	1454877	1455522	1455205	0.0150791
Py17X_13_v3	843243	845574	844922	0.0151189
Py17X_11_v3	1755633	1756393	1755928	0.015132
Py17X_12_v3	1017015	1017866	1017332	0.0151876
Py17X_09_v3	884533	885142	884837	0.0152436
Py17X_12_v3	402657	404628	404274	0.0152752
Py17X_12_v3	615671	617261	616376	0.0153488
Py17X_04_v3	484461	485024	484758	0.0154207
Py17X_05_v3	384526	385172	384875	0.015496
Py17X_14_v3	1022539	1023243	1022835	0.0156356
Py17X_06_v3	752387	753117	752704	0.0157104
Py17X_06_v3	696691	697623	696982	0.0157756
Py17X_02_v3	288683	290047	289600	0.015863
Py17X_06_v3	981177	982658	981624	0.0160963
Py17X_11_v3	922559	923401	922954	0.0161245
Py17X_10_v3	1456223	1457422	1456555	0.0162546
Py17X_02_v3	476195	477493	476489	0.0162875
Py17X_07_v3	475540	476344	475916	0.0165827
Py17X_07_v3	965844	969324	968928	0.0166848
Py17X_05_v3	597737	598504	598056	0.0166875
Py17X_13_v3	897155	897884	897429	0.0169008
Py17X_04_v3	420740	422292	421657	0.0169346
Py17X_12_v3	872652	875562	875108	0.0170042
Py17X_04_v3	841531	843920	843591	0.017332
Py17X_08_v3	931648	933146	932692	0.0174698
Py17X_06_v3	743871	745078	744112	0.0175102
Py17X_13_v3	851070	853278	851551	0.0175128
Py17X_05_v3	913416	914141	913794	0.0175624
Py17X_07_v3	682006	683057	682288	0.0176739
Py17X_09_v3	373205	373849	373491	0.0180608
Py17X_13_v3	987685	988439	988096	0.0181619
Py17X_05_v3	519696	520992	520645	0.0183288
Py17X_13_v3	1901762	1904019	1902085	0.0183842
Py17X_05_v3	649437	650712	649814	0.0187508
Py17X_13_v3	2847472	2848044	2847780	0.0187967
Py17X_11_v3	815235	815890	815591	0.0188042
Py17X_11_v3	811611	814658	812879	0.0188902
Py17X_10_v3	1074010	1074609	1074295	0.0190742
Py17X_09_v3	1303989	1305462	1305134	0.0192627
Py17X_06_v3	228544	229120	228848	0.0192697
Py17X_07_v3	335628	336298	335968	0.0192897
Py17X_13_v3	618815	619435	619082	0.0193615
Py17X_13_v3	1641061	1641764	1641434	0.0194384
Py17X_14_v3	496601	497701	497023	0.0194425
Py17X_03_v3	521107	521743	521393	0.0195266
Py17X_14_v3	1550354	1551264	1550714	0.0196862
Py17X_04_v3	405938	406678	406368	0.0197185
Py17X_03_v3	186734	189165	188451	0.0199509
Py17X_10_v3	1323695	1325979	1325016	0.0201854
Py17X_12_v3	638230	639163	638645	0.0202087
Py17X_12_v3	1037513	1038163	1037824	0.020211
Py17X_11_v3	508077	508843	508479	0.0202998
Py17X_12_v3	342186	342844	342511	0.0205453
Py17X_04_v3	597815	599116	598109	0.0206305
Py17X_10_v3	1008994	1009547	1009281	0.020649
Py17X_01_v3	587887	588951	588590	0.0207581
Py17X_10_v3	666324	666859	666594	0.0208473
Py17X_04_v3	694617	696154	695903	0.0210052
Py17X_08_v3	809640	810304	810025	0.021013
Py17X_11_v3	299673	300298	299930	0.0210316
Py17X_09_v3	1810827	1811846	1811056	0.0211301
Py17X_06_v3	878843	879586	879149	0.0211519
Py17X_04_v3	708523	710532	708796	0.0212949
Py17X_12_v3	631089	631791	631370	0.0213461
Py17X_14_v3	1952586	1953269	1952918	0.0213818
Py17X_05_v3	872406	873450	872824	0.0214992
Py17X_14_v3	704285	706405	705994	0.0215521
Py17X_13_v3	2788672	2789215	2788956	0.0219532
Py17X_04_v3	918445	919865	918765	0.022319
Py17X_08_v3	132282	132929	132535	0.0223837
Py17X_14_v3	348945	350330	349956	0.022436
Py17X_10_v3	275638	276248	275928	0.0225346
Py17X_06_v3	669709	672083	670153	0.0227349
Py17X_06_v3	686689	687406	687019	0.0228885
Py17X_05_v3	729027	730786	729449	0.0229542
Py17X_08_v3	825374	826205	825815	0.0229819
Py17X_13_v3	2195678	2196442	2196074	0.0229981
Py17X_02_v3	710912	712465	711787	0.0230383
Py17X_14_v3	1165786	1167539	1166090	0.023226
Py17X_13_v3	1404094	1404670	1404384	0.0232588
Py17X_12_v3	1341567	1342191	1341899	0.0234727
Py17X_09_v3	1061207	1061937	1061553	0.0235091
Py17X_04_v3	565458	566369	566068	0.0235962
Py17X_09_v3	1767071	1767694	1767374	0.0236971
Py17X_10_v3	910495	911455	911148	0.0238705
Py17X_13_v3	1122551	1123305	1122804	0.0240308
Py17X_04_v3	885293	886363	885585	0.0241335
Py17X_12_v3	1547715	1548701	1548291	0.0241885
Py17X_08_v3	1318583	1319582	1318865	0.0242805
Py17X_13_v3	879931	880699	880236	0.0244365
Py17X_14_v3	1588101	1589093	1588778	0.0244485
Py17X_12_v3	1441219	1441998	1441619	0.0244599
Py17X_06_v3	499764	502747	501033	0.0245764
Py17X_12_v3	1829574	1830294	1829867	0.0247583
Py17X_09_v3	429267	430258	429556	0.0250877
Py17X_13_v3	950543	953062	952335	0.0251773
Py17X_12_v3	1462969	1463622	1463288	0.0251811
Py17X_08_v3	1396368	1397240	1396930	0.0252575
Py17X_10_v3	544268	545117	544798	0.0253641
Py17X_09_v3	664043	664671	664323	0.0255113
Py17X_14_v3	571219	572360	571606	0.0255279
Py17X_13_v3	2278414	2279755	2278688	0.0257153
Py17X_04_v3	790109	791362	790785	0.0257341
Py17X_01_v3	458942	459795	459428	0.025779
Py17X_05_v3	660421	660967	660738	0.0261133
Py17X_04_v3	351062	352331	351986	0.0261479
Py17X_06_v3	876569	878271	876832	0.0262462
Py17X_09_v3	419286	419879	419564	0.0264704
Py17X_06_v3	758204	759320	758735	0.0264899
Py17X_02_v3	327567	328216	327812	0.026581
Py17X_05_v3	579795	580484	580196	0.0266056
Py17X_07_v3	659378	659973	659693	0.0266898
Py17X_13_v3	869645	870208	869951	0.0268772
Py17X_11_v3	635099	635930	635588	0.0269826
Py17X_05_v3	689118	690444	689408	0.0270157
Py17X_07_v3	341953	343322	342838	0.0271806
Py17X_12_v3	1899662	1900282	1899990	0.0272422
Py17X_14_v3	365886	367177	366800	0.0272697
Py17X_10_v3	1517849	1518713	1518192	0.0272787
Py17X_09_v3	1680403	1681380	1680893	0.0273573
Py17X_13_v3	2328588	2329169	2328893	0.027508
Py17X_11_v3	1743245	1744496	1744165	0.0275099
Py17X_10_v3	990417	990973	990730	0.0275477
Py17X_08_v3	298651	299274	298965	0.0276274
Py17X_06_v3	1025404	1026347	1026012	0.0279444
Py17X_04_v3	436492	437079	436773	0.0281023
Py17X_02_v3	505511	508418	505825	0.0281389
Py17X_10_v3	1028337	1028970	1028702	0.0287204
Py17X_11_v3	1769743	1770425	1770077	0.0287653
Py17X_11_v3	1103649	1105404	1104964	0.0287891
Py17X_11_v3	809613	810800	809946	0.0289316
Py17X_14_v3	1422176	1423208	1422431	0.0290116
Py17X_13_v3	795223	799099	795649	0.0291085
Py17X_14_v3	1919875	1921473	1920480	0.0291579
Py17X_11_v3	405614	407512	407200	0.0292388
Py17X_03_v3	517813	518986	518123	0.0294546
Py17X_03_v3	564098	564681	564361	0.0296493
Py17X_14_v3	2049478	2050001	2049681	0.029659
Py17X_10_v3	328262	329321	328560	0.0297044
Py17X_06_v3	747700	748391	748163	0.0298875
Py17X_05_v3	615236	615904	615540	0.0299636
Py17X_13_v3	2190487	2191093	2190739	0.0300658
Py17X_07_v3	1062115	1063123	1062796	0.0301426
Py17X_12_v3	471411	472436	472075	0.0302423
Py17X_13_v3	2850143	2851067	2850819	0.0303794
Py17X_12_v3	1779794	1780606	1780218	0.0305349
Py17X_12_v3	286722	287660	287340	0.0305398
Py17X_01_v3	551438	552515	552153	0.031337
Py17X_13_v3	2287982	2288589	2288313	0.0313399
Py17X_07_v3	644533	646576	645779	0.0313685
Py17X_01_v3	520560	521118	520848	0.0316995
Py17X_03_v3	600735	601343	601055	0.0317412
Py17X_09_v3	265705	266522	266007	0.0317701
Py17X_13_v3	2690101	2690870	2690445	0.032024
Py17X_13_v3	2384516	2385029	2384791	0.0320315
Py17X_14_v3	964096	965339	965045	0.032055
Py17X_11_v3	1369525	1370218	1369909	0.0321802
Py17X_04_v3	397226	397892	397593	0.0322402
Py17X_07_v3	571048	572447	572095	0.0323422
Py17X_01_v3	604443	604882	604661	0.0324923
Py17X_08_v3	1090516	1091452	1090809	0.032566
Py17X_13_v3	390701	391405	391075	0.0325685
Py17X_09_v3	1627666	1629363	1628321	0.0325895
Py17X_14_v3	467439	468744	468276	0.0326568
Py17X_13_v3	822740	824311	823224	0.0326996
Py17X_08_v3	1176874	1177547	1177254	0.03285
Py17X_13_v3	907180	908108	907721	0.0330617
Py17X_12_v3	1953721	1954438	1954075	0.0331099
Py17X_13_v3	2165207	2167824	2167152	0.0331744
Py17X_07_v3	919590	920354	920075	0.0333432
Py17X_11_v3	324889	325953	325666	0.0336737
Py17X_06_v3	723243	724118	723546	0.0336741
Py17X_09_v3	787343	787858	787560	0.0339132
Py17X_10_v3	1473882	1475395	1474662	0.0339307
Py17X_12_v3	336114	336958	336701	0.0339658
Py17X_03_v3	93258	94047	93509	0.0342039
Py17X_14_v3	1977347	1978055	1977706	0.0342561
Py17X_05_v3	411718	412212	411973	0.0342631
Py17X_13_v3	2250362	2251473	2251026	0.0343829
Py17X_11_v3	832048	833478	833178	0.0343974
Py17X_14_v3	2354079	2355690	2355286	0.0344244
Py17X_06_v3	722036	722560	722298	0.0344447
Py17X_04_v3	323430	325402	325080	0.0346213
Py17X_09_v3	1533502	1534747	1533767	0.0347408
Py17X_04_v3	734479	735468	735186	0.0348484
Py17X_05_v3	666600	667186	666855	0.034981
Py17X_10_v3	1413075	1414289	1413474	0.0350554
Py17X_14_v3	2168344	2169205	2168616	0.0356803
Py17X_14_v3	296790	297374	297020	0.035762
Py17X_11_v3	1182858	1184059	1183195	0.0358252
Py17X_13_v3	931049	932897	932188	0.0358393
Py17X_02_v3	435588	436351	436021	0.0358937
Py17X_11_v3	913455	914721	914385	0.0360366
Py17X_06_v3	1102708	1103337	1103002	0.0360958
Py17X_01_v3	184677	185234	184923	0.0361175
Py17X_09_v3	1740141	1743801	1741882	0.0361982
Py17X_07_v3	633501	634516	633856	0.0363229
Py17X_05_v3	232121	233298	232851	0.0366048
Py17X_13_v3	2487411	2488692	2488374	0.0369123
Py17X_10_v3	908366	909836	909421	0.0370753
Py17X_12_v3	750558	751674	751295	0.0371218
Py17X_07_v3	266433	267176	266867	0.0372407
Py17X_10_v3	1103318	1104736	1104467	0.0372661
Py17X_14_v3	2264420	2264903	2264648	0.0373273
Py17X_12_v3	1261117	1262220	1261351	0.0373503
Py17X_04_v3	342774	343654	343116	0.0374533
Py17X_13_v3	2771604	2772830	2772592	0.0376253
Py17X_12_v3	1405721	1406196	1405956	0.0376574
Py17X_03_v3	509829	510461	510165	0.0379697
Py17X_08_v3	789248	790006	789679	0.0380523
Py17X_13_v3	2183804	2184933	2184096	0.0381054
Py17X_12_v3	1542597	1544061	1543180	0.0382305
Py17X_07_v3	324379	325458	324734	0.0383028
Py17X_13_v3	2803706	2804797	2804250	0.0384406
Py17X_11_v3	433962	435007	434758	0.038753
Py17X_13_v3	959318	960868	959804	0.0389372
Py17X_03_v3	264878	265405	265165	0.0389999
Py17X_11_v3	716188	717291	716718	0.0391277
Py17X_11_v3	1436590	1437240	1436906	0.0392026
Py17X_09_v3	1556290	1557286	1556763	0.0392076
Py17X_09_v3	1292825	1293862	1293549	0.0394718
Py17X_05_v3	415499	416896	416571	0.0396294
Py17X_05_v3	363579	364177	363779	0.0397417
Py17X_14_v3	1835305	1836514	1836075	0.039799
Py17X_11_v3	493231	493731	493459	0.0398239
Py17X_12_v3	1071180	1072803	1071947	0.0399903
Py17X_12_v3	377564	378759	378338	0.0400491
Py17X_07_v3	567756	569593	569153	0.0403059
Py17X_14_v3	2438109	2439125	2438573	0.0405851
Py17X_09_v3	403635	404270	404002	0.0408244
Py17X_13_v3	2707668	2708367	2708110	0.0408353
Py17X_08_v3	832835	833662	833306	0.041046
Py17X_10_v3	205491	206494	206014	0.0410813
Py17X_09_v3	357442	358208	357965	0.0410916
Py17X_13_v3	801410	802276	801912	0.0411245
Py17X_13_v3	2813628	2814179	2813941	0.0412197
Py17X_10_v3	1712487	1713258	1712975	0.0413094
Py17X_08_v3	607360	607910	607634	0.0413653
Py17X_14_v3	2453281	2454978	2454738	0.0413764
Py17X_14_v3	1332002	1332590	1332334	0.0414049
Py17X_09_v3	1343669	1344183	1343937	0.0414633
Py17X_14_v3	941011	941856	941523	0.0414778
Py17X_14_v3	2447895	2448788	2448533	0.0414867
Py17X_14_v3	1491008	1491903	1491585	0.0416064
Py17X_09_v3	1576458	1577453	1576967	0.0417934
Py17X_02_v3	618382	619017	618687	0.0418792
Py17X_11_v3	708566	709742	708814	0.0420112
Py17X_07_v3	303348	304134	303825	0.0420682
Py17X_08_v3	1203331	1204225	1203751	0.0421297
Py17X_14_v3	190756	191864	191196	0.0422319
Py17X_12_v3	1077338	1078609	1077714	0.04252
Py17X_08_v3	333105	333935	333695	0.0425404
Py17X_05_v3	755761	757446	756880	0.0425415
Py17X_12_v3	975398	976246	975940	0.0427939
Py17X_06_v3	1022563	1024739	1024291	0.0431797
Py17X_13_v3	1354112	1355113	1354440	0.043364
Py17X_07_v3	898997	899462	899229	0.0435283
Py17X_11_v3	1290455	1292136	1290882	0.0438762
Py17X_13_v3	2214416	2215679	2215007	0.0438787
Py17X_14_v3	2421871	2422995	2422709	0.0439194
Py17X_07_v3	511831	512773	512523	0.0439581
Py17X_01_v3	268559	269375	268859	0.0440237
Py17X_03_v3	412741	413689	413109	0.0440326
Py17X_06_v3	608376	609120	608760	0.0441412
Py17X_07_v3	943813	944869	944548	0.044316
Py17X_11_v3	307697	308400	308020	0.0444526
Py17X_07_v3	456854	457674	457300	0.044493
Py17X_01_v3	585103	585718	585448	0.0445191
Py17X_03_v3	527700	528237	527938	0.0447392
Py17X_11_v3	1152442	1152897	1152668	0.0449223
Py17X_02_v3	276223	277027	276748	0.0450404
Py17X_13_v3	2887250	2888393	2887530	0.0451349
Py17X_06_v3	302402	302976	302673	0.045489
Py17X_05_v3	1066390	1067694	1066953	0.0454932
Py17X_10_v3	1359367	1360838	1360259	0.0455268
Py17X_14_v3	2554396	2555108	2554655	0.0455831
Py17X_11_v3	1298427	1299778	1299184	0.0456213
Py17X_13_v3	2476305	2476836	2476535	0.0456586
Py17X_11_v3	855670	856235	855975	0.045757
Py17X_13_v3	2719084	2719703	2719345	0.0460891
Py17X_07_v3	846567	847572	847267	0.0460899
Py17X_11_v3	463443	465022	464136	0.0463039
Py17X_13_v3	2382688	2383540	2383131	0.0463294
Py17X_04_v3	280954	282397	281918	0.0463593
Py17X_10_v3	1016313	1017022	1016632	0.0466
Py17X_05_v3	498517	499122	498886	0.0467105
Py17X_05_v3	1001275	1003396	1003010	0.0468153
Py17X_13_v3	1600792	1601718	1601216	0.0470007
Py17X_09_v3	398288	398778	398513	0.0471465
Py17X_09_v3	1447205	1447747	1447531	0.0474447
Py17X_08_v3	862492	863051	862777	0.047489
Py17X_13_v3	2300172	2301356	2300485	0.0476407
Py17X_07_v3	217768	218462	218107	0.0476467
Py17X_06_v3	540398	541176	540957	0.0478091
Py17X_13_v3	442518	443253	442972	0.0478445
Py17X_11_v3	1373413	1374216	1373658	0.0478637
Py17X_13_v3	911109	912159	911532	0.0480314
Py17X_12_v3	911012	911536	911279	0.0480314
Py17X_11_v3	1081308	1082128	1081822	0.0481151
Py17X_03_v3	615404	616462	615868	0.0482635
Py17X_07_v3	637660	638657	637961	0.0483634
Py17X_10_v3	251941	252837	252383	0.0486711
Py17X_11_v3	474807	475278	475049	0.0487531
Py17X_08_v3	1045836	1046276	1046051	0.048831
Py17X_13_v3	1134902	1136283	1135183	0.0489504
Py17X_04_v3	576026	576994	576391	0.0491742
Py17X_01_v3	558019	558833	558592	0.0492672
Py17X_08_v3	1278782	1280660	1280057	0.0492968
Py17X_13_v3	804525	805765	805411	0.0494502
Py17X_09_v3	1285464	1286298	1286015	0.0495328
Py17X_02_v3	295960	296552	296274	0.0498225
Py17X_05_v3	518279	518977	518550	0.0503316
Py17X_10_v3	1689751	1690394	1690137	0.0509526
Py17X_10_v3	1247149	1247827	1247483	0.0511977
Py17X_05_v3	595738	597027	596051	0.0513905
Py17X_05_v3	1014416	1016681	1015167	0.0514993
Py17X_10_v3	1227898	1228762	1228523	0.0517968
Py17X_05_v3	618993	619793	619406	0.0519085
Py17X_09_v3	1500050	1500842	1500547	0.0520023
Py17X_06_v3	767666	768394	767932	0.0520135
Py17X_12_v3	1874709	1875532	1874951	0.0520189
Py17X_14_v3	2060720	2061780	2061123	0.0521288
Py17X_13_v3	2227814	2228352	2228083	0.0523528
Py17X_13_v3	2450770	2452107	2451843	0.0523913
Py17X_13_v3	1596128	1598279	1598017	0.0525554
Py17X_09_v3	610564	611180	610914	0.0527731
Py17X_10_v3	961813	962400	962113	0.052879
Py17X_09_v3	764818	765344	765023	0.0534911
Py17X_07_v3	739425	740294	739658	0.0537639
Py17X_03_v3	363807	364781	364154	0.0537661
Py17X_03_v3	309927	310462	310205	0.0538913
Py17X_13_v3	1459	2019	1856	0.053966
Py17X_14_v3	963243	963746	963472	0.0540147
Py17X_13_v3	2182268	2183067	2182846	0.054361
Py17X_14_v3	2165502	2166863	2166578	0.0544054
Py17X_06_v3	634924	635945	635268	0.0545312
Py17X_14_v3	712947	713482	713206	0.0548019
Py17X_06_v3	287044	289241	288788	0.0548227
Py17X_13_v3	2193354	2194234	2193918	0.054834
Py17X_11_v3	763120	764588	764376	0.0548428
Py17X_09_v3	1602622	1603410	1603048	0.0549179
Py17X_03_v3	222093	222806	222446	0.0550958
Py17X_09_v3	1069766	1070716	1070211	0.0553241
Py17X_03_v3	547829	548482	548219	0.0553321
Py17X_12_v3	737043	737940	737339	0.0555845
Py17X_11_v3	1410493	1411103	1410743	0.0557506
Py17X_13_v3	917651	919131	918748	0.0559163
Py17X_14_v3	304891	305706	305230	0.0559449
Py17X_12_v3	1476677	1477362	1477031	0.0560081
Py17X_04_v3	314074	314580	314345	0.0561969
Py17X_09_v3	306013	306820	306545	0.0563876
Py17X_12_v3	265737	266268	265949	0.0566339
Py17X_01_v3	270214	271447	271251	0.0569196
Py17X_06_v3	363187	363821	363536	0.0570782
Py17X_09_v3	432060	433918	432892	0.0571762
Py17X_10_v3	1569298	1569895	1569517	0.0572496
Py17X_13_v3	2619678	2620277	2620020	0.0573051
Py17X_10_v3	1582192	1582732	1582449	0.0579314
Py17X_04_v3	688392	689794	689394	0.0580782
Py17X_08_v3	1443025	1443899	1443717	0.0581319
Py17X_07_v3	762356	763162	762923	0.0581916
Py17X_10_v3	1000150	1001373	1001102	0.0584183
Py17X_10_v3	1572838	1573991	1573204	0.0585344
Py17X_08_v3	1089303	1090184	1089786	0.0586866
Py17X_12_v3	1838137	1838945	1838554	0.0587225
Py17X_02_v3	412127	413137	412734	0.0587478
Py17X_01_v3	428529	429630	428760	0.058808
Py17X_10_v3	931585	932350	931954	0.0588316
Py17X_02_v3	518376	518987	518667	0.0589331
Py17X_13_v3	620755	621265	621021	0.0589795
Py17X_14_v3	2590425	2590877	2590614	0.0590992
Py17X_12_v3	657465	658683	658422	0.0592819
Py17X_07_v3	319230	319905	319448	0.0594622
Py17X_06_v3	780868	781819	781162	0.059903
Py17X_06_v3	646826	647878	647071	0.0599193
Py17X_12_v3	380593	381634	381359	0.0600101
Py17X_03_v3	86177	86652	86385	0.060094
Py17X_13_v3	1098568	1099132	1098840	0.0600958
Py17X_11_v3	429886	431593	430949	0.0603717
Py17X_14_v3	1758939	1759635	1759235	0.0608628
Py17X_14_v3	621284	623232	622397	0.0614105
Py17X_10_v3	795654	796614	795940	0.0614453
Py17X_13_v3	444441	445010	444759	0.0615539
Py17X_07_v3	650631	651155	650872	0.0616492
Py17X_04_v3	300620	301444	301236	0.0620119
Py17X_14_v3	1050832	1051324	1051104	0.0620955
Py17X_14_v3	1933425	1933885	1933665	0.0621982
Py17X_13_v3	2004810	2005409	2005089	0.0622413
Py17X_14_v3	1987591	1988428	1987799	0.0624296
Py17X_03_v3	436033	436522	436320	0.0624333
Py17X_13_v3	1824459	1826615	1824770	0.0634115
Py17X_11_v3	574664	575368	575061	0.0635389
Py17X_13_v3	2485868	2486649	2486378	0.0636459
Py17X_13_v3	2473253	2474028	2473509	0.0638058
Py17X_13_v3	2163821	2164375	2164084	0.0647059
Py17X_12_v3	1310511	1311369	1311165	0.0649208
Py17X_10_v3	1222880	1223609	1223224	0.0650252
Py17X_04_v3	552900	553362	553143	0.0650403
Py17X_02_v3	727677	729314	728028	0.0650491
Py17X_13_v3	1291121	1291975	1291691	0.0652773
Py17X_04_v3	395411	395985	395683	0.0653516
Py17X_14_v3	1860663	1861835	1860894	0.0656602
Py17X_04_v3	275261	275727	275468	0.0656967
Py17X_09_v3	860186	860592	860390	0.065749
Py17X_08_v3	545316	545727	545516	0.0658312
Py17X_05_v3	344115	344647	344393	0.0663055
Py17X_10_v3	893146	893724	893500	0.0664405
Py17X_10_v3	337964	338457	338167	0.0665901
Py17X_14_v3	692842	694002	693765	0.066735
Py17X_04_v3	488716	489193	488941	0.0668139
Py17X_07_v3	576696	577423	577109	0.0668876
Py17X_14_v3	2188330	2189353	2189126	0.0669062
Py17X_12_v3	1342661	1343560	1343400	0.0669565
Py17X_14_v3	2127490	2128135	2127745	0.0670192
Py17X_14_v3	1158555	1159085	1158816	0.0673566
Py17X_08_v3	547986	548790	548478	0.0673699
Py17X_13_v3	2398961	2399491	2399220	0.0673749
Py17X_12_v3	1460125	1460899	1460470	0.067382
Py17X_09_v3	1700655	1701319	1701083	0.0673864
Py17X_07_v3	941494	942118	941772	0.0674205
Py17X_13_v3	1844154	1844718	1844429	0.0674371
Py17X_03_v3	110934	111528	111283	0.0675245
Py17X_14_v3	2400725	2401790	2401239	0.0678765
Py17X_03_v3	153981	155232	154384	0.0680484
Py17X_05_v3	589590	590432	590152	0.0681342
Py17X_12_v3	1040738	1041282	1041053	0.0685807
Py17X_06_v3	659110	659781	659312	0.0688067
Py17X_13_v3	2446074	2447415	2446643	0.0689547
Py17X_09_v3	439899	441975	440888	0.0691544
Py17X_13_v3	860303	860886	860594	0.0692227
Py17X_13_v3	1909891	1910598	1910176	0.0693705
Py17X_01_v3	327348	329000	328722	0.0697251
Py17X_11_v3	1274808	1276014	1275491	0.0697987
Py17X_08_v3	1257383	1257900	1257666	0.0700605
Py17X_02_v3	612038	612422	612252	0.0705047
Py17X_14_v3	2011390	2011877	2011653	0.0709526
Py17X_13_v3	2774486	2775025	2774708	0.0711069
Py17X_04_v3	930317	930868	930587	0.0714146
Py17X_07_v3	971741	972202	972009	0.0715107
Py17X_11_v3	1384953	1386299	1385859	0.0715437
Py17X_05_v3	785673	786839	786650	0.0717809
Py17X_12_v3	427839	429040	428036	0.0717947
Py17X_06_v3	664240	664775	664471	0.0719948
Py17X_11_v3	759079	759920	759486	0.0720732
Py17X_06_v3	327641	329679	329361	0.0720828
Py17X_08_v3	1431820	1432411	1432188	0.072235
Py17X_12_v3	1365487	1366646	1365726	0.0726927
Py17X_04_v3	881887	882446	882209	0.0727591
Py17X_13_v3	1528150	1529340	1529022	0.0728066
Py17X_12_v3	686949	687325	687119	0.0728437
Py17X_13_v3	2537927	2539045	2538679	0.0730921
Py17X_09_v3	886885	887558	887124	0.0731338
Py17X_08_v3	923437	924525	923834	0.0732293
Py17X_14_v3	2375269	2376856	2375531	0.0732698
Py17X_02_v3	321921	322403	322152	0.073453
Py17X_04_v3	528968	529834	529537	0.0739389
Py17X_07_v3	539351	540417	540190	0.0745992
Py17X_07_v3	299500	300112	299931	0.0748601
Py17X_03_v3	132642	134338	133040	0.074933
Py17X_14_v3	2536291	2537374	2537186	0.074967
Py17X_08_v3	1042428	1043502	1043029	0.0753309
Py17X_08_v3	1388279	1389542	1389293	0.0754302
Py17X_07_v3	392712	393402	392984	0.0754615
Py17X_08_v3	1261173	1261783	1261422	0.0755322
Py17X_13_v3	2284170	2285285	2284676	0.0757865
Py17X_12_v3	722021	722601	722250	0.0763036
Py17X_11_v3	1418887	1419384	1419151	0.0763928
Py17X_07_v3	794747	795319	795042	0.0765599
Py17X_13_v3	1735006	1735796	1735493	0.0767609
Py17X_12_v3	418747	419936	419030	0.0768263
Py17X_08_v3	314442	315297	314999	0.0768601
Py17X_03_v3	167602	168508	167993	0.0768634
Py17X_09_v3	527457	528135	527805	0.0769176
Py17X_12_v3	1615113	1616327	1616125	0.076934
Py17X_04_v3	1465	1785	1624	0.0769911
Py17X_14_v3	2056519	2056931	2056668	0.0769953
Py17X_02_v3	422796	423242	423008	0.0770869
Py17X_09_v3	350909	353432	352268	0.0771063
Py17X_07_v3	963236	964205	963957	0.0771387
Py17X_08_v3	317828	318564	318334	0.077352
Py17X_13_v3	2763708	2764352	2763922	0.0779736
Py17X_14_v3	1696751	1698172	1697787	0.078126
Py17X_12_v3	349180	350255	350073	0.078163
Py17X_11_v3	1147044	1148122	1147487	0.0782526
Py17X_09_v3	1754328	1754712	1754515	0.0784588
Py17X_04_v3	592582	593706	592858	0.0784775
Py17X_14_v3	1529359	1530435	1529873	0.078523
Py17X_02_v3	310615	311610	310849	0.0794658
Py17X_03_v3	69433	69848	69640	0.0794743
Py17X_10_v3	1593854	1594762	1594245	0.0796357
Py17X_09_v3	1015824	1016356	1016154	0.0803772
Py17X_03_v3	241080	241531	241327	0.0805119
Py17X_13_v3	1771963	1772392	1772197	0.0805231
Py17X_14_v3	656963	657385	657136	0.0805391
Py17X_09_v3	1580816	1582837	1582248	0.080622
Py17X_11_v3	1854304	1854770	1854578	0.0806927
Py17X_11_v3	334546	335369	334826	0.0807869
Py17X_12_v3	295784	296226	296024	0.0810208
Py17X_11_v3	761091	761980	761556	0.0811889
Py17X_07_v3	751546	752716	752314	0.0812452
Py17X_14_v3	2545460	2545967	2545701	0.081258
Py17X_13_v3	2095934	2096929	2096144	0.0812831
Py17X_14_v3	2416743	2417544	2417298	0.0815941
Py17X_14_v3	1720806	1721328	1721044	0.081633
Py17X_13_v3	2041856	2042800	2042109	0.081691
Py17X_06_v3	353965	354695	354203	0.0819545
Py17X_14_v3	1333957	1335165	1334191	0.0820467
Py17X_06_v3	1077727	1078203	1077931	0.082194
Py17X_08_v3	1229520	1231634	1229960	0.0824107
Py17X_12_v3	1701899	1702579	1702313	0.0830287
Py17X_11_v3	1353420	1354071	1353846	0.083176
Py17X_08_v3	781873	782707	782132	0.0836164
Py17X_01_v3	284758	286484	286032	0.0837308
Py17X_14_v3	1945471	1946091	1945740	0.0837789
Py17X_11_v3	1287157	1287728	1287397	0.0839783
Py17X_11_v3	964435	965630	965145	0.0843083
Py17X_13_v3	2162292	2163189	2162936	0.0843559
Py17X_12_v3	285466	285988	285697	0.084894
Py17X_04_v3	427115	427653	427353	0.0849372
Py17X_08_v3	345310	345990	345573	0.0850343
Py17X_04_v3	718330	719234	718716	0.0853897
Py17X_08_v3	240905	241391	241161	0.0857794
Py17X_07_v3	214686	215384	214967	0.0859545
Py17X_13_v3	2149887	2151672	2151407	0.085993
Py17X_03_v3	464064	464577	464318	0.0861107
Py17X_10_v3	1622279	1623718	1622516	0.0861194
Py17X_09_v3	1351716	1352182	1351993	0.0862654
Py17X_09_v3	873373	874130	873781	0.086685
Py17X_13_v3	1221830	1222579	1222143	0.0867437
Py17X_04_v3	340749	341134	340947	0.0867438
Py17X_14_v3	1657894	1659389	1659067	0.0870536
Py17X_14_v3	1037769	1038327	1038042	0.087479
Py17X_06_v3	904077	905261	904584	0.0877376
Py17X_06_v3	746296	746834	746642	0.0880457
Py17X_10_v3	1035747	1036335	1035987	0.0883476
Py17X_09_v3	689514	689985	689787	0.0883487
Py17X_11_v3	271814	272339	272081	0.0883661
Py17X_09_v3	1630013	1630616	1630310	0.0886275
Py17X_04_v3	370495	371092	370738	0.0889603
Py17X_10_v3	1329858	1330523	1330265	0.0891866
Py17X_14_v3	1439821	1440351	1440061	0.0894478
Py17X_05_v3	408776	409243	409016	0.0895294
Py17X_03_v3	2135	2515	2364	0.0896429
Py17X_01_v3	504434	504880	504625	0.089653
Py17X_09_v3	1227345	1228452	1228233	0.0896654
Py17X_05_v3	985632	986745	986473	0.08976
Py17X_09_v3	363344	364884	363827	0.0902536
Py17X_05_v3	574810	575386	575137	0.0908276
Py17X_08_v3	717153	718290	718092	0.0909051
Py17X_13_v3	1996219	1996824	1996447	0.0910891
Py17X_08_v3	724626	725396	725075	0.0911208
Py17X_13_v3	2212231	2213416	2212528	0.091362
Py17X_04_v3	267493	267997	267696	0.0918085
Py17X_14_v3	1507040	1507798	1507352	0.0919935
Py17X_11_v3	1526576	1527575	1527331	0.0921093
Py17X_11_v3	266324	266773	266456	0.0922168
Py17X_10_v3	1237254	1238270	1237819	0.0924956
Py17X_07_v3	441120	441608	441402	0.0925342
Py17X_09_v3	1062632	1063288	1063013	0.0927011
Py17X_03_v3	123134	123738	123485	0.092748
Py17X_12_v3	1039653	1040223	1039881	0.0930815
Py17X_07_v3	498025	498698	498484	0.0930893
Py17X_13_v3	2507658	2508475	2508212	0.0932494
Py17X_05_v3	289239	291581	290771	0.0933846
Py17X_05_v3	1062047	1063158	1062773	0.093716
Py17X_13_v3	1666682	1667614	1666953	0.0937308
Py17X_08_v3	910087	910724	910486	0.0937916
Py17X_03_v3	300462	300926	300717	0.0938413
Py17X_07_v3	468428	470263	470028	0.0939334
Py17X_02_v3	221775	222776	222296	0.0940864
Py17X_09_v3	1249416	1249944	1249706	0.0941523
Py17X_05_v3	670207	670686	670459	0.094533
Py17X_03_v3	553559	553925	553748	0.0947592
Py17X_09_v3	657283	657738	657524	0.0947607
Py17X_13_v3	2419176	2419684	2419431	0.0948445
Py17X_08_v3	491713	492271	492029	0.094906
Py17X_09_v3	245787	247117	246006	0.0949199
Py17X_14_v3	1289009	1289453	1289235	0.0950071
Py17X_05_v3	640228	640820	640479	0.0952674
Py17X_12_v3	546284	547109	546783	0.0954548
Py17X_11_v3	827243	827758	827493	0.095864
Py17X_11_v3	804094	804676	804357	0.0961027
Py17X_04_v3	376183	376744	376515	0.0961209
Py17X_12_v3	1021220	1022036	1021395	0.0961485
Py17X_13_v3	2396543	2397131	2396840	0.0961874
Py17X_13_v3	2154656	2155039	2154848	0.0962171
Py17X_09_v3	1749274	1750791	1750514	0.096436
Py17X_14_v3	1571886	1572411	1572127	0.0964608
Py17X_07_v3	995	1343	1182	0.0967846
Py17X_08_v3	1100990	1101711	1101415	0.0968032
Py17X_13_v3	1846513	1846890	1846710	0.0972623
Py17X_09_v3	882054	882950	882625	0.0974969
Py17X_10_v3	1030560	1031020	1030809	0.0975039
Py17X_05_v3	1208447	1208789	1208618	0.0976553
Py17X_11_v3	1123751	1124178	1123986	0.0979665
Py17X_09_v3	519228	520370	520024	0.0983298
Py17X_10_v3	720487	721021	720747	0.0985882
Py17X_12_v3	1492742	1493263	1493042	0.098594
Py17X_09_v3	289873	291152	290115	0.0986397
Py17X_08_v3	1037937	1038348	1038139	0.0988335
Py17X_13_v3	1821751	1822428	1822122	0.0988383
Py17X_05_v3	533371	534006	533650	0.09894
Py17X_14_v3	1831420	1832561	1831743	0.0991971
Py17X_08_v3	849655	851153	849886	0.0995825
Py17X_03_v3	342712	343120	342934	0.0997594
Py17X_12_v3	1235853	1236428	1236088	0.099798
Py17X_09_v3	1630978	1632919	1631225	0.0998075
Py17X_13_v3	2655243	2656423	2655858	0.099831
Py17X_09_v3	444455	445830	445531	0.100048
Py17X_14_v3	2217969	2218496	2218256	0.100189
Py17X_14_v3	992030	992665	992474	0.100538
Py17X_11_v3	970546	971688	971470	0.100602
Py17X_12_v3	768748	769164	768926	0.101166
Py17X_12_v3	1658023	1659549	1659180	0.101312
Py17X_12_v3	1015912	1016665	1016262	0.101375
Py17X_12_v3	781207	782015	781452	0.101484
Py17X_12_v3	1321918	1323140	1322249	0.101542
Py17X_06_v3	387420	388117	387618	0.101608
Py17X_14_v3	2411631	2412756	2412485	0.101725
Py17X_14_v3	1302979	1303364	1303161	0.101742
Py17X_02_v3	241278	242735	242367	0.102062
Py17X_05_v3	258772	260078	258996	0.102183
Py17X_14_v3	1684650	1685508	1685225	0.102353
Py17X_01_v3	414376	414732	414558	0.102617
Py17X_10_v3	208247	208650	208480	0.102965
Py17X_06_v3	289919	290428	290203	0.103337
Py17X_13_v3	490514	491017	490792	0.103392
Py17X_14_v3	2481093	2481562	2481340	0.103925
Py17X_06_v3	436870	437276	437083	0.103953
Py17X_13_v3	1986854	1987439	1987184	0.104437
Py17X_08_v3	493123	494383	493531	0.104652
Py17X_14_v3	746052	746980	746356	0.105042
Py17X_12_v3	1109332	1109739	1109510	0.105133
Py17X_14_v3	1917344	1917817	1917599	0.105175
Py17X_08_v3	1459318	1460086	1459491	0.105586
Py17X_09_v3	948715	949655	949411	0.106206
Py17X_07_v3	881775	882258	882041	0.106335
Py17X_10_v3	1023174	1024220	1023852	0.106351
Py17X_02_v3	440344	440815	440595	0.106538
Py17X_02_v3	398031	399961	399736	0.106606
Py17X_12_v3	411486	412740	412451	0.106621
Py17X_06_v3	313875	315217	314185	0.106654
Py17X_10_v3	472102	473284	473020	0.107201
Py17X_08_v3	1250642	1251326	1251087	0.107864
Py17X_05_v3	875734	876136	875990	0.108039
Py17X_08_v3	541803	542369	542111	0.108142
Py17X_12_v3	371597	372220	371877	0.108201
Py17X_05_v3	779806	780478	780238	0.108338
Py17X_05_v3	522189	522775	522537	0.108438
Py17X_09_v3	412720	413483	412932	0.108464
Py17X_04_v3	403767	404426	403941	0.108584
Py17X_14_v3	1176704	1177532	1177339	0.108621
Py17X_07_v3	853306	854347	854089	0.109028
Py17X_02_v3	513248	514212	513860	0.109449
Py17X_12_v3	1216831	1217796	1217102	0.109492
Py17X_13_v3	2708733	2709948	2709652	0.109642
Py17X_10_v3	735067	735720	735487	0.109668
Py17X_09_v3	940111	940832	940594	0.109999
Py17X_09_v3	1208830	1210587	1210083	0.110185
Py17X_11_v3	1496066	1496669	1496405	0.110438
Py17X_11_v3	368521	369284	369055	0.110474
Py17X_11_v3	778005	778357	778174	0.110652
Py17X_08_v3	1048194	1048732	1048408	0.110831
Py17X_03_v3	241838	242961	242548	0.111351
Py17X_12_v3	1120486	1120912	1120720	0.111551
Py17X_08_v3	749104	749660	749364	0.111823
Py17X_11_v3	1779539	1782498	1779754	0.112403
Py17X_06_v3	264952	265812	265188	0.112431
Py17X_11_v3	1078871	1080159	1079477	0.112816
Py17X_14_v3	446306	447073	446585	0.112918
Py17X_07_v3	917953	919180	918167	0.113373
Py17X_13_v3	2145385	2145972	2145695	0.113584
Py17X_11_v3	286639	287191	286847	0.113758
Py17X_04_v3	297030	297513	297290	0.113814
Py17X_08_v3	772617	773381	773238	0.113873
Py17X_11_v3	730062	730570	730308	0.11392
Py17X_06_v3	1045891	1046403	1046156	0.114354
Py17X_13_v3	2600314	2601368	2600530	0.114872
Py17X_13_v3	2321453	2321843	2321654	0.115058
Py17X_02_v3	554938	555434	555224	0.115279
Py17X_04_v3	737605	738902	737888	0.115385
Py17X_14_v3	117598	117985	117715	0.115444
Py17X_04_v3	293957	296005	295019	0.116295
Py17X_14_v3	2515849	2516250	2516060	0.116383
Py17X_06_v3	858236	858714	858446	0.116398
Py17X_12_v3	1551878	1552294	1552049	0.116458
Py17X_05_v3	563026	563608	563224	0.116683
Py17X_05_v3	677574	677976	677757	0.116719
Py17X_12_v3	986671	987145	986900	0.11679
Py17X_13_v3	1798902	1799532	1799247	0.116897
Py17X_10_v3	526588	527876	527595	0.117096
Py17X_08_v3	998680	1000097	999894	0.117436
Py17X_03_v3	576631	577842	577630	0.117767
Py17X_12_v3	747111	747779	747503	0.117942
Py17X_13_v3	1922684	1924017	1923337	0.118006
Py17X_10_v3	940380	941196	940535	0.118312
Py17X_12_v3	1841334	1841829	1841582	0.118614
Py17X_06_v3	1028873	1029299	1029097	0.118641
Py17X_06_v3	590474	590899	590652	0.118674
Py17X_02_v3	698706	699414	698879	0.119415
Py17X_05_v3	874865	875296	875106	0.119467
Py17X_05_v3	616570	616997	616762	0.119766
Py17X_05_v3	553391	553922	553692	0.119837
Py17X_04_v3	317866	318247	318058	0.11986
Py17X_08_v3	1111035	1111465	1111273	0.119876
Py17X_07_v3	656059	656446	656198	0.119913
Py17X_13_v3	1757715	1758977	1758245	0.119979
Py17X_06_v3	543063	543959	543242	0.120326
Py17X_11_v3	756342	756899	756537	0.120326
Py17X_06_v3	345876	346876	346655	0.120434
Py17X_14_v3	1066829	1068435	1068087	0.120539
Py17X_10_v3	247628	248307	247838	0.120874
Py17X_11_v3	935451	935857	935643	0.120967
Py17X_08_v3	887762	888345	888010	0.121321
Py17X_09_v3	1597750	1598132	1597945	0.121418
Py17X_06_v3	242450	244189	244017	0.121594
Py17X_09_v3	201868	202564	202093	0.122598
Py17X_04_v3	364937	365371	365117	0.122742
Py17X_13_v3	1144890	1145731	1145264	0.122774
Py17X_14_v3	2170676	2171102	2170828	0.123056
Py17X_05_v3	1080867	1081393	1081098	0.123252
Py17X_09_v3	1340605	1341169	1340930	0.123587
Py17X_09_v3	496128	496997	496313	0.123637
Py17X_12_v3	1018707	1019297	1019046	0.124134
Py17X_09_v3	283144	283859	283623	0.124324
Py17X_07_v3	805505	805849	805708	0.124382
Py17X_08_v3	1507651	1508050	1507851	0.124946
Py17X_05_v3	671617	672083	671866	0.125138
Py17X_11_v3	379835	380475	380162	0.126506
Py17X_05_v3	216469	216988	216706	0.127002
Py17X_14_v3	1481535	1482363	1482107	0.127075
Py17X_11_v3	446717	448370	447585	0.127939
Py17X_05_v3	402671	403294	403031	0.128334
Py17X_14_v3	2081916	2082448	2082179	0.128369
Py17X_10_v3	935369	936275	935975	0.128386
Py17X_14_v3	1557655	1558793	1557888	0.128667
Py17X_13_v3	2411289	2412369	2412072	0.128917
Py17X_01_v3	568258	570019	569611	0.12933
Py17X_12_v3	1846130	1846649	1846317	0.12999
Py17X_03_v3	623784	624505	624092	0.129999
Py17X_09_v3	1720613	1721471	1721200	0.130191
Py17X_10_v3	715214	715895	715655	0.130735
Py17X_06_v3	972099	972514	972294	0.131765
Py17X_01_v3	478069	478616	478360	0.132344
Py17X_10_v3	701169	701689	701407	0.132641
Py17X_08_v3	836011	836774	836549	0.133261
Py17X_01_v3	389750	391291	389935	0.134087
Py17X_10_v3	763110	763817	763548	0.13421
Py17X_14_v3	1295211	1296348	1295495	0.134674
Py17X_13_v3	2294284	2294729	2294510	0.134691
Py17X_11_v3	944056	944632	944487	0.134808
Py17X_09_v3	977195	977603	977379	0.134992
Py17X_09_v3	1300361	1301035	1300897	0.136167
Py17X_08_v3	1050286	1050839	1050538	0.136246
Py17X_06_v3	621590	621979	621777	0.136405
Py17X_11_v3	909523	910044	909798	0.136519
Py17X_12_v3	1530173	1530474	1530305	0.136574
Py17X_05_v3	982601	983125	982850	0.136645
Py17X_11_v3	1806125	1807029	1806779	0.136692
Py17X_08_v3	1197447	1197895	1197672	0.136746
Py17X_13_v3	1818988	1819739	1819229	0.137093
Py17X_09_v3	858413	858865	858591	0.137321
Py17X_14_v3	1411214	1411720	1411519	0.137505
Py17X_08_v3	741681	742019	741888	0.137586
Py17X_11_v3	485426	485824	485639	0.138032
Py17X_05_v3	687937	688267	688091	0.138388
Py17X_13_v3	1378464	1378903	1378700	0.138578
Py17X_03_v3	403114	403670	403369	0.138594
Py17X_14_v3	2566167	2566636	2566346	0.138647
Py17X_11_v3	505109	505597	505365	0.138891
Py17X_05_v3	1092352	1092756	1092496	0.139448
Py17X_10_v3	1429222	1429620	1429473	0.139669
Py17X_13_v3	1858839	1859313	1859074	0.139734
Py17X_12_v3	1716610	1718340	1717493	0.140061
Py17X_02_v3	466277	466741	466474	0.140368
Py17X_13_v3	2797379	2797919	2797566	0.140659
Py17X_05_v3	283578	284009	283803	0.141232
Py17X_07_v3	313043	313438	313268	0.14154
Py17X_10_v3	390223	390627	390369	0.141599
Py17X_01_v3	275137	276989	276797	0.14162
Py17X_11_v3	362759	363892	363630	0.141775
Py17X_08_v3	263156	263884	263529	0.141798
Py17X_06_v3	560367	560780	560575	0.142042
Py17X_11_v3	388737	389454	389252	0.142486
Py17X_11_v3	1480690	1481256	1481098	0.142658
Py17X_14_v3	1348864	1349211	1349029	0.142969
Py17X_14_v3	1266642	1267721	1267234	0.143311
Py17X_09_v3	1579011	1579658	1579338	0.143461
Py17X_07_v3	395835	396332	396075	0.143614
Py17X_07_v3	834498	834905	834701	0.144307
Py17X_10_v3	1067024	1067909	1067247	0.144479
Py17X_01_v3	573860	575275	574067	0.144788
Py17X_13_v3	704727	705303	705033	0.145064
Py17X_06_v3	898590	899216	898923	0.145342
Py17X_02_v3	584359	585572	585131	0.145636
Py17X_11_v3	651964	652386	652212	0.146081
Py17X_01_v3	636942	637543	637164	0.146173
Py17X_12_v3	939725	940326	940048	0.146603
Py17X_08_v3	503689	504784	503986	0.146782
Py17X_04_v3	778685	779133	778971	0.146833
Py17X_02_v3	629774	630156	629935	0.147066
Py17X_09_v3	628574	629064	628836	0.14718
Py17X_10_v3	963887	964309	964122	0.147183
Py17X_08_v3	988927	990320	990101	0.147217
Py17X_08_v3	1316915	1317426	1317178	0.147314
Py17X_14_v3	1823647	1824312	1824083	0.147457
Py17X_14_v3	2372307	2372683	2372501	0.147841
Py17X_08_v3	1207905	1208461	1208166	0.147884
Py17X_08_v3	289950	290552	290175	0.147961
Py17X_10_v3	705354	706667	706370	0.148059
Py17X_10_v3	1280357	1280736	1280583	0.148073
Py17X_10_v3	1080584	1081190	1080986	0.148322
Py17X_14_v3	2223389	2223876	2223666	0.148893
Py17X_09_v3	1031482	1032268	1031953	0.148918
Py17X_14_v3	1634323	1635442	1634922	0.149843
Py17X_08_v3	1417351	1417923	1417560	0.150683
Py17X_13_v3	1628591	1628979	1628783	0.150984
Py17X_13_v3	2413268	2413666	2413479	0.151406
Py17X_02_v3	486607	487021	486763	0.151433
Py17X_13_v3	1370321	1370812	1370582	0.152964
Py17X_10_v3	1215945	1216559	1216246	0.153342
Py17X_11_v3	676810	677463	677311	0.153783
Py17X_03_v3	209783	210277	210074	0.154662
Py17X_06_v3	1183256	1183700	1183397	0.155465
Py17X_14_v3	425977	426706	426450	0.156023
Py17X_09_v3	321366	322029	321605	0.156334
Py17X_08_v3	894153	894906	894713	0.156646
Py17X_11_v3	1463079	1463479	1463202	0.156763
Py17X_10_v3	640092	640673	640412	0.156787
Py17X_14_v3	2284306	2284908	2284686	0.157002
Py17X_11_v3	1750086	1750787	1750316	0.157624
Py17X_12_v3	992303	992673	992480	0.158076
Py17X_13_v3	1961503	1961879	1961712	0.158537
Py17X_12_v3	1573344	1573797	1573568	0.158726
Py17X_12_v3	294608	295468	294971	0.158949
Py17X_13_v3	2239458	2239861	2239697	0.159781
Py17X_13_v3	811013	811462	811251	0.159855
Py17X_08_v3	983637	985385	985204	0.160116
Py17X_11_v3	1341584	1342070	1341788	0.160309
Py17X_14_v3	2470597	2471489	2470961	0.161544
Py17X_08_v3	1478513	1478837	1478646	0.162087
Py17X_05_v3	1035504	1036096	1035707	0.162308
Py17X_13_v3	1859979	1860764	1860273	0.162383
Py17X_10_v3	2063009	2063328	2063178	0.16241
Py17X_09_v3	1866475	1866985	1866850	0.162674
Py17X_08_v3	414255	414647	414459	0.162855
Py17X_14_v3	874571	874962	874759	0.162906
Py17X_12_v3	814232	815064	814859	0.16337
Py17X_05_v3	673780	674953	674725	0.164213
Py17X_11_v3	435458	435821	435642	0.164312
Py17X_03_v3	237745	238124	237920	0.164729
Py17X_04_v3	271834	272220	272031	0.166179
Py17X_12_v3	328698	330324	328876	0.166213
Py17X_13_v3	948850	950107	949809	0.166592
Py17X_13_v3	2207258	2207722	2207551	0.166751
Py17X_09_v3	1725175	1726881	1726581	0.167867
Py17X_10_v3	1105601	1106024	1105817	0.168757
Py17X_05_v3	707003	707550	707143	0.169863
Py17X_12_v3	1079065	1079735	1079479	0.170654
Py17X_14_v3	1885064	1885459	1885281	0.171941
Py17X_11_v3	772503	773056	772772	0.172549
Py17X_14_v3	1926083	1926583	1926301	0.174179
Py17X_09_v3	1697063	1697550	1697286	0.174419
Py17X_12_v3	868573	869079	868778	0.174656
Py17X_10_v3	634176	634715	634459	0.174858
Py17X_14_v3	415406	415807	415584	0.174953
Py17X_10_v3	1652017	1652498	1652224	0.175669
Py17X_08_v3	927026	927992	927747	0.176364
Py17X_08_v3	1154776	1156265	1155888	0.176677
Py17X_09_v3	1764165	1764494	1764330	0.177293
Py17X_09_v3	836163	836627	836437	0.177676
Py17X_13_v3	2530364	2531162	2530881	0.177774
Py17X_01_v3	296623	297276	296983	0.178193
Py17X_12_v3	782584	783089	782832	0.178193
Py17X_13_v3	1015452	1016025	1015766	0.178494
Py17X_13_v3	2512825	2513538	2513101	0.178999
Py17X_03_v3	560863	561603	561065	0.179629
Py17X_12_v3	945034	945374	945223	0.179956
Py17X_05_v3	1069820	1070198	1069994	0.180219
Py17X_01_v3	580229	581059	580808	0.181283
Py17X_06_v3	597440	598268	597995	0.181761
Py17X_13_v3	816532	817830	816966	0.18323
Py17X_14_v3	463953	465263	464979	0.183275
Py17X_10_v3	559382	559916	559604	0.183382
Py17X_09_v3	827614	828609	827845	0.18394
Py17X_08_v3	1237128	1237944	1237665	0.184159
Py17X_09_v3	1662882	1663411	1663197	0.184773
Py17X_09_v3	380882	382040	381337	0.185111
Py17X_13_v3	1585236	1585642	1585445	0.185288
Py17X_07_v3	621950	625954	624907	0.185572
Py17X_01_v3	173765	174267	174058	0.185956
Py17X_12_v3	1709570	1710169	1709843	0.1864
Py17X_02_v3	594457	595065	594788	0.186654
Py17X_13_v3	601504	602182	601710	0.186794
Py17X_08_v3	1267198	1267903	1267541	0.187001
Py17X_09_v3	642799	643327	643122	0.187087
Py17X_03_v3	546176	546733	546427	0.187226
Py17X_05_v3	644440	645363	644587	0.187866
Py17X_03_v3	398147	399161	398652	0.188069
Py17X_06_v3	638521	639022	638783	0.189012
Py17X_13_v3	2753688	2754455	2753910	0.189655
Py17X_05_v3	430647	431116	430899	0.190096
Py17X_11_v3	925249	926627	926412	0.19015
Py17X_01_v3	277349	277879	277581	0.191244
Py17X_14_v3	1748654	1750426	1749645	0.19219
Py17X_11_v3	711219	711906	711587	0.193379
Py17X_12_v3	742632	743136	742886	0.195357
Py17X_14_v3	744972	745464	745257	0.19577
Py17X_11_v3	1301900	1302466	1302204	0.195814
Py17X_13_v3	1391318	1392178	1391535	0.196695
Py17X_11_v3	697838	698223	697953	0.197156
Py17X_03_v3	147242	147702	147479	0.197667
Py17X_10_v3	1305217	1305695	1305425	0.198363
Py17X_12_v3	761607	762238	762030	0.19974
Py17X_02_v3	235436	236678	236459	0.201088
Py17X_14_v3	520286	520844	520671	0.202889
Py17X_11_v3	402474	403016	402700	0.204728
Py17X_14_v3	2005480	2006235	2006043	0.204888
Py17X_13_v3	3030652	3031190	3030862	0.205336
Py17X_12_v3	1890162	1890839	1890701	0.205989
Py17X_12_v3	1516229	1517499	1516746	0.206589
Py17X_03_v3	314184	314746	314492	0.206679
Py17X_12_v3	796858	797431	797075	0.206873
Py17X_05_v3	668739	669207	669023	0.208144
Py17X_09_v3	344031	345399	344607	0.208424
Py17X_08_v3	614061	614422	614242	0.208761
Py17X_10_v3	372270	372707	372478	0.208945
Py17X_06_v3	528246	529191	528874	0.210569
Py17X_13_v3	777374	777794	777595	0.211018
Py17X_12_v3	1609844	1610779	1610061	0.212675
Py17X_08_v3	153431	154481	154226	0.21283
Py17X_09_v3	376470	377238	376678	0.21314
Py17X_07_v3	300780	301116	300963	0.214705
Py17X_06_v3	515982	516571	516267	0.216936
Py17X_13_v3	529804	530144	529968	0.218778
Py17X_10_v3	766486	767076	766810	0.219853
Py17X_08_v3	810997	811678	811233	0.220407
Py17X_12_v3	326083	326589	326414	0.220472
Py17X_08_v3	1272083	1272793	1272521	0.221165
Py17X_07_v3	734513	734881	734697	0.221519
Py17X_11_v3	634022	634533	634248	0.222541
Py17X_05_v3	646421	647182	646762	0.223455
Py17X_14_v3	720507	720925	720765	0.225788
Py17X_08_v3	1303021	1303796	1303650	0.225913
Py17X_05_v3	592229	592769	592507	0.22648
Py17X_14_v3	2388513	2389218	2388851	0.227181
Py17X_08_v3	527079	528941	527691	0.228167
Py17X_13_v3	549017	549558	549354	0.228187
Py17X_07_v3	953192	953852	953467	0.233688
Py17X_01_v3	514868	515303	515116	0.236611
Py17X_06_v3	992319	992929	992617	0.238953
Py17X_10_v3	1296280	1297417	1296984	0.239487
Py17X_06_v3	777721	778819	778573	0.240367
Py17X_11_v3	525492	526228	525972	0.24063
Py17X_01_v3	308709	309123	308917	0.240829
Py17X_02_v3	715074	715506	715284	0.241384
Py17X_01_v3	577634	578600	578263	0.242021
Py17X_11_v3	802524	803605	803086	0.243759
Py17X_09_v3	1073897	1075185	1074078	0.245805
Py17X_10_v3	642028	642905	642208	0.246332
Py17X_03_v3	303155	303462	303295	0.247465
Py17X_04_v3	368014	368403	368183	0.248183
Py17X_03_v3	103288	103702	103474	0.249317
Py17X_13_v3	2311419	2312184	2311942	0.250454
Py17X_14_v3	187575	188055	187785	0.251583
Py17X_11_v3	1359068	1359449	1359241	0.252639
Py17X_03_v3	281077	281748	281606	0.252765
Py17X_12_v3	1050102	1051308	1050428	0.256366
Py17X_12_v3	853940	854595	854391	0.258524
Py17X_14_v3	547	983	847	0.259023
Py17X_10_v3	1057777	1058339	1057971	0.261103
Py17X_09_v3	1530710	1531938	1530939	0.262089
Py17X_08_v3	828680	829257	828971	0.263979
Py17X_13_v3	2045879	2046299	2046079	0.268018
Py17X_12_v3	574020	574667	574232	0.268917
Py17X_09_v3	851738	852191	851979	0.269805
Py17X_05_v3	1038189	1038736	1038484	0.27014
Py17X_13_v3	2100780	2101948	2101005	0.27345
Py17X_10_v3	902957	905438	905129	0.273701
Py17X_10_v3	1536875	1537680	1537428	0.273911
Py17X_14_v3	1566462	1567531	1566771	0.274001
Py17X_09_v3	525441	526535	525718	0.274903
Py17X_14_v3	358021	358472	358282	0.276003
Py17X_09_v3	659683	660134	659906	0.279576
Py17X_12_v3	1013201	1014322	1013624	0.279872
Py17X_13_v3	2173542	2174306	2174030	0.280189
Py17X_11_v3	1738454	1738863	1738613	0.280872
Py17X_06_v3	870108	870897	870641	0.281853
Py17X_07_v3	481682	482237	481926	0.28208
Py17X_11_v3	1220254	1220630	1220437	0.282285
Py17X_12_v3	1452925	1453249	1453148	0.283777
Py17X_10_v3	1301818	1303435	1302794	0.286065
Py17X_14_v3	1444643	1445592	1444916	0.286193
Py17X_07_v3	585007	585405	585226	0.286513
Py17X_11_v3	373747	374183	373974	0.287407
Py17X_05_v3	1032930	1033782	1033428	0.287826
Py17X_05_v3	585891	586987	586113	0.289466
Py17X_11_v3	476683	477101	476876	0.289622
Py17X_08_v3	1281544	1282369	1281706	0.293346
Py17X_08_v3	576097	576432	576228	0.294272
Py17X_08_v3	1153404	1154076	1153822	0.296503
Py17X_09_v3	746705	748012	747762	0.297097
Py17X_14_v3	1771943	1772586	1772294	0.298499
Py17X_11_v3	547918	548963	548122	0.299839
Py17X_12_v3	964842	965979	965476	0.302868
Py17X_13_v3	1351860	1352444	1352139	0.305181
Py17X_11_v3	296135	296711	296419	0.305573
Py17X_12_v3	998226	999974	999721	0.309953
Py17X_09_v3	1328737	1329308	1328987	0.311389
Py17X_04_v3	865317	865683	865490	0.313947
Py17X_04_v3	569231	570094	569874	0.314074
Py17X_10_v3	826527	827160	826781	0.315385
Py17X_10_v3	671660	672115	671845	0.317002
Py17X_08_v3	764025	766140	765935	0.318892
Py17X_07_v3	525894	527260	526509	0.319185
Py17X_03_v3	404301	404838	404606	0.321148
Py17X_13_v3	1803196	1803978	1803357	0.321856
Py17X_14_v3	669183	669813	669411	0.322066
Py17X_07_v3	558299	558610	558458	0.324313
Py17X_12_v3	1535720	1536189	1535901	0.324459
Py17X_04_v3	478783	479314	479164	0.329338
Py17X_04_v3	560286	560765	560536	0.332411
Py17X_06_v3	282663	283235	282944	0.3337
Py17X_06_v3	234804	235308	234962	0.334545
Py17X_04_v3	699092	699458	699296	0.337034
Py17X_08_v3	796103	796542	796292	0.338984
Py17X_12_v3	693417	694237	693614	0.342524
Py17X_14_v3	2227119	2227596	2227402	0.34463
Py17X_11_v3	1745917	1746383	1746073	0.344772
Py17X_11_v3	1042050	1042738	1042331	0.347486
Py17X_11_v3	391695	393695	392087	0.347635
Py17X_09_v3	1487804	1488279	1488012	0.347895
Py17X_08_v3	137112	137920	137379	0.348044
Py17X_10_v3	896578	897247	896986	0.34865
Py17X_12_v3	1737343	1738491	1737618	0.356217
Py17X_08_v3	346	769	625	0.358274
Py17X_14_v3	645419	645934	645700	0.359923
Py17X_04_v3	258825	259300	259076	0.360728
Py17X_10_v3	1449625	1450308	1449935	0.360979
Py17X_13_v3	2501724	2502488	2502270	0.362962
Py17X_13_v3	1759973	1760344	1760196	0.365285
Py17X_11_v3	655252	655850	655488	0.369962
Py17X_12_v3	592668	593476	592932	0.372329
Py17X_06_v3	703393	704188	703649	0.375497
Py17X_08_v3	1293553	1293877	1293695	0.375969
Py17X_14_v3	1029500	1029990	1029791	0.375988
Py17X_04_v3	732476	733900	732815	0.377247
Py17X_08_v3	559395	560111	559871	0.377624
Py17X_06_v3	943464	944072	943837	0.379155
Py17X_13_v3	1689618	1690237	1689962	0.382279
Py17X_06_v3	742408	742886	742655	0.384291
Py17X_12_v3	974269	974786	974620	0.386038
Py17X_10_v3	660289	661087	660878	0.388565
Py17X_03_v3	358483	358886	358745	0.390186
Py17X_12_v3	1414623	1414980	1414805	0.39144
Py17X_02_v3	543625	544072	543902	0.391934
Py17X_13_v3	1629586	1630063	1629806	0.392365
Py17X_04_v3	371568	372155	371881	0.394831
Py17X_08_v3	1009959	1010373	1010115	0.397011
Py17X_11_v3	534414	534886	534639	0.401392
Py17X_11_v3	1797315	1797944	1797612	0.408774
Py17X_07_v3	743342	743841	743540	0.410593
Py17X_11_v3	986008	986592	986406	0.410599
Py17X_08_v3	551641	552346	552206	0.411824
Py17X_14_v3	1894325	1894863	1894528	0.415745
Py17X_01_v3	294758	295524	294974	0.424189
Py17X_10_v3	1648811	1650450	1649653	0.42632
Py17X_13_v3	2691844	2692214	2692059	0.427321
Py17X_01_v3	153663	154074	153961	0.431729
Py17X_09_v3	1000123	1000569	1000302	0.434189
Py17X_13_v3	598028	598686	598219	0.434346
Py17X_06_v3	1079706	1080350	1080142	0.434411
Py17X_05_v3	394286	395025	394483	0.440349
Py17X_14_v3	583323	583877	583566	0.446312
Py17X_07_v3	358012	359429	358284	0.446622
Py17X_07_v3	926837	927353	927020	0.446855
Py17X_09_v3	1085497	1085836	1085632	0.450023
Py17X_01_v3	349321	349686	349503	0.45058
Py17X_13_v3	1599126	1600484	1600225	0.456532
Py17X_06_v3	548807	550112	549695	0.456539
Py17X_09_v3	676067	677169	676233	0.45673
Py17X_01_v3	407814	408415	408087	0.456749
Py17X_11_v3	1115441	1115818	1115670	0.464911
Py17X_13_v3	2903236	2903703	2903472	0.467258
Py17X_10_v3	1408982	1409643	1409425	0.471198
Py17X_10_v3	585940	586404	586174	0.471566
Py17X_07_v3	501430	501905	501678	0.477287
Py17X_14_v3	2114123	2114556	2114342	0.477534
Py17X_14_v3	972455	973066	972625	0.482929
Py17X_07_v3	769541	769859	769706	0.485002
Py17X_11_v3	903027	903538	903228	0.491389
Py17X_09_v3	1056227	1056752	1056466	0.496233
Py17X_05_v3	904556	904887	904761	0.498249
Py17X_06_v3	865481	865886	865678	0.499313
Py17X_10_v3	1022209	1022632	1022448	0.501492
Py17X_10_v3	898663	899253	898969	0.511578
Py17X_12_v3	1786460	1786934	1786696	0.522116
Py17X_12_v3	1344939	1345874	1345088	0.522291
Py17X_08_v3	280665	281033	280806	0.526502
Py17X_11_v3	706131	706754	706565	0.529541
Py17X_05_v3	335619	336043	335818	0.532559
Py17X_06_v3	906046	906623	906486	0.533505
Py17X_10_v3	828748	829318	829025	0.534033
Py17X_05_v3	623066	623668	623367	0.534129
Py17X_05_v3	741328	742377	741566	0.535396
Py17X_03_v3	569014	569423	569206	0.537819
Py17X_01_v3	339087	339450	339268	0.541007
Py17X_04_v3	298689	299113	298869	0.553471
Py17X_02_v3	519305	519877	519603	0.564056
Py17X_10_v3	172482	172817	172641	0.57142
Py17X_03_v3	422897	423233	422995	0.574765
Py17X_13_v3	1658458	1658935	1658679	0.578281
Py17X_13_v3	2138966	2141083	2140464	0.587122
Py17X_03_v3	418531	418895	418702	0.588156
Py17X_14_v3	1008308	1008767	1008526	0.593405
Py17X_12_v3	756632	757175	756964	0.601023
Py17X_14_v3	1958601	1959050	1958867	0.606443
Py17X_08_v3	664510	664949	664733	0.61001
Py17X_06_v3	322294	322837	322599	0.620736
Py17X_11_v3	1390994	1391526	1391265	0.621895
Py17X_13_v3	1740198	1740750	1740397	0.626922
Py17X_09_v3	1660780	1662171	1661042	0.633978
Py17X_03_v3	158095	158724	158533	0.636022
Py17X_12_v3	1744458	1745116	1744751	0.640383
Py17X_12_v3	1031570	1032043	1031715	0.648508
Py17X_14_v3	1563158	1563503	1563322	0.654328
Py17X_12_v3	1611099	1611563	1611320	0.656583
Py17X_01_v3	283493	284173	283755	0.662782
Py17X_04_v3	519211	520292	519766	0.666289
Py17X_03_v3	608270	608885	608685	0.677243
Py17X_14_v3	2145351	2145732	2145583	0.681209
Py17X_13_v3	1867313	1867795	1867535	0.690904
Py17X_14_v3	2534996	2535783	2535256	0.698237
Py17X_10_v3	1384811	1385248	1385034	0.70498
Py17X_05_v3	274393	274910	274579	0.718072
Py17X_10_v3	928064	930129	928459	0.725561
Py17X_08_v3	1274008	1274513	1274328	0.729187
Py17X_13_v3	2612464	2612895	2612643	0.729224
Py17X_11_v3	1518013	1518459	1518237	0.729276
Py17X_13_v3	1888613	1889905	1888898	0.730987
Py17X_08_v3	636827	637611	637417	0.736719
Py17X_02_v3	469088	469796	469368	0.739948
Py17X_03_v3	579203	580459	579468	0.744715
Py17X_08_v3	851800	853643	853447	0.745261
Py17X_06_v3	963698	964108	963896	0.746745
Py17X_04_v3	308082	308695	308318	0.751194
Py17X_14_v3	1559179	1559714	1559330	0.755279
Py17X_13_v3	2109910	2111638	2110625	0.755404
Py17X_13_v3	553530	554038	553759	0.756468
Py17X_08_v3	1378976	1379793	1379547	0.759577
Py17X_08_v3	1254845	1255680	1255035	0.77032
Py17X_12_v3	1419553	1420196	1419873	0.775122
Py17X_06_v3	335163	335491	335402	0.782124
Py17X_01_v3	628781	629367	629093	0.787132
Py17X_08_v3	694012	694557	694253	0.787853
Py17X_03_v3	114572	115107	114857	0.791523
Py17X_05_v3	381678	382875	382664	0.805404
Py17X_13_v3	836035	837387	836515	0.815131
Py17X_08_v3	1105920	1106373	1106137	0.834396
Py17X_07_v3	677934	678447	678216	0.835365
Py17X_12_v3	1074060	1074573	1074234	0.845633
Py17X_14_v3	1821742	1822323	1822039	0.853932
Py17X_13_v3	1887403	1887756	1887579	0.855856
Py17X_13_v3	2177973	2178468	2178227	0.856801
Py17X_05_v3	369397	370110	369912	0.858608
Py17X_08_v3	831871	832414	832137	0.862246
Py17X_08_v3	1053020	1053567	1053302	0.86334
Py17X_09_v3	1586192	1586680	1586413	0.867495
Py17X_14_v3	2276676	2278890	2278277	0.871914
Py17X_14_v3	1145834	1146292	1146091	0.872039
Py17X_14_v3	747411	748996	748575	0.872768
Py17X_11_v3	1802258	1803208	1802609	0.873025
Py17X_10_v3	1163111	1163504	1163288	0.883156
Py17X_05_v3	421082	421809	421474	0.888115
Py17X_13_v3	2806392	2806946	2806781	0.890809
Py17X_06_v3	550892	551940	551126	0.897268
Py17X_08_v3	838693	839610	838887	0.902681
Py17X_11_v3	366842	367283	367043	0.911796
Py17X_11_v3	1095409	1096992	1096203	0.913218
Py17X_05_v3	773047	773647	773310	0.915532
Py17X_13_v3	1952883	1953623	1953332	0.918402
Py17X_11_v3	427030	427489	427244	0.926894
Py17X_11_v3	309714	310801	310619	0.927262
Py17X_08_v3	564821	565308	565031	0.927624
Py17X_10_v3	1596847	1597317	1597112	0.92944
Py17X_06_v3	888033	888568	888288	0.932843
Py17X_09_v3	897298	898164	897488	0.937626
Py17X_08_v3	1246647	1247120	1246853	0.945498
Py17X_02_v3	344777	346051	345864	0.946715
Py17X_10_v3	708030	708452	708222	0.947973
Py17X_13_v3	1898540	1899034	1898753	0.950378
Py17X_05_v3	743552	745045	743785	0.95238
Py17X_03_v3	162208	163275	162894	0.958871
Py17X_08_v3	1307701	1308241	1308039	0.959209
Py17X_13_v3	830129	831214	830920	0.963731
Py17X_06_v3	886259	887441	886570	0.963846
Py17X_05_v3	568101	568436	568221	0.966016
Py17X_08_v3	1167608	1168239	1167983	0.969653
Py17X_08_v3	754571	754882	754731	0.975375
Py17X_09_v3	1520226	1520980	1520818	0.979629
Py17X_14_v3	2487523	2487839	2487699	0.982504
Py17X_11_v3	1074303	1074737	1074524	0.986215
Py17X_05_v3	651586	652174	651870	0.988242
Py17X_11_v3	1279225	1279707	1279472	0.988682
Py17X_14_v3	81823	82224	81991	0.989989
Py17X_13_v3	1916710	1917421	1916880	0.990778
Py17X_11_v3	251993	252884	252635	0.990932
Py17X_13_v3	1928949	1929284	1929116	0.991374
Py17X_05_v3	733189	733687	733433	0.992034
Py17X_11_v3	1793878	1794300	1794048	0.992176
Py17X_06_v3	508981	509529	509334	0.99311
Py17X_05_v3	721169	721608	721377	0.993564
Py17X_09_v3	571036	571590	571257	0.993758
Py17X_09_v3	961531	961921	961751	0.994732
Py17X_04_v3	437543	438011	437784	0.998794
Py17X_11_v3	1108702	1109076	1108931	0.999468
Py17X_02_v3	545634	546283	546000	0.999724
Py17X_12_v3	2084356	2084712	2084533	0.999859
Py17X_05_v3	770681	771681	771073	0.99992
Py17X_12_v3	1376081	1378001	1376345	0.999991
Py17X_09_v3	1590454	1591151	1590799	0.999992
Py17X_09_v3	1263745	1264607	1264039	1
Py17X_01_v3	174711	175332	175151	NA
Py17X_01_v3	210843	211205	210962	NA
Py17X_01_v3	255043	255485	255210	NA
Py17X_01_v3	262116	262829	262520	NA
Py17X_01_v3	286810	287113	286937	NA
Py17X_01_v3	302407	302743	302582	NA
Py17X_01_v3	404345	404732	404538	NA
Py17X_01_v3	412314	412959	412486	NA
Py17X_01_v3	442694	443117	442878	NA
Py17X_01_v3	445078	445512	445307	NA
Py17X_01_v3	451693	452118	451900	NA
Py17X_01_v3	461547	461908	461741	NA
Py17X_01_v3	463130	464078	463818	NA
Py17X_01_v3	482278	483030	482786	NA
Py17X_01_v3	505290	505593	505438	NA
Py17X_01_v3	534353	534924	534470	NA
Py17X_01_v3	539464	539817	539656	NA
Py17X_01_v3	563500	564213	563703	NA
Py17X_01_v3	570407	571491	570653	NA
Py17X_01_v3	573141	573452	573280	NA
Py17X_01_v3	587225	587535	587364	NA
Py17X_01_v3	616245	616750	616464	NA
Py17X_02_v3	248495	249667	249177	NA
Py17X_02_v3	254065	256173	255487	NA
Py17X_02_v3	278478	280021	278703	NA
Py17X_02_v3	297761	298466	297885	NA
Py17X_02_v3	298824	299595	299135	NA
Py17X_02_v3	300851	301581	301233	NA
Py17X_02_v3	347445	347896	347718	NA
Py17X_02_v3	349484	349947	349684	NA
Py17X_02_v3	382486	382881	382667	NA
Py17X_02_v3	427855	428589	428439	NA
Py17X_02_v3	470503	470996	470770	NA
Py17X_02_v3	474273	474604	474495	NA
Py17X_02_v3	475272	475887	475694	NA
Py17X_02_v3	496717	497550	497357	NA
Py17X_02_v3	516183	516610	516403	NA
Py17X_02_v3	525974	526345	526146	NA
Py17X_02_v3	558837	559491	559110	NA
Py17X_02_v3	568113	568649	568404	NA
Py17X_02_v3	574914	575291	575094	NA
Py17X_02_v3	714204	714563	714321	NA
Py17X_02_v3	722790	723095	722891	NA
Py17X_02_v3	777052	777352	777181	NA
Py17X_03_v3	96034	96376	96186	NA
Py17X_03_v3	102490	102798	102628	NA
Py17X_03_v3	107580	108489	107814	NA
Py17X_03_v3	116546	117349	117165	NA
Py17X_03_v3	144257	144922	144744	NA
Py17X_03_v3	145263	145937	145486	NA
Py17X_03_v3	246097	246609	246472	NA
Py17X_03_v3	247396	247834	247624	NA
Py17X_03_v3	249991	250659	250137	NA
Py17X_03_v3	253692	254082	253856	NA
Py17X_03_v3	296663	297348	296967	NA
Py17X_03_v3	298244	298577	298413	NA
Py17X_03_v3	327798	328098	327947	NA
Py17X_03_v3	330398	331435	330592	NA
Py17X_03_v3	374749	375151	374987	NA
Py17X_03_v3	411175	412299	411586	NA
Py17X_03_v3	430006	430457	430225	NA
Py17X_03_v3	433307	433657	433486	NA
Py17X_03_v3	441417	441853	441682	NA
Py17X_03_v3	446179	447069	446765	NA
Py17X_03_v3	449527	450144	449799	NA
Py17X_03_v3	467858	468431	468187	NA
Py17X_03_v3	468976	469440	469167	NA
Py17X_03_v3	476353	476703	476518	NA
Py17X_03_v3	502022	502646	502235	NA
Py17X_03_v3	551396	551733	551521	NA
Py17X_03_v3	572364	573270	572677	NA
Py17X_03_v3	597715	598236	597968	NA
Py17X_03_v3	604333	604812	604546	NA
Py17X_03_v3	616794	617420	617123	NA
Py17X_03_v3	620047	620429	620237	NA
Py17X_04_v3	179	565	206	NA
Py17X_04_v3	247632	248457	247816	NA
Py17X_04_v3	252105	252512	252297	NA
Py17X_04_v3	272674	273072	272868	NA
Py17X_04_v3	288813	289308	289033	NA
Py17X_04_v3	309224	309751	309383	NA
Py17X_04_v3	319410	319849	319603	NA
Py17X_04_v3	327730	328741	328535	NA
Py17X_04_v3	337657	338241	338052	NA
Py17X_04_v3	345013	345480	345170	NA
Py17X_04_v3	366038	366476	366266	NA
Py17X_04_v3	369297	369718	369414	NA
Py17X_04_v3	451437	451822	451631	NA
Py17X_04_v3	492848	493859	493495	NA
Py17X_04_v3	562232	562632	562387	NA
Py17X_04_v3	566853	567157	567006	NA
Py17X_04_v3	578843	579750	579056	NA
Py17X_04_v3	590412	590860	590704	NA
Py17X_04_v3	612818	613131	612928	NA
Py17X_04_v3	626213	626514	626379	NA
Py17X_04_v3	629368	630533	629570	NA
Py17X_04_v3	634679	635196	635017	NA
Py17X_04_v3	693441	694048	693768	NA
Py17X_04_v3	716891	717385	717125	NA
Py17X_04_v3	740799	741192	740995	NA
Py17X_04_v3	788567	789441	788678	NA
Py17X_04_v3	844433	844943	844691	NA
Py17X_04_v3	897345	897753	897522	NA
Py17X_04_v3	898466	898828	898658	NA
Py17X_04_v3	923632	923965	923761	NA
Py17X_05_v3	194213	194607	194447	NA
Py17X_05_v3	234761	235092	234914	NA
Py17X_05_v3	286609	287008	286826	NA
Py17X_05_v3	291944	293041	292220	NA
Py17X_05_v3	303987	304397	304154	NA
Py17X_05_v3	309236	310797	310622	NA
Py17X_05_v3	311149	311753	311524	NA
Py17X_05_v3	316624	316966	316776	NA
Py17X_05_v3	372416	372796	372573	NA
Py17X_05_v3	375031	375778	375633	NA
Py17X_05_v3	378521	378976	378759	NA
Py17X_05_v3	409576	410414	409781	NA
Py17X_05_v3	465880	466207	466026	NA
Py17X_05_v3	532494	532845	532661	NA
Py17X_05_v3	537193	537628	537396	NA
Py17X_05_v3	550022	550397	550200	NA
Py17X_05_v3	564871	565241	565016	NA
Py17X_05_v3	571750	572069	571899	NA
Py17X_05_v3	573844	574189	574024	NA
Py17X_05_v3	599360	599786	599586	NA
Py17X_05_v3	613963	614286	614095	NA
Py17X_05_v3	635328	637063	635580	NA
Py17X_05_v3	638464	638801	638629	NA
Py17X_05_v3	639532	639876	639698	NA
Py17X_05_v3	672474	673342	672716	NA
Py17X_05_v3	682142	682549	682385	NA
Py17X_05_v3	722229	722564	722421	NA
Py17X_05_v3	723379	723743	723644	NA
Py17X_05_v3	740419	740763	740612	NA
Py17X_05_v3	752219	752538	752365	NA
Py17X_05_v3	767711	768916	767899	NA
Py17X_05_v3	772006	772407	772206	NA
Py17X_05_v3	774432	774775	774536	NA
Py17X_05_v3	775862	776169	775995	NA
Py17X_05_v3	827123	827542	827303	NA
Py17X_05_v3	839077	839846	839211	NA
Py17X_05_v3	859627	860099	859959	NA
Py17X_05_v3	946011	946330	946187	NA
Py17X_05_v3	963561	963928	963806	NA
Py17X_05_v3	1012075	1013176	1012915	NA
Py17X_05_v3	1034134	1034542	1034349	NA
Py17X_05_v3	1050420	1050746	1050598	NA
Py17X_05_v3	1057000	1057378	1057175	NA
Py17X_05_v3	1107357	1107683	1107508	NA
Py17X_05_v3	1144468	1145207	1145043	NA
Py17X_06_v3	226303	226687	226510	NA
Py17X_06_v3	267546	268310	268085	NA
Py17X_06_v3	270119	270628	270436	NA
Py17X_06_v3	281203	281813	281478	NA
Py17X_06_v3	358978	359619	359433	NA
Py17X_06_v3	446582	447402	447211	NA
Py17X_06_v3	479268	479696	479448	NA
Py17X_06_v3	491250	491624	491406	NA
Py17X_06_v3	510568	511130	510875	NA
Py17X_06_v3	565066	565419	565189	NA
Py17X_06_v3	569783	570213	569983	NA
Py17X_06_v3	573077	573393	573237	NA
Py17X_06_v3	591781	592126	591897	NA
Py17X_06_v3	612978	613328	613158	NA
Py17X_06_v3	624535	624915	624676	NA
Py17X_06_v3	651091	651421	651234	NA
Py17X_06_v3	660229	660666	660458	NA
Py17X_06_v3	718431	718916	718660	NA
Py17X_06_v3	754033	754350	754209	NA
Py17X_06_v3	760816	762195	761080	NA
Py17X_06_v3	765332	766985	765575	NA
Py17X_06_v3	770537	771129	770870	NA
Py17X_06_v3	785470	786092	785803	NA
Py17X_06_v3	888965	889465	889147	NA
Py17X_06_v3	929185	930198	929366	NA
Py17X_06_v3	945506	945985	945708	NA
Py17X_06_v3	952032	952385	952205	NA
Py17X_06_v3	957788	958150	957956	NA
Py17X_06_v3	987635	987960	987814	NA
Py17X_06_v3	991452	991850	991587	NA
Py17X_06_v3	997994	998456	998247	NA
Py17X_06_v3	1026696	1027282	1027004	NA
Py17X_06_v3	1072842	1073214	1073003	NA
Py17X_06_v3	1098837	1099187	1099034	NA
Py17X_06_v3	1106793	1107178	1106957	NA
Py17X_07_v3	240226	240912	240819	NA
Py17X_07_v3	241667	241983	241813	NA
Py17X_07_v3	246038	246388	246206	NA
Py17X_07_v3	267590	268003	267800	NA
Py17X_07_v3	283987	284770	284183	NA
Py17X_07_v3	329610	330035	329810	NA
Py17X_07_v3	334536	334872	334695	NA
Py17X_07_v3	416339	416676	416483	NA
Py17X_07_v3	449827	450498	450289	NA
Py17X_07_v3	474326	474712	474580	NA
Py17X_07_v3	499625	499974	499790	NA
Py17X_07_v3	517640	518115	517799	NA
Py17X_07_v3	566384	566791	566558	NA
Py17X_07_v3	575157	575876	575665	NA
Py17X_07_v3	587966	588317	588093	NA
Py17X_07_v3	630213	630537	630371	NA
Py17X_07_v3	631582	631991	631800	NA
Py17X_07_v3	636341	636942	636685	NA
Py17X_07_v3	661166	661521	661374	NA
Py17X_07_v3	663515	665609	664156	NA
Py17X_07_v3	683378	683771	683607	NA
Py17X_07_v3	685909	686788	686148	NA
Py17X_07_v3	704535	705370	705234	NA
Py17X_07_v3	797202	797512	797305	NA
Py17X_07_v3	809479	809799	809619	NA
Py17X_07_v3	820995	821336	821148	NA
Py17X_07_v3	850226	850774	850550	NA
Py17X_07_v3	855969	856590	856115	NA
Py17X_07_v3	929382	929749	929614	NA
Py17X_07_v3	955812	956385	955964	NA
Py17X_07_v3	965081	965382	965231	NA
Py17X_08_v3	148139	148494	148340	NA
Py17X_08_v3	169006	169415	169297	NA
Py17X_08_v3	216539	217206	216846	NA
Py17X_08_v3	339566	339877	339707	NA
Py17X_08_v3	368655	369012	368861	NA
Py17X_08_v3	533902	534443	534243	NA
Py17X_08_v3	574166	574500	574347	NA
Py17X_08_v3	583171	583763	583330	NA
Py17X_08_v3	604181	604583	604387	NA
Py17X_08_v3	612594	613749	612804	NA
Py17X_08_v3	704931	705278	705127	NA
Py17X_08_v3	710185	710583	710367	NA
Py17X_08_v3	727711	728127	727902	NA
Py17X_08_v3	736841	737354	737118	NA
Py17X_08_v3	774025	774657	774481	NA
Py17X_08_v3	827242	827605	827427	NA
Py17X_08_v3	834814	835335	835191	NA
Py17X_08_v3	875673	876125	875836	NA
Py17X_08_v3	878997	879570	879285	NA
Py17X_08_v3	889957	890386	890146	NA
Py17X_08_v3	892258	892854	892628	NA
Py17X_08_v3	930185	930496	930306	NA
Py17X_08_v3	957311	957712	957503	NA
Py17X_08_v3	980780	981203	980973	NA
Py17X_08_v3	1001845	1003345	1002070	NA
Py17X_08_v3	1119837	1120551	1120430	NA
Py17X_08_v3	1129638	1129991	1129828	NA
Py17X_08_v3	1144731	1145090	1144884	NA
Py17X_08_v3	1157427	1158159	1157785	NA
Py17X_08_v3	1160415	1160905	1160611	NA
Py17X_08_v3	1187820	1188300	1188082	NA
Py17X_08_v3	1194453	1194813	1194651	NA
Py17X_08_v3	1208784	1209168	1208897	NA
Py17X_08_v3	1245497	1245936	1245689	NA
Py17X_08_v3	1264875	1265894	1265681	NA
Py17X_08_v3	1270337	1270807	1270545	NA
Py17X_08_v3	1403842	1404230	1403957	NA
Py17X_08_v3	1424533	1424915	1424747	NA
Py17X_08_v3	1429667	1430106	1429889	NA
Py17X_08_v3	1442054	1442717	1442251	NA
Py17X_08_v3	1457124	1457582	1457381	NA
Py17X_08_v3	1467162	1467824	1467662	NA
Py17X_08_v3	1470889	1471355	1471172	NA
Py17X_08_v3	1473364	1473828	1473577	NA
Py17X_08_v3	1483478	1484399	1484184	NA
Py17X_09_v3	249936	250321	250160	NA
Py17X_09_v3	262342	262829	262651	NA
Py17X_09_v3	276572	277022	276835	NA
Py17X_09_v3	278504	278929	278685	NA
Py17X_09_v3	286711	287045	286859	NA
Py17X_09_v3	287544	288183	287685	NA
Py17X_09_v3	314068	314396	314232	NA
Py17X_09_v3	319007	319732	319260	NA
Py17X_09_v3	335600	335963	335782	NA
Py17X_09_v3	393168	394073	393906	NA
Py17X_09_v3	418547	418943	418735	NA
Py17X_09_v3	428382	428810	428532	NA
Py17X_09_v3	470839	471296	470952	NA
Py17X_09_v3	491792	492140	491951	NA
Py17X_09_v3	495511	495817	495650	NA
Py17X_09_v3	641107	641549	641334	NA
Py17X_09_v3	645100	645418	645250	NA
Py17X_09_v3	700333	700788	700608	NA
Py17X_09_v3	707902	708245	708060	NA
Py17X_09_v3	731432	732021	731813	NA
Py17X_09_v3	768415	768847	768580	NA
Py17X_09_v3	802841	803789	802975	NA
Py17X_09_v3	809682	810487	809830	NA
Py17X_09_v3	816437	816986	816630	NA
Py17X_09_v3	866234	866554	866393	NA
Py17X_09_v3	877296	877881	877611	NA
Py17X_09_v3	880922	881341	881113	NA
Py17X_09_v3	893526	893970	893753	NA
Py17X_09_v3	909975	910579	910204	NA
Py17X_09_v3	911243	911555	911370	NA
Py17X_09_v3	926988	927872	927160	NA
Py17X_09_v3	929369	929874	929628	NA
Py17X_09_v3	932585	933057	932822	NA
Py17X_09_v3	973566	973955	973768	NA
Py17X_09_v3	980381	980902	980663	NA
Py17X_09_v3	986424	987184	986905	NA
Py17X_09_v3	991775	992578	992219	NA
Py17X_09_v3	996734	997401	996879	NA
Py17X_09_v3	1003793	1004214	1003993	NA
Py17X_09_v3	1011295	1011896	1011568	NA
Py17X_09_v3	1014460	1014765	1014645	NA
Py17X_09_v3	1022593	1022994	1022756	NA
Py17X_09_v3	1033675	1034023	1033815	NA
Py17X_09_v3	1035300	1035698	1035481	NA
Py17X_09_v3	1040565	1040920	1040721	NA
Py17X_09_v3	1058218	1058527	1058399	NA
Py17X_09_v3	1064767	1065548	1065272	NA
Py17X_09_v3	1073123	1073430	1073274	NA
Py17X_09_v3	1084696	1085044	1084843	NA
Py17X_09_v3	1122387	1122710	1122573	NA
Py17X_09_v3	1170033	1170405	1170193	NA
Py17X_09_v3	1192279	1192597	1192448	NA
Py17X_09_v3	1204165	1204557	1204342	NA
Py17X_09_v3	1220321	1220679	1220502	NA
Py17X_09_v3	1225934	1226683	1226107	NA
Py17X_09_v3	1244799	1245187	1244992	NA
Py17X_09_v3	1251049	1251371	1251197	NA
Py17X_09_v3	1258814	1259160	1259009	NA
Py17X_09_v3	1264917	1265269	1265081	NA
Py17X_09_v3	1289593	1290221	1290016	NA
Py17X_09_v3	1298127	1298694	1298489	NA
Py17X_09_v3	1311634	1312041	1311761	NA
Py17X_09_v3	1318251	1319049	1318841	NA
Py17X_09_v3	1337977	1338357	1338170	NA
Py17X_09_v3	1355885	1356201	1356063	NA
Py17X_09_v3	1362009	1362445	1362212	NA
Py17X_09_v3	1462723	1463061	1462901	NA
Py17X_09_v3	1505390	1505750	1505587	NA
Py17X_09_v3	1539266	1539715	1539509	NA
Py17X_09_v3	1575090	1575850	1575287	NA
Py17X_09_v3	1593550	1594609	1593759	NA
Py17X_09_v3	1601719	1602224	1602046	NA
Py17X_09_v3	1607831	1608234	1608055	NA
Py17X_09_v3	1690543	1691006	1690751	NA
Py17X_09_v3	1709203	1709636	1709363	NA
Py17X_09_v3	1716452	1716804	1716620	NA
Py17X_09_v3	1733907	1734374	1734167	NA
Py17X_09_v3	1738511	1739750	1738933	NA
Py17X_09_v3	1793659	1794712	1794263	NA
Py17X_09_v3	1813712	1814054	1813883	NA
Py17X_09_v3	1815343	1815651	1815485	NA
Py17X_10_v3	167806	168364	168072	NA
Py17X_10_v3	176250	176644	176466	NA
Py17X_10_v3	270093	270686	270344	NA
Py17X_10_v3	521204	521720	521624	NA
Py17X_10_v3	603145	603925	603778	NA
Py17X_10_v3	606835	607203	607022	NA
Py17X_10_v3	616964	617273	617123	NA
Py17X_10_v3	650832	651149	651000	NA
Py17X_10_v3	652370	652701	652548	NA
Py17X_10_v3	661946	662467	662162	NA
Py17X_10_v3	665138	665475	665339	NA
Py17X_10_v3	672723	673201	672978	NA
Py17X_10_v3	682672	683033	682859	NA
Py17X_10_v3	691602	691934	691772	NA
Py17X_10_v3	692767	693239	692953	NA
Py17X_10_v3	710380	711417	710616	NA
Py17X_10_v3	741277	742032	741741	NA
Py17X_10_v3	767586	768054	767821	NA
Py17X_10_v3	791252	791649	791409	NA
Py17X_10_v3	807936	808272	808110	NA
Py17X_10_v3	823255	823979	823834	NA
Py17X_10_v3	832907	833367	833161	NA
Py17X_10_v3	834730	835478	835042	NA
Py17X_10_v3	916495	916827	916659	NA
Py17X_10_v3	942270	943067	942500	NA
Py17X_10_v3	944113	944453	944256	NA
Py17X_10_v3	973138	973650	973452	NA
Py17X_10_v3	989478	989968	989706	NA
Py17X_10_v3	1006855	1007219	1007012	NA
Py17X_10_v3	1033129	1033553	1033348	NA
Py17X_10_v3	1042565	1043030	1042811	NA
Py17X_10_v3	1079514	1079894	1079647	NA
Py17X_10_v3	1082836	1083335	1083149	NA
Py17X_10_v3	1233747	1234138	1233898	NA
Py17X_10_v3	1256962	1257472	1257345	NA
Py17X_10_v3	1268868	1269499	1269299	NA
Py17X_10_v3	1320019	1320359	1320155	NA
Py17X_10_v3	1327385	1327778	1327552	NA
Py17X_10_v3	1565838	1566278	1566079	NA
Py17X_10_v3	1590932	1591285	1591123	NA
Py17X_10_v3	1608193	1609116	1608411	NA
Py17X_10_v3	1722878	1723202	1723071	NA
Py17X_10_v3	1733278	1733598	1733456	NA
Py17X_10_v3	1769334	1769701	1769491	NA
Py17X_11_v3	241509	241834	241675	NA
Py17X_11_v3	369769	370142	369918	NA
Py17X_11_v3	419328	420019	419758	NA
Py17X_11_v3	420747	421058	420863	NA
Py17X_11_v3	421525	422077	421869	NA
Py17X_11_v3	436922	437555	437230	NA
Py17X_11_v3	459963	460267	460118	NA
Py17X_11_v3	502608	503023	502832	NA
Py17X_11_v3	517142	517461	517271	NA
Py17X_11_v3	640420	640812	640628	NA
Py17X_11_v3	657698	658057	657875	NA
Py17X_11_v3	662692	663388	663162	NA
Py17X_11_v3	671404	671859	671664	NA
Py17X_11_v3	693744	694049	693886	NA
Py17X_11_v3	722842	723288	723041	NA
Py17X_11_v3	746416	747513	746846	NA
Py17X_11_v3	747834	748159	748029	NA
Py17X_11_v3	749842	750158	749991	NA
Py17X_11_v3	755332	756007	755704	NA
Py17X_11_v3	768385	768771	768609	NA
Py17X_11_v3	778809	779203	779025	NA
Py17X_11_v3	781330	782478	781567	NA
Py17X_11_v3	797787	798105	797933	NA
Py17X_11_v3	807719	808963	808629	NA
Py17X_11_v3	865776	866105	865917	NA
Py17X_11_v3	897808	898204	897980	NA
Py17X_11_v3	929386	929733	929563	NA
Py17X_11_v3	1008859	1009438	1009138	NA
Py17X_11_v3	1038599	1038979	1038820	NA
Py17X_11_v3	1075045	1075476	1075256	NA
Py17X_11_v3	1133885	1134225	1134074	NA
Py17X_11_v3	1150833	1151452	1151034	NA
Py17X_11_v3	1195725	1196139	1195951	NA
Py17X_11_v3	1199838	1200291	1200063	NA
Py17X_11_v3	1239740	1240099	1239894	NA
Py17X_11_v3	1294459	1295342	1294634	NA
Py17X_11_v3	1323124	1323765	1323281	NA
Py17X_11_v3	1326109	1326463	1326261	NA
Py17X_11_v3	1336424	1336791	1336590	NA
Py17X_11_v3	1342428	1342878	1342666	NA
Py17X_11_v3	1356392	1356954	1356751	NA
Py17X_11_v3	1383421	1384024	1383817	NA
Py17X_11_v3	1403554	1403897	1403691	NA
Py17X_11_v3	1487949	1488395	1488178	NA
Py17X_11_v3	1558298	1558728	1558502	NA
Py17X_11_v3	1566942	1567487	1567087	NA
Py17X_11_v3	1578555	1579099	1578907	NA
Py17X_11_v3	1687071	1687375	1687224	NA
Py17X_11_v3	1691308	1692298	1691866	NA
Py17X_11_v3	1760699	1761065	1760917	NA
Py17X_11_v3	1762591	1762937	1762769	NA
Py17X_11_v3	1863653	1864045	1863819	NA
Py17X_11_v3	1958195	1958705	1958341	NA
Py17X_11_v3	2003530	2003833	2003747	NA
Py17X_12_v3	216721	217270	217028	NA
Py17X_12_v3	257185	257512	257351	NA
Py17X_12_v3	305921	306607	306164	NA
Py17X_12_v3	322103	322522	322364	NA
Py17X_12_v3	340326	340689	340510	NA
Py17X_12_v3	347476	347896	347689	NA
Py17X_12_v3	355152	355571	355349	NA
Py17X_12_v3	357496	358407	357837	NA
Py17X_12_v3	394607	395100	394845	NA
Py17X_12_v3	395548	396296	396034	NA
Py17X_12_v3	438453	438805	438652	NA
Py17X_12_v3	475599	476022	475829	NA
Py17X_12_v3	481410	481868	481557	NA
Py17X_12_v3	527801	528228	528037	NA
Py17X_12_v3	552894	553212	553069	NA
Py17X_12_v3	564410	564982	564548	NA
Py17X_12_v3	588490	589161	588890	NA
Py17X_12_v3	607290	607677	607465	NA
Py17X_12_v3	703662	704554	704350	NA
Py17X_12_v3	714995	715367	715213	NA
Py17X_12_v3	730863	731341	731142	NA
Py17X_12_v3	751985	752356	752106	NA
Py17X_12_v3	765893	766815	766573	NA
Py17X_12_v3	768048	768372	768219	NA
Py17X_12_v3	769979	770458	770102	NA
Py17X_12_v3	776490	777238	776652	NA
Py17X_12_v3	860966	861723	861084	NA
Py17X_12_v3	901514	901819	901668	NA
Py17X_12_v3	907153	907456	907256	NA
Py17X_12_v3	924487	924852	924679	NA
Py17X_12_v3	978404	979192	978680	NA
Py17X_12_v3	980340	980698	980516	NA
Py17X_12_v3	984951	985335	985137	NA
Py17X_12_v3	1014784	1015165	1014957	NA
Py17X_12_v3	1043081	1043452	1043316	NA
Py17X_12_v3	1095874	1096401	1096193	NA
Py17X_12_v3	1116321	1116897	1116638	NA
Py17X_12_v3	1128291	1128876	1128628	NA
Py17X_12_v3	1227721	1228040	1227908	NA
Py17X_12_v3	1237594	1237897	1237753	NA
Py17X_12_v3	1244273	1244752	1244508	NA
Py17X_12_v3	1264578	1265583	1265431	NA
Py17X_12_v3	1283936	1284355	1284171	NA
Py17X_12_v3	1287716	1288062	1287911	NA
Py17X_12_v3	1305972	1306371	1306149	NA
Py17X_12_v3	1309189	1309858	1309425	NA
Py17X_12_v3	1351052	1351379	1351193	NA
Py17X_12_v3	1357414	1357726	1357593	NA
Py17X_12_v3	1440281	1440733	1440518	NA
Py17X_12_v3	1454136	1454484	1454287	NA
Py17X_12_v3	1494012	1494574	1494280	NA
Py17X_12_v3	1504514	1504891	1504665	NA
Py17X_12_v3	1512298	1512753	1512471	NA
Py17X_12_v3	1521063	1521816	1521228	NA
Py17X_12_v3	1534548	1535079	1534852	NA
Py17X_12_v3	1558847	1559834	1559266	NA
Py17X_12_v3	1563114	1563550	1563363	NA
Py17X_12_v3	1566595	1566983	1566816	NA
Py17X_12_v3	1614145	1614809	1614278	NA
Py17X_12_v3	1680682	1681632	1681169	NA
Py17X_12_v3	1722145	1722511	1722329	NA
Py17X_12_v3	1732316	1732649	1732488	NA
Py17X_12_v3	1763670	1764109	1763891	NA
Py17X_12_v3	1778412	1779060	1778582	NA
Py17X_12_v3	1801047	1801492	1801252	NA
Py17X_12_v3	1808852	1809200	1808988	NA
Py17X_12_v3	1820304	1820758	1820545	NA
Py17X_12_v3	1825390	1825837	1825593	NA
Py17X_12_v3	1826370	1826718	1826523	NA
Py17X_12_v3	1835602	1836344	1835845	NA
Py17X_12_v3	1856522	1856871	1856672	NA
Py17X_12_v3	1878672	1879036	1878878	NA
Py17X_13_v3	409589	409914	409756	NA
Py17X_13_v3	489347	489701	489532	NA
Py17X_13_v3	515892	516193	516046	NA
Py17X_13_v3	554453	555037	554865	NA
Py17X_13_v3	577735	578638	578059	NA
Py17X_13_v3	583774	584214	583954	NA
Py17X_13_v3	671123	671509	671335	NA
Py17X_13_v3	838498	839040	838820	NA
Py17X_13_v3	841162	841580	841399	NA
Py17X_13_v3	842006	842911	842541	NA
Py17X_13_v3	846503	847356	846770	NA
Py17X_13_v3	854762	855118	854941	NA
Py17X_13_v3	873023	873595	873175	NA
Py17X_13_v3	909537	910064	909958	NA
Py17X_13_v3	923543	924235	923848	NA
Py17X_13_v3	930055	930698	930517	NA
Py17X_13_v3	948152	948484	948328	NA
Py17X_13_v3	954435	954917	954610	NA
Py17X_13_v3	955532	956219	955730	NA
Py17X_13_v3	972749	973368	972896	NA
Py17X_13_v3	998745	999105	998928	NA
Py17X_13_v3	1013172	1013916	1013418	NA
Py17X_13_v3	1065478	1066180	1065648	NA
Py17X_13_v3	1091674	1092102	1091848	NA
Py17X_13_v3	1131939	1132296	1132119	NA
Py17X_13_v3	1140972	1141365	1141094	NA
Py17X_13_v3	1170823	1171272	1171050	NA
Py17X_13_v3	1179720	1180498	1180333	NA
Py17X_13_v3	1297096	1297536	1297389	NA
Py17X_13_v3	1333427	1334027	1333568	NA
Py17X_13_v3	1336135	1336554	1336334	NA
Py17X_13_v3	1359958	1360264	1360089	NA
Py17X_13_v3	1508406	1508877	1508700	NA
Py17X_13_v3	1583363	1583925	1583669	NA
Py17X_13_v3	1613424	1613939	1613695	NA
Py17X_13_v3	1659541	1661146	1660069	NA
Py17X_13_v3	1677335	1677697	1677545	NA
Py17X_13_v3	1694886	1695242	1695064	NA
Py17X_13_v3	1807196	1807884	1807429	NA
Py17X_13_v3	1856749	1857191	1856929	NA
Py17X_13_v3	1897668	1898008	1897857	NA
Py17X_13_v3	2052430	2052833	2052607	NA
Py17X_13_v3	2053561	2054013	2053773	NA
Py17X_13_v3	2086618	2087022	2086807	NA
Py17X_13_v3	2099347	2099666	2099531	NA
Py17X_13_v3	2156041	2156475	2156227	NA
Py17X_13_v3	2185480	2186055	2185848	NA
Py17X_13_v3	2206017	2206476	2206271	NA
Py17X_13_v3	2219670	2220849	2220499	NA
Py17X_13_v3	2265040	2265400	2265200	NA
Py17X_13_v3	2323394	2323829	2323611	NA
Py17X_13_v3	2341066	2341459	2341317	NA
Py17X_13_v3	2389752	2390117	2389954	NA
Py17X_13_v3	2403945	2404638	2404136	NA
Py17X_13_v3	2416945	2417336	2417063	NA
Py17X_13_v3	2420256	2420910	2420683	NA
Py17X_13_v3	2428608	2429164	2429026	NA
Py17X_13_v3	2470634	2471278	2471107	NA
Py17X_13_v3	2474760	2475158	2474934	NA
Py17X_13_v3	2490596	2490926	2490752	NA
Py17X_13_v3	2500427	2500804	2500576	NA
Py17X_13_v3	2504860	2505168	2505054	NA
Py17X_13_v3	2509800	2510280	2510038	NA
Py17X_13_v3	2635442	2636119	2635619	NA
Py17X_13_v3	2731167	2731483	2731350	NA
Py17X_13_v3	2782196	2782618	2782415	NA
Py17X_13_v3	2784229	2784536	2784422	NA
Py17X_13_v3	2820154	2820802	2820310	NA
Py17X_13_v3	2829690	2830140	2829894	NA
Py17X_13_v3	2873238	2873770	2873404	NA
Py17X_13_v3	2888711	2889207	2888904	NA
Py17X_13_v3	2890287	2890637	2890484	NA
Py17X_13_v3	2939774	2940142	2939976	NA
Py17X_14_v3	52304	52609	52419	NA
Py17X_14_v3	410609	411022	410825	NA
Py17X_14_v3	411660	412336	411913	NA
Py17X_14_v3	442879	443516	443057	NA
Py17X_14_v3	680592	680977	680810	NA
Py17X_14_v3	686907	687228	687072	NA
Py17X_14_v3	689125	689512	689300	NA
Py17X_14_v3	690141	690744	690566	NA
Py17X_14_v3	710261	710584	710401	NA
Py17X_14_v3	826020	826808	826647	NA
Py17X_14_v3	860125	860570	860409	NA
Py17X_14_v3	914814	915259	915038	NA
Py17X_14_v3	937596	937961	937806	NA
Py17X_14_v3	938352	939115	939010	NA
[truncated: 52 more rows]

## Sheet: Targets
S7C Table List of peaks and target genesidentified in the ChIP-seq experiments of PyAP2-FG2 <Target genes>
ID	annotation	orthologous gene in Pb	sex-enrichment	target of PbAP2-FG2
PY17X_0105800	cyclin dependent kinase binding protein, putative	PBANKA_0104300	other
PY17X_0106200	elongation of fatty acids protein, putative	PBANKA_0104700	other	●
PY17X_0106400	RNA-binding protein, putative	PBANKA_0104900	other
PY17X_0107000	glutaredoxin-like protein	PBANKA_0105500	other
PY17X_0109400	citrate synthase-like protein, putative	PBANKA_0107800	other	●
PY17X_0110400	histone H3, putative	PBANKA_0108800	other	●
PY17X_0111200	ATP synthase-associated protein, putative	PBANKA_0109600	other
PY17X_0111800	lsm12, putative	PBANKA_0110200	other
PY17X_0112000	eukaryotic translation initiation factor 3 subunit L, putative	PBANKA_0110400	other	●
PY17X_0113000	conserved Plasmodium protein, unknown function	PBANKA_0111400	other	●
PY17X_0113800	myosin E, putative	PBANKA_0112200	other	●
PY17X_0204400	chromatin assembly factor 1 subunit C, putative	PBANKA_0203000	other	●
PY17X_0205600	tubulin-specific chaperone a, putative	PBANKA_0204200	male
PY17X_0205700	elongation of fatty acids protein, putative	PBANKA_0204300	other
PY17X_0209800	major facilitator superfamily-related transporter, putative	PBANKA_0208400	other	●
PY17X_0210700	actin-related protein	PBANKA_0209300	female	●
PY17X_0210800	L-seryl-tRNA(Sec) kinase, putative	PBANKA_0209400	other
PY17X_0213600	anaphase-promoting complex subunit 1, putative	PBANKA_0212200	other
PY17X_0213700	actin-like protein, putative	PBANKA_0212300	other
PY17X_0214000	conserved Plasmodium protein, unknown function	PBANKA_0212600	male	●
PY17X_0216400	Plasmodium exported protein, unknown function	PBANKA_0214700	other
PY17X_0301100	Plasmodium exported protein, unknown function	PBANKA_0300600	other
PY17X_0301500	repetitive organellar protein, putative	PBANKA_0301000	other
PY17X_0302000	conserved Plasmodium protein, unknown function	PBANKA_0301400	male
PY17X_0303100	hexose transporter	PBANKA_0302500	other	●
PY17X_0304300	DNA repair protein RAD2, putative	PBANKA_0303700	other
PY17X_0304400	cysteine desulfuration protein SufE, putative	PBANKA_0303800	other
PY17X_0304800	DNA-directed RNA polymerase III subunit RPC10, putative	PBANKA_0304200	other
PY17X_0304900	adenylosuccinate lyase, putative	PBANKA_0304300	other
PY17X_0306600	6-cysteine protein P230p, putative	PBANKA_0306000	male	●
PY17X_0311300	RTR1 domain-containing protein, putative	PBANKA_0310800	other	●
PY17X_0311400	T-complex protein 1 subunit theta, putative	PBANKA_0310900	other	●
PY17X_0313600	vacuolar protein sorting-associated protein 45, putative	PBANKA_0313100	other	●
PY17X_0314200	conserved Plasmodium membrane protein, unknown function	PBANKA_0313700	other	●
PY17X_0315300	conserved protein, unknown function	PBANKA_0314800	female
PY17X_0315900	pre-mRNA-processing protein 45, putative	PBANKA_0315400	other
PY17X_0316300	40S ribosomal protein S30, putative	PBANKA_0315600	other
PY17X_0316700	replication factor C subunit 1, putative	PBANKA_0316000	male	●
PY17X_0405200	60S ribosomal protein L44, putative	PBANKA_0403000	other
PY17X_0405900	GRIP domain-containing protein, putative	PBANKA_0403700	other
PY17X_0406000	transporter, putative	PBANKA_0403800	other	●
PY17X_0406100	conserved protein, unknown function	PBANKA_0403900	other	●
PY17X_0406500	P-loop containing nucleoside triphosphate hydrolase, putative	PBANKA_0404300	male	●
PY17X_0407900	microtubule-associated protein RP/EB family, putative	PBANKA_0405600	male	●
PY17X_0408300	conserved Plasmodium protein, unknown function	PBANKA_0406000	other	●
PY17X_0408400	conserved Plasmodium protein, unknown function	PBANKA_0406100	other	●
PY17X_0408500	conserved Plasmodium protein, unknown function	PBANKA_0406200	male	●
PY17X_0410100	asparagine synthetase [glutamine-hydrolyzing], putative	PBANKA_0407600	other	●
PY17X_0410200	60S acidic ribosomal protein P2, putative	PBANKA_0407700	other
PY17X_0412100	dolichyl-diphosphooligosaccharide--protein glycosyltransferase subunit OST1, putative	PBANKA_0409600	other	●
PY17X_0416000	conserved Plasmodium protein, unknown function	PBANKA_0413200	other
PY17X_0416200	zinc finger protein, putative	PBANKA_0413400	other
PY17X_0416600	microneme associated antigen, putative	PBANKA_0413800	other
PY17X_0416700	ribosomal protein L27, mitochondrial, putative	PBANKA_0413900	other
PY17X_0417200	formate-nitrite transporter, putative	PBANKA_0414400	other	●
PY17X_0417400	40S ribosomal protein S15A, putative	PBANKA_0414600	other
PY17X_0419400	replication protein A1, small fragment	PBANKA_0416600	male
PY17X_0419500	bacterial histone-like protein, putative	PBANKA_0416700	other	●
PY17X_0420400	LCCL domain-containing protein	PBANKA_0417600	female	●
PY17X_0420500	alpha tubulin 1	PBANKA_0417700	other	●
PY17X_0502800	myosin essential light chain ELC, putative	PBANKA_0501800	other
PY17X_0503400	conserved Plasmodium protein, unknown function	PBANKA_0502400	male	●
PY17X_0504100	conserved protein, unknown function	PBANKA_0503000	other
PY17X_0505500	conserved Plasmodium protein, unknown function	PBANKA_0504400	female	●
PY17X_0506600	apicoplast integral membrane protein, putative	PBANKA_0505500	male
PY17X_0507100	schizont egress antigen-1, putative	PBANKA_0506000	other
PY17X_0510800	conserved Plasmodium protein, unknown function	PBANKA_0509700	male	●
PY17X_0510900	cytochrome c oxidase copper chaperone, putative	PBANKA_0509800	male	●
PY17X_0511200	conserved protein, unknown function	PBANKA_0510100	other	●
PY17X_0512000	40S ribosomal protein S2, putative	PBANKA_0510900	other
PY17X_0512100	biotin--protein ligase 1, putative	PBANKA_0511000	other
PY17X_0512200	conserved Plasmodium protein, unknown function	PBANKA_0511100	other
PY17X_0513000	60S ribosomal protein L3, putative	PBANKA_0511900	other
PY17X_0513100	palmitoyltransferase DHHC10, putative	PBANKA_0512000	female	●
PY17X_0513800	conserved Plasmodium protein, unknown function	PBANKA_0512700	other
PY17X_0514600	conserved Plasmodium protein, unknown function	PBANKA_0513500	male
PY17X_0514700	adenosine deaminase	PBANKA_0513600	other
PY17X_0517100	conserved Plasmodium protein, unknown function	PBANKA_0516000	female	●
PY17X_0517200	conserved protein, unknown function	PBANKA_0516100	other	●
PY17X_0518100	early transcribed membrane protein	PBANKA_0517000	other
PY17X_0523300	conserved Plasmodium protein, unknown function	PBANKA_0521900	male	●
PY17X_0523400	conserved Plasmodium protein, unknown function	PBANKA_0522000	other	●
PY17X_0523700	conserved Plasmodium protein, unknown function	PBANKA_0522300	female
PY17X_0603200	NIMA related kinase 3, putative	PBANKA_0600600	male	●
PY17X_0604400	high mobility group protein B1, putative	PBANKA_0601900	other	●
PY17X_0606800	tetratricopeptide repeat protein, putative	PBANKA_0604300	male	●
PY17X_0606900	targeted glyoxalase II, putative	PBANKA_0604400	other	●
PY17X_0610300	cytosolic iron-sulfur protein assembly protein 1, putative	PBANKA_0607800	other
PY17X_0610500	porphobilinogen deaminase, putative	PBANKA_0608000	female	●
PY17X_0612700	DNA replication licensing factor MCM5, putative	PBANKA_0610200	male	●
PY17X_0614900	conserved Plasmodium protein, unknown function	PBANKA_0612400	female	●
PY17X_0615000	mediator of RNA polymerase II transcription subunit 8, putative	PBANKA_0612500	other
PY17X_0615900	DNA polymerase alpha catalytic subunit A, putative	PBANKA_0613200	other	●
PY17X_0616800	transcription initiation factor IIA subunit 1, putative	PBANKA_0614100	other
PY17X_0617900	calcium-dependent protein kinase 4, putative	PBANKA_0615200	male	●
PY17X_0619300	ATP synthase F0 subunit a-like protein, putative	PBANKA_0616600	other	●
PY17X_0619400	NIMA related kinase 4	PBANKA_0616700	female	●
PY17X_0619700	LEM3/CDC50 family protein	PBANKA_0617000	other	●
PY17X_0619800	60S ribosomal protein L11a, putative	PBANKA_0617100	other
PY17X_0619900	40S ribosomal protein S10, putative	PBANKA_0617200	other
PY17X_0621900	secreted ookinete protein, putative	PBANKA_0619200	other	●
PY17X_0623300	protein CPH1, putative	PBANKA_0620600	other	●
PY17X_0623400	conserved Plasmodium protein, unknown function	PBANKA_0620700	other	●
PY17X_0624400	type 2A phosphatase-associated protein 42, putative	PBANKA_0621700	other
PY17X_0624500	ubiquinone biosynthesis O-methyltransferase, putative	PBANKA_0621800	other
PY17X_0626000	tryptophan-rich protein	PBANKA_0623100	other	●
PY17X_0701000	Plasmodium exported protein, unknown function	PBANKA_0700600	other
PY17X_0701100	Plasmodium exported protein, unknown function	PBANKA_0700700	other
PY17X_0703000	rhomboid protease ROM3, putative	PBANKA_0702700	female	●
PY17X_0704200	receptor for activated c kinase, putative	PBANKA_0703900	other
PY17X_0706800	3'-5' exonuclease, putative	PBANKA_0706500	other	●
PY17X_0706900	conserved Plasmodium protein, unknown function	PBANKA_0706600	female	●
PY17X_0707400	inner membrane complex protein 1i, putative	PBANKA_0707100	female
PY17X_0709300	60S ribosomal protein L22, putative	PBANKA_0709100	other
PY17X_0709800	conserved protein, unknown function	PBANKA_0709600	female
PY17X_0710000	conserved Plasmodium protein, unknown function	PBANKA_0709800	other	●
PY17X_0712100	heat shock protein 70, putative	PBANKA_0711900	other	●
PY17X_0712400	BEM46-like protein	PBANKA_0712200	female
PY17X_0712500	zinc finger protein, putative	PBANKA_0712300	other	●
PY17X_0713400	conserved protein, unknown function	PBANKA_0713200	female	●
PY17X_0715700	phosphoglucomutase-2	PBANKA_0715500	other
PY17X_0716800	acylated pleckstrin-homology domain-containing protein, putative	PBANKA_0716600	other	●
PY17X_0716900	GTP-binding protein, putative	PBANKA_0716700	other	●
PY17X_0718900	small GTP-binding protein sar1, putative	PBANKA_0718800	other	●
PY17X_0719300	bifunctional dihydrofolate reductase-thymidylate synthase, putative	PBANKA_0719300	other	●
PY17X_0720200	protein SOC1, putative	PBANKA_0720200	other
PY17X_0720300	eukaryotic translation initiation factor 3 subunit M, putative	PBANKA_0720300	other
PY17X_0721000	conserved protein, unknown function	PBANKA_0721000	other	●
PY17X_0721600	conserved Plasmodium protein, unknown function	PBANKA_0721600	other
PY17X_0803800	conserved Plasmodium protein, unknown function	PBANKA_0801100	other	●
PY17X_0805400	mRNA cap guanine-N7 methyltransferase, putative	PBANKA_0802700	other	●
PY17X_0805500	conserved Plasmodium protein, unknown function	PBANKA_0802800	male	●
PY17X_0806700	60S ribosomal protein L37, putative	PBANKA_0804000	other
PY17X_0808800	heat shock protein 90, putative	PBANKA_0805700	other
PY17X_0810900	kinesin-5, putative	PBANKA_0807700	male	●
PY17X_0811800	conserved Plasmodium protein, unknown function	PBANKA_0808500	other
PY17X_0812100	prefoldin-like protein, putative	PBANKA_0808800	other
PY17X_0813000	conserved protein, unknown function	PBANKA_0809700	other	●
PY17X_0814000	subpellicular microtubule protein 1, putative	PBANKA_0810700	female
PY17X_0818800	conserved Plasmodium protein, unknown function	PBANKA_0815500	male	●
PY17X_0819800	conserved Plasmodium protein, unknown function	PBANKA_0816500	other
PY17X_0820300	major facilitator superfamily domain-containing protein, putative	PBANKA_0817000	other
PY17X_0820900	methyltransferase, putative	PBANKA_0817600	other
PY17X_0822200	endoplasmic reticulum chaperone BiP, putative	PBANKA_0818900	other	●
PY17X_0823000	dihydrouridine synthase, putative	PBANKA_0819700	other	●
PY17X_0824900	CRAL/TRIO domain-containing protein, putative	PBANKA_0821600	other
PY17X_0825200	ubiquitin-conjugating enzyme E2, putative	PBANKA_0821900	other	●
PY17X_0825300	conserved Plasmodium protein, unknown function	PBANKA_0822000	other
PY17X_0829600	thioredoxin-like protein 2, putative	PBANKA_0826300	other
PY17X_0830000	parasitophorous vacuolar protein 5, putative	PBANKA_0826700	other
PY17X_0833200	conserved protein, unknown function	PBANKA_0829900	other
PY17X_0834100	procollagen lysine 5-dioxygenase, pseudogene	PBANKA_0830700	female
PY17X_0834400	merozoite surface protein 1	PBANKA_0831000	asex
PY17X_0835800	conserved protein, unknown function	PBANKA_0832400	male
PY17X_0836400	profilin, putative	PBANKA_0833000	other	●
PY17X_0903300	tubulin--tyrosine ligase, putative	PBANKA_0901900	female	●
PY17X_0903700	conserved Plasmodium protein, unknown function	PBANKA_0902300	female	●
PY17X_0904800	TMEM65 domain-containing protein, putative	PBANKA_0903400	other	●
PY17X_0906400	40S ribosomal protein S21, putative	PBANKA_0905000	other
PY17X_0906500	ATP-dependent (S)-NAD(P)H-hydrate dehydratase, putative	PBANKA_0905100	other
PY17X_0907800	60S ribosomal protein L35ae, putative	PBANKA_0906400	other
PY17X_0907900	60S ribosomal protein L28, putative	PBANKA_0906500	other
PY17X_0908100	conserved Plasmodium protein, unknown function	PBANKA_0906700	other
PY17X_0908200	conserved Plasmodium protein, unknown function	PBANKA_0906800	other
PY17X_0908600	EELM2 domain-containing protein, putative	PBANKA_0907200	other	●
PY17X_0910900	AAA family ATPase, putative	PBANKA_0909500	female	●
PY17X_0914000	conserved Plasmodium protein, unknown function	PBANKA_0912500	female	●
PY17X_0916400	conserved Plasmodium protein, unknown function	PBANKA_0914900	other	●
PY17X_0917100	aquaglyceroporin, putative	PBANKA_0915600	other	●
PY17X_0918300	conserved Plasmodium protein, unknown function	PBANKA_0916700	female	●
PY17X_0920100	conserved Plasmodium protein, unknown function	PBANKA_0918400	other
PY17X_0920200	conserved Plasmodium protein, unknown function	PBANKA_0918500	other
PY17X_0920400	A/G-specific adenine glycosylase, putative	PBANKA_0918700	other	●
PY17X_0920500	rRNA (cytosine-C(5))-methyltransferase, putative	PBANKA_0918800	other	●
PY17X_0923300	deoxyuridine 5'-triphosphate nucleotidohydrolase, putative	PBANKA_0921300	male
PY17X_0924100	40S ribosomal protein S18, putative	PBANKA_0922100	other
PY17X_0925100	conserved Plasmodium protein, unknown function	PBANKA_0923100	other
PY17X_0929500	conserved Plasmodium protein, unknown function	PBANKA_0927500	male	●
PY17X_0929600	conserved Plasmodium protein, unknown function	PBANKA_0927600	female
PY17X_0931000	tRNA m(1)G methyltransferase, putative	PBANKA_0929000	other	●
PY17X_0931100	acyl-CoA-binding protein, putative	PBANKA_0929100	other	●
PY17X_0931700	haloacid dehalogenase-like hydrolase, putative	PBANKA_0929700	other	●
PY17X_0932800	conserved Plasmodium protein, unknown function	PBANKA_0930800	male
PY17X_0935800	conserved Plasmodium protein, unknown function	PBANKA_0933800	other	●
PY17X_0939900	essential nuclear protein 1, putative	PBANKA_0937800	other
PY17X_0944300	histone H2B, putative	PBANKA_0941800	other	●
PY17X_1004000	6-cysteine protein P41, putative	PBANKA_1002600	other	●
PY17X_1014600	60S ribosomal protein L14, putative	PBANKA_1013100	other
PY17X_1016100	serine/threonine protein phosphatase 2A activator, putative	PBANKA_1014600	other
PY17X_1016200	conserved protein, unknown function	PBANKA_1014700	other
PY17X_1020100	60S ribosomal protein L21, putative	PBANKA_1018600	other	●
PY17X_1020300	conserved Plasmodium protein, unknown function	PBANKA_1018800	other
PY17X_1020900	60S ribosomal protein L7-3, putative	PBANKA_1019400	other
PY17X_1021000	60S ribosomal protein L5, putative	PBANKA_1019500	other
PY17X_1022700	conserved Plasmodium protein, unknown function	PBANKA_1020800	other
PY17X_1023100	conserved Plasmodium protein, unknown function	PBANKA_1021200	female	●
PY17X_1023900	40S ribosomal protein S25, putative	PBANKA_1022000	other
PY17X_1025700	conserved Plasmodium protein, unknown function	PBANKA_1023800	other
PY17X_1030800	60S ribosomal protein L10, putative	PBANKA_1028400	other
PY17X_1031000	zinc finger protein, putative	PBANKA_1028600	other
PY17X_1031900	conserved Plasmodium protein, unknown function	PBANKA_1029500	male	●
PY17X_1032000	conserved Plasmodium protein, unknown function	PBANKA_1029600	male	●
PY17X_1032700	nuclear transport factor 2, putative	PBANKA_1030300	other
PY17X_1034000	ribosome maturation protein SBDS, putative	PBANKA_1031600	other	●
PY17X_1034800	alpha/beta hydrolase, putative	PBANKA_1032400	other	●
PY17X_1035500	conserved protein, unknown function	PBANKA_1033100	other
PY17X_1037800	glideosome associated protein with multiple membrane spans 3, putative	PBANKA_1035400	female	●
PY17X_1038000	ATP-dependent Clp protease regulatory subunit ClpC, putative	PBANKA_1035600	other
PY17X_1041800	ribosomal protein S27a, putative	PBANKA_1039400	other
PY17X_1104500	60S ribosomal protein L31, putative	PBANKA_1103400	other
PY17X_1104800	AN1-type zinc finger protein, putative	PBANKA_1103700	other	●
PY17X_1104900	ATP-dependent RNA helicase DDX27, putative	PBANKA_1103800	other	●
PY17X_1107400	GTPase-activating protein, putative	PBANKA_1106300	other	●
PY17X_1108100	subtilisin propeptide-like protein, putative	PBANKA_1107000	other
PY17X_1109100	conserved protein, unknown function	PBANKA_1108000	male	●
PY17X_1109200	guanidine nucleotide exchange factor, putative	PBANKA_1108100	other
PY17X_1109300	conserved protein, unknown function	PBANKA_1108200	other
PY17X_1113500	orotate phosphoribosyltransferase, putative	PBANKA_1112400	other
PY17X_1114400	deoxyribodipyrimidine photo-lyase, putative	PBANKA_1113300	other	●
PY17X_1114500	secreted ookinete protein, putative	PBANKA_1113400	female
PY17X_1115300	conserved Plasmodium protein, unknown function	PBANKA_1114100	female
PY17X_1116100	phosphatidylinositol 3-kinase, putative	PBANKA_1114900	other
PY17X_1116700	NLI interacting factor-like phosphatase, putative	PBANKA_1115500	other
PY17X_1118200	histone H3 variant, putative	PBANKA_1117100	other	●
PY17X_1118600	ribosomal protein L27a, putative	PBANKA_1117500	other
PY17X_1118700	LMBR1 domain-containing protein, putative	PBANKA_1117600	female
PY17X_1118800	malate dehydrogenase, putative	PBANKA_1117700	other	●
PY17X_1121400	conserved Plasmodium protein, unknown function	PBANKA_1120100	female	●
PY17X_1122100	nascent polypeptide-associated complex subunit alpha, putative	PBANKA_1120700	other
PY17X_1124500	SURP domain-containing protein, putative	PBANKA_1123100	female	●
PY17X_1124600	CPW-WPC family protein	PBANKA_1123200	female	●
PY17X_1126600	CRAL/TRIO domain-containing protein, putative	PBANKA_1125200	other
PY17X_1128100	ribonuclease P protein subunit p29, putative	PBANKA_1126600	other	●
PY17X_1128300	HECT-domain (ubiquitin-transferase), putative	PBANKA_1126800	female	●
PY17X_1130600	DNA polymerase epsilon catalytic subunit A, putative	PBANKA_1129100	male
PY17X_1130700	conserved Plasmodium protein, unknown function	PBANKA_1129200	other
PY17X_1130900	bifunctional methylenetetrahydrofolate dehydrogenase/cyclohydrolase, putative	PBANKA_1129500	other
PY17X_1133100	RAP protein, putative	PBANKA_1131700	other	●
PY17X_1133200	histone-lysine N-methyltransferase, putative	PBANKA_1131800	other	●
PY17X_1134800	elongation factor 1-alpha, putative	PBANKA_1133300	other
PY17X_1134900	elongation factor 1-alpha, putative	PBANKA_1133400	other
PY17X_1139300	proliferating cell nuclear antigen 1, putative	PBANKA_1137900	male	●
PY17X_1140000	conserved protein, unknown function	PBANKA_1138600	female	●
PY17X_1142800	DNA topoisomerase 6 subunit B, putative	PBANKA_1141400	other	●
PY17X_1143100	ubiquitin-60S ribosomal protein L40, putative	PBANKA_1141700	other
PY17X_1143500	conserved Plasmodium protein, unknown function	PBANKA_1142100	other
PY17X_1204500	guanylate cyclase organizer UGO, putative	PBANKA_1201400	other	●
PY17X_1205100	inner membrane complex protein 1c, putative	PBANKA_1202000	female	●
PY17X_1206100	conserved protein, unknown function	PBANKA_1203000	asex
PY17X_1206200	ADP/ATP carrier protein, putative	PBANKA_1203100	other
PY17X_1207600	DNA/RNA-binding protein Alba 3, putative	PBANKA_1204400	other	●
PY17X_1208500	roadblock/LC7 domain-containing protein, putative	PBANKA_1205300	male
PY17X_1208600	rho GTPase-activating protein, putative	PBANKA_1205400	male	●
PY17X_1210100	tubulin beta chain, putative	PBANKA_1206900	male	●
PY17X_1212600	inner membrane complex sub-compartment protein 1	PBANKA_1209400	other	●
PY17X_1213500	heme oxygenase, putative	PBANKA_1210300	other	●
PY17X_1213600	RING zinc finger protein, putative	PBANKA_1210400	male	●
PY17X_1214700	U3 small nucleolar RNA-associated protein 13, putative	PBANKA_1211500	other
PY17X_1215200	conserved Plasmodium protein, unknown function	PBANKA_1212000	other	●
PY17X_1215600	GDP-L-fucose synthase, putative	PBANKA_1212400	other
PY17X_1215700	merozoite surface protein MSA180, putative	PBANKA_1212500	female
PY17X_1217500	enolase	PBANKA_1214300	other	●
PY17X_1219700	peptidyl-prolyl cis-trans isomerase, putative	PBANKA_1216500	other
PY17X_1220300	pseudo protein kinase 1	PBANKA_1217100	male	●
PY17X_1221300	oocyst capsule protein Cap380, putative	PBANKA_1218100	other
PY17X_1221900	conserved Plasmodium protein, unknown function	PBANKA_1218700	other
PY17X_1222500	heat shock protein 110, putative	PBANKA_1219300	other
PY17X_1223800	conserved Plasmodium protein, unknown function	PBANKA_1220600	male
PY17X_1223900	conserved protein, unknown function	PBANKA_1220700	other
PY17X_1224400	60S ribosomal protein L34, putative	PBANKA_1221200	other
PY17X_1226700	DNA helicase PSH3, putative	PBANKA_1223500	other	●
PY17X_1228100	conserved Plasmodium protein, unknown function	PBANKA_1224900	other
PY17X_1231100	adenylyl cyclase beta, putative	PBANKA_1227600	other
PY17X_1231800	lysine-specific histone demethylase, putative	PBANKA_1228300	female	●
PY17X_1231900	mannose-6-phosphate isomerase, putative	PBANKA_1228400	other
PY17X_1233600	ribonuclease, putative	PBANKA_1230100	other
PY17X_1234400	40S ribosomal protein S11, putative	PBANKA_1231000	other
PY17X_1234500	tRNA pseudouridine synthase, putative	PBANKA_1231100	other
PY17X_1234800	translation initiation factor IF-2, putative	PBANKA_1231400	other
PY17X_1234900	ubiquitin carboxyl-terminal hydrolase 2, putative	PBANKA_1231500	other
PY17X_1235100	60S ribosomal protein L2, putative	PBANKA_1231700	other	●
PY17X_1235600	FACT complex subunit SPT16, putative	PBANKA_1232200	male	●
PY17X_1235700	UTP--glucose-1-phosphate uridylyltransferase, putative	PBANKA_1232300	female
PY17X_1238000	EELM2 domain-containing protein, putative	PBANKA_1234600	other	●
PY17X_1238100	conserved protein, unknown function	PBANKA_1234700	other	●
PY17X_1238200	40S ribosomal protein S9, putative	PBANKA_1234800	other	●
PY17X_1241700	conserved Plasmodium protein, unknown function	PBANKA_1238500	other	●
PY17X_1246000	proteasome maturation factor UMP1, putative	PBANKA_1242600	other
PY17X_1247300	conserved Plasmodium protein, unknown function	PBANKA_1243900	male	●
PY17X_1248200	conserved Plasmodium protein, unknown function	PBANKA_1244700	other
PY17X_1307600	triosephosphate isomerase, putative	PBANKA_1303800	other	●
PY17X_1308800	conserved Plasmodium protein, unknown function	PBANKA_1305000	other	●
PY17X_1312500	conserved protein, unknown function	PBANKA_1308700	other	●
PY17X_1313000	serine/threonine kinase-1, putative	PBANKA_1309200	other
PY17X_1313100	conserved Plasmodium protein, unknown function	PBANKA_1309300	other
PY17X_1313800	M17 leucyl aminopeptidase, putative	PBANKA_1309900	other	●
PY17X_1314600	40S ribosomal protein S5, putative	PBANKA_1310800	other
PY17X_1315400	calponin homology domain-containing protein, putative	PBANKA_1311600	other
PY17X_1315500	multidrug resistance protein 2, putative	PBANKA_1311700	other	●
PY17X_1315900	conserved protein, unknown function	PBANKA_1312100	other
PY17X_1316300	Appr-1-p processing domain protein	PBANKA_1312500	other
PY17X_1316500	gamete egress and sporozoite traversal protein, putative	PBANKA_1312700	other
PY17X_1318600	elongation factor 2, putative	PBANKA_1314800	other
PY17X_1321900	aminopeptidase P, putative	PBANKA_1318100	other
PY17X_1322400	conserved protein, unknown function	PBANKA_1318600	female	●
PY17X_1330100	cytochrome c1, heme protein, mitochondrial, putative	PBANKA_1326300	other
PY17X_1336000	conserved Plasmodium protein, unknown function	PBANKA_1331300	male
PY17X_1343300	60S ribosomal protein L23, putative	PBANKA_1338600	other
PY17X_1345400	mitochondrial fission 1 protein, putative	PBANKA_1340700	other
PY17X_1349100	chromatin assembly factor 1 subunit B, putative	PBANKA_1344300	male
PY17X_1349600	conserved Plasmodium protein, unknown function	PBANKA_1344800	other	●
PY17X_1349800	PITH domain-containing protein, putative	PBANKA_1345000	other
PY17X_1350200	ER lumen protein retaining receptor 1, putative	PBANKA_1345400	other
PY17X_1350400	elongation factor Tu, putative	PBANKA_1345600	other
PY17X_1350500	GPI transamidase subunit PIG-U, putative	PBANKA_1345700	other
PY17X_1353700	RING zinc finger protein, putative	PBANKA_1348700	other	●
PY17X_1354500	conserved Plasmodium protein, unknown function	PBANKA_1349500	other
PY17X_1355600	parasitophorous vacuolar protein 3, putative	PBANKA_1350500	other
PY17X_1356600	phosphoinositide-binding protein PH2, putative	PBANKA_1351400	other	●
PY17X_1357100	60S ribosomal protein L6, putative	PBANKA_1351900	other
PY17X_1357200	elongation factor 1-gamma, putative	PBANKA_1352000	other
PY17X_1357600	conserved protein, unknown function	PBANKA_1352400	other
PY17X_1359600	mitochondrial pyruvate carrier protein 1, putative	PBANKA_1354200	female	●
PY17X_1360400	GPI mannosyltransferase 3, putative	PBANKA_1354700	other
PY17X_1360500	conserved Plasmodium protein, unknown function	PBANKA_1354800	male
PY17X_1360800	40S ribosomal protein S6, putative	PBANKA_1355100	other
PY17X_1360900	aconitate hydratase, putative	PBANKA_1355200	other
PY17X_1363600	conserved Plasmodium protein, unknown function	PBANKA_1357900	female	●
PY17X_1365400	6-cysteine protein P47, putative	PBANKA_1359700	other
PY17X_1366000	DNA/RNA-binding protein Alba 4	PBANKA_1360300	other	●
PY17X_1367200	WD repeat-containing protein 16, putative	PBANKA_1361500	male	●
PY17X_1367300	E1-E2 ATPase, putative	PBANKA_1361600	male	●
PY17X_1369800	conserved Plasmodium protein, unknown function	PBANKA_1364100	other	●
PY17X_1369900	60S ribosomal protein L17, putative	PBANKA_1364200	other	●
PY17X_1370100	glycerol kinase, putative	PBANKA_1364300	female
PY17X_1371000	thioredoxin-related protein, putative	PBANKA_1365200	other	●
PY17X_1404600	small heat shock protein, putative	PBANKA_1403000	other
PY17X_1406200	conserved Plasmodium protein, unknown function	PBANKA_1404500	other
PY17X_1408300	CCAAT-binding transcription factor, putative	PBANKA_1406600	male
PY17X_1409300	60S ribosomal protein L24, putative	PBANKA_1407600	other
PY17X_1410300	ATP synthase subunit O, mitochondrial, putative	PBANKA_1408500	other	●
PY17X_1412750	apical ring associated protein 1, putative	PBANKA_1410950	female	●
PY17X_1415000	ubiquitin-like protein, putative	PBANKA_1413300	male	●
PY17X_1416300	inositol polyphosphate kinase, putative	PBANKA_1414600	other
PY17X_1416500	conserved Plasmodium protein, unknown function	PBANKA_1414800	female	●
PY17X_1416600	SAS6-like protein, putative	PBANKA_1414900	female	●
PY17X_1417900	conserved Plasmodium protein, unknown function	PBANKA_1416200	other
PY17X_1418000	40S ribosomal protein S19, putative	PBANKA_1416300	other
PY17X_1422300	histone H2B variant, putative	PBANKA_1420600	other	●
PY17X_1425100	phospholipase DDHD1, putative	PBANKA_1423100	other	●
PY17X_1425400	conserved Plasmodium protein, unknown function	PBANKA_1423400	other
PY17X_1429200	aquaporin, putative	PBANKA_1427100	female	●
PY17X_1434500	male development gene 1, putative	PBANKA_1432200	other	●
PY17X_1438700	conserved Plasmodium protein, unknown function	PBANKA_1436300	female
PY17X_1439800	endoplasmin, putative	PBANKA_1437300	other	●
PY17X_1440100	glideosome-associated protein 45, putative	PBANKA_1437600	female
PY17X_1440200	conserved Plasmodium protein, unknown function	PBANKA_1437700	female	●
PY17X_1440300	conserved Plasmodium protein, unknown function	PBANKA_1437800	other	●
PY17X_1442800	rRNA-processing protein, putative	PBANKA_1440300	other
PY17X_1442900	small subunit rRNA processing factor, putative	PBANKA_1440400	other
PY17X_1449700	CG2-related protein, putative	PBANKA_1447200	other	●
PY17X_1449800	conserved Plasmodium protein, unknown function	PBANKA_1447300	other	●
PY17X_1450900	conserved protein, unknown function	PBANKA_1448400	other
PY17X_1451500	microgamete surface protein MiGS	PBANKA_1449000	male
PY17X_1451800	upregulated in late gametocytes ULG8, putative	PBANKA_1449300	female	●
PY17X_1455100	calcyclin binding protein, putative	PBANKA_1452600	other
PY17X_1455800	acyl-CoA synthetase, putative	PBANKA_1453300	female
PY17X_1456600	ATP-dependent zinc metalloprotease FTSH 1, putative	PBANKA_1454100	other	●
PY17X_1457100	conserved Plasmodium protein, unknown function	PBANKA_0110500	female	●
PY17X_1460900	kinesin-13, putative	PBANKA_1458300	male	●
PY17X_1461500	epsin-like protein, putative	PBANKA_1458900	other
PY17X_1462100	myosin A-tail interacting protein, putative	PBANKA_1459500	female	●
PY17X_1462600	rac-beta serine/threonine protein kinase, putative	PBANKA_1460000	other
PY17X_1462700	conserved protein, unknown function	PBANKA_1460100	other
PY17X_1463100	serine/threonine protein kinase, putative	PBANKA_1460500	other	●
PY17X_1466300	DNA repair protein, putative	PBANKA_1463700	male	●
