# Supplementary material for: PbAP2-FG2 and PbAP2R-2 function together as a transcriptional repressor complex essential for Plasmodium female development
Source: PLoS Pathog. 2023 Feb 13;19(2):e1010890. doi: 10.1371/journal.ppat.1010890 (PMC9956629; doi:10.1371/journal.ppat.1010890)
Supplement: S8 Table — (A) FPKM values in each data. (B) Significantly downregulated genes. (C) Significantly upregulated genes. (XLSX) [file ppat.1010890.s012.xlsx]

## Sheet: FPKM
S8A Table List of differentially expressed genes in pyap2-fg2-null parasite <FPKM>
ID	Log2(FoldChange)	PyWT_1	PyWT_2	PyWT_3	pyap2-fg2-null_1	pyap2-fg2-null_2	pyap2-fg2-null_3
PY17X_0101400	-5.53142	3.01767	3.93795	2.75656	0.122045	0.118266	0.0508318
PY17X_0708200	-4.84826	0.328861	0.307543	0.115573	0.00807515	0	0.0269065
PY17X_1017000	-4.71811	8.16986	10.1856	12.6706	0.526014	0.509731	0.563363
PY17X_1129600	-4.67415	115.303	113.973	105.432	7.1193	5.89243	4.68768
PY17X_0203100	-4.52362	9.18213	5.68592	4.12087	0.170623	0.165341	0.781713
PY17X_0115900	-4.11939	2.17931	2.28798	3.03464	0	0.123281	0.45922
PY17X_0603300	-4.02668	12.5946	23.731	14.2918	1.1953	1.50579	1.52672
PY17X_0803000	-3.75382	9.46942	6.08611	5.48793	0.69397	0.721218	0.712126
PY17X_1427200	-3.74734	1.05952	0.84071	1.49576	0.0662236	0.0962603	0.179284
PY17X_1465100	-3.59972	0.165574	0.135485	0.0610978	0.0341514	0	0.00711206
PY17X_1141000	-3.53911	0.233084	1.65297	0.0716746	0.0400635	0.155293	0.033373
PY17X_1006600	-3.51035	0.189054	0.118999	0.19453	0.0149979	0.0072668	0.0374799
PY17X_1418200	-3.50067	14.7622	15.4233	12.3618	1.86033	1.21409	2.05567
PY17X_0528701	-3.38162	0.203808	0	0	0	0	0
PY17X_1438300	-3.16536	0.695951	0.598039	0.397716	0.0635167	0.0184651	0.179892
PY17X_1460300	-3.04094	1.45631	1.25746	1.27753	0.211924	0.142861	0.307014
PY17X_1248400	-3.01521	0.0892557	0.207747	0.153701	0.0245466	0.0356801	0.0153356
PY17X_1310400	-3.01274	2.78865	3.20958	2.01058	0.500604	0.491619	0.352635
PY17X_1349200	-2.84946	7.34108	7.24328	6.61524	1.26547	1.67287	1.03586
PY17X_1218300	-2.81582	1.81558	2.54783	2.55674	0.529305	0.359044	0.446424
PY17X_0701500	-2.80478	1.59804	2.16375	1.6733	0.31271	0.387659	0.356704
PY17X_1009900	-2.72811	17.0591	16.1045	18.7215	3.16045	3.47096	4.02213
PY17X_0113900	-2.70057	11.0564	10.7328	8.01189	2.00665	2.54541	1.65002
PY17X_1003700	-2.64845	1.37786	1.72608	1.21213	0.29482	0.267949	0.378294
PY17X_0102700	-2.62793	0.530669	0.506607	0.489551	0.205231	0	0.132967
PY17X_1443500	-2.59565	9.65417	12.2074	8.64874	1.92797	2.20291	2.75658
PY17X_0415800	-2.54253	32.5515	23.5606	25.8949	6.74128	6.1318	6.23666
PY17X_1350800	-2.48237	12.7831	10.3945	14.1185	2.44329	2.50693	4.19026
PY17X_1244600	-2.44005	36.4938	69.7996	34.4884	9.95802	10.4415	15.2289
PY17X_0306700	-2.41964	0.0101904	0	0	0	0	0.00218859
PY17X_0519200	-2.40014	16.7335	16.0134	14.0415	4.42402	4.00362	3.59385
PY17X_1326400	-2.38276	13.2466	16.9183	14.421	4.20845	3.40893	4.00903
PY17X_1239100	-2.3478	5.8616	6.39103	6.02441	1.4865	1.7209	1.67083
PY17X_1012000	-2.34676	13.6977	13.4757	14.3091	2.90677	2.45795	5.89142
PY17X_1128700	-2.29416	5.40696	5.31687	5.26631	1.31628	1.27553	1.85402
PY17X_1405000	-2.28392	10.9948	9.52405	8.51513	3.0908	2.28178	2.74222
PY17X_1413300	-2.27023	0.213146	0.240569	0.329978	0.050533	0.0636592	0.10734
PY17X_1404000	-2.2675	1.64877	1.72469	1.27013	0.350596	0.424678	0.540287
PY17X_1026800	-2.26024	104.906	83.1543	98.9081	24.6127	24.415	32.7598
PY17X_1417600	-2.24754	154.051	144.921	135.707	48.6948	37.0515	38.3664
PY17X_0702900	-2.23724	2.74321	4.06185	2.68361	0.730589	0.768225	1.26249
PY17X_1142100	-2.21506	2.56498	2.68711	2.10725	0.592227	0.714178	0.855099
PY17X_0102000	-2.20907	0.10907	0.0237998	0.0201237	0.0449937	0	0
PY17X_0911800	-2.19591	7.12902	6.12653	6.62169	1.6618	1.65915	2.60077
PY17X_1361800	-2.16272	438.535	357.576	462.67	127.346	125.027	128.793
PY17X_0809200	-2.13644	84.9087	87.5928	86.5249	27.4847	21.1143	31.8699
PY17X_1137500	-2.13606	1.75784	3.22424	4.81791	0.893299	0.305522	1.88219
PY17X_0928500	-2.12868	60.6014	102.762	68.3113	23.0459	28.2327	20.2767
PY17X_1128200	-2.1021	49.7479	56.1392	55.8668	16.8503	15.9225	18.4707
PY17X_0810400	-2.0965	1286.64	1646.24	1375	413.066	439.48	521.805
PY17X_0713800	-2.04642	35.5147	37.944	33.7922	11.9411	11.3926	11.9544
PY17X_1319700	-2.04148	14.719	19.9312	14.0357	4.9172	5.50114	5.68383
PY17X_0703500	-2.01098	125.885	132.805	113.868	41.5436	36.8863	47.7595
PY17X_1024000	-2.00483	28.0686	20.0358	21.0993	7.06085	7.15489	9.37531
PY17X_0204000	-1.99267	10.9587	9.75713	10.6072	2.78153	3.40474	4.56087
PY17X_0611200	-1.96443	28.608	32.1149	32.6871	9.70419	8.06038	15.0717
PY17X_0911900	-1.95632	0.360583	0.393409	0.221762	0.123957	0.0900897	0.129071
PY17X_1416000	-1.94818	30.9595	43.3869	29.5535	12.3386	11.6878	12.6203
PY17X_1004600	-1.94051	17.6854	16.4458	19.1125	6.23186	6.03894	6.57927
PY17X_1447500	-1.92535	2510.58	2461.83	2906.39	937.142	920.048	954.989
PY17X_0818700	-1.92077	1802.67	1690.32	1765.2	620.621	616.237	649.732
PY17X_0200571	-1.91777	0.0177001	0.0482786	0.0367394	0.0182542	0	0.0190073
PY17X_1353200	-1.91634	15.5669	20.6481	17.5556	6.24133	5.96071	7.19752
PY17X_0213800	-1.89243	12.3645	15.8305	13.6328	5.77661	4.67474	4.83752
PY17X_1136900	-1.88926	2.81848	3.46349	3.01976	1.15249	1.17611	1.07897
PY17X_0418700	-1.86516	42.6332	51.92	43.2711	18.2664	13.7575	19.5998
PY17X_0105900	-1.86447	43.4417	42.7364	35.1092	15.3116	16.0332	13.7997
PY17X_0816200	-1.86422	8.92746	11.2343	9.06174	2.96034	3.78984	4.18537
PY17X_0910400	-1.86191	2.21855	2.38148	2.40976	0.618129	0.715216	1.31416
PY17X_0211700	-1.84355	0.336919	2.26948	1.12163	0.347467	0.409908	0.666973
PY17X_0930600	-1.82821	34.0998	30.6046	31.4576	10.9925	11.6015	14.3652
PY17X_1105200	-1.81789	663.749	644.765	540.854	233.062	237.102	243.481
PY17X_1225100	-1.78003	29.8626	29.9188	30.1815	10.7493	10.7058	14.284
PY17X_0714500	-1.77969	1635.43	1512.57	1688.91	612.423	646.008	653.485
PY17X_1321600	-1.76758	21.3564	23.0962	22.2939	8.11445	8.8368	9.7206
PY17X_1368200	-1.7487	24.5131	25.3704	31.6888	7.95945	7.85292	17.7265
PY17X_0101900	-1.74268	11.1317	8.61512	10.1953	3.93133	4.2258	3.99031
PY17X_1363800	-1.74256	10.0316	9.17116	10.12	3.36676	3.07761	5.58633
PY17X_0815500	-1.7396	3.62567	4.90998	5.23716	1.78759	1.68457	2.13797
PY17X_1125000	-1.73487	12.3186	12.1873	9.82062	4.46592	4.4916	5.10108
PY17X_1014900	-1.73193	4.45051	3.44777	3.30753	1.0813	1.54609	1.99671
PY17X_1412800	-1.7272	93.4017	101.905	135.734	38.7467	35.7643	62.3885
PY17X_0912900	-1.71444	66.6548	67.7416	64.3959	27.3161	27.3449	27.6059
PY17X_0602900	-1.7091	0.090135	0.0846822	0.0762218	0.0361498	0.0400351	0.027962
PY17X_1316400	-1.70352	71.7199	81.5788	68.5228	27.4939	29.2891	36.2045
PY17X_1428900	-1.63685	8.5848	7.7401	7.69335	3.15226	3.50721	3.85771
PY17X_1329900	-1.63478	1.07203	1.52095	1.09801	0.554896	0.395141	0.675836
PY17X_0308500	-1.63051	2.31194	3.35627	3.36666	1.22829	1.21572	1.52654
PY17X_1463600	-1.63	24.364	29.9435	24.7605	10.9942	11.145	12.6493
PY17X_0930900	-1.62244	100.431	86.7055	89.9752	40.1974	42.2066	39.7294
PY17X_0504500	-1.61015	95.3049	80.8181	91.3146	31.1701	42.6795	45.5613
PY17X_0830700	-1.59764	291.139	297.087	279.819	133.505	131.799	123.362
PY17X_0812400	-1.59295	197.886	149.883	150.19	87.7716	71.353	64.1723
PY17X_1008300	-1.59288	2.67293	3.8182	2.24974	1.46356	1.42514	1.02977
PY17X_0519300	-1.59282	25.4776	22.5653	25.9052	11.7607	10.6183	10.8672
PY17X_0814500	-1.58105	0.129134	0.190202	0.08339	0	0.045169	0.144218
PY17X_1313400	-1.57853	0.512044	0.3686	0.301927	0.125213	0.211021	0.204071
PY17X_1315200	-1.56631	283.791	270.668	284.187	113.55	132.438	139.311
PY17X_0916900	-1.56212	3612.95	4500.6	3795.93	1764.53	1895.88	1812.96
PY17X_1324400	-1.5452	13.6091	17.4683	12.85	7.2446	6.14029	7.10075
PY17X_1120500	-1.545	6.74701	9.42012	8.87131	3.14586	2.79013	5.86284
PY17X_1467900	-1.53588	0.043946	0.249323	0.198651	0.0634505	0.131756	0.0302025
PY17X_0516800	-1.52853	0.115403	0.0899353	0.0836484	0.0170023	0.0494279	0.0708148
PY17X_0819400	-1.52757	107.484	111.048	116.942	53.9543	53.3999	50.2196
PY17X_1314900	-1.52502	11.4963	11.0086	15.1785	5.14855	5.0243	7.70165
PY17X_0714400	-1.52492	57.8998	56.7499	53.7722	28.2386	24.0218	27.3118
PY17X_0835500	-1.5238	5.74814	4.21931	5.38384	2.15732	1.75675	3.41289
PY17X_0937700	-1.51969	15.7053	22.4594	19.8849	7.00011	9.6747	10.9385
PY17X_1434100	-1.51819	5.32235	7.99112	7.74783	2.82002	3.3427	3.83824
PY17X_0809000	-1.50352	17.9777	13.4806	15.8047	8.17205	7.23045	7.21094
PY17X_1120700	-1.47952	0.461334	0.242988	0.542992	0.262497	0.0635928	0.286992
PY17X_0208300	-1.47816	17.5643	16.2577	13.3566	6.97538	7.39314	8.75208
PY17X_0113100	-1.47317	72.355	121.671	62.5638	43.0411	41.4064	41.3093
PY17X_1371600	-1.46638	0.113868	0.496938	0.735318	0.293582	0.256045	0.097822
PY17X_0502500	-1.46632	12.1064	13.2587	10.1279	6.55126	5.6354	5.22983
PY17X_0101221	-1.46541	0.00249487	0	0	0	0	0
PY17X_0838800	-1.46368	276.947	351.089	289.342	140.033	159.741	151.88
PY17X_0414200	-1.45398	38.1476	35.4228	38.1738	18.5924	18.094	18.6779
PY17X_1422100	-1.45198	11.0474	11.7037	11.8346	4.52014	4.86023	7.9604
PY17X_1239600	-1.44933	33.4569	41.055	35.9968	18.6467	16.7567	19.6482
PY17X_1366800	-1.44883	6.61975	6.29251	6.8082	3.18626	3.34412	3.27402
PY17X_1005000	-1.44645	5.4819	5.53501	4.94624	2.24818	2.04242	3.76614
PY17X_0302400	-1.43765	12.1885	11.1378	11.4338	5.59552	5.17388	6.73758
PY17X_1220100	-1.4327	11.983	11.3844	10.3403	5.05097	5.59641	6.38082
PY17X_0929300	-1.43247	696.132	789.626	796.35	366.147	382.875	399.091
PY17X_1026900	-1.43004	13.2749	11.7362	13.7135	6.60606	4.65769	8.40611
PY17X_1412500	-1.42918	10.0052	11.3102	8.93012	5.75525	4.18732	5.35267
PY17X_1439900	-1.4254	37.4237	36.9805	40.8434	17.2486	19.372	21.79
PY17X_1438900	-1.4254	212.808	219.604	221.756	110.882	106.078	113.847
PY17X_0305300	-1.42535	4.05163	2.34631	4.35961	1.8007	1.65064	1.99227
PY17X_0603900	-1.4203	23.1796	20.797	21.5796	10.658	9.85019	12.9179
PY17X_0311900	-1.41576	151.445	188.773	146.921	87.2256	91.2126	68.0035
PY17X_0104800	-1.40912	831.416	1122.78	876.736	503.953	467.583	475.343
PY17X_0308800	-1.40476	3.56389	3.38116	3.77376	1.73652	1.76535	2.00561
PY17X_1347200	-1.39556	567.454	758.367	743.873	358.243	395.38	306.937
PY17X_1008000	-1.39392	0.857089	0.889242	1.10098	0.406937	0.572115	0.48902
PY17X_1145500	-1.39219	26.8718	28.2438	30.6999	14.6212	12.8525	17.0819
PY17X_1315000	-1.39079	13.1226	13.1835	14.5571	6.15432	7.12096	7.93215
PY17X_0306500	-1.38377	21.6078	15.0277	9.24112	7.15215	8.88803	7.94368
PY17X_0110100	-1.37957	50.2342	53.0789	50.0039	30.8785	23.9985	24.9725
PY17X_0415500	-1.37709	0.198067	0.679165	0.756982	0.204267	0.353471	0.291694
PY17X_1328500	-1.37692	4.63802	4.54936	4.79292	2.10416	1.98331	3.28524
PY17X_1028000	-1.37453	5.41057	8.58165	5.71696	2.80227	3.12046	4.48431
PY17X_0606300	-1.37356	15.1915	16.1929	14.0695	8.14582	7.27989	8.45622
PY17X_0606100	-1.37343	69.5517	65.1244	63.0782	34.3042	34.8304	34.5225
PY17X_1121800	-1.37309	2.59354	3.10213	2.42803	1.30764	1.36316	1.6009
PY17X_1243900	-1.37296	104.969	91.9757	112.887	52.1125	52.2018	58.26
PY17X_0829800	-1.37099	216.45	206.959	209.322	114.324	116.4	100.14
PY17X_1328000	-1.365	1.93858	1.47236	2.89005	0.712446	0.920521	1.7298
PY17X_1342400	-1.36304	39.6938	27.7685	33.5502	18.8486	15.8954	18.6771
PY17X_1424100	-1.36257	16.5263	20.0093	17.7867	9.49221	8.2922	11.0228
PY17X_1003800	-1.36235	0.735013	1.23307	0.714517	0.285278	0.687166	0.441326
PY17X_0838100	-1.36138	30.1248	28.4923	31.4743	15.8988	14.8173	16.9636
PY17X_1419100	-1.35443	1254.86	1168.72	1358.82	683.828	648.453	673.329
PY17X_0404400	-1.35229	6.07254	10.9842	10.9092	3.21373	4.59151	7.20742
PY17X_1238900	-1.35189	5.93572	7.04652	4.7665	3.60394	3.27722	2.5166
PY17X_1249200	-1.34933	6.38333	6.54692	7.17381	3.12582	3.09025	4.56326
PY17X_1112600	-1.34847	0.904032	0.87674	0.92665	0.437391	0.490775	0.517758
PY17X_0812500	-1.34551	38.7498	53.0259	50.7876	27.3325	24.942	23.631
PY17X_1412400	-1.34542	6.35132	6.53055	5.31471	3.48018	3.14163	3.10292
PY17X_0704600	-1.3452	27.6567	32.4861	35.2868	17.0555	16.3214	17.59
PY17X_1039200	-1.34487	1.23951	1.36212	1.42418	0.696844	0.635024	0.826501
PY17X_1370200	-1.34016	461.989	451.124	393.549	237.622	252.246	208.628
PY17X_1211100	-1.33335	76.1471	61.978	61.8064	35.5591	32.5324	40.1507
PY17X_1041000	-1.32471	0.779156	0.434352	0.608606	0.392976	0.301238	0.293149
PY17X_0701600	-1.32177	1.18731	2.6581	1.82079	1.01775	1.10953	0.940517
PY17X_1310300	-1.31914	0.0324103	0.0190404	0.0183994	0.0128557	0.0124577	0.0128506
PY17X_1316900	-1.3167	44.9127	47.8782	39.3462	23.2237	21.5642	27.6893
PY17X_0503000	-1.31403	660.798	727.529	607.289	394.203	365.105	327.239
PY17X_1432900	-1.31189	389.397	379.499	388.57	202.456	207.623	223.851
PY17X_0827300	-1.31127	18.6195	26.9983	24.0253	10.2081	11.7921	16.3845
PY17X_0618200	-1.30962	291.602	363.891	320.195	178.415	196.442	156.896
PY17X_0941900	-1.30728	35.8081	33.0691	35.9206	16.7795	17.1758	23.959
PY17X_1030600	-1.30443	82.6462	114.69	82.5527	51.174	61.455	40.0975
PY17X_0927700	-1.30266	0.657668	0.871088	0.841404	0.337733	0.47604	0.492913
PY17X_0520800	-1.30219	13.8238	13.3506	13.0125	7.39229	7.3937	7.34537
PY17X_1334100	-1.30072	935.018	960.352	994.321	550.917	553.715	480.772
PY17X_0914300	-1.29837	59.9091	79.0473	60.921	37.8743	35.23	37.345
PY17X_1363900	-1.29791	140.665	139.353	154.476	72.5927	82.8243	84.6238
PY17X_1424900	-1.29309	4652.39	4458	5295.74	2668.79	2633.61	2663.36
PY17X_0926600	-1.29221	33.964	28.9735	26.4964	15.0209	14.3677	20.6294
PY17X_0307800	-1.29203	50.459	52.2486	62.8813	27.0556	30.6173	34.2817
PY17X_1102300	-1.29045	212.486	219.362	225.257	122.973	118.585	122.998
PY17X_1138100	-1.28988	9.31656	11.7469	11.0677	5.14402	6.28038	6.43691
PY17X_1368400	-1.28778	73.7322	73.2393	89.3424	36.5379	41.2691	54.3312
PY17X_0413400	-1.28472	3.22337	3.24098	3.76074	1.58066	1.53173	2.63339
PY17X_1424200	-1.28405	19.4819	16.555	18.2598	8.90018	9.04439	12.5466
PY17X_1442300	-1.28046	40.6844	55.8732	48.7429	25.0658	26.6051	29.7137
PY17X_0942400	-1.27428	15.4374	13.548	13.5552	8.97139	7.45493	7.43447
PY17X_1466000	-1.27277	20.5093	18.548	18.3992	9.06782	10.2987	13.132
PY17X_1362200	-1.27077	20.6847	21.8709	18.9006	11.7386	11.5225	11.3259
PY17X_0615600	-1.2676	1207.48	1111.98	1206.14	628.301	698.406	659.019
PY17X_0209300	-1.26058	2.141	3.02519	4.17687	0.977322	1.7889	2.56294
PY17X_0515900	-1.25918	53656.9	51672.5	53426.7	29200.6	30556.7	30247.5
PY17X_1011500	-1.25849	1327.13	1338.69	1548.36	756.465	781.299	854.991
PY17X_0929100	-1.25838	9.20642	5.77302	7.63939	4.33131	3.15385	5.46296
PY17X_1010300	-1.2525	1.31887	1.49907	1.88132	0.824217	0.77116	1.09243
PY17X_0609500	-1.25018	12.0361	14.9173	11.6038	7.00126	7.62605	7.39737
PY17X_0918200	-1.24984	98.8785	91.3764	96.4875	50.5457	54.8522	58.6168
PY17X_1108900	-1.24874	742.784	761.507	831.515	435.715	440.086	458.055
PY17X_0711400	-1.24811	2360.18	2180.33	2516.12	1348.65	1333.55	1345.25
PY17X_0415400	-1.24671	7.63207	9.91494	6.99098	4.64635	4.85656	4.53865
PY17X_0303500	-1.24503	0.343486	0.220445	0.149116	0.145863	0.0605776	0.208293
PY17X_1442500	-1.2442	3.22996	3.62034	2.75571	1.83247	1.74633	1.94362
PY17X_0310000	-1.24409	2.02438	1.34729	4.40737	0.918614	1.01156	2.59127
PY17X_1224900	-1.24196	167.298	211.318	174.652	94.7694	101.124	123.483
PY17X_1461600	-1.24086	10.4186	9.93979	9.9992	5.17963	6.16322	6.12078
PY17X_1337400	-1.23501	2.27408	3.04435	8.22273	1.71178	1.44981	4.78862
PY17X_1438800	-1.23454	21.5174	17.1646	24.753	10.7923	11.3278	14.6265
PY17X_1330000	-1.23132	3.31676	3.65983	3.41906	1.67143	2.31025	2.02909
PY17X_0205150	-1.23019	14.648	16.0274	16.8136	8.09901	8.61148	10.9049
PY17X_0608900	-1.22918	7.87116	9.20236	10.3506	4.87377	5.30153	5.71339
PY17X_0206500	-1.22447	24.2362	30.0843	28.0111	16.4042	14.9083	16.549
PY17X_1444300	-1.2226	31.7517	59.7796	49.3631	20.7055	28.5058	33.1658
PY17X_1426400	-1.22067	27.6244	25.9846	30.3219	17.6723	13.3363	18.0067
PY17X_0822700	-1.21692	14.2269	11.0809	8.73378	7.31133	6.85179	5.67988
PY17X_1415300	-1.21554	0.595553	0.377286	0.531685	0.099064	0.191995	0.610652
PY17X_1029200	-1.21283	49.9597	44.7244	51.1308	26.305	28.3925	30.8628
PY17X_0103100	-1.21103	182.815	241.496	190.392	119.765	120.538	120.282
PY17X_0624300	-1.21043	71.3157	64.174	60.1576	45.0849	36.2102	33.0408
PY17X_1322400	-1.2103	24807.8	24518.6	29433.3	15379	15329.6	15397.1
PY17X_1119200	-1.21001	6.93424	8.14476	7.3347	4.28011	4.38702	4.49423
PY17X_0934600	-1.20876	981.306	873.457	952.628	545.149	543.937	559.775
PY17X_0927400	-1.20653	0.154216	0.114121	0.118762	0.0580856	0.0938125	0.0760343
PY17X_1208400	-1.2003	731.637	798.877	752.741	422.075	469.247	457.746
PY17X_0603600	-1.20016	10.3841	8.66028	8.49543	4.98551	4.94328	6.45657
PY17X_1131500	-1.19942	12.1763	12.4194	11.0746	5.41651	7.00558	8.82135
PY17X_0608800	-1.198	28.1966	26.6328	28.1587	15.5892	16.9843	16.5197
PY17X_1040100	-1.1957	20.9794	15.2179	19.5654	8.78848	8.9747	15.6922
PY17X_1222900	-1.19217	21.4316	35.2581	21.9245	14.2129	15.628	17.0584
PY17X_1318300	-1.1919	7.39272	7.96717	7.41717	5.20181	4.13795	4.17791
PY17X_1463300	-1.1884	1119.52	1104.04	994.84	643.194	659.384	612.656
PY17X_0311800	-1.18693	1.38746	2.23217	1.38843	0.654816	1.15158	1.19194
PY17X_0521600	-1.18554	8.36072	6.63549	7.78518	4.85472	4.00696	4.7598
PY17X_1215000	-1.18307	0.0411649	0.205314	0.157326	0	0.117541	0.1263
PY17X_0827800	-1.18195	5.58269	5.84035	6.61694	3.15203	3.5135	4.15854
PY17X_1019500	-1.18137	18.4769	25.6876	22.9154	14.2472	12.4402	13.4378
PY17X_0707400	-1.17964	11260.2	9833.88	10503.8	6789.86	6157.19	5945.1
PY17X_1241900	-1.17734	350.303	355.457	385.767	215.359	224.387	214.111
PY17X_0605000	-1.17548	18.8425	18.015	21.4882	10.8772	9.32986	15.1465
PY17X_0931400	-1.17363	132.617	117.14	124.125	73.7931	72.1063	79.525
PY17X_0827400	-1.17354	33.9193	32.1793	31.8879	20.4975	20.3033	18.0088
PY17X_0417300	-1.17213	116.513	114.248	110.576	66.2611	61.6631	78.7698
PY17X_1135000	-1.16765	5.7348	6.14806	6.00351	3.57431	3.18956	4.08412
PY17X_1206600	-1.16761	42.5023	40.9363	63.1818	22.1247	27.495	39.5974
PY17X_1139000	-1.16635	36.4068	47.3359	52.8053	25.8368	26.2341	30.6052
PY17X_1419700	-1.16075	10.8752	15.8544	21.0164	9.66865	6.09007	13.4502
PY17X_1361400	-1.15833	3264.91	2466.13	2684.41	1837.86	1659	1613.81
PY17X_0940700	-1.15727	13.9367	145.043	48.5213	29.7597	51.7328	45.3796
PY17X_1464900	-1.15233	215.18	281.015	218.519	149.864	140.49	146.514
PY17X_0932900	-1.14636	9.74346	15.7631	8.89584	7.26875	6.30757	7.62254
PY17X_1145000	-1.14192	18.9398	18.7053	15.7149	11.6641	12.3247	8.63235
PY17X_1244900	-1.14124	49.4399	51.1213	52.8904	29.5018	29.089	36.243
PY17X_1243600	-1.13816	19.1548	20.2675	18.4396	11.1755	11.0675	13.6058
PY17X_1304100	-1.13758	21.7256	19.952	19.9905	10.8121	10.5896	17.0846
PY17X_1227700	-1.13739	9.12711	10.9343	10.5358	5.57582	6.09979	7.28259
PY17X_1327600	-1.13618	720.257	951.19	848.771	495.956	510.573	552.294
PY17X_0813100	-1.13614	7.85512	9.0838	11.5347	3.39819	5.51281	8.90911
PY17X_1145800	-1.13452	23.5135	37.5325	32.5025	17.8558	17.832	22.3434
PY17X_1239300	-1.13405	41.9641	37.613	33.0856	25.0048	22.7449	21.8963
PY17X_0313200	-1.13249	927.248	907.456	710.837	568.189	564.195	437.143
PY17X_1028500	-1.13167	2.51659	3.32778	3.41043	1.89203	2.18808	1.61282
PY17X_0625600	-1.13058	27.7825	34.0539	31.879	20.6933	19.1957	18.0724
PY17X_1463500	-1.12872	6.06767	7.86618	5.9268	3.90181	4.63711	3.77148
PY17X_1340300	-1.1238	2.29358	4.39945	3.67243	1.79911	2.07495	2.61406
PY17X_1361600	-1.12242	720.979	734.917	827.212	475.842	458.367	488.54
PY17X_0618300	-1.12178	7.86892	8.98014	9.30057	5.58791	5.18758	5.53417
PY17X_0613700	-1.12116	2.4418	3.09649	2.87767	1.4503	1.6737	2.15262
PY17X_0824300	-1.11969	35.8473	35.0553	38.5371	19.6182	22.8176	26.1887
PY17X_1107900	-1.11915	9.96599	7.81236	8.48991	5.4598	6.07677	4.83039
PY17X_0833900	-1.11872	9.2331	20.3798	14.1525	7.03174	9.29835	11.1658
PY17X_1370600	-1.118	1.46914	1.84145	1.03381	1.04297	0.928739	0.739654
PY17X_1123200	-1.11708	3.20468	3.76168	3.94669	2.22071	2.14249	2.47642
PY17X_1322600	-1.11477	151.989	136.308	167.618	86.5411	91.8859	108.207
PY17X_0605800	-1.11307	1175.33	1148.23	1280.81	735.583	765.585	758.061
PY17X_0716400	-1.1128	23.8846	22.3694	22.9065	13.0234	12.5966	18.1215
PY17X_1130500	-1.10307	2501.59	2465.7	2375.03	1518.57	1580.41	1539.85
PY17X_0700097	-1.10245	0.450347	0.686029	0.654534	0.389959	0.428838	0.306588
PY17X_0508600	-1.10125	47.6318	68.6403	57.8051	32.6016	38.0429	39.717
PY17X_1348600	-1.10096	50.4796	45.149	56.4493	29.6297	27.3776	39.8587
PY17X_0612000	-1.09783	757.307	847.415	839.673	554.607	553.797	431.124
PY17X_0718200	-1.09714	1.08081	1.16596	1.40038	0.500966	0.910233	0.907641
PY17X_1341500	-1.09669	189.345	155.484	159.963	106.7	100.197	114.5
PY17X_1146900	-1.09662	4.31488	5.01696	5.04106	3.01265	2.59676	3.55125
PY17X_1209200	-1.09315	92.322	112.452	88.1588	61.4662	64.871	59.9552
PY17X_1134700	-1.0898	55.0918	49.378	55.7727	30.4114	35.9585	35.9163
PY17X_0925300	-1.08911	86.1161	97.9745	93.4239	55.3533	60.2004	61.6739
PY17X_1011900	-1.08636	1.51038	1.54357	1.00047	1.01587	0.84351	0.727582
PY17X_1367000	-1.08361	125.716	143.262	135.63	79.4538	89.4731	90.4774
PY17X_1313900	-1.08104	3.28362	5.05735	3.01314	2.83598	2.54526	1.86398
PY17X_0309000	-1.07761	6.44827	8.2328	8.16356	3.85567	4.97032	5.92264
PY17X_0619600	-1.07544	2.30904	2.73535	2.73599	1.45675	1.58355	1.99261
PY17X_0407300	-1.07362	374.644	375.631	367.721	249.437	227.711	244.281
PY17X_1312800	-1.07343	7.35013	6.11361	4.70998	4.23841	3.47532	4.0602
PY17X_1106900	-1.07259	42.2373	39.3767	43.2966	24.8985	24.0294	32.1456
PY17X_0508300	-1.07199	2.42996	3.21525	4.30847	1.95506	2.03232	2.44285
PY17X_1228700	-1.07123	2262.26	2502.52	2408.08	1637.86	1527.77	1456.23
PY17X_1004900	-1.07035	60.5367	46.175	57.6377	35.8431	30.2496	40.6152
PY17X_1417700	-1.07	56.4038	47.6966	54.5717	30.1882	25.7402	47.9301
PY17X_1126500	-1.0671	3.25413	2.60501	3.52601	1.51914	2.01092	2.58879
PY17X_1422600	-1.06699	6.08775	8.41867	6.79527	3.65383	5.06317	5.12958
PY17X_1015300	-1.06691	689.724	552.701	706.847	446.029	383.52	433.206
PY17X_0834900	-1.0655	3.16174	3.71616	2.55519	1.97875	2.15677	1.98924
PY17X_0706600	-1.06527	12.1562	20.2033	22.655	9.83087	12.9316	12.8756
PY17X_0908700	-1.06462	11.5456	17.2949	13.6016	9.91179	7.92097	9.77114
PY17X_1360600	-1.06398	3804.58	3089.06	3320.09	2424.68	2217.16	1964.2
PY17X_0705400	-1.06389	27.863	28.3117	22.6777	18.3486	15.0376	17.9994
PY17X_1136400	-1.06247	2892.55	3136.73	2595.42	2029.37	1944.68	1608.72
PY17X_1140200	-1.06241	3.27084	3.47692	3.87022	2.05584	2.09634	2.78393
PY17X_0713300	-1.05714	13.137	12.5136	14.7656	8.37141	9.26135	8.67867
PY17X_1109000	-1.05638	276.916	305.603	248.708	195.79	182.003	163.465
PY17X_1332400	-1.05454	0.749536	0.682974	0.949808	0.492682	0.362188	0.714671
PY17X_1222300	-1.0544	1828.12	2278.53	2158.39	1300.9	1315.5	1487.34
PY17X_0309600	-1.05391	46.8145	47.3888	43.2535	31.544	28.0042	30.4359
PY17X_1039100	-1.05357	2.98069	2.51547	2.45596	2.04933	1.74402	1.38975
PY17X_0918300	-1.05301	3231.16	3303.37	3727.76	2370.09	2163.81	2160.95
PY17X_1010600	-1.05296	87.892	89.4452	95.766	59.0967	50.5031	70.0128
PY17X_1205100	-1.05275	10241.2	9538.78	11858.2	6818.84	6516.6	7375.22
PY17X_1210300	-1.05182	83.1198	64.9514	78.91	43.3715	43.7031	62.8202
PY17X_0516000	-1.05155	90946.5	90041.5	95091.7	61364.7	60861.5	58190.7
PY17X_1040800	-1.04973	349.718	420.766	375.235	251.534	237.312	263.675
PY17X_0316500	-1.04799	3463.28	3829.42	3457.82	2183	2402.35	2486.12
PY17X_1116500	-1.04762	9522.23	10025.7	10847.9	6480.57	7060.11	6355.82
PY17X_1216500	-1.04547	180.65	209.432	163.286	124.476	137.063	100.48
PY17X_0814800	-1.04519	3.95719	4.478	6.18485	3.0861	2.94153	3.59621
PY17X_1136700	-1.04374	15.7169	15.5566	17.1133	11.0554	10.2504	10.5214
PY17X_0111500	-1.04331	543.187	705.45	655.836	404.108	420.248	429.884
PY17X_1426300	-1.04091	405.258	282.317	393.346	241.186	230.269	241.046
PY17X_0829000	-1.03721	817.991	851.503	861.445	511.186	558.409	608.479
PY17X_1438100	-1.03675	32.1375	33.8899	34.2833	21.5838	20.399	24.5884
PY17X_1139800	-1.03496	295.61	351.35	263.264	212.86	231.62	154.154
PY17X_0305100	-1.03482	21.883	21.9754	24.7785	14.103	16.0437	15.2667
PY17X_0106000	-1.0316	2513.13	3051.4	2649.92	1897.06	1724.95	1834.3
PY17X_0704300	-1.03154	44.2848	44.0761	48.4487	28.795	29.9733	32.1794
PY17X_1111400	-1.03153	1596.28	1666.16	1781.53	1156.94	1055.5	1135.05
PY17X_1331500	-1.02519	1.03741	1.36711	1.20849	0.763609	0.670851	0.989082
PY17X_0103400	-1.02495	524.708	633.28	590.808	399.209	382.241	383.79
PY17X_1326600	-1.02476	8.11311	8.92547	8.91121	5.63036	6.1064	5.54681
PY17X_0411000	-1.02415	9.36391	6.30341	5.09969	4.53305	4.0289	5.4324
PY17X_0930300	-1.02412	6.06502	5.10849	5.83642	3.39724	4.03906	3.9261
PY17X_0406700	-1.02211	42.3552	47.3591	44.2811	30.9351	28.9926	29.5999
PY17X_0502700	-1.01996	27.4383	25.6921	35.0704	17.3251	15.0596	27.2824
PY17X_0907400	-1.01873	15.4165	26.8281	23.4858	10.7314	13.3675	20.4301
PY17X_1012300	-1.01673	10.4501	11.4976	8.82756	6.14286	6.4106	8.23568
PY17X_0717800	-1.01507	121.299	149.61	138.801	80.4256	87.2747	109.043
PY17X_1129000	-1.01201	1.64098	2.30036	1.56888	1.35388	1.26228	1.08507
PY17X_1412300	-1.01175	3.69235	3.89356	3.35736	1.82198	2.03041	3.61216
PY17X_1461100	-1.00956	21.9489	17.1179	18.4167	13.0527	12.4006	13.3839
PY17X_1425700	-1.00727	789.642	823.874	805.594	551.818	536.453	544.753
PY17X_1122000	-1.00584	20.9215	22.6378	23.2166	15.4311	14.9411	14.69
PY17X_0514100	-1.0006	15.033	13.9544	13.8366	8.91721	8.41871	11.929
PY17X_1329700	-1.00003	109.081	114.968	134.377	79.4724	80.1458	83.5059
PY17X_0808300	-0.99743	2.33455	2.67557	2.59462	1.47173	1.51617	2.21981
PY17X_0838400	-0.995358	115.711	118.676	89.0704	63.268	74.3259	84.1211
PY17X_0507700	-0.99526	659.308	482.869	560.419	397.702	387.231	373.016
PY17X_1035700	-0.995116	94.8284	91.5838	97.3233	61.0077	61.3709	71.4366
PY17X_1433200	-0.994037	19.7911	16.1477	18.3937	11.5111	12.3587	13.2426
PY17X_1041500	-0.992651	4.8279	5.87332	6.20561	3.35323	4.18039	3.99366
PY17X_1355800	-0.99148	27.7455	26.9079	26.7678	17.024	18.2988	20.4489
PY17X_1234100	-0.99094	8.53532	9.41787	7.73122	5.35632	6.2924	5.91172
PY17X_1243800	-0.989933	603.71	452.232	535.13	377.465	316.591	396.997
PY17X_1029600	-0.989004	11.5276	13.8196	17.753	8.20447	9.76599	11.5735
PY17X_1010800	-0.988991	117.173	149.032	102.477	89.375	96.2812	64.823
PY17X_0806500	-0.988564	82.3265	69.5483	82.8408	60.0805	48.44	51.865
PY17X_1441000	-0.987077	4.6955	3.63048	4.02587	2.47967	2.80968	3.20831
PY17X_1009700	-0.986654	25.5043	23.9709	20.2849	17.3261	15.8152	14.5864
PY17X_1140500	-0.98635	7.14921	9.25006	7.38646	5.23943	5.13612	5.97864
PY17X_1411000	-0.983849	2048.49	1997.01	2278.91	1284.73	1425.26	1645.01
PY17X_1009000	-0.981122	47.0726	68.2103	58.5596	37.452	43.9913	37.7567
PY17X_1304400	-0.979932	0.935677	1.20275	1.51175	0.434503	0.747819	1.37449
PY17X_0603700	-0.978068	174.959	151.914	236.078	110.787	115.642	163.653
PY17X_0717900	-0.978048	15.6704	15.4138	17.3474	9.36162	9.83455	14.4526
PY17X_1249900	-0.977393	2.43297	2.45743	2.12413	1.87021	1.50901	1.448
PY17X_0822100	-0.975545	2.35931	2.59103	2.34833	2.04898	1.07034	1.94683
PY17X_0828500	-0.97524	13.3615	20.4711	16.8895	11.8838	10.9288	12.2438
PY17X_1006100	-0.974261	6.21522	3.6782	3.94406	3.51568	2.63512	3.4625
PY17X_1336300	-0.974163	33.8656	32.1574	34.6913	19.2824	19.4328	31.6797
PY17X_0817400	-0.973502	12.4873	12.0801	13.0634	7.69208	9.09063	9.26721
PY17X_0522900	-0.973109	4.00366	4.21084	4.56821	3.11105	2.90944	2.80112
PY17X_1217600	-0.965276	597.777	687.486	492.747	444.351	415.957	374.153
PY17X_1432500	-0.963673	1470.6	1503.5	1491.32	1031.95	1012.43	1065.49
PY17X_1441600	-0.962294	632.836	596.117	570.387	431.423	426.1	393.877
PY17X_1324600	-0.961546	2482.43	2437.38	2446.49	1859.56	1667.27	1593.95
PY17X_0934800	-0.961234	2.96573	3.07236	2.51281	2.00143	2.19558	1.74883
PY17X_1136100	-0.961127	28.7149	34.0163	34.0835	21.0597	20.1132	26.6578
PY17X_0521400	-0.959933	1.16566	1.3942	1.66189	0.867864	1.0528	1.02282
PY17X_1217700	-0.958642	1.81547	1.76067	1.11654	0.951014	1.26716	1.06452
PY17X_1242200	-0.958051	1583.37	2033.79	1711.95	1126.75	1266.59	1340.19
PY17X_1146400	-0.95626	3.47059	3.98334	4.22165	2.47687	2.58714	3.13073
PY17X_0107400	-0.95592	43.8359	51.8251	46.7294	31.5842	32.5513	35.7305
PY17X_1144700	-0.949709	809.379	859.484	808.891	580.976	550.296	613.469
PY17X_0709100	-0.948067	138.274	142.011	137.265	101.381	97.2699	94.7895
PY17X_1117600	-0.947954	10.1696	9.86585	10.6352	6.77324	8.01315	6.73072
PY17X_1137400	-0.944034	1.38671	1.17621	0.966466	0.750927	0.901454	0.84399
PY17X_1314700	-0.943606	25.9997	25.2742	24.3874	17.7071	15.3886	20.5799
PY17X_0625300	-0.940451	6.94323	7.83174	8.12174	4.6862	5.01579	6.58735
PY17X_1442400	-0.940063	3.96631	3.9509	4.86491	2.54556	2.96984	3.56083
PY17X_0113500	-0.93952	12.8649	13.6759	11.9697	9.46833	9.34345	8.3933
PY17X_1454700	-0.936559	6.83682	7.10673	5.5187	5.06242	4.12454	4.64677
PY17X_1204400	-0.936284	573.295	603.572	595.63	438.066	411.091	406.212
PY17X_0805200	-0.934488	5.62268	7.21828	5.30365	3.96721	4.59041	4.3442
PY17X_0711700	-0.934213	1.6095	1.5699	2.29903	1.17798	1.28235	1.43366
PY17X_1322300	-0.933359	6204.34	7176.62	7032.49	4637.74	4725.9	5167.34
PY17X_0804400	-0.933039	1.19898	1.44178	1.18214	0.779808	1.07583	0.858015
PY17X_0418000	-0.932323	28.1255	25.6471	29.0863	18.9692	19.3562	20.675
PY17X_0625100	-0.929491	609.11	722.241	544.353	462.586	504.687	362.04
PY17X_1344300	-0.929373	640.747	717.908	725.665	487.293	475.534	524.34
PY17X_0111000	-0.928489	13.4307	12.7571	20.3342	9.77728	9.3167	14.2529
PY17X_1347800	-0.927396	8.76335	11.1053	11.0891	5.95848	5.94841	10.4432
PY17X_1305600	-0.92383	0.393824	0.417597	0.296192	0.247933	0.232354	0.317945
PY17X_0828700	-0.923314	17.8573	19.4469	14.4967	12.1561	13.1322	11.7916
PY17X_0609100	-0.923135	0.898266	1.04271	0.716803	0.53477	0.581996	0.804578
PY17X_1318400	-0.922971	3.83652	4.61472	4.50223	3.49525	2.57416	3.21436
PY17X_1145300	-0.919927	30.3721	26.4804	25.1658	20.7317	19.6868	18.367
PY17X_1208500	-0.919418	409.1	414.545	310.149	283.239	259.189	273.327
PY17X_1111800	-0.918594	635.359	729.168	576.169	422.766	461.593	516.084
PY17X_1361700	-0.918159	1.47111	1.90701	1.58447	1.18088	1.33757	1.03091
PY17X_0809400	-0.914546	93.9468	83.747	86.5474	63.1819	67.8626	58.839
PY17X_0714200	-0.914457	3009.93	2791.83	3052.59	2105.15	2138.05	2128.2
PY17X_1028200	-0.913518	9.9482	7.25368	11.0715	6.52886	6.52216	7.3494
PY17X_1450500	-0.912835	32.0806	45.1204	37.495	24.432	28.1369	30.3764
PY17X_1242700	-0.912832	108.413	86.5081	120.208	65.3662	67.1303	96.3482
PY17X_1146600	-0.91232	1.75376	2.32142	1.43943	1.46023	1.39698	1.10781
PY17X_1214600	-0.912109	4.7496	4.54092	5.14949	3.61564	3.31776	3.48297
PY17X_1029500	-0.911428	36.332	39.1253	43.8011	27.2119	29.4948	29.2614
PY17X_1465400	-0.910517	8.68928	8.43055	6.92354	6.25918	6.10979	4.94686
PY17X_1440600	-0.909921	136.789	180.916	151.698	107.3	113.598	118.739
PY17X_1439000	-0.908978	5197.01	4471.11	4994.29	3836.3	3512.42	3210.44
PY17X_0712900	-0.908392	64.3359	78.1397	54.2171	50.3349	46.4763	45.5147
PY17X_0416400	-0.908007	44.9283	48.9621	56.9481	35.0577	34.5925	39.5742
PY17X_0212400	-0.906966	42.0523	34.9849	38.5433	28.9709	25.2565	29.6335
PY17X_1246500	-0.90676	53.2599	56.4598	62.6485	39.3745	38.25	47.6028
PY17X_1351200	-0.906161	637.13	722.152	727.136	522.26	514.761	468.743
PY17X_1221300	-0.904648	0.604642	0.582762	0.565676	0.390007	0.296795	0.600196
PY17X_0902900	-0.903105	4.10804	4.18994	4.70098	3.02753	3.44123	2.94227
PY17X_1146500	-0.902954	877.711	937.149	907.097	696.188	602.394	679.052
PY17X_1343600	-0.902389	4930.09	4930.13	5522.49	3503.69	3882.86	3771.58
PY17X_1040900	-0.902063	9.31915	10.3664	9.5567	7.03398	6.1196	8.19015
PY17X_0625900	-0.901144	81.8477	77.7916	86.2525	56.4368	55.208	67.7515
PY17X_1005500	-0.900465	10.9785	10.9806	9.37122	7.15456	8.1199	7.52311
PY17X_0806900	-0.900299	3.94387	3.68821	4.66741	2.67282	2.82657	3.47523
PY17X_1136300	-0.899785	6.68717	8.10065	7.15562	5.55271	5.02455	5.39633
PY17X_1234500	-0.899313	13.6177	13.5257	20.3628	8.96929	8.95847	17.0729
PY17X_1112400	-0.898309	8.33485	8.67917	9.21448	6.52173	5.18092	7.48664
PY17X_0609000	-0.896827	9.06523	7.9124	9.71375	6.25665	5.40092	7.90757
PY17X_0609400	-0.896604	4.50657	4.80543	4.71827	3.52283	3.46016	3.22958
PY17X_0822900	-0.896599	0.23652	0.286725	0.282844	0	0.131319	0.481635
PY17X_0826000	-0.895946	9.10809	10.3858	7.23538	7.76246	5.27815	6.5069
PY17X_0934500	-0.894793	1406.62	1156.18	1141.24	943.532	890.731	868.709
PY17X_0215200	-0.894573	15.8675	14.177	16.2662	10.3584	10.5831	13.0161
PY17X_1113100	-0.89445	2.73788	4.48069	3.24328	2.31021	2.61181	2.72625
PY17X_1404400	-0.894167	31.9293	37.519	37.7851	26.985	24.4217	26.9347
PY17X_1403400	-0.893936	4.61823	7.28563	5.94921	3.6901	4.24115	5.16481
PY17X_1029100	-0.892575	22.1488	23.3341	23.2975	15.7116	15.3423	19.4639
PY17X_0610100	-0.89211	39.3105	35.3766	37.7816	27.7164	27.7314	26.7519
PY17X_1143700	-0.892069	497.024	430.728	538.903	309.687	323.101	447.722
PY17X_1438200	-0.891414	13.2671	12.4611	12.4951	8.58728	7.89151	11.7194
PY17X_1436000	-0.890895	0.964301	1.09593	1.44557	0.621556	0.963703	0.98374
PY17X_1027000	-0.890559	0.12765	0.239081	0.129535	0.0965402	0.074416	0.199218
PY17X_1210500	-0.890491	40.0404	37.1021	43.0943	26.5009	27.7503	34.1563
PY17X_1309600	-0.889252	72.7953	82.4684	70.2074	49.8006	56.1127	59.7832
PY17X_0842101	-0.888345	1.44288	2.68873	2.14386	1.33002	1.76526	1.4955
PY17X_1452300	-0.887852	20.0039	16.2064	20.3605	14.0087	12.94	14.588
PY17X_1406500	-0.884109	7.35384	8.12665	7.77013	5.49094	5.23306	6.43959
PY17X_0217500	-0.883156	0.404497	0.892032	1.20283	0.545858	0.70528	0.572998
PY17X_0209700	-0.882524	4.8593	5.45358	5.83148	3.00111	3.53437	5.46636
PY17X_0519600	-0.876031	1058.83	1001.71	1118.66	748.807	764.294	841.79
PY17X_1348300	-0.874123	17.5018	14.3399	16.4127	12.993	12.5567	10.0041
PY17X_1403300	-0.872295	19.4804	21.7621	20.8562	12.5586	15.4949	18.2359
PY17X_1427800	-0.870487	1.66568	3.36651	2.16638	1.92904	1.32353	2.12297
PY17X_1327700	-0.870359	67.7546	54.4049	60.828	46.7153	41.0386	48.4679
PY17X_0820100	-0.870285	1404.63	843.687	765.056	816.79	653.414	779.17
PY17X_1404100	-0.869774	33.129	33.0783	30.3612	25.5174	25.433	20.4512
PY17X_0409400	-0.869489	20.201	25.3808	24.4815	16.7106	15.3432	20.204
PY17X_1456300	-0.86893	22.9356	20.4938	20.9114	14.0195	12.2805	22.1198
PY17X_0710300	-0.868837	84.9039	71.928	91.1322	64.8786	56.2803	63.0523
PY17X_0705100	-0.867181	3313.13	3967.2	3299.07	2626.57	2561.66	2695.41
PY17X_0300081	-0.865777	0.411592	0.505195	0.399477	0.29625	0.44133	0.235727
PY17X_1023700	-0.865263	12.1011	12.9767	19.2685	8.37696	11.7209	12.9948
PY17X_1409000	-0.86272	8.7794	6.05508	8.59812	5.29512	5.48372	6.78799
PY17X_1467000	-0.86159	7.00976	10.2169	7.13421	5.45811	5.23517	7.67358
PY17X_1137800	-0.861586	34.071	31.2434	38.1159	22.5269	23.5703	31.6341
PY17X_0107200	-0.861454	21.6802	18.5086	18.9935	15.9875	11.8635	16.5878
PY17X_0940400	-0.857896	500.792	532.848	404.67	368.648	373.116	334.702
PY17X_0511100	-0.857553	147.205	131.446	156.863	97.3102	105.178	125
PY17X_0912100	-0.854469	8.02371	7.34725	6.71175	5.60964	5.87616	5.06035
PY17X_0834500	-0.853549	19.578	16.3978	16.2671	13.5965	13.2217	12.3906
PY17X_0714300	-0.851018	383.676	289.588	275.836	238.3	231.299	246.767
PY17X_0213900	-0.850257	15.3828	18.4206	20.9211	13.3278	9.6656	18.5871
PY17X_1239800	-0.84665	7.49502	6.48214	9.39879	5.50156	5.35344	6.83927
PY17X_0914400	-0.845761	61.7881	56.8169	57.7709	44.1887	41.8985	47.4557
PY17X_0421700	-0.843729	0.0101414	0.00553232	0.00935561	0.0104589	0	0.00871227
PY17X_0910000	-0.842073	30.2889	28.7767	42.6762	21.2295	23.6883	32.5258
PY17X_1218100	-0.841466	106.399	97.1152	98.7077	79.7305	80.5676	67.7208
PY17X_0707200	-0.839365	141.209	140.156	176.642	102.082	112.344	134.054
PY17X_1346800	-0.83731	7.72947	7.28722	7.65274	5.05269	5.89564	6.32146
PY17X_1013100	-0.837011	81.5733	82.3518	66.8268	59.9105	58.8511	56.6502
PY17X_1139100	-0.836123	279.743	230.408	304.794	199.198	200.763	219.916
PY17X_0825500	-0.832151	99.929	160.659	117.602	96.0754	91.782	101.094
PY17X_1221200	-0.832116	187.832	212.571	189.006	150.628	149.728	148.991
PY17X_0619200	-0.831775	122.377	110.805	126.524	78.422	82.3106	115.822
PY17X_1429100	-0.831526	10.8209	13.104	13.8587	9.16336	8.64378	11.113
PY17X_0509900	-0.831513	19.8163	22.2229	21.8871	14.1605	16.1246	18.6704
PY17X_1448900	-0.831207	9.17373	4.85461	9.32442	4.24892	4.11738	9.76863
PY17X_1312300	-0.829596	4.93365	4.59332	5.23914	3.43729	3.37471	4.52096
PY17X_0805100	-0.829284	1.51581	3.1205	3.50611	1.87135	2.10644	2.22895
PY17X_1141100	-0.828898	4.38538	4.48557	4.01641	3.10933	3.10789	3.66777
PY17X_1138800	-0.827985	580.26	631.036	650.391	447.504	465.955	512.497
PY17X_1334200	-0.827849	120.96	95.6968	80.6698	84.7795	71.1807	71.5571
PY17X_0107600	-0.826764	14.3276	17.1778	16.0637	11.4576	12.5189	12.4337
PY17X_1352000	-0.82617	358.199	326.159	351.424	291.108	273.709	223.344
PY17X_1229100	-0.825722	791.059	820.364	593.935	600.927	611.678	470.103
PY17X_1426000	-0.825554	3.27488	2.8768	2.79899	2.32197	1.91317	2.65824
PY17X_0511400	-0.825122	921.575	1045.71	889.528	708.717	730.902	752.53
PY17X_0913400	-0.823618	0.752209	1.13724	1.14002	0.64277	0.494002	1.21856
PY17X_1230500	-0.823504	65.9293	93.92	57.2675	57.4314	61.2453	47.3386
PY17X_1002600	-0.823273	0.332077	0.18903	0.253069	0.126566	0.165935	0.310088
PY17X_0412600	-0.823053	13.4292	14.765	13.6917	10.0043	10.2654	11.9829
PY17X_1403900	-0.822612	1.23846	1.11512	0.658045	0.990563	0.738515	0.573117
PY17X_1450600	-0.821936	13.907	13.6027	13.9244	9.86999	9.82597	12.2684
PY17X_0905500	-0.821818	96.8443	86.3138	102.221	73.8478	70.9928	74.1821
PY17X_1441500	-0.821696	50.3336	42.4915	55.6834	33.9939	32.2815	48.6736
PY17X_1042600	-0.821658	729.941	796.601	713.712	573.688	549.139	601.058
PY17X_1011200	-0.818066	1211.95	1251.54	1301.18	988.706	963.07	941.397
PY17X_0504400	-0.817457	328.737	382.596	319.149	259.853	295.466	235.508
PY17X_0511500	-0.817057	35.8189	40.5678	39.2858	26.343	28.6903	34.5026
PY17X_1367500	-0.816503	42.5032	47.0266	52.1122	31.225	35.8569	42.5146
PY17X_0605300	-0.815253	1683.58	1495.85	1830.2	1224.94	1314.72	1321.68
PY17X_1249100	-0.813891	5.48709	4.05083	8.42646	3.86294	4.62994	5.39129
PY17X_0112400	-0.812549	3128.55	3367.2	3089.65	2344.28	2431.81	2651.68
PY17X_0422101	-0.810465	0.500699	0.82884	0.688873	0.422892	0.651367	0.482054
PY17X_1415800	-0.809959	338.518	304.552	328.375	250.315	251.062	250.356
PY17X_1315100	-0.809725	87.5111	81.9399	107.57	56.9118	63.4062	96.218
PY17X_0611500	-0.807469	6.45709	11.1252	10.363	7.41038	7.09699	7.11143
PY17X_1309000	-0.806747	123.914	185.295	155.538	117.457	134.636	106.752
PY17X_1437400	-0.806626	13.021	10.5128	12.4926	9.80293	9.10907	9.06076
PY17X_0514200	-0.806571	1.07531	1.56244	1.42309	0.922414	1.00936	1.23026
PY17X_0112300	-0.806206	1.94484	4.73346	2.3738	1.48115	2.7809	2.80177
PY17X_1234700	-0.805568	1706.58	1773.94	1678.23	1408.92	1363.37	1221.55
PY17X_1423700	-0.804736	1983.48	2404.27	1976.01	1609.15	1633.66	1711.09
PY17X_1207700	-0.803857	877.59	933.375	853.921	671.813	694.293	707.958
PY17X_1319800	-0.802958	27.8871	41.2179	30.179	27.6745	26.1031	23.2577
PY17X_0911200	-0.801121	1.33435	1.38355	0.916673	0.975974	0.926845	0.934937
PY17X_0934000	-0.801026	4.77577	3.66205	4.79666	2.95517	3.36785	4.03342
PY17X_1327900	-0.80066	17.2702	13.655	23.5442	13.5041	13.702	15.1823
PY17X_0916500	-0.798364	1.39871	1.74602	3.23165	1.50748	1.27191	2.21918
PY17X_0610600	-0.797208	11.3495	10.7325	12.6003	8.62081	6.86546	11.8529
PY17X_0707800	-0.796945	39.7254	32.5273	46.4125	26.6449	29.1373	37.36
PY17X_0918100	-0.795094	7.55504	9.32775	13.4182	6.40801	7.35042	10.049
PY17X_0802800	-0.795057	16.0262	11.944	13.1654	9.77423	11.0612	11.4308
PY17X_1216600	-0.793102	11.5575	18.5356	20.0229	10.5733	12.1184	16.8013
PY17X_0525300	-0.792763	5408.66	4997.13	5818.06	4242.9	4261.33	4183.84
PY17X_0204800	-0.792414	58.7119	47.0152	46.1935	37.5005	35.0346	47.418
PY17X_1138000	-0.791958	5.89366	5.7587	5.84994	3.82771	3.72785	6.31289
PY17X_1228800	-0.791085	33.9535	35.9848	36.8329	24.9541	28.079	30.9498
PY17X_1431700	-0.79065	154.249	150.272	155.311	123.13	116.779	120.848
PY17X_1345300	-0.790498	12.0035	14.6312	14.4512	10.5843	10.509	11.1565
PY17X_0513300	-0.78982	9.20139	8.39894	8.95815	5.90121	6.03353	9.11283
PY17X_1356100	-0.789651	8.12498	8.61577	7.81729	6.32429	6.26261	6.73217
PY17X_1105600	-0.789367	42.243	36.2874	48.6112	30.1847	33.746	35.9838
PY17X_1229900	-0.789094	41.5855	30.9051	38.3633	25.8982	29.5134	31.9284
PY17X_1357500	-0.78878	30.7654	26.4957	24.0963	19.8539	21.9943	22.2496
PY17X_0303800	-0.787366	22.8231	20.6375	21.3099	18.7588	15.0677	17.1709
PY17X_0921600	-0.785493	2.03262	4.40248	3.79192	2.57762	2.43763	3.05259
PY17X_1415400	-0.785264	0.806539	0.834837	1.03658	0.533197	0.654475	0.935686
PY17X_0623000	-0.784943	1542.89	1637.37	1554.97	1250.52	1284.52	1188.4
PY17X_1455500	-0.783786	148.116	122.124	128.166	110.951	106.82	95.4397
PY17X_1367900	-0.783752	5.96443	4.05436	5.60311	3.55865	4.02583	4.78859
PY17X_0614100	-0.783467	2589.07	2131.45	2209.4	1958.2	1800.47	1695.09
PY17X_1236600	-0.783261	206.574	258.518	209.347	182.91	175.162	173.74
PY17X_1019000	-0.781852	1.84896	1.83653	1.5712	1.31224	1.11929	1.75351
PY17X_1117200	-0.781495	3.71551	3.74717	2.42526	3.22002	2.6086	1.94197
PY17X_1204600	-0.781106	58.203	49.2561	51.4055	37.2537	41.4454	47.3572
PY17X_0312400	-0.78066	46.2677	38.5383	41.7342	32.2326	31.4668	36.6324
PY17X_0721300	-0.780177	25.9699	25.9822	30.5862	19.5843	22.1068	23.6329
PY17X_1130300	-0.779102	601.343	566.752	622.661	449.115	487.45	479.176
PY17X_1228200	-0.778551	15.7691	15.0435	17.2986	12.2516	12.3617	13.4943
PY17X_0946300	-0.777955	548.539	464.04	510.923	387.427	393.326	427.625
PY17X_1127600	-0.777883	9.61983	8.7674	11.6901	5.89681	7.56754	10.5211
PY17X_1457200	-0.777803	3.09685	2.65871	2.24805	2.26445	1.99141	2.09346
PY17X_1402400	-0.777472	13.8674	10.8324	17.1473	9.63507	9.20667	14.542
PY17X_1235800	-0.77615	10.1462	12.7941	14.6845	8.59785	9.08703	12.2778
PY17X_0612100	-0.776064	8.47369	6.09784	8.42697	5.79499	6.03601	6.42772
PY17X_1219000	-0.775857	2.57058	2.73527	4.4937	2.28793	2.31499	3.18628
PY17X_1453700	-0.775554	723.827	647.079	698.147	550.104	545.233	544.296
PY17X_0312500	-0.775547	1038.9	1093.93	1078.67	842.911	802.535	906.076
PY17X_1243200	-0.775428	9.22517	12.0519	9.58615	7.82534	9.47088	7.06746
PY17X_0714600	-0.775182	100.977	97.2846	103.722	78.1896	69.4226	93.1599
PY17X_0942700	-0.775045	6.65189	6.43755	6.65815	5.07988	5.04159	5.57389
PY17X_0421200	-0.773381	25.0872	28.7917	20.781	21.5754	14.9649	23.1926
PY17X_0813700	-0.772028	35.5062	37.8523	35.9943	28.3619	23.9485	35.2525
PY17X_0708000	-0.770527	1.40049	0.776619	0.944955	0.572957	0.624622	1.33736
PY17X_0710100	-0.768199	11.5453	8.85569	10.2506	7.8745	8.08798	8.50435
PY17X_1312200	-0.768168	4.73776	6.02388	5.10194	3.93073	4.70718	3.97905
PY17X_0615300	-0.76488	6.95461	8.32848	8.0333	5.54669	6.22459	6.90271
PY17X_0613500	-0.764834	40.7439	32.8007	52.8391	22.8128	24.9553	55.0502
PY17X_0502600	-0.764771	200.003	208.763	190.702	161.058	159.563	158.262
PY17X_1440100	-0.764142	13345.3	12183.5	13738.2	10172.3	10365.6	10855.2
PY17X_0832700	-0.762949	9.19011	51.6142	16.2733	15.6479	23.5466	22.8903
PY17X_1406700	-0.762666	2.44691	2.72491	2.2677	1.84478	2.01815	2.1021
PY17X_1128300	-0.762026	35.7791	35.9145	24.9054	29.495	29.317	17.8671
PY17X_1404300	-0.761048	7.99514	8.32524	7.08573	6.57301	6.25646	5.90731
PY17X_1349900	-0.760692	9.29014	16.0187	9.41054	8.79196	9.10233	10.0153
PY17X_0521200	-0.760504	10.2351	14.5037	14.54	8.54009	10.7088	12.3403
PY17X_1336200	-0.76007	7.23226	10.2652	7.38231	6.62993	5.38737	8.05401
PY17X_1320000	-0.760038	24.0797	19.1197	26.3214	18.2202	16.3589	21.3332
PY17X_1023800	-0.759465	18.1235	21.3344	23.1555	15.5289	14.517	20.4394
PY17X_1216900	-0.759053	72.0143	63.087	86.7115	53.6345	48.7748	76.9182
PY17X_0405300	-0.758101	23.4442	20.763	22.9233	18.4144	15.0374	20.6822
PY17X_1359700	-0.757827	212.384	193.311	256.938	167.189	170.679	194.516
PY17X_0705900	-0.757791	229.406	229.005	172.803	177.148	173.153	156.128
PY17X_1218700	-0.757346	171.8	159.345	155.488	126.748	124.878	140.324
PY17X_1249400	-0.756191	257.495	252.728	292.574	196.712	203.424	247.397
PY17X_0403800	-0.753308	14.3523	15.7872	12.8729	12.3751	11.8654	10.3085
PY17X_0930000	-0.753052	72.2373	66.6116	85.0718	54.5093	53.9355	72.828
PY17X_1435800	-0.752261	12.153	14.3011	18.2584	11.2801	10.0634	14.8403
PY17X_1038200	-0.751589	1.31301	1.78064	1.10939	0.961803	0.981082	1.47587
PY17X_1304500	-0.751124	73.6443	59.3194	68.564	48.0888	50.4834	64.9884
PY17X_0831500	-0.748988	10.5003	9.93913	10.9292	7.8581	7.74569	9.85086
PY17X_1017200	-0.748554	49.6711	52.8558	45.5249	38.0537	34.6515	47.7699
PY17X_0831800	-0.748245	135.257	119.889	112.602	95.8886	95.1488	107.263
PY17X_0833800	-0.748185	16.9976	20.2571	20.3809	14.9654	13.8911	17.8939
PY17X_1370800	-0.747439	0.0128076	0.293444	0.614391	0.0528341	0.179195	0.528132
PY17X_1328100	-0.746525	42.0485	39.1703	57.348	27.6613	24.1524	62.5252
PY17X_0909800	-0.745349	2.17648	2.85254	2.40352	1.407	1.96537	2.70862
PY17X_1107600	-0.743502	800.638	762.928	813.915	632.604	664.062	627.746
PY17X_1465900	-0.742955	791.228	919.128	763.54	671.058	683.832	650.667
PY17X_0816400	-0.741877	1.89253	2.39639	2.01776	1.70958	1.56002	1.86318
PY17X_1326900	-0.740263	0.274431	0.865873	0.485807	0.298321	0.481809	0.547978
PY17X_0706200	-0.739715	11.1327	11.5675	12.6758	8.24481	9.52455	11.0969
PY17X_0111400	-0.738311	622.748	890.324	640.041	572.594	576.063	607.314
PY17X_0827000	-0.737396	0.507535	0.487213	0.588985	0.303327	0.437321	0.557727
PY17X_0515100	-0.737145	25.0278	24.8003	26.4252	22.898	18.5481	20.639
PY17X_1021700	-0.736055	235.736	184.409	183.389	161.578	151.634	181.036
PY17X_1447300	-0.735095	3603.8	3490.64	3759.17	2970.38	2854.65	3026.5
PY17X_1247900	-0.731834	498.499	461.523	547.778	387.913	386.727	461.231
PY17X_0622400	-0.730767	3.81117	3.67126	4.37258	2.56227	3.07356	4.12371
PY17X_1342300	-0.729639	3.79284	3.68584	8.85289	3.85261	3.59048	5.96819
PY17X_1440000	-0.727893	21.0641	20.2891	12.3721	16.7168	15.2032	12.0062
PY17X_1435900	-0.726342	15.6853	15.1181	21.3961	13.0686	14.1698	15.588
PY17X_1458400	-0.725938	4.58408	5.85822	5.45881	4.48274	3.86941	4.72258
PY17X_0715000	-0.725937	10.2448	7.44585	8.29163	7.79289	5.99362	7.61213
PY17X_0112200	-0.725392	0.279022	0.243539	0.463325	0.345309	0.223079	0.239703
PY17X_1007400	-0.724212	7.91315	6.88434	7.34227	4.02729	4.87541	9.6412
PY17X_1238700	-0.721429	35.67	30.2351	36.9088	27.3013	24.2981	33.4948
PY17X_1219500	-0.720456	23.2491	21.3281	20.5611	19.7313	17.7342	16.0361
PY17X_1236000	-0.719914	629.133	571.05	609.414	535.411	469.038	485.187
PY17X_0828800	-0.718714	60.343	102.111	100.333	62.0377	89.7375	63.2915
PY17X_1005600	-0.718373	95.7506	90.4783	109.508	77.5269	69.5466	98.2471
PY17X_1464800	-0.717945	22.6141	24.1007	27.6273	17.9774	19.402	24.2384
PY17X_0512600	-0.71753	77.5555	72.8193	80.1924	62.3715	65.2375	62.4813
PY17X_1322900	-0.716604	90.4631	103.445	96.7092	73.4341	72.178	96.008
PY17X_1041100	-0.715338	0.913299	1.3418	1.60369	0.690363	0.674177	1.89462
PY17X_0908800	-0.714885	14.1722	23.5517	14.4875	13.1486	13.5892	16.7113
PY17X_1334600	-0.71469	2026.83	1679	1622.09	1435.35	1532.96	1439.17
PY17X_1457500	-0.713252	25.4637	25.9236	33.2269	19.7964	20.3695	30.4264
PY17X_0820300	-0.711832	48.4123	49.2473	48.8349	38.5625	44.1117	38.4537
PY17X_1332900	-0.710657	20.5462	22.9225	27.3718	16.3213	17.3534	25.5258
PY17X_0304600	-0.709669	1.02058	0.814997	1.57674	0.738675	0.829477	1.28345
PY17X_1223100	-0.708367	13.1704	20.6022	15.4079	13.3485	13.4309	14.1327
PY17X_0609200	-0.707829	0.0316016	0.0150844	0.0218648	0.0183324	0.0217126	0.0169677
PY17X_1024800	-0.707634	19.4715	16.8027	20.9303	14.3268	15.192	18.1949
PY17X_0924700	-0.707623	362.125	359.322	379.777	278.853	305.705	332.83
PY17X_0307200	-0.706902	0.770924	1.00063	1.52048	0.65798	0.850147	1.24464
PY17X_0207000	-0.70613	1.46317	2.01025	1.52478	1.37625	1.58412	1.18133
PY17X_0511900	-0.705813	20.7568	14.7501	18.4787	13.5899	12.8836	18.8459
PY17X_0509500	-0.705536	300.925	346.064	269.371	247.93	244.522	273.194
PY17X_0213400	-0.705327	1.31313	2.12819	1.66566	1.23614	1.59462	1.41667
PY17X_0928100	-0.704203	6.31617	6.62816	5.96763	5.5277	5.06747	5.16377
PY17X_1014000	-0.702619	7.64739	8.33704	7.88516	5.60337	6.1405	8.33007
PY17X_0523700	-0.70196	1261.68	3341.42	1681.93	1499.85	1943.69	1815.48
PY17X_0106300	-0.701613	34.7174	47.1529	40.9065	31.4132	36.4526	34.572
PY17X_1030200	-0.701288	9.0794	11.2306	10.5114	9.25356	8.90709	7.43888
PY17X_1427600	-0.701206	4.47646	3.947	4.57525	4.1184	3.43304	3.27386
PY17X_0611300	-0.701079	6.15089	8.18562	9.22074	6.08767	6.24622	7.36153
PY17X_1009500	-0.700679	2159.32	2439.89	1961.54	1919.28	1683.6	1889.6
PY17X_0906300	-0.700662	41.1005	44.1949	40.9565	34.7391	34.5531	36.2714
PY17X_0521500	-0.700563	48.3101	39.1245	32.4587	38.0655	32.9145	28.9542
PY17X_1207100	-0.700553	15.0309	16.0506	14.5774	10.3634	12.8327	15.182
PY17X_1213900	-0.698939	260.42	218.689	268.8	195.279	198.43	233.532
PY17X_0311600	-0.698791	640.713	588.947	621.867	513.638	502.028	534.055
PY17X_0938800	-0.698098	1.32952	1.19633	1.31501	0.890533	0.999943	1.34233
PY17X_0905200	-0.697831	720.754	841.232	644.594	653.619	662.311	522.793
PY17X_0306400	-0.697779	40.4338	32.1865	33.844	24.8953	20.5901	45.3219
PY17X_0418900	-0.696191	0.106863	0.0890814	0.0775373	0.0383873	0.0983972	0.0938672
PY17X_1461800	-0.696147	5.92065	3.89222	3.85546	3.60147	3.00082	4.98928
PY17X_1232400	-0.695527	1722.85	1523.47	1822.49	1407.38	1361.11	1481.22
PY17X_1218400	-0.694563	3.19142	4.6364	4.43983	3.48494	3.73523	3.02025
PY17X_0314600	-0.693138	111.577	111.035	115.017	86.1782	87.6526	111.145
PY17X_0420000	-0.692646	4928.26	4583.18	4989.29	4376.61	3576.06	4238.32
PY17X_0928400	-0.692242	3.68815	4.06733	4.38148	4.04989	2.8108	3.32798
PY17X_0837600	-0.69186	11.6674	12.8139	12.0465	8.23429	10.6048	11.9925
PY17X_0703900	-0.691653	7.47518	14.2846	10.6452	9.65775	9.51718	7.91965
PY17X_1339400	-0.689287	1116.54	1065.12	1170.35	892.492	949.749	980.723
PY17X_0608700	-0.688382	2743.15	2455.58	2683.07	2272.9	2171.15	2188.62
PY17X_1339700	-0.687138	2494.91	2481.81	2617.65	2218.86	1972.45	2215.32
PY17X_1465500	-0.686866	47.5026	34.7001	25.6445	34.7818	31.0087	24.9698
PY17X_1463900	-0.68621	6105.09	7664.44	7120.31	5629.15	5368.63	6700.09
PY17X_1332700	-0.683615	1.29083	1.06485	0.6777	0.80091	0.907217	0.865505
PY17X_1348100	-0.683527	6.22837	8.2752	10.803	5.17319	6.38912	10.0358
PY17X_0942000	-0.683407	992.768	875.6	1139.5	819.521	796.541	929.617
PY17X_1420600	-0.683213	906.468	867.18	966.988	750.979	737.889	831.675
PY17X_0711800	-0.682881	16.2562	17.3782	14.1929	13.4565	13.0706	14.0094
PY17X_0922100	-0.682762	111.065	92.8417	105.489	85.7475	79.4513	97.3977
PY17X_1002400	-0.681666	1.25299	1.38034	1.84235	1.0413	1.1894	1.57457
PY17X_0212700	-0.681156	15.8548	13.5099	15.8892	13.412	12.0641	12.8294
PY17X_1011000	-0.6811	29.598	30.5654	25.0293	24.8677	22.3687	25.0792
PY17X_1404200	-0.680903	18.4909	13.8266	15.8609	14.7158	11.271	14.9688
PY17X_1207400	-0.680896	1772.08	1890.5	2026.64	1670.81	1605.84	1525.17
PY17X_0904300	-0.680432	2928.23	2923.89	2923.07	2462.65	2439.33	2533.81
PY17X_1462500	-0.680128	21.8319	23.0144	27.1167	17.9846	19.7404	23.4226
PY17X_0831100	-0.680005	40.5901	50.9107	45.0226	33.4557	34.3365	48.8457
PY17X_0824200	-0.67943	0.549725	0.641614	0.860942	0.527381	0.728253	0.472258
PY17X_1344500	-0.679276	2.04229	3.17958	4.13855	2.23047	2.59714	3.11471
PY17X_1204800	-0.678655	48.8978	51.2435	50.027	41.6605	39.0389	47.0607
PY17X_1248800	-0.678057	6.18608	5.85666	5.2078	4.90253	5.23154	4.47376
PY17X_1114200	-0.677809	20.8876	31.2618	25.1756	21.0161	20.1728	24.6864
PY17X_1245300	-0.677734	26.3947	27.995	23.8705	22.8924	21.2972	22.2941
PY17X_0818500	-0.67713	19.2411	14.9137	16.2632	12.4087	12.7602	18.0234
PY17X_0915500	-0.677114	16.7833	15.1757	15.7834	12.6456	13.1349	14.8791
PY17X_1369300	-0.676872	1315.81	1768.22	1396.94	1263.91	1213.79	1335.63
PY17X_1248700	-0.676561	1094.29	1047.59	1105.91	917.876	953.044	881.17
PY17X_0520900	-0.676494	5.97435	7.88093	9.17933	5.87513	6.58088	7.10554
PY17X_0604700	-0.675143	19.0918	13.4632	13.0161	11.5736	12.4252	15.0013
PY17X_1319900	-0.674978	92.9764	130.506	106.151	89.0067	95.178	96.3072
PY17X_1423600	-0.674715	22.5658	17.742	20.7307	16.889	14.9163	20.408
PY17X_0306000	-0.674411	7.12559	6.16362	6.7639	5.38655	5.6503	6.05207
PY17X_0834100	-0.674261	540.575	593.064	557.613	477.727	482.464	477.772
PY17X_1428000	-0.673863	7.07707	7.07694	6.6552	5.90633	5.35457	6.51016
PY17X_1333500	-0.673843	624.602	666.488	624.355	558.538	555.391	512.366
PY17X_0816600	-0.673408	395.954	446.037	373.941	338.632	327.013	372.949
PY17X_1232000	-0.67332	54.6471	67.9895	53.4561	48.1391	53.3262	48.3291
PY17X_1342700	-0.673225	90.3759	92.3079	88.3088	73.5789	73.7071	84.1075
PY17X_0721400	-0.673165	33.7856	35.5426	34.6749	24.6497	27.6664	36.913
PY17X_1011700	-0.672018	20.7059	19.7199	17.1516	15.3037	18.6668	15.0086
PY17X_1406800	-0.670816	12.6588	11.4881	15.9735	11.4745	10.9439	11.7493
PY17X_1351900	-0.669966	3.85243	5.51112	4.31194	3.87579	3.21734	4.64031
PY17X_0815100	-0.669383	14.6864	15.0094	13.6274	11.0096	11.952	14.2031
PY17X_1247400	-0.667308	37.8755	32.0836	40.4594	29.2869	28.5888	36.9303
PY17X_1217300	-0.666321	4.67975	6.55516	11.4753	4.98194	4.97858	9.64867
PY17X_1346700	-0.666016	21.5077	20.4009	25.04	13.7032	16.3963	27.967
PY17X_1245900	-0.66516	38.014	34.6678	42.6362	32.413	29.5469	37.0293
PY17X_0511600	-0.664957	3.27772	5.03336	6.25287	2.73118	3.98146	5.86905
PY17X_0508400	-0.664514	1.18093	1.1254	0.869835	0.99696	0.995172	0.714591
PY17X_0935200	-0.662299	25.3233	31.4075	33.5406	23.693	23.0291	31.0847
PY17X_1042200	-0.662048	177.392	148.859	185.833	138.858	135.195	166.789
PY17X_1345500	-0.661874	24.5116	20.4751	24.3789	17.7135	17.4301	24.8032
PY17X_0928000	-0.661843	6.8531	8.1685	8.55129	5.3518	5.46324	9.64779
PY17X_1117300	-0.661372	27.7751	29.5518	31.0105	23.5131	25.4933	26.8913
PY17X_0306100	-0.659779	5.11652	4.53437	5.98103	3.75274	4.28265	5.46396
PY17X_0905100	-0.659535	84.9937	94.9486	129.573	78.714	85.9951	101.569
PY17X_1119500	-0.659531	6.31115	6.67075	6.11295	5.3167	4.67956	6.5163
PY17X_0933500	-0.658762	675.599	711.724	571.374	600.388	550.552	532.456
PY17X_1246900	-0.657492	550.58	525.967	556.023	445.597	467.684	493.34
PY17X_0514600	-0.657313	14.3208	15.5541	14.4608	9.713	12.3778	16.3482
PY17X_1405400	-0.656943	69.6339	79.0556	75.2127	59.4359	53.626	81.3917
PY17X_1040700	-0.656567	70.0804	71.0344	67.1057	51.8531	56.0083	72.7996
PY17X_1215900	-0.655579	19.3421	22.4631	20.8122	19.9064	17.6456	16.2023
PY17X_0707300	-0.655413	2.6552	2.50351	3.49276	2.50168	1.26126	3.80172
PY17X_1454600	-0.655061	101.976	156.115	122.096	107.985	124.117	93.8311
PY17X_0909300	-0.653718	322.642	293.239	224.053	252.827	267.006	202.386
PY17X_1356200	-0.653643	6.11984	7.01846	9.06496	4.32371	6.97212	7.9463
PY17X_1445700	-0.653546	0.805983	1.60758	1.61486	1.15591	0.855826	1.48218
PY17X_1361100	-0.65315	8.23445	7.64231	9.91481	5.76259	5.93154	10.8408
PY17X_1325200	-0.653024	5.61512	4.93477	6.03111	5.00404	4.48034	4.82384
PY17X_1432000	-0.652681	32.3047	26.4056	48.6169	25.3202	30.1207	37.4431
PY17X_0939500	-0.652614	196.848	241.929	153.756	190.414	177.198	142.336
PY17X_1338900	-0.651898	16.3727	15.5091	18.1366	13.914	15.297	13.9019
PY17X_0302200	-0.651239	1295.05	1260.98	1330.7	1131.11	1114.99	1109.59
PY17X_0215900	-0.651204	165.514	138.7	183.583	128.373	115.517	181.261
PY17X_1356300	-0.651162	25.7806	20.5036	18.3938	21.9466	17.5334	16.3046
PY17X_0909200	-0.651062	114.629	95.0881	118.212	88.9146	90.5133	104.763
PY17X_0203600	-0.650339	10.2345	8.80799	9.17727	7.1172	8.35432	9.01602
PY17X_1327300	-0.650021	5.69033	7.43422	7.05496	5.34517	4.16549	8.12666
PY17X_1134000	-0.649548	116.399	102.822	114.822	83.3078	92.0864	115.425
PY17X_1016800	-0.64945	5.19671	5.64724	3.74203	4.32956	4.39335	3.90095
PY17X_1001400	-0.648321	12.5377	13.0415	13.1416	9.66237	10.2302	13.8853
PY17X_1441800	-0.6479	19.1016	26.755	25.6724	17.9087	20.013	24.3087
PY17X_1443800	-0.647542	1.19268	1.49644	1.35032	1.19647	1.1215	1.18295
PY17X_1220500	-0.647525	7.37942	7.3173	6.66871	5.78807	6.76278	5.95138
PY17X_0835200	-0.646185	7.1091	7.69033	8.72577	6.20029	6.92341	7.29462
PY17X_1216700	-0.645894	8.42987	10.1721	10.8766	9.45497	7.06582	9.07745
PY17X_1368900	-0.645052	0.171198	0.653743	0.575329	0.290059	0.317743	0.619808
PY17X_1145600	-0.644349	32.0228	33.5879	32.9129	20.6333	27.4839	38.4188
PY17X_0208500	-0.64414	1.15929	1.64978	1.5577	1.03964	1.30969	1.45059
PY17X_1006500	-0.643878	6.80894	7.82996	7.58788	5.70194	6.16507	7.52236
PY17X_0519000	-0.642741	28.4722	30.0974	33.9256	24.814	24.3731	31.5761
PY17X_0107300	-0.642137	230.51	223.027	250.626	202.728	187.655	223.413
PY17X_1442200	-0.641876	45.4385	58.8147	54.8909	44.1474	39.8639	55.2383
PY17X_0410500	-0.641768	3.21478	4.26004	5.21255	2.93777	3.94045	4.16641
PY17X_1141400	-0.641697	7.23071	9.67832	10.7078	7.28886	7.82388	8.944
PY17X_0716300	-0.641508	1.70552	1.53527	2.11973	1.29966	1.46414	1.92424
PY17X_1025000	-0.640311	57.1316	47.4246	39.9541	43.7814	41.9767	40.1811
PY17X_1323300	-0.63967	634.948	747.582	809.669	606.449	640.932	661.229
PY17X_1317100	-0.639501	17.0286	17.7107	18.5921	16.1443	13.6492	16.7792
PY17X_0704900	-0.6395	3.2502	3.27398	2.76829	2.63841	2.61301	2.8682
PY17X_1317300	-0.639235	145.123	139.183	152.633	120.661	123.474	137.411
PY17X_0525500	-0.638992	0.652859	1.12984	1.05917	0.696514	0.674952	1.12172
PY17X_1021800	-0.638968	1.40519	1.08497	1.15172	1.00885	0.626543	1.59254
PY17X_0943500	-0.63882	72.3076	75.6843	82.2437	58.6613	59.4673	84.0261
PY17X_1407800	-0.637932	39.169	34.3205	35.5642	33.3561	33.6778	27.683
PY17X_1311500	-0.637432	8.8029	7.93051	7.26157	8.1179	6.82623	5.93068
PY17X_1144000	-0.636962	30.2407	30.2744	32.2187	24.4717	27.1855	29.4662
PY17X_1105500	-0.63516	8.32424	6.43255	6.02241	6.4579	5.86258	5.85182
PY17X_0709200	-0.631903	1187	1129.41	1217.29	974.326	1014.69	1112.38
PY17X_1427400	-0.631716	7.7743	7.28067	7.02506	6.77261	5.9398	6.66735
PY17X_1202100	-0.631248	20.7949	23.3409	21.9899	21.2402	17.9911	18.6784
PY17X_1437800	-0.630373	1.67797	2.59868	1.9393	1.75319	1.88734	1.80864
PY17X_1120400	-0.630238	29.9035	34.6539	25.8717	24.0466	26.3714	29.2305
PY17X_0404600	-0.63016	42.7246	38.2556	38.2093	33.4795	33.6201	37.7657
PY17X_0709000	-0.629485	23.1815	21.3842	18.8414	19.9303	19.467	16.0545
PY17X_1125500	-0.628202	11.5617	9.62053	7.4358	8.71063	7.55545	8.99937
PY17X_1369100	-0.627994	4.97031	5.00765	7.21784	2.94311	3.68383	8.78495
PY17X_1219300	-0.627868	6.82532	8.72057	8.26065	6.75566	6.18616	8.05401
PY17X_1428500	-0.627279	14.7748	19.5186	17.3014	13.1523	14.7783	17.6191
PY17X_0820400	-0.626936	109.884	100.313	116.828	86.5646	92.5349	109.402
PY17X_0932400	-0.62689	3.26943	2.86394	3.56712	2.82062	2.67047	3.05176
PY17X_0902600	-0.62636	45.7039	34.4865	33.5634	32.3988	35.8119	31.8096
PY17X_0933900	-0.623435	5.70731	6.08086	4.46254	4.97893	4.81046	4.53346
PY17X_1146200	-0.622845	2.16678	2.69545	2.64651	2.00489	1.68648	2.99223
PY17X_1352500	-0.622721	48.6918	48.5342	37.2747	44.0973	34.294	40.5559
PY17X_0215300	-0.622561	18.8699	24.1886	28.5938	26.3421	16.7071	19.909
PY17X_1012800	-0.621938	34.0019	30.6118	27.2937	25.7831	27.0896	28.4225
PY17X_0825800	-0.621458	3.25939	3.26433	3.44245	2.90031	2.9024	2.99393
PY17X_1462600	-0.620513	14.4718	20.1533	26.7662	14.9704	18.2131	21.0647
PY17X_1342500	-0.620367	5.17685	5.97531	6.71952	5.11104	4.34554	6.4066
PY17X_0209600	-0.620203	70.4611	67.5412	94.4859	61.0545	66.044	78.6111
PY17X_1371200	-0.619936	10.1935	11.7196	10.034	9.2098	8.4721	10.6681
PY17X_1309500	-0.619547	133.403	152.58	171.992	124.412	122.274	159.686
PY17X_0927500	-0.619323	12.1886	11.6115	12.4339	8.91156	10.0587	13.2914
PY17X_1347600	-0.618941	10.8124	15.6324	12.9323	11.9946	12.2199	10.4664
PY17X_0833700	-0.616531	3366.71	3302.51	3839.6	2985.87	2940.56	3393.07
PY17X_0615700	-0.614898	2.7932	3.87298	4.81768	2.25876	3.62152	4.34956
PY17X_1223200	-0.614169	453.274	588.573	434.73	441.242	424.424	446.235
PY17X_0302300	-0.613911	49.3287	67.8866	53.5608	47.1748	52.5233	51.9269
PY17X_1450000	-0.613297	13.4211	11.7661	12.0163	11.0404	8.35335	13.9083
PY17X_0939000	-0.613132	27.4223	26.5405	33.8491	22.0538	26.4576	29.5929
PY17X_0215100	-0.612555	49.4008	42.2129	48.599	39.4533	36.5476	49.1959
PY17X_1444500	-0.612524	0.549102	0.949209	0.707205	0.59571	0.6521	0.713711
PY17X_1457000	-0.612178	28.9156	22.7806	27.713	20.5942	21.3353	29.1095
PY17X_1027100	-0.612017	40.7514	38.0516	45.5859	35.5623	35.6952	39.306
PY17X_0935500	-0.611824	437.584	421.617	482.209	361.662	408.597	422.001
PY17X_0514000	-0.610354	207.036	180.689	223.023	169.177	165.34	210.859
PY17X_0412900	-0.610171	25.1042	25.0239	32.3156	22.5872	24.1819	26.5704
PY17X_0809800	-0.609947	4.48387	4.14501	5.00585	3.62195	4.17941	4.33904
PY17X_1213100	-0.609557	81.8594	72.7919	93.6128	63.1209	66.7166	92.5296
PY17X_0404900	-0.60889	3474.73	3148.42	4069.45	3187.4	3046.22	3272.33
PY17X_1309800	-0.608404	60.6813	61.4152	68.439	48.3323	52.4402	70.0056
PY17X_1035400	-0.608347	7.59907	9.83147	6.98171	7.68368	7.59436	6.40052
PY17X_1145100	-0.608205	1285.38	1488.15	1481.47	1252.21	1203.51	1337.17
PY17X_1408800	-0.604276	1.33831	1.50578	0.983834	1.21847	0.992662	1.22157
PY17X_1320100	-0.603762	3.77718	3.4127	3.46787	2.90762	3.40236	3.21391
PY17X_0909500	-0.603472	2.17314	2.32538	2.24893	1.95025	2.03954	2.04043
PY17X_1007600	-0.601932	0.963297	0.583032	1.16109	0.529358	0.484863	1.4618
PY17X_1225500	-0.601811	12.7405	18.6562	19.2011	12.1998	13.9233	19.4581
PY17X_0942900	-0.601621	0.947489	1.59596	1.69831	1.21715	1.07565	1.5137
PY17X_1143800	-0.599537	13.152	11.2077	12.6272	11.63	10.0787	11.4712
PY17X_0422001	-0.599426	6.99983	5.26339	2.89713	5.79468	3.95151	3.85184
PY17X_0944300	-0.599068	12000.7	6890.34	8266.32	7773.04	7808.3	8867.06
PY17X_1329000	-0.598763	387.983	366.524	329.624	357.601	292.265	322.862
PY17X_0413500	-0.59713	17.0896	17.4147	19.0434	17.2174	14.7868	16.0219
PY17X_0612500	-0.596994	87.638	64.8767	96.2701	58.2654	65.3888	101.999
PY17X_1407300	-0.596892	4.81219	4.22625	4.34394	4.19175	4.29251	3.48491
PY17X_0519100	-0.595455	83.8765	75.5513	88.1679	68.8376	66.0072	88.8613
PY17X_1344200	-0.593729	2.15307	2.41443	2.41955	1.7637	2.25885	2.27213
PY17X_1028900	-0.593299	7.4386	11.8985	10.1262	8.14925	9.9767	8.28724
PY17X_1333200	-0.592759	0.929482	1.40847	1.38941	0.83432	0.96331	1.58961
PY17X_0832100	-0.592682	114.211	105.465	113.185	93.8231	107.135	98.2837
PY17X_1215700	-0.59243	9.49287	10.4972	10.5987	9.11126	8.67947	9.78709
PY17X_1037800	-0.592205	2051.81	2058.87	2271.96	1701.97	2003.25	2047
PY17X_1108100	-0.592155	7.76667	8.97513	12.6763	7.63065	8.12927	10.8176
PY17X_1128600	-0.591806	56.4401	72.8239	67.1561	53.2202	54.2921	70.4427
PY17X_1316300	-0.590418	50.6745	61.5121	54.09	50.23	46.8692	53.1088
PY17X_1370700	-0.590321	10.0608	12.5236	10.4467	9.58846	10.1636	10.0406
PY17X_1110400	-0.590153	1056.22	992.796	1134.98	933.454	913.861	1027.52
PY17X_0113400	-0.589991	5.9084	4.53242	5.30164	4.73087	4.5184	4.97491
PY17X_0215000	-0.589795	16.3055	13.2267	14.0675	12.9223	13.5434	12.8472
PY17X_1312100	-0.589752	1.3968	1.88558	1.19029	1.233	1.39594	1.41352
PY17X_1116200	-0.589179	1237.9	1339.1	1285.26	1238.42	1145.02	1092.82
PY17X_1242600	-0.588798	27.3475	34.7012	39.3058	25.9511	27.0016	39.1476
PY17X_1240400	-0.588619	4.52601	3.98647	2.52983	3.8534	3.52353	2.54948
PY17X_1430200	-0.588598	11.0068	12.3021	10.2976	9.17014	11.1626	10.0027
PY17X_0909900	-0.588278	5.23267	5.84911	5.29021	4.27305	5.2372	5.3041
PY17X_0708900	-0.586593	1.30506	1.65634	2.2359	1.84034	1.35749	1.48725
PY17X_0301300	-0.586101	1.48165	2.49571	2.68574	1.99717	1.67557	2.36707
PY17X_1435700	-0.585554	12.6565	13.9435	17.3783	12.1602	12.8803	14.7893
PY17X_0820200	-0.585446	106.277	129.389	106.016	101.844	97.7514	110.384
PY17X_0923600	-0.5852	44.8006	37.4588	33.9931	39.4265	32.1791	33.6108
PY17X_1204300	-0.585018	6.98199	14.1901	15.0594	9.90968	11.1376	11.6738
PY17X_1461000	-0.584462	0.554224	0.940611	1.27562	0.733231	0.755291	1.02439
PY17X_0828200	-0.584426	10.8807	8.60528	11.6031	8.8486	9.17173	10.1609
PY17X_1012500	-0.583954	0.474901	0.966668	1.01352	0.548247	0.6942	0.995587
PY17X_1452100	-0.583821	43.192	46.2917	48.6368	41.8249	37.788	45.7752
PY17X_1465000	-0.583428	6.50945	6.7857	7.18202	6.14507	6.02728	6.38924
PY17X_1230200	-0.583211	7.37639	7.31451	7.78167	6.1472	7.07456	7.15969
PY17X_0703000	-0.583058	165.163	152.371	166.516	125.749	148.705	165.838
PY17X_0923700	-0.582586	29.2276	27.2855	34.0574	25.608	27.1469	29.3826
PY17X_0405700	-0.582055	4.84742	6.27821	5.79895	5.45071	4.39122	5.53452
PY17X_1230700	-0.581324	65.9162	60.9895	63.0822	59.3293	57.9332	54.7919
PY17X_1328900	-0.581197	215.335	174.282	228.816	174.036	173.278	215.91
PY17X_0908500	-0.580674	1543.28	1401.3	1523.31	1384.29	1290.58	1381.21
PY17X_1245600	-0.57987	82.8785	75.2395	74.3411	75.2637	65.5039	70.442
PY17X_1108800	-0.578688	9.69857	8.99583	10.9395	8.84246	8.94604	9.12005
PY17X_0908000	-0.577381	40.6697	43.8337	36.3278	39.8157	33.9547	36.2322
PY17X_1453900	-0.576881	7.79663	7.66321	9.29996	7.67735	6.372	8.55304
PY17X_1338400	-0.576283	729.853	949.186	866.212	761.434	800.034	751.219
PY17X_0707500	-0.575505	12.1942	10.5174	14.223	9.73253	10.8596	13.1753
PY17X_1433800	-0.57512	0.492392	0.322331	0.526919	0.121874	0.551137	0.558366
PY17X_0828100	-0.57501	15.6616	15.715	19.4214	14.8546	15.5137	15.8771
PY17X_1136800	-0.574404	0.480404	0.784953	0.421976	0.490702	0.507671	0.545008
PY17X_1218600	-0.57434	9.49116	10.894	12.0446	9.82225	9.48998	10.2386
PY17X_1020400	-0.573662	15.8826	16.9825	20.8078	13.4934	13.0206	23.0013
PY17X_0826400	-0.572789	2209.02	1884.14	1969.84	1825.92	1820.34	1892.49
PY17X_0903500	-0.572646	0.139752	0.175577	0.226593	0.144127	0.150246	0.201916
PY17X_0604300	-0.572276	249.796	262.275	253.102	201.158	231.754	269.116
PY17X_1212600	-0.571051	554.417	533.029	488.76	484.266	493.432	461.327
PY17X_1008700	-0.57081	31.8191	32.2396	38.4267	28.1339	29.9315	35.8798
PY17X_0713100	-0.570556	12343.3	12435	12121.3	10706.9	11845.4	11153.9
PY17X_1443000	-0.57047	24.3187	23.0453	18.5986	21.9659	21.0033	17.1252
PY17X_0519500	-0.569303	3.82139	6.75424	6.60406	4.88687	4.93927	5.90919
PY17X_0508200	-0.568631	92.1442	68.1552	89.5316	74.2578	69.3325	85.8524
PY17X_1122900	-0.568463	174.109	180.241	193.625	170.932	155.025	176.045
PY17X_1020800	-0.568343	21.5346	16.8957	20.2724	17.5434	16.4415	19.9409
PY17X_1459300	-0.568339	59.4503	61.0002	76.7501	60.8849	52.4958	67.4697
PY17X_0603100	-0.567936	11.7189	9.9535	14.1637	11.7798	10.5257	10.3988
PY17X_1244000	-0.567326	1.1164	1.80568	1.60809	1.37354	0.900396	1.91816
PY17X_1359200	-0.567325	5819.63	5797.08	6554.44	5814.94	5223.34	5588.07
PY17X_0410600	-0.566846	275.484	330.641	341.17	277.357	280.717	310.878
PY17X_0314200	-0.566842	10.1202	12.4762	16.5064	10.0607	11.545	14.3245
PY17X_0407100	-0.566416	114.721	117.06	107.233	96.0521	100.783	115.211
PY17X_1222400	-0.56634	713.767	541.114	730.032	600.069	558.865	663.993
PY17X_0207200	-0.565973	40.8155	36.9457	28.3007	35.9087	34.4059	26.5511
PY17X_1363700	-0.565248	21.5549	21.3572	24.0727	17.6183	18.8808	25.3496
PY17X_1355300	-0.564523	32.9849	39.8252	38.3452	30.4096	29.8922	42.5131
PY17X_0620700	-0.564518	6.02133	7.58671	8.90557	5.82923	5.59054	9.42786
PY17X_0705200	-0.564144	4106.14	5530.5	4360.59	4204.2	4087.86	4597.06
PY17X_1333100	-0.564034	188.171	155.894	183.637	154.559	144.497	187.91
PY17X_1310700	-0.563432	44.442	45.238	45.7573	37.1959	41.8236	45.7515
PY17X_1127500	-0.563212	102.135	95.0083	122.441	94.7961	93.1228	105.851
PY17X_0926000	-0.562919	16.3544	15.6544	14.8383	13.3939	14.1048	15.6926
PY17X_1448600	-0.562918	13.7894	14.3032	14.9695	12.5609	13.2193	13.8162
PY17X_0714000	-0.561338	8.68478	10.5578	11.3675	8.97461	7.93147	11.3932
PY17X_1014700	-0.561335	206.728	151.975	236.908	158.869	149.573	244.581
PY17X_1319500	-0.560724	4.79569	4.15352	3.80246	3.91639	4.05319	3.76551
PY17X_1411100	-0.558361	3.71663	3.60798	3.50425	3.11468	3.12354	3.78621
PY17X_1319100	-0.556439	2082	2157.92	2003.15	1916.72	1919.7	1927.22
PY17X_1365200	-0.556249	35.1568	40.7589	44.0804	38.1491	36.8154	35.5077
PY17X_0525200	-0.555957	3.13398	1.97267	4.00313	1.53317	2.73049	4.24561
PY17X_1360300	-0.55583	11.9998	10.5562	13.536	11.4166	8.87086	13.2042
PY17X_0609600	-0.555647	67.3531	62.1793	73.0591	69.1753	61.1164	56.1131
PY17X_0305200	-0.554786	23.9671	35.6765	23.0168	24.6784	25.539	26.3379
PY17X_0813600	-0.554502	11.9117	11.217	12.9838	10.5194	11.1877	11.6935
PY17X_1426500	-0.554285	19.2395	16.6588	22.661	19.1848	16.7943	18.0531
PY17X_0908100	-0.553631	5.45604	5.85376	5.80243	4.68681	5.7894	5.34405
PY17X_0819000	-0.553384	1376.67	1841.42	1315.12	1238.44	1559.26	1399.43
PY17X_0521300	-0.553282	219.23	197.477	265.841	205.275	195.15	231.599
PY17X_1142300	-0.553099	38.1454	32.5119	42.7992	32.5812	32.1591	40.6124
PY17X_1320800	-0.553008	0	0.0996296	0.0842409	0	0.0912597	0.0784481
PY17X_1139400	-0.552555	270.902	249.574	331.922	234.635	246.227	311.041
PY17X_0928800	-0.552203	5.91614	7.93857	7.64083	5.89095	6.76875	7.2673
PY17X_0913200	-0.550999	14.2327	12.4747	12.9152	12.792	12.54	11.289
PY17X_0505400	-0.550855	162.76	179.098	192.763	165.958	148.545	181.954
PY17X_0905400	-0.549878	0.134758	0.470482	0.124316	0.250158	0.224457	0.200664
PY17X_1436700	-0.549635	1.68971	2.14088	1.93591	1.96746	1.52524	1.86132
PY17X_0409900	-0.54868	6.12347	5.30048	5.26587	4.46245	4.16987	7.04449
PY17X_1331600	-0.547938	21.8278	29.4184	25.2129	26.2945	21.8143	22.7963
PY17X_0214200	-0.547752	36.7193	42.3745	37.5622	38.2632	37.2281	32.4517
PY17X_1451300	-0.547665	1.24106	1.58897	2.32591	1.08207	1.38114	2.37786
PY17X_0207600	-0.547347	2.12942	3.11849	2.58407	1.82761	2.45659	3.03253
PY17X_0711600	-0.547051	4.76318	5.95046	6.85748	4.61458	5.08994	6.69593
PY17X_0210700	-0.546795	209.685	187.432	217.889	185.007	190.876	195.413
PY17X_0917100	-0.546752	214.552	211.099	246.84	189.463	203.159	233.854
PY17X_0302800	-0.545982	17.46	19.5861	28.9878	17.0203	23.4294	20.6801
PY17X_0815800	-0.54544	0.658676	0.910277	0.769677	0.730243	0.570498	0.886507
PY17X_1369400	-0.545057	6.53357	8.81202	9.87334	6.6226	7.11406	9.85725
PY17X_1345800	-0.541101	190.853	166.258	187.047	166.724	155.68	186.798
PY17X_1025200	-0.540733	12.8546	11.8104	8.51499	10.5159	10.6975	9.7769
PY17X_1353100	-0.540593	279.921	339.529	312.333	289.684	280.989	299.396
PY17X_0937300	-0.540145	4.62577	6.09299	7.4341	5.20839	5.52992	6.20609
PY17X_1018800	-0.538884	125.411	134.215	90.0638	115.812	111.224	99.5914
PY17X_0835400	-0.538338	71.5643	110.251	93.632	68.5022	81.3521	109.827
PY17X_1023600	-0.538164	11.2961	9.54394	9.19767	9.34998	8.26891	10.614
PY17X_0808500	-0.537625	22.199	17.3156	19.367	17.1964	15.9613	22.2636
PY17X_1347300	-0.53744	2.91778	6.44508	2.8682	3.7244	4.63686	3.02025
PY17X_1332500	-0.537431	35.742	34.5359	41.8685	36.5096	32.2631	36.0855
PY17X_0944400	-0.536628	2433.8	2779.95	2392.29	2360.36	2445.46	2306.31
PY17X_0928300	-0.536069	42.6373	42.885	51.6814	37.411	36.9759	55.0718
PY17X_1204200	-0.535179	8.4454	9.42617	8.87332	7.62808	8.63428	8.82381
PY17X_1318100	-0.534431	25.1517	22.4953	27.8117	23.2947	20.4338	27.2731
PY17X_1215100	-0.5342	23.9462	26.1055	24.5073	22.2732	22.4469	25.366
PY17X_1031800	-0.533424	1397.26	1404.97	955.205	1350.39	1143.16	1025.34
PY17X_1115900	-0.533326	15.5731	17.0797	21.4475	14.8834	16.5528	19.4123
PY17X_1403600	-0.532825	4.99323	5.34732	5.45594	4.64987	5.01814	5.16333
PY17X_1344600	-0.531952	33.2344	29.2206	32.287	30.4997	28.6607	29.7953
PY17X_1353300	-0.531906	4.26143	4.93997	4.89221	3.69899	4.68467	4.87613
PY17X_1241300	-0.531862	329.406	289.039	348.61	288.948	294.39	325.794
PY17X_1109200	-0.531611	1.35322	1.28454	1.8478	0.965225	1.17663	2.12788
PY17X_0410800	-0.530719	11.6738	9.60113	7.8103	9.76177	9.63613	7.86682
PY17X_1361500	-0.530541	72.9664	62.7143	80.7576	64.5217	58.2602	81.7116
PY17X_0103200	-0.530145	1.20301	1.50488	1.11936	0.994673	1.28517	1.32749
PY17X_1335800	-0.530019	46.621	41.1925	48.0851	38.4329	43.8118	45.6977
PY17X_1467200	-0.528692	0.812513	0.647814	0.884093	0.859435	0.655853	0.689065
PY17X_0929600	-0.528529	451.93	682.666	536.853	497.061	593.228	476.794
PY17X_1241000	-0.528438	306.512	287.421	229.429	274.032	273.885	224.845
PY17X_0209900	-0.527331	2.22933	2.94525	6.5694	2.47346	2.77701	5.94066
PY17X_1366900	-0.526516	140.633	169.642	121.499	150.472	145.445	108.739
PY17X_1338000	-0.525295	3.63299	3.55737	4.01248	3.1022	3.2459	4.27888
PY17X_0832600	-0.524439	5.5672	7.29998	8.83459	6.32091	6.94193	7.19595
PY17X_1113200	-0.524425	11.0562	11.6004	10.7772	10.3456	10.3287	10.9218
PY17X_0711500	-0.524413	31.5667	31.6694	32.7437	28.6583	29.5103	32.5999
PY17X_0815600	-0.524014	40.5577	61.0753	50.3256	41.8274	43.0786	59.6464
PY17X_1320900	-0.523333	1.70054	1.90779	2.10421	1.79953	1.80663	1.78166
PY17X_1126000	-0.5226	171.797	139.747	162.03	136.283	127.138	187.878
PY17X_1405900	-0.521116	1.93018	3.45969	2.16218	2.31052	2.51456	2.30961
PY17X_1313700	-0.521066	10.0458	8.8273	11.7461	9.55376	8.59672	10.8867
PY17X_1367800	-0.520619	24.2376	23.0144	32.4616	18.5125	26.0119	31.2711
PY17X_0311200	-0.520536	164.738	180.535	153.383	156.853	153.484	162.376
PY17X_1136200	-0.52009	38.1003	35.6551	39.6694	33.5168	33.0209	41.2876
PY17X_1204000	-0.519428	13.0736	12.9317	13.14	12.626	11.2861	13.2415
PY17X_0204600	-0.519178	31.5062	25.9641	30.5117	26.6273	28.2708	28.4398
PY17X_1144600	-0.519092	20.8656	21.6554	18.8953	18.79	17.6043	22.0979
PY17X_1353000	-0.518106	21.7155	50.5247	31.3768	25.8693	33.272	39.7831
PY17X_1231300	-0.518009	138.736	129.779	125.811	132.637	117.032	124.245
PY17X_1021900	-0.517051	22.1807	25.8042	23.9513	21.8975	23.8351	22.4314
PY17X_1102900	-0.516157	0.532396	0.770409	1.33384	0.751349	0.789697	0.958072
PY17X_0420600	-0.514693	27.3805	25.6048	25.0104	27.9262	24.7957	21.0194
PY17X_1249800	-0.513535	0.0792514	0.115288	0.121851	0.108977	0.0264008	0.170208
PY17X_0937100	-0.513143	12.0393	11.9211	12.2031	10.512	10.8944	13.124
PY17X_1137700	-0.513113	205.687	185.882	188.985	172.813	172.951	209.076
PY17X_1465300	-0.513008	4.15094	3.81359	4.83013	4.45141	3.93964	3.72797
PY17X_1241200	-0.512177	4.07492	4.71733	3.65993	4.1054	3.98503	3.75486
PY17X_1236100	-0.512174	16.3313	19.4583	21.9477	15.801	17.8122	21.5329
PY17X_1041700	-0.511929	13.8544	13.7945	15.1293	12.811	13.8263	14.0945
PY17X_0705300	-0.511542	37.2008	32.2916	40.4278	25.3802	31.1312	49.3776
PY17X_0910500	-0.511538	52.0666	53.3709	67.9297	47.6685	50.7841	67.4647
PY17X_1203900	-0.510544	68.613	48.6585	65.0089	50.204	52.2454	72.6145
PY17X_1324900	-0.510461	1.71537	2.28857	2.52497	1.6474	1.90295	2.71823
PY17X_1004200	-0.509673	17.915	16.6579	25.6189	16.7685	18.1629	22.5835
PY17X_1316000	-0.509638	12.7841	18.8722	15.2015	13.298	17.7669	13.4254
PY17X_1463200	-0.509413	89.901	61.4728	64.329	70.8247	68.3547	66.6045
PY17X_1221700	-0.508336	197.02	176.144	215.628	174.269	173.622	216.155
PY17X_0904700	-0.508096	7.47414	8.36713	11.9438	8.32916	7.96511	10.2704
PY17X_1414900	-0.507681	53.2276	45.348	39.4311	50.3027	39.8058	41.6878
PY17X_0512400	-0.507006	38.9104	29.8495	33.9691	32.4272	29.31	36.8335
PY17X_1406000	-0.506635	8.32085	8.36164	6.48655	6.14745	8.02391	8.04704
PY17X_0820000	-0.506482	122.022	115.642	115.795	111.815	104.231	122.769
PY17X_1409700	-0.506482	906.818	1035.84	886.93	952.028	959.209	780.271
PY17X_1320700	-0.50539	1.3851	2.38558	1.77997	1.70917	1.95245	1.62899
PY17X_0301700	-0.505182	12.5328	7.31632	7.77786	8.79578	8.3283	9.42431
PY17X_0408700	-0.504868	8.79387	7.84953	11.3257	7.50634	9.0214	10.2825
PY17X_1420700	-0.50443	8.13412	10.9773	13.0894	8.52957	10.139	12.2344
PY17X_0622300	-0.504292	9.30836	22.0008	15.477	13.6576	12.3974	19.1074
PY17X_0933600	-0.50336	394.735	511.456	409.51	416.328	407.185	438.905
PY17X_1246400	-0.503225	28.4797	29.8155	34.248	28.7266	28.105	31.8853
PY17X_0805600	-0.503222	0.573571	0.804583	1.22833	0.765816	0.747226	0.985487
PY17X_0806400	-0.503048	9.23387	7.68386	6.82519	8.00864	7.48084	7.25966
PY17X_1456500	-0.501422	56.6965	48.2784	48.9244	45.8923	49.8532	52.191
PY17X_1236900	-0.500899	19.5479	16.8902	23.4021	17.768	19.9965	19.524
PY17X_1130200	-0.499937	67.6266	50.985	68.5126	59.0113	54.279	66.824
PY17X_0526500	-0.498457	0.0150654	0.0246554	0.0277962	0.00776852	0.0451682	0.0107853
PY17X_1249000	-0.498399	4.98439	7.70406	5.75775	5.566	7.07584	4.98167
PY17X_1243700	-0.498264	2.5163	2.54093	2.4695	1.84968	2.43448	2.98959
PY17X_0311700	-0.497656	10.5952	8.50051	7.47385	8.44351	7.77569	9.4699
PY17X_0521900	-0.497646	3.84198	5.44445	6.46392	4.03816	5.03119	6.1206
PY17X_0611100	-0.497403	928.433	996.373	754.386	1000.53	859.936	703.939
PY17X_0907500	-0.49712	7.18917	9.46978	8.84824	6.87173	7.23728	10.6198
PY17X_0928900	-0.497075	41.3759	43.1749	42.9192	40.1706	40.5624	41.9176
PY17X_0517100	-0.496643	357.313	339.195	343.996	297.93	322.642	385.715
PY17X_0316400	-0.496636	16.2773	18.7257	27.5295	18.3857	16.6545	25.3987
PY17X_1111000	-0.495529	1152.51	1048.47	1165.26	1076.98	1031.27	1136.2
PY17X_0418500	-0.495202	35.3911	32.338	37.6146	32.53	32.7137	36.3535
PY17X_1133800	-0.494629	438.46	523.93	394.137	446.476	458.141	400.04
PY17X_1450100	-0.494588	11.9014	12.4923	15.1441	12.7396	11.3106	14.1094
PY17X_0925200	-0.493705	10.3335	11.4917	13.0782	10.0405	9.61589	14.2209
PY17X_1210000	-0.492397	0	0.0396459	0	0.0374754	0	0
PY17X_0315700	-0.492165	102.515	84.5681	91.301	84.111	84.324	101.465
PY17X_0821400	-0.492114	32.7224	43.476	39.4862	34.7218	36.5404	40.6288
PY17X_0302900	-0.491976	15.2774	13.5697	14.3146	14.0442	13.5924	14.0504
PY17X_1337600	-0.491857	1.67251	2.83025	1.92078	1.90087	1.80792	2.52176
PY17X_1013300	-0.491084	4.7325	5.00116	4.60165	4.25524	4.86622	4.73468
PY17X_0503800	-0.490891	22.1167	16.3462	17.5071	16.604	18.5617	19.0409
PY17X_1338100	-0.490409	6.95761	7.43007	6.19171	6.87116	6.80587	6.18835
PY17X_0204700	-0.488838	65.8598	58.2248	55.1519	62.3338	56.0933	54.8165
PY17X_0611400	-0.488744	6.39215	8.21944	10.0247	6.98466	8.58602	8.20437
PY17X_1333800	-0.487039	374.032	338.469	306.989	324.707	345.153	317.166
PY17X_1369000	-0.486946	9.83578	8.45193	15.2603	9.05388	10.0084	13.5475
PY17X_1221800	-0.48634	100.741	89.082	107.917	87.2501	86.8497	116.081
PY17X_0815900	-0.484937	1117.96	1358.71	1145.85	1183.58	1159.49	1171.14
PY17X_1405300	-0.484732	13.5693	13.228	12.5829	13.1036	11.2185	14.0188
PY17X_0825400	-0.484596	2.36964	2.81759	3.08925	2.12481	2.77658	3.15719
PY17X_1317000	-0.483522	111.101	161.113	110.64	114.882	130.067	127.515
PY17X_0109100	-0.482962	5.41391	6.06387	4.69556	4.79637	5.44652	5.50449
PY17X_0701000	-0.482857	48.3467	46.9283	44.9585	49.4101	43.8339	42.7626
PY17X_0837300	-0.482851	33.9833	31.8538	35.0872	29.882	32.8802	35.4648
PY17X_0624200	-0.482309	4.35213	4.16653	5.81608	4.33759	4.08726	5.55653
PY17X_0831400	-0.481491	73.5887	56.5886	66.5644	62.1232	61.8313	67.677
PY17X_0304100	-0.481411	151.654	146.435	149.212	133.774	132.746	170.947
PY17X_1323200	-0.480893	4.11675	4.65485	6.81716	4.32282	4.64462	6.249
PY17X_0109900	-0.480557	605.736	582.541	565.64	530.841	602.557	573.283
PY17X_1127200	-0.479722	37.1362	43.7254	35.7369	38.7848	35.0973	39.903
PY17X_1361300	-0.479617	34.6115	48.0955	42.4671	36.7902	40.3694	45.0326
PY17X_1216100	-0.479224	5.04216	6.21494	6.09402	4.10296	6.01707	6.8721
PY17X_0902800	-0.47818	112.907	102.507	118.199	103.669	98.1756	124.613
PY17X_1308400	-0.477521	5.68404	6.71828	5.68059	6.64358	4.92311	6.09476
PY17X_0817300	-0.476966	41.2193	32.8148	44.5244	39.2621	33.9919	42.6246
PY17X_0904000	-0.476553	2.99697	4.04953	2.25434	2.66284	2.58041	3.92138
PY17X_0823000	-0.476492	16.2567	16.8138	17.143	15.0209	14.9126	19.3137
PY17X_1240600	-0.476049	13.4852	11.2631	20.8848	14.0414	13.5057	16.9928
PY17X_0406600	-0.475887	260.52	214.409	307.946	241.204	236.456	287.96
PY17X_1462800	-0.475851	86.3797	95.272	85.8472	84.02	75.1379	103.667
PY17X_1033600	-0.475805	35.8409	38.1144	33.5041	33.8129	35.9903	35.1443
PY17X_1022100	-0.47577	61.9305	47.2029	44.4652	53.2672	49.5741	47.038
PY17X_0109500	-0.475492	26.6417	20.245	20.7221	22.8016	21.8163	21.3957
PY17X_1317700	-0.475174	3.92233	4.17832	5.3279	3.5355	4.32114	5.30645
PY17X_0612200	-0.474658	0.716421	1.49081	1.40498	0.954143	1.21858	1.36136
PY17X_0617600	-0.474389	42.3674	36.4086	35.9764	41.0322	34.138	37.0129
PY17X_0839300	-0.47323	47.3895	46.5543	66.1095	45.595	44.1835	67.7695
PY17X_0922300	-0.473025	4.43578	5.0909	6.34718	4.34476	3.96522	7.39159
PY17X_1106600	-0.472659	75.7639	73.4473	118.766	73.8193	71.3296	119.1
PY17X_1455200	-0.472585	17.8753	19.9458	26.4651	17.2424	20.6906	25.1554
PY17X_0936200	-0.472502	79.033	68.2678	69.2328	73.2871	66.3126	72.5406
PY17X_1411600	-0.471542	32.119	31.4471	34.5409	31.0341	28.1794	37.2765
PY17X_1206400	-0.471452	2.30717	1.46837	1.60475	1.79399	1.70185	1.78541
PY17X_0804500	-0.471323	64.6984	89.7287	55.6561	71.8245	78.5859	54.1554
PY17X_1316200	-0.470987	7.22736	8.33972	7.66182	6.56929	8.03086	8.18731
PY17X_0838600	-0.47088	180.693	152.67	183.735	165.792	160.461	180.959
PY17X_1444000	-0.470298	7.88575	6.66373	9.08543	6.87045	7.05008	9.35336
PY17X_1114600	-0.47021	62.4033	62.552	64.2106	63.5551	55.1687	67.1135
PY17X_1139600	-0.470138	38.7168	35.5209	53.6367	41.955	37.6889	45.6211
PY17X_0513100	-0.470135	605.212	554.242	708.902	574.455	625.075	628.906
PY17X_0912600	-0.470027	14.7937	13.8154	17.7502	13.1546	15.3401	17.0337
PY17X_1211000	-0.469658	4.89395	5.2269	6.0378	4.97114	5.87793	4.93878
PY17X_0813500	-0.469412	27.6038	20.2675	22.4588	24.1014	22.3277	22.5187
PY17X_1218900	-0.468482	12.3861	13.7306	17.4788	13.1224	11.3452	18.6168
PY17X_0922200	-0.468264	17.5228	19.1823	19.8398	16.5739	16.6687	22.5718
PY17X_1437900	-0.467392	0.640931	0.690854	0.588895	0.631795	0.653395	0.59926
PY17X_1102800	-0.466577	12.9465	16.6369	12.7432	13.3364	13.7901	14.5383
PY17X_1002900	-0.46651	9.74557	9.37744	8.44613	8.87419	8.68793	9.59722
PY17X_1138200	-0.466127	20.462	19.8378	16.7215	20.6803	19.1575	15.9834
PY17X_0710400	-0.466079	16.3764	17.289	20.4493	13.4632	17.7742	22.2744
PY17X_0524400	-0.465633	63.9352	59.3992	57.4523	62.57	54.3087	61.1386
PY17X_0411500	-0.464188	7.72248	6.36011	7.90029	7.99523	5.8258	7.87331
PY17X_0210900	-0.464072	24.037	20.3679	22.5804	21.1536	23.4933	21.1554
PY17X_0110400	-0.464008	909.612	1045.73	975.966	1014.41	976.086	884.603
PY17X_1219800	-0.463383	4.50419	3.89196	3.94897	4.41956	4.16867	3.52215
PY17X_0834200	-0.462001	10.9107	9.69725	9.05292	10.2192	9.66053	9.34031
PY17X_1014100	-0.46139	0.3571	0.284185	0.434073	0.246964	0.331687	0.490844
PY17X_1424800	-0.459189	41.6103	54.5148	74.4176	44.4774	46.9269	78.5473
PY17X_1134300	-0.459118	88.0546	98.2598	102.414	87.5926	93.8202	104.253
PY17X_0709900	-0.458289	40.7472	52.3088	40.0309	44.7767	43.8137	42.9013
PY17X_1352800	-0.457937	48.7941	46.7898	47.1863	46.861	44.9895	49.4809
PY17X_1414000	-0.457753	0.803304	1.26647	0.911777	0.778571	1.22312	0.939407
PY17X_1004400	-0.457687	0.027329	0.0170383	0.0288131	0.0120791	0.027312	0.0335397
PY17X_0918900	-0.457033	1.35585	1.46706	1.7263	1.14406	1.36621	2.02634
PY17X_1032100	-0.456992	50.4855	48.3133	55.7385	52.3072	49.5081	50.7957
PY17X_1123300	-0.456962	12.2443	11.5954	14.4767	12.3081	11.1867	14.5227
PY17X_0209800	-0.45665	3.90381	4.94657	9.55858	4.59454	5.55414	8.12811
PY17X_0809700	-0.456244	21.7695	21.4484	23.4321	20.7386	19.9981	25.4959
PY17X_0621400	-0.45584	8.88931	6.53561	15.3372	5.97958	6.85893	18.2591
PY17X_1430300	-0.455181	4.65124	6.28387	4.4417	5.19034	4.72098	5.35373
PY17X_0934300	-0.454947	15.8917	13.4509	18.9658	13.6979	14.6113	19.8029
PY17X_1439300	-0.454429	1.73192	1.63275	1.46587	1.30926	1.30233	2.23179
PY17X_1430600	-0.454297	10.7156	8.82745	11.5958	10.0825	9.0605	11.8224
PY17X_1353600	-0.453711	7.60902	6.5675	7.69175	6.01266	7.15699	8.62202
PY17X_1413200	-0.453692	183.173	176.834	200.698	173.79	190.741	191.095
PY17X_0712700	-0.453337	7.08152	9.89118	11.6775	7.32261	8.10157	13.266
PY17X_0905800	-0.453197	73.5015	99.4825	73.5212	85.3157	77.3648	82.0033
PY17X_0518700	-0.453108	982.696	993.809	952.599	952.637	973.107	979.554
PY17X_0517200	-0.452531	7.58501	11.2857	7.04838	8.18409	9.55377	7.94303
PY17X_1244500	-0.452406	19.375	16.0333	16.745	17.0145	16.8278	17.9933
PY17X_0607700	-0.450842	23.2507	21.3121	18.4145	21.7801	21.8905	18.7362
PY17X_1310900	-0.450265	15.4336	14.229	16.4144	15.2806	14.191	16.3828
PY17X_1217000	-0.449985	13.0334	18.263	14.5655	15.6626	13.2943	16.7746
PY17X_0719000	-0.449034	8.2531	10.2846	6.99703	8.4328	8.93773	8.01691
PY17X_0417700	-0.449024	14.1335	11.7335	10.2572	13.3448	12.3251	10.1341
PY17X_0626100	-0.448623	201.583	220.611	218.206	203.521	207.813	226.652
PY17X_0720900	-0.448071	909.17	907.385	947.379	871.872	934.53	944.292
PY17X_0614600	-0.447838	10.3244	9.21247	9.90686	8.6527	8.92951	11.9227
PY17X_0824000	-0.447684	14.4817	14.3429	14.6038	14.0168	13.4324	15.9112
PY17X_1357700	-0.44731	761.09	717.763	831.201	741.865	747.134	812.252
PY17X_1425100	-0.446399	15.2647	14.6873	18.6003	14.1104	15.6256	18.7927
PY17X_0809600	-0.445893	22.5422	18.9177	22.1906	21.1994	19.6466	22.7125
PY17X_0903000	-0.445397	15.7097	12.1791	18.3818	13.4432	13.857	19.089
PY17X_0827100	-0.444656	4.95081	6.04771	8.8402	5.99853	6.31368	7.47562
PY17X_1130700	-0.444416	8.24183	12.2161	6.89709	9.38103	9.25073	8.6708
PY17X_1307300	-0.444218	414.462	369.841	489.287	385.41	385.049	505.934
PY17X_1369500	-0.443601	5.74752	6.90155	5.73358	5.46273	6.35149	6.58101
PY17X_1132100	-0.442889	4.30248	5.12881	5.51265	4.8891	4.67803	5.37314
PY17X_1125400	-0.442757	468.153	501.463	395.776	461.216	458.028	445.244
PY17X_1132900	-0.442371	79.5778	86.9299	96.2855	75.8862	84.1514	103.695
PY17X_1403100	-0.442282	53.7184	50.4497	66.2673	49.009	50.7075	71.667
PY17X_1144500	-0.440364	13.5178	16.8111	14.6341	13.7798	13.1401	18.378
PY17X_0935900	-0.439944	17.8168	13.8477	11.8737	13.745	13.26	16.8929
PY17X_1456000	-0.438705	14.4578	15.6565	18.5981	14.4104	14.3591	20.3202
PY17X_1234600	-0.438683	50.0705	54.7509	55.4869	50.1369	50.5765	60.3858
PY17X_1227100	-0.438211	30.3419	22.4724	27.7265	25.6955	26.0457	29.152
PY17X_0931200	-0.437105	193.081	173.049	215.548	180.962	179.236	225.23
PY17X_0510000	-0.436988	21.1231	26.7315	30.0388	22.8011	21.081	34.9478
PY17X_1235700	-0.436974	84.1258	79.4479	76.4999	78.341	76.5373	86.593
PY17X_1369200	-0.436575	99.1484	100.957	83.5428	96.7024	96.2514	91.5349
PY17X_0935300	-0.435791	5.50429	6.58976	6.86502	6.276	6.44616	6.27547
PY17X_0610400	-0.435101	3.99615	4.01288	5.55728	3.8547	4.41092	5.39717
PY17X_0941500	-0.43465	218.55	254.67	161.499	224.678	239.299	170.687
PY17X_1246600	-0.43462	29.1494	29.4197	41.4384	26.1194	22.7866	53.1916
PY17X_1325600	-0.434594	20.7366	17.8134	19.7895	21.5086	18.3417	18.7358
PY17X_1448700	-0.434092	28.3221	26.2332	31.1173	22.3123	23.194	41.7344
PY17X_0409600	-0.433328	5.34583	5.45588	5.64597	5.53242	5.2213	5.80273
PY17X_0411900	-0.432964	313.374	361.275	279.675	335.992	344.805	275.006
PY17X_0932200	-0.431788	20.4989	18.5553	25.1482	18.0878	21.4458	25.287
PY17X_0918700	-0.431433	18.9937	19.5463	23.0552	17.2831	20.3289	24.6638
PY17X_0822300	-0.431048	1226.48	1209.13	1267.63	1112.06	1237.67	1391.51
PY17X_1366600	-0.429999	8.4305	13.3364	12.0882	10.9263	11.3248	11.8495
PY17X_1432100	-0.429936	9.76377	13.0121	16.5239	10.6893	13.0809	15.9463
PY17X_1332600	-0.428287	4.29295	5.20582	4.02664	4.38333	5.01544	4.22063
PY17X_0913300	-0.427694	9.35508	9.78639	11.5847	9.69762	8.74765	12.743
PY17X_1121000	-0.427563	0.850568	1.07236	1.79601	0.974662	0.88782	1.93231
PY17X_1002500	-0.426976	93.697	109.046	86.0851	98.6164	91.2784	102.595
PY17X_0712100	-0.426969	799.444	455.706	595.015	571.646	681.866	614.124
PY17X_1440900	-0.424632	4.72328	3.4039	3.123	4.46935	3.88734	2.96025
PY17X_1224000	-0.424398	1.91443	1.13895	1.62898	1.31746	1.6091	1.83313
PY17X_1243300	-0.424308	860.833	1090.72	861.068	1020.21	884.432	941.854
PY17X_0111100	-0.423745	15.5004	15.4731	16.8013	15.1698	15.6602	17.6199
PY17X_0824700	-0.423735	261.939	244.902	252.689	231.134	270.523	267.805
PY17X_1423800	-0.423008	26.2398	26.2119	27.6648	22.5628	25.8149	33.2569
PY17X_1126100	-0.422761	29.5429	28.221	41.7115	29.7209	29.1163	42.4484
PY17X_0712600	-0.422713	61.9792	64.8669	75.3091	66.1313	65.3321	73.419
PY17X_0110900	-0.422561	8.0076	8.55457	8.87484	9.13764	7.81738	8.8219
PY17X_1139700	-0.422553	108.37	98.4243	139.962	111.688	104.101	136.378
PY17X_0205600	-0.422307	108.752	140.068	122.931	122.016	115.691	140.236
PY17X_0712200	-0.420118	42.0251	63.1062	64.2075	45.1063	50.574	77.8262
PY17X_0702600	-0.419892	11.4628	9.25929	10.3785	8.65119	11.0798	11.9546
PY17X_1001000	-0.419668	43.1159	45.3718	43.529	49.8372	43.7561	39.8785
PY17X_1207500	-0.419558	63.4427	51.3982	68.9888	60.7212	55.723	70.6938
PY17X_1131800	-0.419455	112.281	92.9131	119.154	102.936	107.829	118.874
PY17X_1360500	-0.419331	49.1524	81.0686	61.4585	57.3688	65.9177	71.9175
PY17X_0934100	-0.418326	67.8145	60.0409	67.3998	63.2178	64.8882	70.5436
PY17X_1415500	-0.418244	54.78	58.4379	58.1152	55.4181	57.305	61.5726
PY17X_1008600	-0.418179	32.2697	29.0781	36.0839	30.5753	32.8327	35.6695
PY17X_0819300	-0.415565	53.241	47.6977	47.0787	50.9131	46.3042	53.8771
PY17X_1208700	-0.415227	4.80423	3.59854	3.80584	4.6812	3.79437	3.95412
PY17X_0809500	-0.415204	7.03933	7.09775	10.4961	6.88994	8.37268	9.86331
PY17X_1368500	-0.415022	60.1329	75.5336	64.2603	71.1728	64.7074	67.648
PY17X_1142200	-0.414614	17.3367	19.2027	12.4461	19.8509	14.3175	15.7808
PY17X_1446300	-0.413987	2.36277	1.91399	1.42468	1.96333	2.02702	1.82499
PY17X_1356900	-0.413889	16.0372	17.4695	21.4884	17.2081	16.6957	22.3657
PY17X_1448500	-0.41375	13.8408	14.5499	12.1191	14.0769	13.8628	13.3364
PY17X_1137600	-0.413244	8.69888	7.05204	7.57802	7.9926	8.21338	7.54125
PY17X_0709700	-0.413225	74.9925	69.3263	68.2538	69.5024	73.8699	73.4718
PY17X_1435600	-0.412479	40.8679	45.0909	50.7027	39.614	43.2667	57.3189
PY17X_1322800	-0.412342	746.65	611.037	710.962	775.248	670.881	657.774
PY17X_1113000	-0.411875	94.9907	93.4686	90.3644	94.0748	87.0971	104.332
PY17X_0215400	-0.411198	14.6413	11.0698	9.54809	12.0905	14.0402	9.69392
PY17X_1429900	-0.410208	1.69696	1.81945	1.43845	1.9197	1.6768	1.44797
PY17X_1116600	-0.409415	440.494	371.299	390.414	374.347	356.889	508.113
PY17X_1127400	-0.408655	189.969	182.746	168.356	184.921	197.438	169.582
PY17X_0713600	-0.408292	24.3734	26.0106	22.1137	22.7815	24.0466	27.6705
PY17X_1207000	-0.407909	64.7323	72.1571	57.8375	70.0107	69.3499	59.3176
PY17X_0905700	-0.407647	3.72747	3.73407	4.40773	3.58206	3.62356	5.00707
PY17X_1309300	-0.407457	104.901	95.4872	89.5084	105.192	99.6148	91.3039
PY17X_0506400	-0.407434	2.21131	2.14045	2.16869	1.92297	2.18458	2.59709
PY17X_1455400	-0.407363	53.2919	61.7875	60.4194	67.8966	58.1248	52.7195
PY17X_1135200	-0.407043	9.18285	7.33826	7.36938	8.88937	7.28475	8.33193
PY17X_0922400	-0.407025	25.7534	29.5733	28.0408	29.4558	30.7919	24.6317
PY17X_0932800	-0.406674	0.13181	0.109097	0.243193	0.126561	0.113558	0.261612
PY17X_1321400	-0.40646	21.8033	27.0059	26.9595	23.9665	27.0535	26.5247
PY17X_1419900	-0.406347	9.43481	11.2887	8.97896	9.45769	10.5533	10.4556
PY17X_1220300	-0.405984	60.9532	68.5447	51.8516	61.9797	61.0774	63.1277
PY17X_1325300	-0.405851	4.60773	4.88884	6.52555	4.65025	5.13999	6.69419
PY17X_1364200	-0.405567	61.932	54.8189	69.9496	61.4416	60.5442	69.599
PY17X_0505500	-0.405339	840.682	873.032	749.311	853.051	901.969	762.679
PY17X_1431400	-0.405232	909.06	694.404	653.49	827.568	810.647	667.855
PY17X_1454200	-0.405178	1.92418	2.21708	3.21507	2.27374	2.55919	2.69428
PY17X_0509400	-0.404906	1329.23	1060.77	900.231	1331.43	1128.71	896.943
PY17X_0707100	-0.404036	2.48102	4.58634	4.94737	3.76541	3.85456	4.71885
PY17X_0106600	-0.403973	645.237	651.332	600.472	715.427	613.106	614.961
PY17X_1112300	-0.403366	10.8772	11.4013	11.4321	10.9774	11.0258	12.6817
PY17X_0609700	-0.402943	0.529242	0.494934	0.599832	0.608189	0.453355	0.610546
PY17X_1248650	-0.402903	73.6517	91.1666	84.8166	89.3617	78.0423	89.1127
PY17X_0902500	-0.402797	5.95677	5.383	2.67374	5.30674	5.10632	3.96783
PY17X_1213000	-0.401768	50.7504	49.1711	54.3339	51.5096	47.6073	59.9593
PY17X_1312500	-0.401146	16.2175	29.0774	21.9008	24.0157	21.9877	23.0254
PY17X_0829700	-0.400667	27.7819	21.6806	32.1969	27.8605	24.9139	31.3626
PY17X_1456700	-0.400462	3.21974	3.43113	2.42991	3.13311	3.43128	2.75652
PY17X_1415900	-0.399523	25.1278	22.4132	29.0573	24.4596	23.9226	30.7517
PY17X_0418100	-0.398791	18.6112	17.3354	13.7747	17.0475	17.045	17.2184
PY17X_1003000	-0.39861	9.51007	9.14937	9.03385	9.28083	9.6003	9.65207
PY17X_1142800	-0.397153	33.1944	35.4673	37.0984	34.2956	39.7777	34.6211
PY17X_1412200	-0.397148	52.1378	42.6193	63.4983	51.7201	54.4822	56.6742
PY17X_1247600	-0.39695	11.784	10.7725	20.4657	10.6508	10.7892	23.5794
PY17X_0507400	-0.396923	16.4713	16.4529	19.0663	15.3207	16.5957	21.9964
PY17X_1430700	-0.39671	12.4095	12.686	14.6375	12.8192	11.7231	16.6541
PY17X_0623500	-0.395884	99.3209	74.303	81.8954	88.6912	81.9033	93.7794
PY17X_1019900	-0.395854	44.5796	42.4852	46.8876	46.4353	38.9517	53.4753
PY17X_1115400	-0.393812	343.303	283.321	338.233	292.173	330.665	377.788
PY17X_0721100	-0.392865	34.3792	30.8538	30.146	31.6375	30.8929	36.5005
PY17X_1119300	-0.392697	3.10436	4.2395	3.55206	3.64276	3.59006	4.05805
PY17X_0523800	-0.392138	59.4363	49.8978	67.5195	54.2248	55.9076	73.7405
PY17X_1235400	-0.391591	1.32459	0.975494	2.13842	0.728564	0.639821	3.38534
PY17X_0403100	-0.391523	6.91826	9.3991	10.4515	8.78732	8.77904	10.1539
PY17X_1451400	-0.389649	13.0642	11.4732	14.47	11.6603	11.6112	17.4871
PY17X_0525000	-0.388658	226.538	215.638	201.201	239.035	216.08	211.226
PY17X_1120900	-0.388443	9.77999	16.2147	13.0321	14.1404	11.1793	15.2935
PY17X_1028700	-0.38839	117.506	109.391	100.852	120.172	111.355	108.083
PY17X_1344400	-0.385962	3.34401	3.02643	3.38544	3.3647	3.0786	3.72061
PY17X_0929700	-0.385868	0.451633	0.356338	0.282468	0.326304	0.471753	0.333189
PY17X_1206900	-0.385277	33.7917	31.1174	28.295	32.8887	33.0724	30.8401
PY17X_1114000	-0.384836	4.98949	4.12972	3.46174	4.73881	4.26897	4.07231
PY17X_1410000	-0.384598	1.31659	1.94649	1.24538	1.36273	1.74006	1.59004
PY17X_1337500	-0.384165	16.428	15.3977	13.1395	16.3934	16.7589	13.4494
PY17X_1354700	-0.384147	13.8216	17.0197	17.0133	15.1245	15.7405	19.088
PY17X_0309300	-0.383925	5.58373	5.81807	6.06411	5.89564	5.28501	7.06841
PY17X_0611700	-0.38384	6.10584	6.02998	6.32469	4.73631	5.33929	9.40555
PY17X_0920600	-0.383754	4.01571	5.65	4.76658	4.69708	4.99715	5.34455
PY17X_1240300	-0.383399	18.8899	16.8881	18.5396	18.6173	19.2071	18.6613
PY17X_0516700	-0.383373	1.23395	1.51634	1.3061	1.43333	1.1553	1.65147
PY17X_1432200	-0.383055	1.80391	1.99987	3.30143	3.21066	1.83187	2.32455
PY17X_1016900	-0.382233	466.026	425.459	507.283	474.427	489.158	491.464
PY17X_1027200	-0.382014	61.546	52.7351	63.5707	60.4062	54.8465	70.7545
PY17X_1459500	-0.381707	31.207	28.9027	31.2077	30.2174	32.1404	32.8498
PY17X_1111100	-0.381604	3.68833	3.80149	9.2665	2.62219	2.63512	12.7821
PY17X_0308600	-0.381235	45.6271	46.4979	51.8641	46.0738	45.875	58.796
PY17X_1432400	-0.381231	17.2289	25.751	33.6846	23.1115	26.9163	29.814
PY17X_1428400	-0.381127	19.9291	23.0465	20.3553	20.7775	23.3979	21.8014
PY17X_1315400	-0.381061	9.57488	13.3328	11.3298	11.5687	12.6405	11.4017
PY17X_0715600	-0.380777	93.8795	92.3326	96.7338	99.4914	83.5685	113.337
PY17X_1345400	-0.379971	224.957	282.634	223.915	251.766	247.579	265.291
PY17X_0306200	-0.379784	25.2932	17.0371	25.9361	19.2508	18.5237	34.4112
PY17X_1348200	-0.379715	41.6924	54.5088	57.184	47.4838	47.644	65.864
PY17X_1370100	-0.3792	1373.45	1388.64	1601.78	1483.54	1452.38	1621.42
PY17X_1429700	-0.378168	1.04469	1.94297	1.64286	1.47374	1.39025	1.99955
PY17X_0304000	-0.377877	149.612	129.506	152.806	139.509	145.532	167.46
PY17X_1429400	-0.3773	7.90557	8.56772	7.41122	9.24895	7.95339	7.71735
PY17X_1463400	-0.377126	9.45146	6.60104	9.17168	7.79113	8.46508	10.2267
PY17X_0507600	-0.377063	14.4523	13.4977	14.8446	12.7881	13.3608	18.9419
PY17X_1406200	-0.376505	0.655273	1.23713	0.87784	0.916719	0.905424	1.08181
PY17X_1005300	-0.375503	1.77759	0.991258	4.15431	2.93318	1.14485	3.18993
PY17X_1231800	-0.375398	46.0931	42.7218	39.6726	46.9479	51.0497	35.5252
PY17X_0204900	-0.375262	13.2326	14.2029	10.6037	14.4929	12.0825	13.3143
PY17X_1221100	-0.374801	69.9874	70.4866	69.7304	72.9821	69.2196	78.3242
PY17X_0213200	-0.373728	5.44737	3.95376	5.68821	5.28322	5.40538	5.08465
PY17X_1116000	-0.373604	20.6276	31.5585	22.872	25.363	25.8767	27.5401
PY17X_1350900	-0.373532	3.96505	4.31119	4.22218	3.68727	4.67813	4.75714
PY17X_1325400	-0.373528	0.842584	1.17899	0.864744	1.08186	0.955739	0.986242
PY17X_1127800	-0.373382	74.8755	73.8354	92.0291	78.5221	79.3316	94.9801
PY17X_0524000	-0.373195	14.9722	14.3105	15.5962	15.5762	15.8418	15.5621
PY17X_0919700	-0.37288	348.609	310.913	409.597	345.249	346.347	432.795
PY17X_1323800	-0.372848	2.85791	1.91374	2.12034	2.66668	2.31211	2.24733
PY17X_1307700	-0.372733	83.5218	102.477	65.5535	94.6423	99.3535	68.2327
PY17X_1327500	-0.371959	26.4775	26.7543	27.8314	26.196	29.9965	28.8245
PY17X_1244200	-0.371765	9.73937	11.9555	21.3159	11.0087	13.368	21.0512
PY17X_1007200	-0.371723	17.0993	22.5641	18.467	19.6869	18.5766	22.9843
PY17X_1041300	-0.371678	9.08234	8.30043	9.18536	10.0542	8.84548	8.92432
PY17X_1109400	-0.371296	85.5211	74.7442	68.6063	86.9076	76.7784	76.4067
PY17X_1018100	-0.371126	4.91987	6.35507	5.21995	4.98808	5.97711	6.39793
PY17X_0809300	-0.370748	2.92973	2.95556	2.56955	3.04773	3.08068	2.73574
PY17X_1320600	-0.370736	15.2887	16.8905	14.0012	16.7077	16.0791	15.6844
PY17X_1125800	-0.370385	38.5557	38.705	54.7732	39.5874	45.3889	53.9631
PY17X_1231000	-0.369816	29.5668	30.262	33.9359	33.0776	34.6214	30.4071
PY17X_0829200	-0.36799	855.269	764.612	868.126	882.384	862.346	869.367
PY17X_1005700	-0.367805	5.78854	6.12682	7.09032	6.02746	6.79655	7.18393
PY17X_0814000	-0.367397	6858.42	6054.45	6894.79	7817.87	6990.46	5903.83
PY17X_1317800	-0.366942	2.28219	4.24401	2.88954	2.72526	3.67509	3.52429
PY17X_1321000	-0.366674	837.534	728.084	716.989	829.162	812.772	757.703
PY17X_0416900	-0.366083	620.51	563.496	525.425	630.202	585.427	584.614
PY17X_0514900	-0.365692	11.3265	11.7328	13.8536	11.7467	12.8457	14.3633
PY17X_1431500	-0.363981	16.642	22.9148	20.4981	19.715	19.4999	24.4031
PY17X_1311700	-0.363219	1.02852	1.08135	0.448538	1.38858	0.355088	0.979976
PY17X_1230800	-0.362795	11.1022	10.0364	10.5346	10.6319	11.1745	11.6836
PY17X_0412200	-0.362728	667.285	631.8	684.853	683.898	692.847	717.881
PY17X_1118200	-0.362655	357.111	365.319	467.695	383.323	429.929	441.883
PY17X_1315800	-0.362392	0.20999	0.15562	0.168134	0.114411	0.146506	0.313144
PY17X_0707600	-0.362201	22.8306	17.9389	21.3356	21.1276	22.6109	21.8
PY17X_1024500	-0.362072	10.2982	14.6348	13.6517	10.9107	13.427	16.6532
PY17X_1027800	-0.36148	3.78612	5.5288	3.17794	4.78784	4.05404	4.38656
PY17X_0311300	-0.361089	18.7635	17.6961	19.3795	19.3998	18.7913	20.911
PY17X_1403700	-0.360997	10.9962	11.5241	16.1449	12.4904	12.1038	16.4185
PY17X_1442100	-0.360009	10.5593	12.8948	14.8063	10.543	12.9297	17.2706
PY17X_1436800	-0.359959	155.993	163.598	169.819	154.319	172.597	192.251
PY17X_1459400	-0.3594	141.833	137.33	170.722	146.496	145.273	186.108
PY17X_1210800	-0.359392	1.57579	2.18813	1.94927	2.11758	1.885	2.04085
PY17X_1329200	-0.358856	698.646	699.564	691.209	713.8	754.26	743.433
PY17X_1241500	-0.358644	48.5602	47.4422	57.3939	49.3402	52.9212	60.4702
PY17X_0922000	-0.357956	35.6473	36.5138	38.7	36.8465	40.7587	39.7425
PY17X_1428700	-0.357827	1.78947	1.36075	1.90094	1.82685	1.62578	1.90998
PY17X_1123500	-0.357545	26.8027	26.5653	26.7169	27.4264	26.1077	31.6229
PY17X_1366500	-0.357281	3.96399	4.30355	3.74692	4.51603	4.40549	3.77025
PY17X_0516400	-0.356787	49.427	56.2257	60.0208	54.0596	58.8784	62.825
PY17X_1357600	-0.356536	58.7835	62.2323	56.5857	60.4863	64.5085	63.3824
PY17X_0523100	-0.355432	5.64403	4.12199	3.07916	5.34556	4.72218	3.50512
PY17X_0822500	-0.355391	42.6422	34.6368	42.484	42.4854	40.2101	44.4875
PY17X_1140000	-0.355048	2004.29	2368.9	2220.31	2377.4	2231.83	2390.46
PY17X_0911100	-0.354783	2.61429	2.38879	3.12018	3.13426	2.59634	2.89158
PY17X_0621200	-0.354095	1.57975	1.45552	2.6588	1.73818	1.65269	2.69383
PY17X_1134400	-0.354064	56.8954	47.8189	46.9735	55.6098	54.3861	50.9416
PY17X_0406100	-0.353981	33.92	41.3112	41.4259	38.1456	39.3882	46.7344
PY17X_1467300	-0.353496	8.63853	7.58928	10.0657	8.66293	7.62931	11.8437
PY17X_0705500	-0.353465	63.494	60.3499	73.7727	61.4722	64.5702	85.0852
PY17X_1010700	-0.352969	71.9104	72.3128	97.4781	80.0555	88.6326	87.5116
PY17X_1444400	-0.352454	16.0661	14.6037	13.2992	15.8297	14.8097	16.2233
PY17X_0415200	-0.352094	25.7615	24.304	26.6172	26.3804	20.4449	35.514
PY17X_1449200	-0.35146	9.20249	8.74164	20.9339	7.53563	7.9632	26.9077
PY17X_1039700	-0.351206	66.8339	76.6624	60.9028	75.955	68.7351	73.1046
PY17X_0416600	-0.35116	6.37482	6.79342	9.80798	7.01122	7.19633	10.3707
PY17X_1223600	-0.350913	108.667	118.443	118.625	113.826	105.086	151.653
PY17X_0605100	-0.350454	26.2579	24.2257	26.9625	23.8048	25.5965	33.5814
PY17X_1330400	-0.35014	686.501	675.864	796.598	650.094	724.136	938.87
PY17X_0832000	-0.349867	102.074	96.3269	103.876	100.476	93.5941	130.076
PY17X_0701300	-0.349711	41.4565	41.7814	42.256	44.776	43.4037	45.5528
PY17X_1247700	-0.348705	5.8139	5.95968	4.99071	5.74174	6.53709	5.56731
PY17X_1036400	-0.348549	41.4892	47.3299	33.1914	42.0671	40.4361	48.2887
PY17X_1350500	-0.348505	10.5761	7.71986	13.7529	9.44094	9.58076	15.4358
PY17X_0903100	-0.347921	437.187	363.016	489.93	450.24	426.397	500.998
PY17X_1006400	-0.347718	34.5176	40.6588	42.0447	41.0698	37.818	46.457
PY17X_0313800	-0.34759	9.24657	8.75366	17.4771	11.3432	11.719	14.7604
PY17X_0503100	-0.347208	4.4069	4.96537	4.92666	4.77848	5.09017	5.40756
PY17X_1342800	-0.347198	1239.58	1272.73	1343.12	1360.61	1375.66	1373.55
PY17X_0934900	-0.34565	1.6806	1.71072	3.62821	2.18885	2.00854	3.33406
PY17X_0938600	-0.344999	10.2726	9.04037	18.1455	9.55632	8.99926	22.1523
PY17X_0839200	-0.344685	15.5564	20.4308	20.2999	17.0203	20.1708	23.1605
PY17X_0207400	-0.344608	87.7266	133.303	106.379	102.203	108.422	141.845
PY17X_1348900	-0.344303	9.29976	10.7973	8.68805	9.48271	10.8239	10.5153
PY17X_0504900	-0.344159	146.182	162.739	116.98	152.91	160.081	142.283
PY17X_1103000	-0.343697	6.97809	6.94501	5.01234	7.96565	5.58966	6.74981
PY17X_1465800	-0.343134	93.5388	91.7245	64.9156	87.3958	80.6816	101.697
PY17X_1002100	-0.341915	8.93543	7.75294	12.2154	8.8943	8.91745	13.3426
PY17X_1316100	-0.341867	12.5627	16.3658	15.3659	15.8566	14.2414	17.4504
PY17X_1231100	-0.341371	12.7994	12.4675	9.72652	13.9411	12.5617	10.897
PY17X_0920300	-0.341216	32.6329	28.6188	25.7822	33.7462	30.1997	29.2506
PY17X_1032200	-0.340822	13.0058	13.2978	11.9866	14.2049	13.6166	13.1948
PY17X_1320300	-0.340494	14.7917	18.6558	19.6026	16.6577	18.4308	21.9677
PY17X_1120800	-0.3404	21.5652	25.8157	30.2814	25.2041	27.1899	30.9715
PY17X_1415200	-0.340362	19.6107	21.6978	21.6631	21.9878	21.2569	24.4068
PY17X_1409500	-0.340102	26.8534	21.6748	29.4503	27.102	23.235	33.754
PY17X_0935100	-0.340061	4.56267	3.05416	5.08351	3.22793	3.5906	7.00623
PY17X_0822750	-0.34	19.1628	16.2849	17.0151	18.4349	18.5974	19.3048
PY17X_0304500	-0.339421	32.3936	27.7136	46.4471	34.2506	37.365	42.6736
PY17X_1118400	-0.338852	41.2894	55.0731	46.8885	48.7104	49.9287	55.4909
PY17X_1016600	-0.338563	58.0643	44.2119	62.9196	58.1645	51.0752	68.7982
PY17X_1316800	-0.338561	9.09055	13.5895	12.1577	11.5299	13.2108	12.616
PY17X_1364600	-0.33793	26.4305	27.6506	33.1925	28.2771	28.9639	36.8605
PY17X_0941000	-0.337698	251.22	204.225	263.971	237.744	253.261	283.164
PY17X_1416500	-0.337235	336.536	317.342	308.961	311.913	350.861	375.037
PY17X_0805300	-0.337219	45.4596	50.108	41.4473	47.6057	43.733	56.7917
PY17X_0722000	-0.337071	1.64007	1.39367	1.13041	1.71377	1.39645	1.36302
PY17X_1247000	-0.337001	7.68241	5.4203	7.1888	7.23083	5.9259	8.79401
PY17X_1422900	-0.335829	6.60888	4.72471	4.677	5.38415	5.11192	6.85714
PY17X_0931500	-0.335814	71.5553	65.4045	75.0549	66.0376	75.9695	86.8741
PY17X_0713900	-0.335002	7.18968	7.91534	6.95908	6.68481	6.65471	10.6809
PY17X_1133600	-0.334899	27.454	23.0144	32.4682	30.0348	29.2488	29.8152
PY17X_1440400	-0.333959	6.68128	10.9952	9.09079	7.05176	9.20061	12.8425
PY17X_1364400	-0.333128	10.2238	9.05384	8.76963	10.4852	9.87662	9.86338
PY17X_0616700	-0.332809	114.932	111.636	125.072	123.648	128.946	125.85
PY17X_0611600	-0.332766	20.1662	20.0563	20.3657	19.8468	22.9777	22.516
PY17X_1223900	-0.332495	8.33917	16.1319	9.15498	11.139	11.9167	13.3631
PY17X_0503700	-0.332474	1058.82	1176.21	869.779	1250.23	1035.17	1062.62
PY17X_1442000	-0.332173	15.3796	16.6066	16.0103	15.079	16.4277	20.5307
PY17X_1312600	-0.331607	14.8342	12.6455	15.901	15.4252	15.9115	15.395
PY17X_0905600	-0.331337	788.562	621.676	617.892	769.769	721.779	695.18
PY17X_1028300	-0.331244	74.7069	87.0386	72.7902	84.3083	85.7839	82.9095
PY17X_1348800	-0.330524	2.9515	2.467	3.0274	2.69996	3.08966	3.34926
PY17X_0816700	-0.329855	15.7886	17.582	18.6876	15.7855	17.9196	22.8377
PY17X_1416800	-0.329564	30.6497	37.4138	31.5441	34.6476	34.348	38.9371
PY17X_0419000	-0.328951	6.85767	5.67114	7.38268	6.07718	7.27773	8.23454
PY17X_0804100	-0.328777	82.8177	81.6275	89.4697	84.1958	81.3124	110.604
PY17X_1111500	-0.328574	2.67661	2.18115	2.37119	2.38367	2.02447	3.49193
PY17X_1109600	-0.328331	148.483	152.62	136.497	166.243	177.091	126.573
PY17X_0835700	-0.328317	33.8318	101.944	26.4391	55.4992	61.1712	59.8726
PY17X_1119600	-0.327522	2.20207	2.70607	2.65529	2.03265	3.14386	3.02056
PY17X_1146300	-0.32745	18.083	21.2635	20.8638	21.9421	18.4686	25.0006
PY17X_0812000	-0.327239	11.0279	7.62848	9.36623	10.5033	10.1151	9.66346
PY17X_1345900	-0.326718	16.5729	23.5385	23.3959	21.4339	21.6317	25.8289
PY17X_0926100	-0.326557	87.0598	77.4916	76.5331	91.7405	83.2166	86.0428
PY17X_1318700	-0.325298	104.158	110.475	68.3138	109.204	106.539	90.6121
PY17X_0702500	-0.325151	3.29029	2.95096	3.90994	3.62335	3.48331	3.90457
PY17X_0944500	-0.32502	3.08694	3.44713	3.57795	3.04753	3.80354	4.13656
PY17X_1406900	-0.323669	37.4778	33.4683	42.7519	40.7481	37.7616	45.0022
PY17X_0603500	-0.323367	80.5063	99.7137	85.2341	100.395	93.5257	93.841
PY17X_1370500	-0.323144	16.0859	14.7532	12.0711	15.495	15.7104	15.4274
PY17X_0605600	-0.323131	27.6657	30.7744	26.6073	28.992	32.7431	30.5394
PY17X_0925600	-0.323015	57.1543	54.5683	66.0845	55.356	57.3613	81.6771
PY17X_1324100	-0.322535	17.0548	14.8261	15.2503	16.5087	15.3498	19.5567
PY17X_1225800	-0.322478	2.76984	2.72533	4.08155	2.64266	2.72667	5.15891
PY17X_0701100	-0.322467	69.6285	62.0913	74.2359	71.6758	71.7678	80.4763
PY17X_0112900	-0.322427	26.1124	25.8586	35.6426	28.3413	31.8929	34.89
PY17X_1403200	-0.321816	111.981	92.8843	102.518	102.4	98.449	135.474
PY17X_0703700	-0.321549	2.56168	2.23591	4.93826	2.76941	4.04317	3.7184
PY17X_0821500	-0.321487	4.58883	6.58969	7.16142	5.77999	6.48925	7.69736
PY17X_0803500	-0.321168	62.0972	52.7953	58.2697	59.1118	59.5321	70.2124
PY17X_0830100	-0.321161	8.67635	9.87692	9.95216	8.60709	9.68028	12.9118
PY17X_0108100	-0.320747	10.4284	9.72539	11.6994	13.8129	10.1028	10.5735
PY17X_1135500	-0.320465	4.46883	4.82044	3.53897	4.45737	4.6886	4.83907
PY17X_1041200	-0.320235	249.101	205.119	257.069	206.315	207.058	371.022
PY17X_1137900	-0.320077	39.1167	35.8769	40.8222	43.3847	40.0705	42.4258
PY17X_0924200	-0.31992	5.28577	4.21664	6.3679	5.08488	4.79893	7.50854
PY17X_0919100	-0.319822	31.1001	27.0178	27.0595	30.1724	31.8507	30.6119
PY17X_0404800	-0.319629	1.97869	1.87825	2.76771	1.79752	1.75616	3.76176
PY17X_1452200	-0.319465	269.453	231.39	268.283	254.818	250.622	336.575
PY17X_1006900	-0.319354	16.8034	13.2474	12.5483	17.2368	14.604	14.4837
PY17X_0503500	-0.318952	121.071	105.662	93.8307	123.554	118.509	106.187
PY17X_0810800	-0.318652	127.732	109.895	137.432	129.074	127.542	152.727
PY17X_0524300	-0.318455	2.69214	2.65217	2.53332	2.63291	3.01968	2.92999
PY17X_0406800	-0.31839	70.9541	70.4308	82.1616	78.3075	73.7835	92.0089
PY17X_1412750	-0.31807	619.968	564.573	688.284	712.912	699.296	616.981
PY17X_1427900	-0.317913	0.428051	0.755472	0.667819	0.447943	0.635387	0.951772
PY17X_0608500	-0.317639	26.9465	30.4823	35.4687	30.8604	31.4308	39.2159
PY17X_1307100	-0.31745	199.255	173.894	251.49	218.841	216.797	244.539
PY17X_0308900	-0.31625	6.1615	6.63117	8.95566	7.12497	8.2864	8.2536
PY17X_0937900	-0.316069	6.79915	7.43839	7.47196	7.27064	7.52827	8.95304
PY17X_1104800	-0.316036	18.6376	22.4223	32.1341	22.918	23.8499	33.3721
PY17X_1364500	-0.31525	12.942	10.0588	9.84676	13.0307	11.1872	11.6455
PY17X_0717100	-0.313005	2.63065	2.78478	2.96812	2.44069	2.8929	3.88978
PY17X_1215200	-0.312334	11.5832	11.7419	10.4524	12.4572	12.9315	11.4688
PY17X_1142500	-0.312028	1.91144	2.68129	1.97925	2.33335	2.56325	2.2788
PY17X_1127300	-0.311527	80.9862	79.7286	91.1592	84.5575	84.2613	107.92
PY17X_0828900	-0.311357	16.971	16.9629	14.3542	14.832	15.5869	23.0024
PY17X_1426800	-0.311195	12.74	14.8872	18.1752	15.0055	16.0717	19.1382
PY17X_0819900	-0.311066	22.4613	19.0874	16.3193	22.1285	19.3521	22.0526
PY17X_1211800	-0.31074	1.7155	2.20336	2.06336	2.09169	2.22225	2.23114
PY17X_1408200	-0.310665	8.99678	12.1322	12.1974	11.2078	12.8461	12.3699
PY17X_0111700	-0.310098	7.66226	7.31857	6.53441	7.64958	7.83819	8.11605
PY17X_1328700	-0.30965	12.6488	19.8458	14.7358	16.7494	16.5364	18.5483
PY17X_0929800	-0.309496	2.68344	2.19817	1.70643	2.74058	2.43877	2.02179
PY17X_0304400	-0.308632	54.2546	61.526	64.4418	58.5767	63.4902	76.2348
PY17X_0624000	-0.308595	8.8545	9.41322	9.46379	9.47629	11.6238	9.16498
PY17X_1341900	-0.308457	31.4418	31.9025	41.1099	36.8771	33.7435	44.2094
PY17X_0606700	-0.308146	33.9961	36.8769	46.3002	40.416	43.1527	44.7029
PY17X_1115100	-0.308134	2.15757	3.34883	3.55428	3.18536	3.31135	3.4202
PY17X_1453500	-0.307464	12.8836	11.3931	14.0455	13.3075	13.0449	15.8103
PY17X_1230900	-0.307333	56.4958	58.718	54.8294	65.9825	58.8376	61.703
PY17X_1330100	-0.307146	54.2886	44.605	65.4195	60.9476	59.8122	58.8858
PY17X_1306800	-0.30665	3.48284	4.34794	3.51764	3.80653	4.40424	4.25561
PY17X_0302700	-0.306618	43.376	44.004	46.8734	48.1901	48.871	50.2647
PY17X_1107300	-0.306569	10.5072	7.82607	7.90395	8.67164	9.12005	11.1947
PY17X_1361200	-0.306457	42.4165	41.3148	69.0729	52.5476	47.4454	68.1858
PY17X_0208700	-0.306323	4.07132	4.56321	3.12212	4.53218	4.25053	4.13115
PY17X_0921500	-0.306158	13.1774	15.7922	16.9619	15.5328	16.5952	18.3603
PY17X_1130800	-0.305282	10.5154	10.1012	9.55478	10.0618	10.8882	12.3278
PY17X_1006700	-0.305249	7.72816	8.0516	7.91096	7.90885	9.23085	8.8941
PY17X_0315300	-0.305081	504.376	557.236	503.457	533.169	558.542	634.343
PY17X_1456800	-0.304909	3.48657	3.62926	4.10278	3.6933	4.53191	4.08328
PY17X_0921800	-0.304898	35.3191	54.8452	42.7913	51.9429	52.6268	40.6201
PY17X_1116900	-0.304519	29.0531	29.9035	34.2809	33.6768	32.8602	35.9618
PY17X_1139500	-0.304513	47.6191	38.6436	47.7173	47.0264	45.3477	55.4014
PY17X_1238100	-0.304293	5.31678	7.68864	6.13828	6.39169	6.30386	8.47292
PY17X_0835100	-0.303959	6.1448	5.43674	6.11992	5.29674	5.5605	8.79813
PY17X_0205000	-0.303719	2061.93	2187.67	2011.45	2398.57	2147.85	2345.87
PY17X_1326300	-0.303098	1.21624	1.83493	1.24472	1.89127	1.67129	1.12647
PY17X_0911400	-0.302592	3.14594	2.99115	1.71119	3.3745	2.9549	2.28511
PY17X_0405800	-0.302329	6.84406	8.0314	8.20789	7.93459	8.88593	8.56049
PY17X_1212900	-0.302041	1.23667	1.54201	1.80363	1.68837	1.70673	1.63913
PY17X_0931300	-0.301892	158.979	159.957	182.907	168.905	174.139	211.525
PY17X_0922900	-0.301337	190.186	223.145	190.629	224.737	205.887	236.471
PY17X_1402600	-0.300748	1.96494	1.87102	1.66358	2.16972	1.8249	2.07859
PY17X_0607400	-0.300643	1.46916	0.757093	1.09776	1.01756	1.05649	1.63238
PY17X_0614800	-0.30064	11.903	13.4384	10.2916	12.3007	12.423	14.7595
PY17X_1130400	-0.300121	23.0688	23.2511	34.2545	25.5097	27.0699	36.6255
PY17X_0525600	-0.299778	279.029	263.161	387.633	307.27	316.171	404.714
PY17X_1432300	-0.299181	19.5245	24.5453	21.0502	20.9819	24.9193	26.1301
PY17X_1436100	-0.297395	6.35261	7.17039	5.88289	7.18023	6.71424	7.59428
PY17X_1246300	-0.296333	6.16878	8.28463	11.8398	9.7585	9.60008	9.55478
PY17X_0106200	-0.295265	51.3037	54.4123	61.7765	59.2948	56.8845	69.5955
PY17X_1012700	-0.293245	0.890785	1.31443	1.23265	1.24247	1.33535	1.22002
PY17X_1025900	-0.292596	4.39137	4.68538	6.3226	4.79878	5.67714	6.62901
PY17X_1462200	-0.292485	37.5907	39.2721	30.4619	43.6205	39.3512	35.7784
PY17X_1038500	-0.292393	3.64246	3.9808	4.30155	3.64806	4.24587	5.39767
PY17X_1352900	-0.291239	1.23931	1.98595	2.46521	1.77071	1.98683	2.57295
PY17X_0213700	-0.291062	16.5344	16.4317	15.2958	17.3489	16.202	20.2482
PY17X_0504200	-0.290179	7.06362	6.05273	5.56415	6.71927	5.89881	8.27568
PY17X_1248000	-0.289238	23.3349	18.4902	19.4359	24.9154	19.1505	24.2063
PY17X_0523200	-0.288531	4.76658	6.83825	6.12214	7.22433	5.4479	7.05857
PY17X_1126200	-0.287996	0.306507	0.613918	0.755428	0.495384	0.612634	0.758502
PY17X_0927100	-0.287994	32.1833	30.2607	31.5653	30.2378	34.9233	39.8164
PY17X_0604000	-0.287806	11.9955	14.8506	15.5046	12.889	14.3668	20.2101
PY17X_0908400	-0.287505	13.4025	22.102	24.7382	16.8974	20.6081	30.0324
PY17X_0934200	-0.287217	133.435	109.326	123.836	135.324	128.303	145.018
PY17X_0208200	-0.287166	2.65827	2.45826	3.25608	2.31796	2.75645	4.33849
PY17X_0106800	-0.287	11.5174	10.9885	14.0917	11.5973	13.7113	15.5067
PY17X_0803600	-0.286312	1.41635	1.7102	1.59582	1.94566	1.69521	1.6015
PY17X_1352200	-0.285744	13.4665	12.2699	16.0741	13.6336	12.5541	20.815
PY17X_1446800	-0.285245	62.7678	58.4212	60.2045	71.1816	62.2938	68.7462
PY17X_1454000	-0.28519	35.9153	35.4095	49.0792	41.6838	40.4408	52.3692
PY17X_0312600	-0.285064	46.2919	44.478	43.0798	51.729	45.5021	52.1911
PY17X_0929200	-0.283729	10.7711	11.9915	9.72983	11.7012	13.2358	11.2324
PY17X_1144200	-0.282889	77.6129	75.8877	73.8599	84.713	83.4619	85.6225
PY17X_0611900	-0.282826	5.45091	7.46808	7.57748	6.69765	7.75	8.4548
PY17X_0914800	-0.282765	2.73417	3.74687	2.74775	3.22843	3.16149	3.96018
PY17X_1318800	-0.282712	30.6438	26.2632	31.9586	31.0565	33.3309	34.8357
PY17X_0510200	-0.28269	18.7099	16.3424	18.262	17.6751	17.5584	24.7353
PY17X_0505100	-0.282296	1.88313	3.5872	4.03483	2.86614	3.15684	4.65106
PY17X_1233500	-0.281281	4.78412	4.93633	6.45891	5.56222	6.32829	6.15205
PY17X_0412400	-0.281236	6.23615	7.60298	8.20472	6.97092	8.28182	9.43829
PY17X_1325100	-0.279335	14.9392	19.6054	19.6663	18.4712	18.7714	23.6319
PY17X_1414800	-0.277639	20.7869	32.3059	25.6471	25.9082	29.336	33.2668
PY17X_1025800	-0.277494	21.7281	23.7594	22.8792	23.2886	22.7626	31.0056
PY17X_0208800	-0.277366	36.2883	29.7306	36.9062	35.0211	38.0696	42.4687
PY17X_1132700	-0.27735	1.55612	1.76067	2.21535	1.66428	2.01594	2.54163
PY17X_0804700	-0.276218	5.71298	5.0216	3.47229	6.15477	4.81095	4.98284
PY17X_1368300	-0.275742	3.06452	4.6809	3.4396	3.31848	3.57305	5.79187
PY17X_1225900	-0.275372	1.33499	1.23904	1.15354	1.47646	1.03835	1.69695
PY17X_1446900	-0.275336	18.2025	16.6253	17.7517	18.8367	18.7629	21.5439
PY17X_1016300	-0.275025	146.057	157.663	140.992	166.708	173.419	157.943
PY17X_0416100	-0.274899	19.7606	16.9302	19.6833	18.4413	17.2646	28.1977
PY17X_1361000	-0.274898	0.440937	1.11679	1.11862	0.89324	0.716077	1.4205
PY17X_1237000	-0.274395	2739.88	2613.88	2721.11	2921.52	3120.21	3014.48
PY17X_1407700	-0.273865	20.304	20.3423	21.8648	20.2064	20.1335	30.4061
PY17X_1421000	-0.273833	1552.43	1782.52	1129.58	1706.78	1690.3	1625.06
PY17X_0214600	-0.273797	7.63084	9.6852	8.68506	9.72753	10.7368	8.58762
PY17X_0207900	-0.273042	16.505	16.2601	18.0135	18.6032	18.2543	20.2586
PY17X_1140300	-0.272902	124.469	169.753	121.194	149.932	177.274	138.015
PY17X_1121700	-0.272173	1967.68	1800.5	1832.33	2354.66	2073.25	1839.65
PY17X_0809900	-0.271538	4.39649	4.28332	3.08466	4.61812	4.75551	3.82747
PY17X_0817800	-0.271478	4.67037	7.16474	7.11736	6.00077	6.92385	8.46779
PY17X_1211300	-0.270487	1.23708	1.1933	0.720002	1.15535	1.32652	1.06275
PY17X_0305000	-0.270402	19.4396	13.3875	14.245	18.4557	14.4398	20.443
PY17X_1439100	-0.270349	1.98694	2.49487	2.65467	2.64092	2.37942	3.03129
PY17X_0302600	-0.268921	575.467	615.64	594.106	620.499	641.078	758.138
PY17X_0108600	-0.268846	271.541	252.202	309.118	264.085	271.579	411.389
PY17X_1116100	-0.268403	13.3142	12.4783	13.8139	15.3149	13.9028	15.4461
PY17X_0203500	-0.268241	0.84136	2.62273	0.997931	1.48748	2.40239	1.08419
PY17X_0827500	-0.267956	41.6174	36.8948	37.539	42.0907	42.8621	46.162
PY17X_0911500	-0.267635	14.926	19.3336	14.9117	17.7948	18.0954	19.7024
PY17X_1425800	-0.267128	1.15706	2.03318	2.08863	1.73829	1.90685	2.32254
PY17X_0605500	-0.26671	11.6063	11.081	12.7444	11.8301	11.6516	16.7985
PY17X_1127700	-0.266694	134.512	124.541	132.461	149.06	148.693	143.376
PY17X_1205700	-0.266453	900.832	908.811	951.152	1012.33	1118.47	974.635
PY17X_0412300	-0.266144	75.2023	67.8202	75.0302	78.3839	75.7518	92.9843
PY17X_1228000	-0.265791	20.8357	29.0499	24.3666	23.9174	26.4272	34.0627
PY17X_1143200	-0.265634	128.193	128.073	115.734	148.541	135.954	135.371
PY17X_0941400	-0.265106	44.3338	41.3893	44.1062	50.3472	48.3881	47.7355
PY17X_1402500	-0.265072	208.961	223.014	280.785	253.561	279.959	269.188
PY17X_1231400	-0.264783	2.43835	2.77087	3.00961	3.05106	2.8621	3.38872
PY17X_1220200	-0.264676	3.53177	3.30909	3.03547	4.10696	3.66626	3.36582
PY17X_0506900	-0.264366	242.97	218.535	232.061	223.528	233.548	334.249
PY17X_1464100	-0.264055	28.874	29.4287	30.7878	29.3009	32.7899	39.0899
PY17X_1206500	-0.263661	2.14612	2.20285	2.17521	2.51181	2.21534	2.6685
PY17X_1326700	-0.263568	46.7083	51.939	57.353	56.976	51.6986	68.418
PY17X_1458000	-0.263083	9.37515	10.8424	16.4326	12.8593	12.9297	15.7053
PY17X_1416600	-0.263008	112.81	98.5505	111.921	123.884	112.033	130.454
PY17X_0619700	-0.262512	60.4888	55.0567	63.0733	63.8463	66.7288	71.7986
PY17X_0618700	-0.262355	31.6411	22.155	26.9286	31.729	31.4903	27.9342
PY17X_0625500	-0.262324	7.78561	7.86908	10.2174	8.91211	8.92632	11.5482
PY17X_1453000	-0.262275	7.56251	7.34033	8.04986	8.7383	7.96225	9.32693
PY17X_1440500	-0.261875	84.3031	85.6274	92.5469	99.7466	95.2359	102.173
PY17X_1239000	-0.261799	168.797	133.116	113.515	187.436	159.908	120.231
PY17X_1351000	-0.261555	36.6788	42.4504	54.76	41.475	44.5186	66.7771
PY17X_0924800	-0.261381	31.471	41.2651	42.5811	38.6551	32.6415	60.7948
PY17X_1331300	-0.261006	2.11372	5.9301	5.65086	3.38106	5.25947	6.96696
PY17X_1462900	-0.260892	7.26434	8.21319	8.6781	8.42527	9.5042	9.42988
PY17X_1341300	-0.260151	31.4708	28.3653	27.5369	31.4018	34.7016	32.9611
PY17X_1428600	-0.259925	10.6658	10.1468	11.4005	11.7728	11.6977	13.1097
PY17X_0519400	-0.259921	10.1354	8.482	7.92389	10.0386	9.9285	10.1733
PY17X_1134600	-0.259488	43.4219	63.3419	37.8747	55.8518	64.388	42.8406
PY17X_1134200	-0.259371	5.126	5.96498	6.72267	5.9537	6.44438	7.87281
PY17X_0707700	-0.258817	130.523	104.009	113.84	128.085	126.811	141.401
PY17X_1228500	-0.257176	186.074	214.703	171.567	213.589	228.232	207.807
PY17X_0517800	-0.257011	0.968445	1.45468	1.2383	1.33323	1.30546	1.52851
PY17X_1022000	-0.256865	8.65161	6.47056	7.8391	8.47747	8.26784	9.40685
PY17X_1364300	-0.256825	58.7044	47.1061	47.5865	60.2336	54.392	60.0066
PY17X_1437700	-0.256599	13.7949	11.2393	17.3387	14.4569	12.4701	21.6595
PY17X_1126600	-0.25644	9.95404	12.7642	19.3112	13.4109	14.6128	19.8827
PY17X_0206300	-0.256359	10.6357	10.1172	11.0687	10.9001	10.2194	15.3424
PY17X_0937800	-0.256356	23.0734	28.5212	27.3766	28.0533	28.3294	33.6438
PY17X_1245400	-0.256005	19.536	13.6866	13.2311	18.7467	17.1283	16.9889
PY17X_1008400	-0.255999	10.0899	8.07783	7.62144	12.21	8.92192	8.06694
PY17X_0209500	-0.255392	3.78709	5.37141	6.06731	5.31168	4.49122	7.64552
PY17X_1430500	-0.255182	7.17584	6.3316	8.79683	7.49982	6.40131	11.7293
PY17X_1409200	-0.255087	9.20681	13.3085	14.4604	11.8388	10.9676	19.7067
PY17X_0831000	-0.254529	24.3781	24.5313	27.4868	31.9889	25.3451	29.5916
PY17X_0212500	-0.254077	3.91034	3.28665	5.67824	4.93639	4.03817	5.7108
PY17X_1339900	-0.253946	7.61831	7.05724	9.14969	7.41208	7.97271	11.9627
PY17X_1108200	-0.25377	27.3573	22.4084	30.1979	31.3825	26.8798	32.8928
PY17X_0212100	-0.253567	27.3396	26.8572	32.5541	31.2919	33.3045	34.1101
PY17X_0903800	-0.253277	3.09256	3.2451	3.2605	3.99153	3.37669	3.55481
PY17X_0618400	-0.253168	1.24801	1.40867	1.34246	1.50078	1.50459	1.5506
PY17X_1352700	-0.253129	14.7523	13.2696	14.4808	16.6588	15.1664	16.6196
PY17X_1033800	-0.252386	3.21877	3.79893	3.65102	4.02938	3.24712	4.95646
PY17X_1027900	-0.252341	6.71911	6.98292	4.86491	7.54795	7.36547	6.2094
PY17X_1406300	-0.252118	53.2877	75.3997	56.155	79.4556	66.0036	64.806
PY17X_0716500	-0.25196	14.0722	16.0947	16.8215	14.9799	18.223	20.5296
PY17X_0207500	-0.251834	8.16042	8.44537	8.26653	9.19103	8.54556	10.7337
PY17X_1330800	-0.251555	8.49968	9.58935	6.96351	8.95772	9.1971	10.5354
PY17X_1433400	-0.25102	26.9201	22.9596	28.1123	28.8894	27.0539	33.2983
PY17X_0404500	-0.250693	40.8905	32.8754	41.3692	45.2362	40.2168	46.0167
PY17X_1237200	-0.250269	35.7765	34.8727	37.3362	41.0754	37.1121	45.4164
PY17X_1211600	-0.250151	20.4815	19.2078	23.4646	21.4248	21.8529	29.1958
PY17X_1110100	-0.249541	13.4122	9.39914	10.2752	12.8056	12.3468	12.6697
PY17X_0910100	-0.249442	8.49861	10.3326	15.4165	10.9853	11.3118	17.0247
PY17X_1319400	-0.249342	6.29685	5.18175	5.4537	6.41308	6.10765	6.86755
PY17X_0509600	-0.249294	95.3495	132.798	99.7062	125.912	112.272	137.788
PY17X_1228900	-0.249284	57.544	60.2431	73.1862	72.6982	68.3315	77.0269
PY17X_0416500	-0.249213	11.2865	8.44995	8.43731	11.5596	8.53742	12.2872
PY17X_0822400	-0.249108	38.9882	35.2251	43.0609	47.4822	42.5438	43.6421
PY17X_1222100	-0.248464	98.8452	93.6363	94.418	107.044	106.927	114.355
PY17X_1317200	-0.248417	1.42449	2.5406	2.61022	1.98561	2.24266	3.34156
PY17X_1462100	-0.24751	13196.9	10965.6	12541.4	14002.4	13607.9	14374
PY17X_1443400	-0.247244	7.51139	8.80226	7.00487	7.94907	7.62939	11.3523
PY17X_1015800	-0.24695	2.14608	3.89457	2.72594	3.13638	3.10395	3.82627
PY17X_1119000	-0.246569	8.4429	6.54276	5.79908	7.29669	8.41137	8.13435
PY17X_0938400	-0.246303	11.978	11.5494	10.5504	13.5039	12.7767	12.7202
PY17X_1237400	-0.244877	88.1967	84.7456	103.299	99.1942	99.0034	119.056
PY17X_1143100	-0.244713	295.612	261.464	338.801	323.497	310.242	396.256
PY17X_0704400	-0.244345	10.3176	10.6325	10.182	11.7625	11.5512	12.412
PY17X_1025300	-0.244196	37.6559	33.5671	46.0822	39.8873	44.615	50.1265
PY17X_0904100	-0.243889	22.0448	16.0993	16.6092	20.8965	16.0334	26.4932
PY17X_1236200	-0.24344	18.5561	17.3327	22.8391	22.5323	18.8198	26.2361
PY17X_1340600	-0.243359	20.5344	19.3982	22.2673	23.0262	21.5704	26.9794
PY17X_1313500	-0.243345	27.4941	25.1576	34.7689	30.6784	32.3955	37.2894
PY17X_1113800	-0.243064	111.77	155.625	122.569	139.207	136.36	174.456
PY17X_0104700	-0.242474	3.18915	2.28007	3.45414	3.54717	3.03488	3.6748
PY17X_1006300	-0.242361	117.672	108.549	101.738	132.407	117.242	127.174
PY17X_0307300	-0.242213	6.60447	6.89394	10.2668	7.18781	8.65241	11.5703
PY17X_1310100	-0.242128	6.16679	7.09612	6.10265	7.72505	7.38911	7.08527
PY17X_0808400	-0.241663	86.9022	98.0162	93.0789	96.9446	92.7155	131.894
PY17X_1229000	-0.241581	89.275	79.5507	95.9456	104.889	89.8857	109.76
PY17X_0418400	-0.240444	3.66507	3.19464	3.84661	3.97154	3.41065	4.99668
PY17X_0622000	-0.240326	24.9472	24.6532	25.6651	26.5701	26.9223	33.3817
PY17X_1461700	-0.24018	14.6036	14.5996	17.2921	16.4082	17.4692	19.6513
PY17X_1145900	-0.23997	5.76063	6.96287	7.55462	7.06219	7.05522	9.29122
PY17X_0831900	-0.23932	148.68	108.591	129.411	147.23	137.485	161.303
PY17X_1213400	-0.23825	2597.21	2923.01	2363.94	3113.13	3326.62	2594
PY17X_1423400	-0.238218	367.17	311.075	198.58	383.975	343.139	280.327
PY17X_0918400	-0.238212	1.86475	2.73934	2.54869	2.1074	2.37642	3.84157
PY17X_0110500	-0.237755	42.0018	39.1571	52.156	43.6627	44.2105	66.8191
PY17X_1443300	-0.237664	2.14229	2.3026	1.5556	2.5156	2.03497	2.37794
PY17X_1002800	-0.237622	43.5709	40.0506	38.0576	46.6416	48.4319	44.8931
PY17X_0939600	-0.237534	4.93162	6.46574	4.89359	5.81259	7.16505	5.73195
PY17X_0922700	-0.236884	1.67996	2.08781	1.24189	1.8014	1.76787	2.23652
PY17X_0205700	-0.236548	26.5711	31.8568	35.3517	35.7804	35.9671	36.0841
PY17X_0929000	-0.23603	2.60108	4.14804	4.57333	3.62652	4.2162	5.25154
PY17X_1115800	-0.235593	52.7995	51.4453	60.1397	61.9793	60.7524	66.8789
PY17X_1146100	-0.235527	35.5786	35.5277	47.2272	46.1189	40.8436	49.519
PY17X_1019200	-0.23499	167.173	156.533	182.862	190.087	181.597	213.861
PY17X_1025100	-0.23454	14.9265	13.8411	13.3964	17.5789	15.8613	15.1303
PY17X_0203400	-0.234463	35.0136	40.3667	44.6581	42.6582	41.6811	54.7927
PY17X_0819100	-0.234395	86.6751	110.831	92.2775	91.0271	108.547	137.451
PY17X_0926300	-0.234361	45.4671	40.8084	54.024	53.4664	49.9326	58.622
PY17X_1439500	-0.233985	15.0956	14.8229	13.7427	17.3605	15.9398	17.1574
PY17X_0211000	-0.233843	1.40725	1.41479	1.51572	1.34113	1.64201	2.05394
PY17X_1209900	-0.231796	2.85248	4.27922	3.45379	3.73606	4.25468	4.25163
PY17X_1433700	-0.231662	0.320178	0.321928	0.249037	0.14244	0.326254	0.582477
PY17X_0710600	-0.230848	31.6605	32.2456	32.6512	35.9688	35.5137	40.4821
PY17X_0804800	-0.230655	26.7036	29.6548	24.0266	35.0414	29.1218	28.698
PY17X_0710800	-0.229518	7.64385	8.12589	7.83133	8.93171	8.60624	9.85002
PY17X_0510400	-0.229064	65.657	63.821	79.687	75.8823	84.0181	81.8736
PY17X_1141200	-0.228954	13.8761	14.3228	14.4762	16.8679	15.6953	16.8858
PY17X_0827200	-0.228757	16.0298	13.6306	19.7878	17.6539	16.2081	23.7485
PY17X_1138300	-0.22808	5.98393	7.31606	8.78898	7.34969	8.76998	9.49776
PY17X_0903300	-0.226602	388.148	494.753	308.131	494.744	518.017	361.688
PY17X_1371000	-0.226558	171.006	180.846	178.896	213.985	192.46	209.489
PY17X_0719100	-0.226051	188.162	303.818	218.451	248.589	260.269	320.808
PY17X_0704700	-0.225283	65.8812	74.0532	62.571	77.8918	76.325	81.3619
PY17X_1012600	-0.224872	1.29323	1.97736	2.57308	1.86277	2.09674	2.85532
PY17X_1456400	-0.224223	1762.41	1796.49	1747.25	1949.36	2019.96	2211.67
PY17X_0833400	-0.224081	7.1943	6.72793	8.68342	7.94949	7.47793	11.015
PY17X_0214300	-0.223984	5.52495	7.76648	6.72352	7.82622	7.89722	7.49546
PY17X_0945500	-0.223698	39.2584	41.2981	25.9462	40.6083	39.9368	43.7937
PY17X_1429500	-0.22369	35.1331	34.716	31.8192	42.3697	35.4317	40.5898
PY17X_0915400	-0.223432	2.83208	2.99304	2.37922	2.93447	3.56673	3.03169
PY17X_1134100	-0.222656	314.557	269.887	294.455	351.269	342.432	326.881
PY17X_1411800	-0.221832	64.3544	59.7878	62.7926	77.426	71.3995	68.2493
PY17X_0416300	-0.221396	25.2819	22.2034	22.3286	26.8912	26.4178	28.111
PY17X_1244100	-0.22114	4.97813	4.12104	5.12849	4.65453	5.14926	6.87253
PY17X_1248100	-0.221137	4.75531	4.87782	5.99912	6.00797	5.4835	6.75047
PY17X_0308200	-0.221132	157.101	191.568	158.292	212.756	186.249	191.033
PY17X_0906500	-0.220746	11.6104	11.1549	20.0119	14.4921	14.6733	20.8282
PY17X_1430100	-0.220508	70.6896	88.5144	92.0736	84.5264	95.9877	113.306
PY17X_0927900	-0.220396	7.69135	9.71397	12.4931	9.65338	10.8322	14.5125
PY17X_0508700	-0.220307	5.2768	6.51622	9.29995	8.00055	7.47739	9.08895
PY17X_1335900	-0.220183	6.50328	7.99358	10.1038	8.3064	9.98989	10.3449
PY17X_0708100	-0.21992	16.9925	16.219	17.5778	17.6363	17.047	24.9823
PY17X_0706300	-0.21939	21.5713	21.4003	28.6758	25.3474	24.3401	34.2751
PY17X_0937200	-0.219263	30.0298	29.4872	40.2031	33.7647	32.9025	50.4634
PY17X_1122800	-0.218921	60.271	61.0216	51.9629	74.7376	62.2806	65.0536
PY17X_1034600	-0.21864	2.14553	2.90907	2.59676	2.54366	3.27495	3.10979
PY17X_1217800	-0.218089	2.93656	3.48471	3.73435	3.70417	4.37288	3.73888
PY17X_0211500	-0.217761	89.1008	82.5349	92.3595	103.098	92.2122	113.751
PY17X_1114700	-0.217704	45.4811	39.2599	38.6111	48.3077	47.5515	48.2557
PY17X_1227200	-0.21709	3.43065	3.14793	3.94711	4.00616	4.31818	3.93263
PY17X_1238400	-0.216835	4.69125	4.22714	5.07112	5.49838	5.18476	5.67068
PY17X_1221900	-0.21653	28.7403	32.3888	32.7091	33.3796	33.2758	43.5702
PY17X_0927800	-0.216523	7.06852	8.37871	8.20817	8.4991	9.0241	10.1798
PY17X_1364700	-0.215602	1141.62	1166.96	1391.48	1313.27	1406.71	1613.99
PY17X_0406400	-0.215556	145.569	127.898	145.556	163.731	156.541	169.938
PY17X_0111300	-0.215385	18.2343	22.5469	16.8215	23.6846	20.2594	23.6061
PY17X_1466700	-0.21533	0.0218027	0.1903	0.261473	0.191124	0.239681	0.112382
PY17X_1443700	-0.215305	4.04469	3.81455	4.07913	4.80054	4.56972	4.58191
PY17X_1328800	-0.21464	779.654	641.809	738.609	777.295	771.42	992.686
PY17X_1413000	-0.214636	16.0573	18.8849	14.6197	20.5648	19.7186	17.5697
PY17X_1022200	-0.21457	179.104	264.729	236.908	249.75	254.246	294.425
PY17X_1240100	-0.214436	29.7258	31.5083	33.0519	34.5856	35.7025	40.2612
PY17X_1103100	-0.214158	4.76032	3.3535	3.20404	5.11533	4.54666	3.52707
PY17X_0312800	-0.213768	14.0627	11.1723	16.7006	16.4639	14.9645	17.6961
PY17X_1362500	-0.213618	1.8912	1.83207	1.48178	2.29208	2.07331	1.70432
PY17X_1120200	-0.213409	20.2758	18.1536	23.8772	24.255	21.1416	27.7811
PY17X_1416900	-0.213257	397.381	457.169	375.654	476.719	484.929	479.665
PY17X_1362300	-0.213242	1.98101	3.78904	2.89921	3.27893	3.01855	3.88693
PY17X_0113600	-0.21265	2.30357	3.31513	2.88404	3.0092	3.47513	3.4773
PY17X_0834600	-0.212543	13.029	14.3941	14.4068	15.0087	17.0351	16.9759
PY17X_0915600	-0.212278	14.4853	15.4047	12.6753	16.9499	17.496	15.34
PY17X_1209800	-0.211975	89.526	77.616	88.0424	101.03	96.0182	102.072
PY17X_1407000	-0.211743	6.61886	7.69193	8.94279	9.5913	8.31997	9.32654
PY17X_1216800	-0.211564	76.3432	80.3169	94.4525	93.6668	87.1057	114.758
PY17X_1341400	-0.211293	52.4648	66.9465	62.4981	59.353	68.0158	87.4044
PY17X_0508800	-0.211182	6.88488	10.8679	9.18928	12.1613	9.58893	9.7529
PY17X_1223800	-0.210784	1.46525	1.79354	1.3066	1.69097	1.75338	1.92926
PY17X_1348500	-0.210454	6.28987	4.93764	8.20844	7.04053	4.59949	11.466
PY17X_0717700	-0.21033	178.362	207.285	193.743	236.681	223.165	218.783
PY17X_0111200	-0.210235	108.998	82.8882	101.286	116.03	98.5011	131.056
PY17X_0818300	-0.210137	16.4492	17.5875	11.8597	19.3216	17.965	16.5662
PY17X_0812700	-0.209684	7.54251	6.17527	6.40605	6.9172	7.86177	8.95366
PY17X_1420800	-0.209436	128.307	108.949	151.407	142.981	136.827	178.107
PY17X_1211400	-0.209323	14.9462	14.6053	10.8935	16.4002	17.196	13.7751
PY17X_0945400	-0.209297	17.5036	17.6995	17.8639	20.0477	20.8754	21.4229
PY17X_1028400	-0.208788	986.441	921.738	1047.66	1083.73	1156.03	1235.85
PY17X_1031200	-0.208387	30.062	27.3771	27.5723	32.8409	34.9371	31.974
PY17X_0939100	-0.207912	8.25547	9.92192	9.85654	10.2808	12.0938	10.4767
PY17X_1338300	-0.207536	52.7633	41.7942	53.4751	50.8474	56.5533	67.3637
PY17X_1006200	-0.20753	32.1719	28.468	29.8037	33.4776	33.637	39.6253
PY17X_1028800	-0.20741	15.5285	15.7029	13.6517	18.9766	17.854	15.8075
PY17X_0933100	-0.207148	240.399	207.696	301.625	253.486	259.928	373.954
PY17X_1326100	-0.204895	10.9041	10.1287	9.0609	12.2709	10.8315	12.4444
PY17X_1034900	-0.204661	31.9371	33.0364	35.6433	37.8444	37.1698	43.8089
PY17X_1311400	-0.204374	37.0358	41.032	47.5523	48.9362	44.0544	55.3293
PY17X_1426600	-0.20429	10.0294	8.69825	8.91746	10.2048	10.9772	11.4573
PY17X_1241700	-0.204179	4.45924	5.89374	4.24256	5.11839	5.95193	6.18334
PY17X_0701800	-0.203347	32.7615	22.5086	33.0505	33.4153	34.2084	36.5528
PY17X_1432800	-0.20328	399.878	360.899	452.443	419.561	424.498	596.382
PY17X_1143600	-0.202845	3.07378	4.49512	5.97698	5.30122	5.24102	5.365
PY17X_1137200	-0.202283	72.3172	73.338	99.9959	91.1032	94.7646	103.716
PY17X_0106700	-0.202129	14.9439	13.2688	17.6609	14.4738	16.9911	23.0541
PY17X_1342100	-0.202043	50.588	54.1306	47.6404	59.4608	59.9845	60.4705
PY17X_1334300	-0.201754	4.13253	3.42017	4.34406	4.45309	4.95191	4.61291
PY17X_0712400	-0.201389	1026.2	974.186	1179.37	1131.38	1228.1	1403.13
PY17X_0102400	-0.201295	58.3533	56.3483	56.2506	67.2204	72.2264	61.735
PY17X_1204700	-0.201158	20.1504	19.2594	20.2534	24.9031	19.4722	26.3477
PY17X_1323500	-0.200759	17.5234	16.6058	13.1268	18.2469	18.253	19.5096
PY17X_0833200	-0.200573	11.544	8.39119	8.02175	11.8281	10.7278	10.4839
PY17X_0705600	-0.200551	45.5651	48.5524	46.174	55.4357	52.194	58.3783
PY17X_0103500	-0.199698	15.3847	15.9294	19.7411	19.9865	19.8034	20.4678
PY17X_1435300	-0.19931	44.3124	43.4687	38.6231	45.4024	47.4034	57.5616
PY17X_0515351	-0.199161	199.807	174.818	95.7805	238.721	186.337	128.011
PY17X_0942200	-0.198818	4.10933	2.75205	3.08772	3.98069	3.76051	4.05412
PY17X_1124000	-0.198815	3.77826	4.32913	4.50829	4.12221	5.68575	5.10059
PY17X_0925500	-0.198338	42.4796	42.6304	51.2539	52.3572	47.1319	62.4394
PY17X_1241600	-0.198289	34.7517	28.8917	35.4892	38.8887	35.564	43.1457
PY17X_0214100	-0.198266	30.5733	24.2337	18.6873	32.2951	28.1931	26.4813
PY17X_1240000	-0.198223	51.2898	69.3689	54.9206	68.918	70.1022	68.6887
PY17X_0209400	-0.19768	210.888	206.228	232.089	233.771	210.543	331.159
PY17X_0806600	-0.197093	0.545814	0.665562	0.740474	0.72846	0.705909	0.882631
PY17X_1422500	-0.197079	366.954	434.09	377.622	460.595	487.53	445.283
PY17X_0926500	-0.1969	18.1644	23.7158	23.763	20.1587	27.204	30.7206
PY17X_0619300	-0.196589	116.029	113.197	112.084	127.856	129.096	148.731
PY17X_0618600	-0.196317	0.0401267	0.0273623	0.00925439	0.03621	0.0250636	0.030163
PY17X_1348400	-0.195956	33.7446	36.5682	40.1612	42.2737	41.1629	47.6976
PY17X_0819200	-0.195645	14.3987	10.4414	14.4656	16.3126	13.1461	17.2662
PY17X_1455800	-0.19527	540.731	644.016	482.095	714.556	665.02	592.187
PY17X_1427700	-0.194784	1.51563	1.71117	1.42032	1.75104	1.62014	2.17145
PY17X_0927200	-0.19457	15.3013	13.2813	10.5345	16.8459	16.1299	13.3061
PY17X_1024700	-0.19444	32.691	37.1976	40.2777	42.4037	43.6249	44.5291
PY17X_1333000	-0.193486	10.6869	10.9951	9.57319	11.9176	12.3372	12.9219
PY17X_1231900	-0.19343	10.9358	14.8635	14.8676	13.6924	17.8209	16.7203
PY17X_1454100	-0.193021	19.0725	21.9339	38.4578	23.9762	26.6625	44.4705
PY17X_0318100	-0.192791	10.4322	9.14226	10.2598	13.4445	10.0583	11.9494
PY17X_1436300	-0.192201	5.61808	6.12954	5.71075	6.63716	6.05816	8.15769
PY17X_1429000	-0.192101	126.209	131.884	170.092	153.175	168.679	187.163
PY17X_1233100	-0.191976	3.12605	3.30461	3.00835	3.75845	3.81476	3.63636
PY17X_0935600	-0.190985	2.15366	2.92911	2.99379	3.04258	2.03439	4.6381
PY17X_1410800	-0.190043	21.4732	17.2232	17.9334	20.6881	21.5288	25.4945
PY17X_1118100	-0.18984	836.312	884.395	1093.27	1078.04	1093.17	1174.61
PY17X_1124700	-0.18938	19.8957	21.5681	18.1291	22.7826	21.9607	26.54
PY17X_1122400	-0.189173	19.7485	23.1579	19.2263	22.2083	26.4802	25.3788
PY17X_1233000	-0.188925	5.74978	4.32702	5.06462	6.64422	5.24429	6.17441
PY17X_0828600	-0.188676	58.0297	55.6275	57.6732	63.137	66.5902	74.9546
PY17X_1008200	-0.188238	6.49507	5.41229	6.41784	6.94422	7.32475	7.58903
PY17X_0721000	-0.188111	55.1279	51.7695	68.4932	64.0234	65.3368	80.1765
PY17X_0810700	-0.187231	11.2351	11.1745	8.45112	13.1774	12.976	10.5308
PY17X_0417500	-0.186611	12.5033	9.18161	11.3727	13.3325	11.3612	14.911
PY17X_1237500	-0.185562	72.7378	101.626	109.733	97.4893	100.928	142.911
PY17X_1447000	-0.185539	6.76433	6.54757	8.39037	7.54943	8.38202	10.056
PY17X_1013700	-0.185337	34.8892	25.1529	26.1242	36.8286	34.2146	31.6886
PY17X_0103300	-0.185154	11.65	12.9151	8.97831	13.3977	13.8186	12.8572
PY17X_1246700	-0.184788	5.64587	3.51452	10.321	6.21556	6.61161	10.5634
PY17X_0826500	-0.18467	630.487	672.922	612.55	767.608	762.508	757.924
PY17X_1143300	-0.184364	307.163	326.699	350.849	392.366	380.012	403.613
PY17X_0514800	-0.184283	0.0645573	0.0176086	0.0521108	0	0.10484	0.0554599
PY17X_1231700	-0.184132	23.3486	24.0822	25.2583	26.8371	29.5344	30.5529
PY17X_1359300	-0.184061	29.617	41.2086	33.5312	40.9819	45.3999	37.8743
PY17X_1215500	-0.183871	3.48188	5.05285	3.43663	4.99934	4.28377	5.06473
PY17X_0213100	-0.182998	4.45704	4.08726	4.09988	5.65325	4.68467	4.76419
PY17X_0824600	-0.182386	1.12258	0.978792	1.92387	1.2546	1.15943	2.4614
PY17X_0106100	-0.182275	6.13153	7.86621	6.09208	7.73466	7.629	8.75889
PY17X_0617100	-0.182218	2.757	2.6015	2.47464	2.8992	2.83652	3.68948
PY17X_0308300	-0.181918	0.532679	0.290586	0.90091	0.366237	0.638818	1.08302
PY17X_1328600	-0.181893	65.0426	83.8343	76.9986	96.1787	84.2128	89.6515
PY17X_1354600	-0.18153	1.89249	1.87609	1.8826	2.05365	2.50858	2.19462
PY17X_1330500	-0.180707	0.264135	0.256857	0.290285	0.249901	0.375299	0.347276
PY17X_0503900	-0.180613	32.1943	29.1941	24.8798	32.2492	32.8782	38.8201
PY17X_1427500	-0.180564	1.6762	1.53871	1.47167	1.58263	2.07662	1.96385
PY17X_0926700	-0.18024	21.6616	19.2889	30.0192	25.534	24.6858	35.2019
PY17X_1038900	-0.180052	9.08058	12.9116	14.8872	12.6274	13.6828	18.0665
PY17X_1439600	-0.179916	5.27698	5.57652	4.62597	6.32546	6.18486	6.04051
PY17X_1451800	-0.179696	531.754	628.263	549.916	704.01	665.178	679.791
PY17X_1208300	-0.17895	577.245	586.821	658.577	688.785	752.603	741.78
PY17X_1457100	-0.178665	3.54136	3.10408	2.87735	4.20845	3.64469	3.55713
PY17X_0824100	-0.178092	11.5768	12.4651	10.4456	14.4139	14.0723	12.8229
PY17X_1222800	-0.176219	4.50204	4.65823	3.84124	4.19976	4.74569	6.8455
PY17X_1446400	-0.175814	8.93947	11.6581	13.5716	12.4269	13.5773	15.0726
PY17X_0525400	-0.17579	2.56938	3.41753	3.06647	3.43426	3.70504	3.74059
PY17X_0407200	-0.174431	90.5084	94.1986	110.875	108.688	99.9305	149.397
PY17X_1341100	-0.174212	38.308	37.1772	30.4586	49.087	41.0104	37.0107
PY17X_1427300	-0.174051	0.52884	0.69238	0.652518	0.620387	0.739916	0.902953
PY17X_0515800	-0.173579	23.2035	28.7361	28.703	32.7828	26.2927	38.4831
PY17X_0107800	-0.173488	130.534	272.968	155.214	215.39	266.98	186.801
PY17X_1110200	-0.173228	9.96456	7.69417	11.2075	8.79618	9.25152	17.1922
PY17X_1444100	-0.173024	21.1274	22.0096	28.5497	25.4737	25.2506	36.1
PY17X_1408100	-0.172877	39.707	56.7831	47.9968	56.2507	57.6237	60.228
PY17X_0308400	-0.172828	719.882	608.974	737.61	772.757	745.582	983.621
PY17X_1225700	-0.172807	955.456	880.813	989.246	1092.42	1134.1	1176.77
PY17X_1248600	-0.172553	8.48764	11.7156	7.90689	11.0384	12.2307	10.5495
PY17X_1422200	-0.172118	5.23102	5.41247	6.49944	6.73507	7.14338	6.71279
PY17X_1238600	-0.172059	19.7057	27.8274	27.4749	27.9667	26.9891	35.8198
PY17X_0203800	-0.171179	38.107	43.7355	40.4162	46.7924	53.243	47.0568
PY17X_0607800	-0.170598	79.1882	64.2468	73.9593	94.3819	81.827	85.7283
PY17X_1318900	-0.170465	2.12759	1.5872	1.5769	2.39424	1.84762	2.15584
PY17X_1317900	-0.170454	5.89058	5.77511	5.12419	7.3456	6.31394	6.59645
PY17X_1238500	-0.17004	57.1515	51.329	56.0783	67.5674	67.2671	63.336
PY17X_0105400	-0.169838	14.6968	21.3934	26.5311	23.072	22.0835	30.6659
PY17X_1319300	-0.169591	18.1746	18.7076	22.6207	22.4824	24.3822	24.8862
PY17X_1325000	-0.169488	45.141	35.5095	55.4743	47.5132	49.1075	68.6179
PY17X_0916400	-0.169214	5.46041	10.9221	6.83637	8.06155	8.49412	11.7134
PY17X_0410100	-0.169138	26.7777	25.3466	38.262	34.1697	34.7348	40.1862
PY17X_0714100	-0.168557	11.4945	12.0241	18.6776	12.9858	14.1786	24.312
PY17X_1024400	-0.167853	13.8413	13.1547	15.79	16.1147	15.8474	19.933
PY17X_1008900	-0.167397	14.8567	12.0138	14.5528	15.5404	16.1587	18.5204
PY17X_1124800	-0.167249	27.9638	23.4553	29.8232	31.9232	33.035	33.2575
PY17X_1113300	-0.166834	6.8598	7.51782	10.559	9.23732	9.70371	11.2187
PY17X_0624600	-0.165715	39.0515	32.0405	37.2555	42.5385	39.3016	49.851
PY17X_1455000	-0.165684	55.74	43.3457	65.2649	66.3618	63.5026	68.7368
PY17X_1222700	-0.165314	13.1896	11.6917	12.1799	14.9361	14.699	15.2617
PY17X_0716100	-0.163824	7.5462	7.72534	8.43187	10.219	9.21897	9.22737
PY17X_0508000	-0.163457	56.8507	47.1196	50.2938	65.3321	58.5139	63.2822
PY17X_0406900	-0.163207	192.166	178.091	206.782	212.533	210.236	280.893
PY17X_1466600	-0.162971	33.96	39.6305	41.7348	38.9729	41.5939	60.4308
PY17X_0704800	-0.16139	4.23194	4.59573	3.21647	5.31776	5.23558	4.00606
PY17X_0111800	-0.161334	71.7481	58.0877	72.8924	76.7105	72.9022	97.84
PY17X_1402800	-0.161059	1.81215	1.99088	1.93549	2.26781	2.25223	2.45618
PY17X_0204500	-0.160885	12.4989	7.86198	6.93757	12.0352	11.0162	10.1075
PY17X_0309700	-0.160883	38.763	27.6325	36.7999	40.6801	40.3392	44.4486
PY17X_1113900	-0.159605	192.8	198.349	214.466	245.151	241.38	248.926
PY17X_0622800	-0.158679	11.0865	10.0001	14.2639	13.4758	14.3265	15.1573
PY17X_0507800	-0.158579	113.506	98.4439	101.188	123.569	123.945	134.127
PY17X_1130100	-0.158555	8.10643	9.9542	8.80005	10.9636	10.0415	11.7382
PY17X_1465700	-0.157956	14.3082	11.5742	16.7421	16.9382	16.6008	18.3023
PY17X_0407000	-0.157614	119.129	104.57	121.607	141.972	134.703	143.496
PY17X_0518900	-0.157596	12.0756	14.1398	13.5976	15.4376	15.4616	17.6619
PY17X_1340500	-0.157434	14.0532	12.366	12.1106	15.0835	15.4174	16.5069
PY17X_1314500	-0.157038	15.01	23.4513	21.3516	23.5069	24.2139	25.0513
PY17X_1225400	-0.155697	144.803	147.38	145.693	164.941	177.461	192.45
PY17X_0820600	-0.15534	4.28614	3.697	7.33878	4.94104	4.60867	9.34029
PY17X_1005900	-0.155142	12.4058	11.499	8.54112	14.3044	13.4348	11.7667
PY17X_0935000	-0.154373	30.3087	22.5611	29.512	33.4276	34.0671	32.7978
PY17X_0806100	-0.153912	100.733	95.1891	99.0206	116.646	118.354	125.271
PY17X_0308700	-0.151935	7.28632	9.2819	10.8934	10.2683	10.46	12.8995
PY17X_1111900	-0.151765	21.9757	24.6332	26.2702	26.4631	31.9403	30.5843
PY17X_0943600	-0.151457	32.9551	29.1741	43.1136	40.1288	38.7367	50.0981
PY17X_0814200	-0.151422	43.7557	38.5854	44.0218	48.0969	48.4654	58.4813
PY17X_1324500	-0.151394	266.361	214.533	275.38	278.356	268.215	384.625
PY17X_1023100	-0.150886	80.9942	88.5133	102.43	103.999	105.672	123.41
PY17X_0938900	-0.150219	12.3108	11.3148	15.8259	14.9516	14.2303	19.2731
PY17X_0702300	-0.149559	41.1876	37.8969	28.9854	44.8778	45.8286	41.5877
PY17X_1226200	-0.149366	6.5091	6.31609	6.39799	8.16832	8.46809	6.77949
PY17X_0716800	-0.148869	135.154	113.681	125.59	154.219	143.811	161.191
PY17X_1308100	-0.148748	14.6468	16.1245	16.6637	17.3899	18.1788	22.7987
PY17X_1219900	-0.14855	2.22105	2.66429	3.55442	3.19892	3.57385	3.5327
PY17X_0315000	-0.147921	225.134	199.6	259.762	244.603	282.902	312.708
PY17X_0719500	-0.1476	2.45748	1.83199	1.93091	2.49383	2.47489	2.67465
PY17X_1237900	-0.147331	25.1707	20.6973	26.3087	30.4785	25.8296	32.3543
PY17X_1325800	-0.147273	1.8109	2.14821	1.76641	2.2169	2.40552	2.40146
PY17X_1129100	-0.147234	2.4646	3.00532	1.76095	3.23949	2.125	3.57033
PY17X_1013600	-0.147085	4.81839	7.26709	9.17168	8.46569	8.09467	9.46814
PY17X_1340000	-0.147055	18.2217	20.1744	19.6371	24.6771	22.1831	24.3126
PY17X_1318200	-0.146912	23.6943	20.39	25.6318	28.1924	27.2126	30.1189
PY17X_1449700	-0.146766	8.8047	13.2847	9.00261	10.2644	13.2756	14.8223
PY17X_1008100	-0.146459	12.7	12.6289	15.2642	17.426	15.1217	17.2279
PY17X_0835000	-0.146361	227.409	246.398	239.155	273.3	270.414	334.897
PY17X_1017900	-0.145819	9.2983	8.17452	9.19814	10.4116	9.29254	13.2363
PY17X_0315600	-0.145628	8.3209	5.00571	6.87474	8.28741	7.90877	8.64096
PY17X_1346400	-0.145588	3.0889	2.75181	2.76566	3.19282	3.24081	4.1953
PY17X_0408200	-0.14549	7.02029	8.91583	10.9097	7.91383	10.3136	15.0109
PY17X_1370300	-0.145442	39.0548	55.3689	40.4162	50.9816	54.4359	60.7095
PY17X_1405800	-0.1452	6.25356	6.43589	5.30405	5.94878	6.99591	9.33338
PY17X_0823400	-0.144789	181.745	162.961	183.181	218.971	190.173	241.245
PY17X_1120000	-0.143819	49.4971	47.7673	52.7744	57.1001	57.5207	70.4726
PY17X_0524900	-0.143128	7.27895	8.18471	8.35943	9.03882	9.05592	11.294
PY17X_0607900	-0.14293	0.797371	1.32189	0.764248	0.907771	1.54201	1.08533
PY17X_0910900	-0.14202	53.2502	49.17	65.3294	61.416	62.6351	83.313
PY17X_1444700	-0.141359	48.8977	30.2215	25.3655	60.1856	35.9641	31.8252
PY17X_0516300	-0.141216	67.3931	66.8062	67.3845	73.3607	73.6785	103.153
[truncated: 2,703 more rows]

## Sheet: Downregulated genes
S8B Table List of differentially expressed genes in pyap2-fg2-null parasite <Significantly downregulated genes>
ID	annotation	Log2(FoldChange)	p-value adj	ID for Pb ortholog	sex-enrichment
PY17X_1017000	AP2 domain transcription factor AP2-O3	-4.71811	4.54848e-108	PBANKA_1015500	other
PY17X_1129600	phospholipase, putative	-4.67415	6.77721e-152	PBANKA_1128100	female
PY17X_0603300	conserved Plasmodium protein, unknown function	-4.02668	6.89365e-39	PBANKA_0600700	male
PY17X_1418200	conserved protein, unknown function	-3.50067	5.73941e-41	PBANKA_1416500	other
PY17X_1009900	GTP-binding protein, putative	-2.72811	3.23183e-67	PBANKA_1008300	female
PY17X_0113900	filamin domain-containing protein, putative	-2.70057	1.9152e-32	PBANKA_0112300	other
PY17X_1443500	haloacid dehalogenase-like hydrolase, putative	-2.59565	2.81013e-25	PBANKA_1441000	female
PY17X_0415800	circumsporozoite- and TRAP-related protein, putative	-2.54253	5.81054e-60	PBANKA_0412900	female
PY17X_1350800	protein kinase, putative	-2.48237	6.16295e-32	PBANKA_1345900	other
PY17X_1244600	conserved Plasmodium protein, unknown function	-2.44005	1.63546e-18	PBANKA_1241400	female
PY17X_0519200	thioredoxin-like associated protein 2, putative	-2.40014	3.56316e-42	PBANKA_0518100	female
PY17X_1326400	golgi apparatus membrane protein TVP23, putative	-2.38276	3.17637e-36	PBANKA_1322600	other
PY17X_1012000	conserved protein, unknown function	-2.34676	2.65763e-19	PBANKA_1010400	other
PY17X_1405000	NLI interacting factor-like phosphatase, putative	-2.28392	8.8662e-40	PBANKA_1403300	other
PY17X_1026800	calmodulin, putative	-2.26024	6.13363e-48	PBANKA_1024400	female
PY17X_1417600	zinc finger protein, putative	-2.24754	9.25173e-44	PBANKA_1415900	other
PY17X_1361800	conserved Plasmodium protein, unknown function	-2.16272	1.24971e-63	PBANKA_1356100	other
PY17X_0809200	ubiquitin-conjugating enzyme E2, putative	-2.13644	8.50025e-47	PBANKA_0806000	other
PY17X_0928500	peptidase M16, putative	-2.12868	3.92425e-23	PBANKA_0926500	female
PY17X_1128200	6-pyruvoyltetrahydropterin synthase, putative	-2.1021	1.457e-51	PBANKA_1126700	other
PY17X_0810400	conserved Plasmodium protein, unknown function	-2.0965	9.30217e-56	PBANKA_0807200	female
PY17X_0713800	conserved protein, unknown function	-2.04642	3.25637e-58	PBANKA_0713600	other
PY17X_1319700	aminomethyltransferase, putative	-2.04148	5.3736e-28	PBANKA_1315900	other
PY17X_0703500	ribosomal protein L21, apicoplast, putative	-2.01098	3.26972e-53	PBANKA_0703200	other
PY17X_1024000	conserved Plasmodium protein, unknown function	-2.00483	2.82187e-32	PBANKA_1022100	other
PY17X_0204000	conserved protein, unknown function	-1.99267	2.05931e-18	PBANKA_0202600	other
PY17X_0611200	conserved Plasmodium protein, unknown function	-1.96443	2.17056e-21	PBANKA_0608700	other
PY17X_1416000	transcription factor MYB1, putative	-1.94818	6.59461e-27	PBANKA_1414300	other
PY17X_1004600	conserved Plasmodium protein, unknown function	-1.94051	2.53291e-35	PBANKA_1003200	other
PY17X_1447500	subpellicular microtubule protein 2, putative	-1.92535	1.70176e-68	PBANKA_1445000	female
PY17X_0818700	protein KIC3, putative	-1.92077	6.29977e-79	PBANKA_0815400	female
PY17X_1353200	conserved Plasmodium protein, unknown function	-1.91634	4.38027e-30	PBANKA_1348200	other
PY17X_0213800	conserved protein, unknown function	-1.89243	7.61036e-19	PBANKA_0212400	other
PY17X_0418700	conserved protein, unknown function	-1.86516	2.24339e-28	PBANKA_0415900	male
PY17X_0105900	nucleoside diphosphate kinase, putative	-1.86447	1.3731e-33	PBANKA_0104400	male
PY17X_0816200	conserved Plasmodium protein, unknown function	-1.86422	2.79421e-16	PBANKA_0812900	female
PY17X_0930600	AP-4 complex subunit mu, putative	-1.82821	4.91333e-42	PBANKA_0928600	other
PY17X_1105200	MOLO1 domain-containing protein, putative	-1.81789	1.3564e-43	PBANKA_1104100	female
PY17X_1225100	conserved Plasmodium protein, unknown function	-1.78003	6.33799e-27	PBANKA_1221900	other
PY17X_0714500	small heat shock protein HSP20, putative	-1.77969	9.1164e-63	PBANKA_0714300	female
PY17X_1321600	tRNA intron endonuclease, putative	-1.76758	1.67634e-25	PBANKA_1317800	other
PY17X_1368200	peptidase, putative	-1.7487	1.14777e-11	PBANKA_1362500	female
PY17X_0101900	lysophospholipase, putative	-1.74268	1.46888e-20	PBANKA_0100300	other
PY17X_1363800	rhomboid protease ROM6, putative	-1.74256	2.44582e-16	PBANKA_1358100	other
PY17X_1125000	N-acetylglucosaminyl-phosphatidylinositol de-N-acetylase, putative	-1.73487	1.54806e-21	PBANKA_1123600	other
PY17X_1412800	conserved Plasmodium protein, unknown function	-1.7272	8.50582e-16	PBANKA_1411000	other
PY17X_0912900	apical exonemal protein, putative	-1.71444	5.04538e-47	PBANKA_0911500	other
PY17X_1316400	conserved protein, unknown function	-1.70352	7.64703e-30	PBANKA_1312600	other
PY17X_1463600	methyltransferase, putative	-1.63	6.45301e-27	PBANKA_1461000	other
PY17X_0930900	conserved protein, unknown function	-1.62244	6.03913e-30	PBANKA_0928900	other
PY17X_0504500	conserved Plasmodium protein, unknown function	-1.61015	1.48879e-24	PBANKA_0503400	other
PY17X_0830700	conserved Plasmodium protein, unknown function	-1.59764	2.19525e-38	PBANKA_0827400	female
PY17X_0812400	proteasome activator 28, putative	-1.59295	1.06374e-17	PBANKA_0809100	other
PY17X_0519300	flavoprotein subunit of succinate dehydrogenase, putative	-1.59282	4.54147e-31	PBANKA_0518200	other
PY17X_1315200	conserved protein, unknown function	-1.56631	2.61188e-42	PBANKA_1311400	female
PY17X_0916900	conserved Plasmodium protein, unknown function	-1.56212	8.57545e-31	PBANKA_0915400	female
PY17X_1324400	conserved protein, unknown function	-1.5452	1.29142e-15	PBANKA_1320600	other
PY17X_0819400	SUMO-conjugating enzyme UBC9, putative	-1.52757	1.05622e-34	PBANKA_0816100	other
PY17X_1314900	ribosomal protein S14, mitochondrial, putative	-1.52502	1.35723e-10	PBANKA_1311100	other
PY17X_0714400	chaperone protein ClpB1, putative	-1.52492	2.42291e-35	PBANKA_0714200	other
PY17X_0937700	Josephin domain-containing protein, putative	-1.51969	1.4285e-14	PBANKA_0935700	other
PY17X_0809000	RNA-binding protein, putative	-1.50352	3.85525e-17	PBANKA_0805800	other
PY17X_0208300	pre-rRNA-processing protein TSR2, putative	-1.47816	1.05021e-15	PBANKA_0206900	other
PY17X_0113100	conserved Plasmodium protein, unknown function	-1.47317	2.59718e-09	PBANKA_0111500	other
PY17X_0502500	enoyl-CoA hydratase-related protein, putative	-1.46632	2.4824e-14	PBANKA_0501500	other
PY17X_0838800	conserved Plasmodium protein, unknown function	-1.46368	4.77536e-25	PBANKA_0835400	female
PY17X_0414200	conserved Plasmodium protein, unknown function	-1.45398	5.93256e-38	PBANKA_0411400	male
PY17X_1422100	negative elongation factor A, putative	-1.45198	1.8764e-11	PBANKA_1420400	other
PY17X_1239600	conserved Plasmodium protein, unknown function	-1.44933	1.79294e-14	PBANKA_1236200	female
PY17X_0302400	condensin-2 complex subunit H2, putative	-1.43765	2.61835e-24	PBANKA_0301800	male
PY17X_1220100	ATP-dependent RNA helicase DDX42, putative	-1.4327	1.90279e-21	PBANKA_1216900	other
PY17X_0929300	palmitoyltransferase DHHC3, putative	-1.43247	6.45353e-40	PBANKA_0927300	female
PY17X_1026900	conserved Plasmodium protein, unknown function	-1.43004	2.85665e-11	PBANKA_1024500	other
PY17X_1412500	conserved protein, unknown function	-1.42918	3.22005e-12	PBANKA_1410700	other
PY17X_1439900	diphthine--ammonia ligase, putative	-1.4254	3.17195e-33	PBANKA_1437400	other
PY17X_1438900	conserved Plasmodium protein, unknown function	-1.4254	8.63997e-45	PBANKA_1436500	female
PY17X_0603900	peptidyl-prolyl cis-trans isomerase, putative	-1.4203	1.3453e-24	PBANKA_0601300	other
PY17X_0311900	serine/threonine protein kinase STK2, putative	-1.41576	3.03007e-15	PBANKA_0311400	female
PY17X_0104800	conserved protein, unknown function	-1.40912	6.76661e-21	PBANKA_0103200	female
PY17X_1347200	conserved Plasmodium protein, unknown function	-1.39556	1.18782e-16	PBANKA_1342500	female
PY17X_1145500	conserved Plasmodium protein, unknown function	-1.39219	8.68901e-27	PBANKA_1144200	other
PY17X_1315000	conserved Plasmodium protein, unknown function	-1.39079	4.07054e-20	PBANKA_1311200	other
PY17X_0306500	conserved Plasmodium protein, unknown function	-1.38377	6.35129e-06	PBANKA_0305900	other
PY17X_0110100	ribosomal protein L19, mitochondrial, putative	-1.37957	5.7398e-19	PBANKA_0108500	other
PY17X_0606300	conserved protein, unknown function	-1.37356	5.00015e-23	PBANKA_0603700	male
PY17X_0606100	conserved protein, unknown function	-1.37343	8.72913e-27	PBANKA_0603600	other
PY17X_1243900	NIMA related kinase 2	-1.37296	5.34252e-32	PBANKA_1240700	female
PY17X_0829800	histone deacetylase 1, putative	-1.37099	1.65563e-23	PBANKA_0826500	other
PY17X_1342400	conserved Plasmodium protein, unknown function	-1.36304	4.21152e-16	PBANKA_1337700	other
PY17X_1424100	drug/metabolite transporter DMT1, putative	-1.36257	9.20975e-18	PBANKA_1422100	other
PY17X_0838100	conserved Plasmodium protein, unknown function	-1.36138	7.34475e-28	PBANKA_0834700	other
PY17X_1419100	conserved Plasmodium protein, unknown function	-1.35443	5.02807e-34	PBANKA_1417400	female
PY17X_0404400	plasmoredoxin	-1.35229	0.000101186	PBANKA_0402200	other
PY17X_0812500	ribosomal protein L35, apicoplast, putative	-1.34551	5.02981e-14	PBANKA_0809200	other
PY17X_0704600	SPRY domain, putative	-1.3452	1.45776e-21	PBANKA_0704300	other
PY17X_1370200	inner membrane complex protein 1f, putative	-1.34016	9.24672e-19	PBANKA_1364400	female
PY17X_1211100	protein phosphatase PPM10, putative	-1.33335	5.40765e-21	PBANKA_1207900	other
PY17X_1316900	crossover junction endonuclease MUS81, putative	-1.3167	1.17837e-22	PBANKA_1313100	female
PY17X_0503000	conserved Plasmodium protein, unknown function	-1.31403	1.94647e-18	PBANKA_0502000	female
PY17X_1432900	conserved protein, unknown function	-1.31189	2.18395e-39	PBANKA_1430700	other
PY17X_0827300	OTU domain-containing protein, putative	-1.31127	4.69361e-10	PBANKA_0824000	female
PY17X_0618200	conserved Plasmodium protein, unknown function	-1.30962	7.73015e-17	PBANKA_0615500	female
PY17X_0941900	prefoldin, putative	-1.30728	5.67532e-19	PBANKA_0939400	other
PY17X_1030600	atypical protein kinase, ABC-1 family, putative	-1.30443	3.8675e-10	PBANKA_1028200	female
PY17X_0520800	phosducin-like protein 2, putative	-1.30219	6.45286e-19	PBANKA_0519700	other
PY17X_1334100	conserved protein, unknown function	-1.30072	1.0987e-22	PBANKA_1329400	female
PY17X_0914300	conserved Plasmodium protein, unknown function	-1.29837	1.00342e-14	PBANKA_0912800	other
PY17X_1363900	conserved Plasmodium protein, unknown function	-1.29791	1.22499e-28	PBANKA_1358200	other
PY17X_1424900	conserved protein, unknown function	-1.29309	4.69322e-30	PBANKA_1422900	female
PY17X_0926600	ribosomal protein L37, mitochondrial, putative	-1.29221	1.77439e-12	PBANKA_0924600	other
PY17X_0307800	monocarboxylate transporter, putative	-1.29203	9.47698e-23	PBANKA_0307200	other
PY17X_1102300	Plasmodium exported protein, unknown function	-1.29045	1.42455e-33	PBANKA_1101200	female
PY17X_1138100	conserved Plasmodium protein, unknown function	-1.28988	3.11867e-11	PBANKA_1136600	other
PY17X_1368400	conserved Plasmodium protein, unknown function	-1.28778	1.68104e-16	PBANKA_1362700	male
PY17X_1424200	cation diffusion facilitator family protein, putative	-1.28405	7.57255e-16	PBANKA_1422200	other
PY17X_1442300	splicing factor 3B subunit 6, putative	-1.28046	8.10632e-15	PBANKA_1439800	other
PY17X_0942400	U6 snRNA-associated Sm-like protein LSm4, putative	-1.27428	1.63766e-11	PBANKA_0939900	other
PY17X_1466000	AP-3 complex subunit sigma, putative	-1.27277	2.34672e-14	PBANKA_1463400	other
PY17X_1362200	conserved protein, unknown function	-1.27077	6.38125e-17	PBANKA_1356500	other
PY17X_0615600	conserved Plasmodium protein, unknown function	-1.2676	4.01866e-27	PBANKA_0612900	female
PY17X_0515900	ookinete surface protein P28	-1.25918	4.53895e-32	PBANKA_0514900	female
PY17X_1011500	conserved Plasmodium protein, unknown function	-1.25849	9.94347e-33	PBANKA_1009900	female
PY17X_0609500	conserved Plasmodium protein, unknown function	-1.25018	4.4839e-16	PBANKA_0607000	other
PY17X_0918200	conserved Plasmodium protein, unknown function	-1.24984	1.56327e-27	PBANKA_0916650	female
PY17X_1108900	longevity-assurance (LAG1) protein, putative	-1.24874	7.59678e-34	PBANKA_1107800	female
PY17X_0711400	conserved protein, unknown function	-1.24811	3.43053e-29	PBANKA_0711200	other
PY17X_1224900	conserved protein, unknown function	-1.24196	5.44724e-18	PBANKA_1221700	other
PY17X_1461600	ankyrin-repeat protein, putative	-1.24086	3.90928e-11	PBANKA_1459000	other
PY17X_1438800	conserved Plasmodium protein, unknown function	-1.23454	1.4285e-11	PBANKA_1436400	female
PY17X_0205150	phosphatidate cytidylyltransferase, putative	-1.23019	1.41568e-20	PBANKA_0203750	female
PY17X_0608900	conserved Plasmodium protein, unknown function	-1.22918	4.90618e-12	PBANKA_0606400	other
PY17X_0206500	mitochondrial carrier protein, putative	-1.22447	1.9208e-19	PBANKA_0205100	other
PY17X_1444300	conserved Plasmodium protein, unknown function	-1.2226	5.31305e-07	PBANKA_1441800	male
PY17X_1426400	CS domain protein, putative	-1.22067	1.08864e-15	PBANKA_1424400	other
PY17X_0822700	conserved Plasmodium protein, unknown function	-1.21692	1.05163e-08	PBANKA_0819400	other
PY17X_1029200	zinc finger protein, putative	-1.21283	1.33873e-20	PBANKA_1026800	other
PY17X_0103100	conserved Plasmodium protein, unknown function	-1.21103	1.34997e-16	PBANKA_0101500	female
PY17X_0624300	conserved Plasmodium protein, unknown function	-1.21043	1.49798e-12	PBANKA_0621600	other
PY17X_1322400	conserved protein, unknown function	-1.2103	3.59268e-25	PBANKA_1318600	female
PY17X_0934600	conserved protein, unknown function	-1.20876	4.87085e-28	PBANKA_0932600	female
PY17X_1208400	transmembrane protein 147, putative	-1.2003	1.67634e-25	PBANKA_1205200	female
PY17X_0603600	ATP-dependent DNA/RNA helicase PSH2, putative	-1.20016	1.02537e-14	PBANKA_0601000	other
PY17X_1131500	RNA polymerase II transcription factor B subunit 4, putative	-1.19942	4.10157e-09	PBANKA_1130100	other
PY17X_0608800	conserved Plasmodium protein, unknown function	-1.198	2.01984e-23	PBANKA_0606300	male
PY17X_1040100	ribosomal protein L16, mitochondrial, putative	-1.1957	1.44517e-06	PBANKA_1037700	other
PY17X_1222900	glutaredoxin-like protein	-1.19217	9.20156e-08	PBANKA_1219700	other
PY17X_1463300	dipeptidyl aminopeptidase 2, putative	-1.1884	4.86191e-20	PBANKA_1460700	female
PY17X_1019500	conserved Plasmodium protein, unknown function	-1.18137	2.43942e-14	PBANKA_1018000	other
PY17X_0707400	inner membrane complex protein 1i, putative	-1.17964	5.62269e-19	PBANKA_0707100	female
PY17X_1241900	MerC domain-containing protein, putative	-1.17734	1.21075e-24	PBANKA_1238700	other
PY17X_0605000	threonylcarbamoyl-AMP synthase, putative	-1.17548	8.02385e-12	PBANKA_0602500	other
PY17X_0931400	myosin light chain B, putative	-1.17363	7.63947e-27	PBANKA_0929400	female
PY17X_0827400	nitric oxide synthase, putative	-1.17354	1.89904e-16	PBANKA_0824100	other
PY17X_0417300	protein YOP1, putative	-1.17213	4.35177e-23	PBANKA_0414500	other
PY17X_1206600	conserved Plasmodium protein, unknown function	-1.16761	2.23857e-07	PBANKA_1203450	other
PY17X_1139000	Fe-S assembly protein IscX, putative	-1.16635	4.21066e-11	PBANKA_1137600	other
PY17X_1419700	conserved protein, unknown function	-1.16075	0.00165966	PBANKA_1418000	male
PY17X_1361400	myosin A	-1.15833	3.45766e-14	PBANKA_1355700	female
PY17X_1464900	conserved Plasmodium protein, unknown function	-1.15233	2.83235e-14	PBANKA_1462300	other
PY17X_0932900	ubiquitin carboxyl-terminal hydrolase UCH54, putative	-1.14636	2.87329e-06	PBANKA_0930900	other
PY17X_1145000	secreted ookinete protein, putative	-1.14192	3.82677e-09	PBANKA_1143700	female
PY17X_1244900	transmembrane emp24 domain-containing protein, putative	-1.14124	1.45549e-21	PBANKA_1241700	other
PY17X_1243600	RNA methyltransferase, putative	-1.13816	1.75181e-15	PBANKA_1240400	other
PY17X_1304100	tubulin epsilon chain, putative	-1.13758	2.54484e-10	PBANKA_1300500	male
PY17X_1227700	Dpy-19-like C-mannosyltransferase, putative	-1.13739	2.18477e-16	PBANKA_1224500	female
PY17X_1327600	kelch domain-containing protein, putative	-1.13618	5.40218e-18	PBANKA_1323800	female
PY17X_0813100	ribosomal RNA methyltransferase, putative	-1.13614	9.13759e-05	PBANKA_0809800	other
PY17X_1145800	mitochondrial import inner membrane translocase subunit TIM9, putative	-1.13452	8.55516e-07	PBANKA_1144500	other
PY17X_1239300	zinc finger protein, putative	-1.13405	1.52282e-13	PBANKA_1235900	other
PY17X_0313200	DEAD/DEAH box helicase, putative	-1.13249	4.68317e-10	PBANKA_0312700	female
PY17X_0625600	conserved Plasmodium protein, unknown function	-1.13058	9.87335e-12	PBANKA_0622900	other
PY17X_1361600	phosphoenolpyruvate carboxykinase, putative	-1.12242	4.883e-26	PBANKA_1355900	female
PY17X_0824300	chaperone, putative	-1.11969	1.86647e-18	PBANKA_0821000	other
PY17X_0833900	conserved Plasmodium protein, unknown function	-1.11872	0.00125222	PBANKA_0830500	other
PY17X_1322600	protein tyrosine phosphatase, putative	-1.11477	1.17501e-19	PBANKA_1318800	other
PY17X_0605800	sexual stage-specific protein G37, putative	-1.11307	9.12294e-25	PBANKA_0603300	female
PY17X_0716400	calmodulin-like protein, putative	-1.1128	9.9443e-12	PBANKA_0716200	female
PY17X_1130500	secreted ookinete protein, putative	-1.10307	3.26727e-22	PBANKA_1129000	female
PY17X_0508600	conserved protein, unknown function	-1.10125	1.85472e-11	PBANKA_0507500	other
PY17X_1348600	transcriptional regulatory protein sir2a	-1.10096	1.05988e-12	PBANKA_1343800	other
PY17X_0612000	kinesin-X3, putative	-1.09783	6.26523e-12	PBANKA_0609500	female
PY17X_1341500	conserved Plasmodium protein, unknown function	-1.09669	2.21803e-15	PBANKA_1336800	other
PY17X_1209200	conserved Plasmodium protein, unknown function	-1.09315	1.71017e-13	PBANKA_1206000	other
PY17X_1134700	cdc2-related kinase 2	-1.0898	1.72689e-17	PBANKA_1133200	other
PY17X_0925300	conserved protein, unknown function	-1.08911	1.46224e-20	PBANKA_0923300	female
PY17X_1367000	TBC domain protein, putative	-1.08361	1.15615e-19	PBANKA_1361300	other
PY17X_0407300	ER membrane protein complex subunit 5, putative	-1.07362	1.27484e-21	PBANKA_0405100	other
PY17X_1106900	TATA-box-binding protein, putative	-1.07259	5.54079e-15	PBANKA_1105800	other
PY17X_1228700	conserved protein, unknown function	-1.07123	3.94326e-17	PBANKA_1225500	female
PY17X_1004900	conserved protein, unknown function	-1.07035	1.52464e-09	PBANKA_1003500	other
PY17X_1417700	conserved protein, unknown function	-1.07	1.15936e-06	PBANKA_1416000	other
PY17X_1015300	cytochrome c oxidase subunit 2B, putative	-1.06691	5.40707e-15	PBANKA_1013800	other
PY17X_0706600	GTP-binding protein Obg2, putative	-1.06527	1.48956e-06	PBANKA_0706300	other
PY17X_0908700	OTU domain-containing protein, putative	-1.06462	7.0755e-08	PBANKA_0907300	other
PY17X_1360600	inner membrane complex protein 1k, putative	-1.06398	7.41544e-12	PBANKA_1354900	female
PY17X_0705400	protein KRI1, putative	-1.06389	1.63619e-11	PBANKA_0705100	other
PY17X_1136400	zinc finger protein, putative	-1.06247	5.58773e-11	PBANKA_1134900	female
PY17X_0713300	rhoptry neck protein 5	-1.05714	1.67093e-16	PBANKA_0713100	other
PY17X_1109000	triose phosphate transporter, putative	-1.05638	9.79876e-12	PBANKA_1107900	other
PY17X_1222300	inner membrane complex protein 1d, putative	-1.0544	1.98117e-18	PBANKA_1219100	female
PY17X_0309600	ribosomal protein L12, mitochondrial, putative	-1.05391	1.51905e-14	PBANKA_0309000	other
PY17X_0918300	conserved Plasmodium protein, unknown function	-1.05301	7.3707e-18	PBANKA_0916700	female
PY17X_1010600	GTPase Era, putative	-1.05296	3.79629e-17	PBANKA_1009000	other
PY17X_1205100	inner membrane complex protein 1c, putative	-1.05275	2.34438e-20	PBANKA_1202000	female
PY17X_1210300	Plasmodium exported protein, unknown function	-1.05182	4.23231e-11	PBANKA_1207100	other
PY17X_0516000	ookinete surface protein P25	-1.05155	6.23953e-20	PBANKA_0515000	female
PY17X_1040800	selenoprotein, putative	-1.04973	6.11166e-18	PBANKA_1038400	other
PY17X_0316500	ribosome associated membrane protein RAMP4, putative	-1.04799	8.30015e-20	PBANKA_0315800	female
PY17X_1116500	glideosome-associated protein 40, putative	-1.04762	3.09831e-17	PBANKA_1115300	female
PY17X_1216500	protein KIC8, putative	-1.04547	6.35103e-09	PBANKA_1213300	female
PY17X_1136700	GTP-binding protein, putative	-1.04374	2.63133e-16	PBANKA_1135200	other
PY17X_0111500	basal complex transmembrane protein 1, putative	-1.04331	1.68064e-15	PBANKA_0109900	female
PY17X_1426300	conserved protein, unknown function	-1.04091	1.94013e-11	PBANKA_1424300	other
PY17X_0829000	telomeric repeat binding factor 1, putative	-1.03721	1.79521e-23	PBANKA_0825700	female
PY17X_1438100	ribosome biogenesis protein TSR3, putative	-1.03675	1.14053e-16	PBANKA_1435700	other
PY17X_1139800	calpain, putative	-1.03496	2.91336e-07	PBANKA_1138400	other
PY17X_0305100	conserved Plasmodium protein, unknown function	-1.03482	5.10867e-17	PBANKA_0304500	other
PY17X_0106000	conserved Plasmodium protein, unknown function	-1.0316	1.05388e-15	PBANKA_0104500	female
PY17X_0704300	SNARE protein, putative	-1.03154	3.625e-17	PBANKA_0704000	other
PY17X_1111400	conserved Plasmodium protein, unknown function	-1.03153	2.80818e-21	PBANKA_1110200	female
PY17X_0103400	SDE2 domain-containing protein, putative	-1.02495	3.2799e-16	PBANKA_0101800	female
PY17X_0406700	conserved Plasmodium protein, unknown function	-1.02211	4.14686e-15	PBANKA_0404500	other
PY17X_0502700	phosphomannomutase, putative	-1.01996	3.29502e-07	PBANKA_0501700	female
PY17X_0907400	alpha/beta hydrolase, putative	-1.01873	5.05834e-05	PBANKA_0906000	female
PY17X_1012300	queuine tRNA-ribosyltransferase, putative	-1.01673	1.68635e-07	PBANKA_1010700	other
PY17X_0717800	GTP:AMP phosphotransferase, putative	-1.01507	3.14826e-13	PBANKA_0717600	other
PY17X_1461100	NEDD8-conjugating enzyme UBC12, putative	-1.00956	9.67408e-09	PBANKA_1458500	other
PY17X_1425700	GDP-mannose 4, 6-dehydratase, putative	-1.00727	3.80992e-20	PBANKA_1423700	female
PY17X_1122000	conserved Plasmodium protein, unknown function	-1.00584	1.46221e-16	PBANKA_1120600	other
PY17X_0514100	inner membrane complex protein 1m, putative	-1.0006	1.9169e-09	PBANKA_0513000	female
PY17X_1329700	conserved protein, unknown function	-1.00003	1.95944e-12	PBANKA_1325900	other

## Sheet: Upregulated genes
S8C Table List of differentially expressed genes in pyap2-fg2-null parasite <Significantly upregulated genes>
ID	annotation	Log2(FoldChange)	p-value adj	ID for Pb ortholog	sex-enrichment
PY17X_1415000	ubiquitin-like protein, putative	7.45756	7.28524e-221	PBANKA_1413300	male
PY17X_1125100	conserved Plasmodium protein, unknown function	7.35717	0	PBANKA_1123700	male
PY17X_1345100	lactate dehydrogenase, putative	7.04929	0	PBANKA_1340400	male
PY17X_1038000	ATP-dependent Clp protease regulatory subunit ClpC, putative	6.95912	2.9371e-300	PBANKA_1035600	other
PY17X_0314100	conserved Plasmodium protein, unknown function	6.89144	0	PBANKA_0313600	male
PY17X_1039900	adenylyl cyclase alpha	6.84658	7.31548e-232	PBANKA_1037500	male
PY17X_0719900	cdc2-related protein kinase 1	6.60092	0	PBANKA_0719900	other
PY17X_0720000	conserved Plasmodium protein, unknown function	6.59705	1.76947e-86	PBANKA_0720000	male
PY17X_0204100	kinesin-8B, putative	6.55842	1.83336e-239	PBANKA_0202700	male
PY17X_1205400	dynein attachment factor-domain containing protein, putative	6.49863	1.8043e-44	PBANKA_1202300	male
PY17X_0313900	autophagy-related protein 11, putative	6.47656	0	PBANKA_0313400	other
PY17X_0836100	adenylate kinase-like protein 2, putative	6.11859	2.63658e-266	PBANKA_0832700	male
PY17X_1367100	conserved Plasmodium protein, unknown function	5.96244	1.38788e-82	PBANKA_1361400	male
PY17X_1004000	6-cysteine protein P41, putative	5.9533	0	PBANKA_1002600	other
PY17X_0306600	6-cysteine protein P230p, putative	5.79558	4.91641e-163	PBANKA_0306000	male
PY17X_0912400	calcium-binding protein, putative	5.67521	1.28747e-112	PBANKA_0911000	male
PY17X_0408400	conserved Plasmodium protein, unknown function	5.65764	3.84229e-257	PBANKA_0406100	other
PY17X_0923300	deoxyuridine 5'-triphosphate nucleotidohydrolase, putative	5.58214	5.67715e-167	PBANKA_0921300	male
PY17X_1345200	CRWN-like protein, putative	5.57808	5.55452e-160	PBANKA_1340500	other
PY17X_1015400	PhIL1 interacting protein PIP3, putative	5.45344	1.45452e-231	PBANKA_1013900	male
PY17X_1212000	MORN repeat protein, putative	5.42154	3.91081e-190	PBANKA_1208800	male
PY17X_1125200	GAS8-like protein, putative	5.16376	3.8497e-160	PBANKA_1123800	male
PY17X_0109000	ornithine aminotransferase, putative	4.8831	5.03319e-224	PBANKA_0107400	other
PY17X_0109700	conserved Plasmodium protein, unknown function	4.87873	6.39829e-123	PBANKA_0108100	other
PY17X_0407400	T-complex protein 1 subunit beta, putative	4.83295	4.51789e-252	PBANKA_0405200	other
PY17X_0210800	L-seryl-tRNA(Sec) kinase, putative	4.83146	4.14804e-114	PBANKA_0209400	other
PY17X_0936700	conserved protein, unknown function	4.78706	9.46529e-75	PBANKA_0934700	male
PY17X_0912500	conserved Plasmodium protein, unknown function	4.76633	5.69295e-91	PBANKA_0911100	male
PY17X_1124300	hexokinase, putative	4.6933	2.98221e-207	PBANKA_1122900	other
PY17X_0944700	DNA-directed RNA polymerase III subunit RPC8, putative	4.68336	2.14145e-170	PBANKA_0942200	other
PY17X_1411400	meiosis-specific nuclear structural protein 1, putative	4.55005	1.32169e-11	PBANKA_1409600	male
PY17X_1447800	sun-family protein, putative	4.49133	5.65337e-75	PBANKA_1445300	other
PY17X_1103900	4-diphosphocytidyl-2-C-methyl-D-erythritol kinase, putative	4.45756	3.94597e-83	PBANKA_1102800	other
PY17X_1226700	DNA helicase PSH3, putative	4.41036	2.23356e-151	PBANKA_1223500	other
PY17X_0708700	phosphorylated CTD interacting factor 1 WW domain-containing protein, putative	4.4072	4.03128e-125	PBANKA_0708500	other
PY17X_1332100	YL1 nuclear protein, putative	4.38329	2.01476e-79	PBANKA_1327400	other
PY17X_0708800	quinone oxidoreductase, putative	4.33505	3.10918e-82	PBANKA_0708600	other
PY17X_0305400	serine repeat antigen 4	4.31747	3.88365e-129	PBANKA_0304800	other
PY17X_1309100	FACT complex subunit SSRP1, putative	4.24402	6.25495e-145	PBANKA_1305300	other
PY17X_0937000	ATPase, putative	4.24294	9.60891e-132	PBANKA_0935000	male
PY17X_0832200	conserved Plasmodium protein, unknown function	4.231	1.52089e-101	PBANKA_0828900	male
PY17X_1131000	TPH domain-containing protein, putative	4.21382	2.75209e-60	PBANKA_1129600	male
PY17X_0108900	T-complex protein 1 subunit zeta, putative	4.17247	8.32549e-138	PBANKA_0107300	other
PY17X_1007700	sporozoite micronemal protein essential for cell traversal	4.16408	2.47413e-155	PBANKA_1006300	other
PY17X_1234800	translation initiation factor IF-2, putative	4.16368	1.00609e-142	PBANKA_1231400	other
PY17X_1126700	conserved Plasmodium protein, unknown function	4.15414	5.29451e-66	PBANKA_1125300	male
PY17X_1344800	L-lactate dehydrogenase, putative	4.15034	1.40637e-280	PBANKA_1340100	other
PY17X_1349000	conserved Plasmodium protein, unknown function	4.10991	5.88041e-223	PBANKA_1344200	male
PY17X_1103300	merozoite surface protein 8	4.10508	1.91143e-73	PBANKA_1102200	other
PY17X_0103700	dihydroorotate dehydrogenase, putative	3.9602	5.21619e-54	PBANKA_0102100	female
PY17X_1239400	conserved protein, unknown function	3.96007	2.07418e-67	PBANKA_1236000	other
PY17X_0708400	dynein light chain 1, putative	3.93783	8.58153e-141	PBANKA_0708100	male
PY17X_0310400	conserved protein, unknown function	3.92791	1.3027e-28	PBANKA_0309900	other
PY17X_1212400	50S ribosomal protein L22, mitochondrial, putative	3.90886	4.54997e-109	PBANKA_1209200	other
PY17X_0502300	DNA polymerase delta catalytic subunit, putative	3.88786	4.7557e-98	PBANKA_0501300	male
PY17X_1239900	conserved Plasmodium protein, unknown function	3.80933	8.39807e-86	PBANKA_1236600	male
PY17X_1355100	conserved Plasmodium protein, unknown function	3.8053	1.13477e-55	PBANKA_1350100	other
PY17X_1032000	conserved Plasmodium protein, unknown function	3.78269	1.24947e-60	PBANKA_1029600	male
PY17X_1442800	rRNA-processing protein, putative	3.76094	1.29018e-55	PBANKA_1440300	other
PY17X_1041400	radial spoke protein 3, putative	3.75035	3.45825e-67	PBANKA_1039000	male
PY17X_1110700	conserved Plasmodium protein, unknown function	3.74249	2.01162e-88	PBANKA_1109600	male
PY17X_0912300	sporozoite surface protein essential for liver stage development, putative	3.70693	1.1022e-22	PBANKA_0910900	male
PY17X_0920500	rRNA (cytosine-C(5))-methyltransferase, putative	3.69948	3.81863e-44	PBANKA_0918800	other
PY17X_1426100	mediator of RNA polymerase II transcription subunit 21, putative	3.69686	1.04976e-36	PBANKA_1424100	other
PY17X_0419500	bacterial histone-like protein, putative	3.65849	8.78417e-109	PBANKA_0416700	other
PY17X_0307100	conserved protein, unknown function	3.64494	1.51809e-112	PBANKA_0306500	other
PY17X_0934400	yoelipain-2	3.63268	2.5996e-123	PBANKA_0932400	other
PY17X_0408600	DNA polymerase delta small subunit, putative	3.60847	1.67349e-60	PBANKA_0406300	male
PY17X_0307000	2C-methyl-D-erythritol 2, 4-cyclodiphosphate synthase, putative	3.59522	3.42046e-47	PBANKA_0306400	other
PY17X_1335600	conserved Plasmodium protein, unknown function	3.57577	2.79923e-119	PBANKA_1330900	male
PY17X_1434000	serine--tRNA ligase, putative	3.53784	3.51341e-96	PBANKA_1431700	other
PY17X_1327100	pyridoxal 5'-phosphate synthase, putative	3.53253	4.095e-167	PBANKA_1323300	female
PY17X_1357300	SprT-like domain-containing protein, putative	3.51837	5.66652e-130	PBANKA_1352100	male
PY17X_0837900	conserved Plasmodium protein, unknown function	3.47359	1.1819e-62	PBANKA_0834500	other
PY17X_1460600	translation machinery-associated protein 46, putative	3.47025	4.80288e-65	PBANKA_1458000	other
PY17X_1140100	conserved Plasmodium protein, unknown function	3.43899	3.64433e-49	PBANKA_1138700	other
PY17X_0107000	glutaredoxin-like protein	3.4389	2.37813e-56	PBANKA_0105500	other
PY17X_0105700	calcium-binding protein, putative	3.43164	1.62657e-20	PBANKA_0104200	male
PY17X_0102600	MYND-type zinc finger protein, putative	3.39528	2.13505e-40	PBANKA_0101000	other
PY17X_0306300	ribosome-recycling factor, putative	3.35438	5.58104e-90	PBANKA_0305700	other
PY17X_1029900	DNA-directed RNA polymerases I and III subunit RPAC2, putative	3.33619	7.87172e-47	PBANKA_1027500	other
PY17X_0409100	activator of Hsp90 ATPase, putative	3.31455	4.26611e-56	PBANKA_0406700	other
PY17X_1214000	hypoxanthine-guanine phosphoribosyltransferase, putative	3.28473	2.45694e-64	PBANKA_1210800	other
PY17X_1113500	orotate phosphoribosyltransferase, putative	3.26249	6.05841e-27	PBANKA_1112400	other
PY17X_0705800	ankyrin-repeat protein, putative	3.23804	1.06699e-71	PBANKA_0705500	male
PY17X_1208100	conserved Plasmodium protein, unknown function	3.22713	1.33389e-62	PBANKA_1204900	other
PY17X_1147700	membrane associated histidine-rich protein 1b, putative	3.22482	5.26148e-93	PBANKA_1145900	other
PY17X_1126800	conserved Plasmodium protein, unknown function	3.19638	1.71779e-16	PBANKA_1125400	other
PY17X_1354000	MSP7-like protein	3.17341	2.51944e-91	PBANKA_1349000	other
PY17X_1109900	leucine-rich repeat protein	3.1712	3.86204e-90	PBANKA_1108800	male
PY17X_0716700	RNA-binding protein, putative	3.1538	9.63874e-167	PBANKA_0716500	male
PY17X_1018400	conserved Plasmodium protein, unknown function	3.14821	1.53415e-21	PBANKA_1016900	other
PY17X_0305500	serine repeat antigen 3	3.137	1.40292e-69	PBANKA_0304900	other
PY17X_0307900	50S ribosomal protein L33, putative	3.13617	1.95716e-51	PBANKA_0307300	male
PY17X_1445800	merozoite surface protein 9, putative	3.11408	2.1333e-116	PBANKA_1443300	other
PY17X_0915000	PQ-loop repeat-containing protein	3.10049	4.30372e-133	PBANKA_0913500	other
PY17X_1312400	fructose-bisphosphate aldolase 2	3.09231	2.47797e-108	PBANKA_1308600	male
PY17X_1128900	conserved Plasmodium protein, unknown function	3.07548	2.87135e-31	PBANKA_1127400	other
PY17X_1402200	cytoadherence linked asexual protein, putative	3.06603	5.77193e-113	PBANKA_1400600	other
PY17X_1132600	60S ribosomal protein L7-2, putative	3.05649	2.85787e-40	PBANKA_1131200	other
PY17X_0711100	U6 snRNA-associated Sm-like protein LSm3, putative	2.98063	8.96996e-70	PBANKA_0710900	other
PY17X_0840300	erythrocyte membrane associated protein 1, putative	2.95585	1.86937e-66	PBANKA_0836800	other
PY17X_0624700	conserved Plasmodium protein, unknown function	2.94809	1.29335e-100	PBANKA_0622000	male
PY17X_1357400	conserved Plasmodium protein, unknown function	2.91802	8.75368e-58	PBANKA_1352200	male
PY17X_1330200	glyceraldehyde-3-phosphate dehydrogenase	2.91737	4.44558e-71	PBANKA_1326400	other
PY17X_1219600	mRNA-capping enzyme subunit beta, putative	2.91047	1.2204e-57	PBANKA_1216400	other
PY17X_1007300	zinc finger Ran-binding domain-containing protein 2, putative	2.90932	1.85239e-58	PBANKA_1005900	other
PY17X_0520200	conserved Plasmodium protein, unknown function	2.84276	8.30931e-08	PBANKA_0519100	other
PY17X_1411300	protein ISD11, putative	2.80681	4.32463e-71	PBANKA_1409500	other
PY17X_0112600	6-cysteine protein P12, putative	2.78847	1.82403e-37	PBANKA_0111000	other
PY17X_1018600	DNA mismatch repair protein MSH2, putative	2.78821	9.71037e-56	PBANKA_1017100	other
PY17X_0708500	conserved Plasmodium protein, unknown function	2.78454	2.21079e-81	PBANKA_0708200	male
PY17X_0114100	major facilitator superfamily-related transporter, putative	2.78277	9.3731e-50	PBANKA_0112500	other
PY17X_0923200	conserved Plasmodium protein, unknown function	2.77123	3.07565e-45	PBANKA_0921200	other
PY17X_1456600	ATP-dependent zinc metalloprotease FTSH 1, putative	2.77026	4.16005e-64	PBANKA_1454100	other
PY17X_1442900	small subunit rRNA processing factor, putative	2.75238	1.35698e-58	PBANKA_1440400	other
PY17X_0511700	cell division cycle protein 20 homolog, putative	2.73457	1.26901e-69	PBANKA_0510600	male
PY17X_1339000	exported protein 2, putative	2.71935	3.36914e-93	PBANKA_1334300	other
PY17X_0210000	conserved protein, unknown function	2.69662	5.87835e-49	PBANKA_0208600	other
PY17X_1235600	FACT complex subunit SPT16, putative	2.69282	1.2852e-94	PBANKA_1232200	male
PY17X_1446600	T-complex protein 1 subunit gamma, putative	2.69187	2.35007e-134	PBANKA_1444100	other
PY17X_0930100	phosphoglycerate mutase, putative	2.67337	7.67337e-98	PBANKA_0928100	other
PY17X_1365800	nucleoside transporter 1	2.64584	2.39781e-45	PBANKA_1360100	other
PY17X_0828300	conserved Plasmodium protein, unknown function	2.64462	2.01672e-45	PBANKA_0825000	other
PY17X_1217500	enolase	2.64249	1.65434e-68	PBANKA_1214300	other
PY17X_0830500	monocarboxylate transporter, putative	2.62239	7.7375e-35	PBANKA_0827200	other
PY17X_0608000	conserved Plasmodium protein, unknown function	2.59674	3.96864e-50	PBANKA_0605500	male
PY17X_0936000	conserved Plasmodium protein, unknown function	2.59554	3.59816e-33	PBANKA_0934000	other
PY17X_0304800	DNA-directed RNA polymerase III subunit RPC10, putative	2.58482	1.19963e-15	PBANKA_0304200	other
PY17X_0818800	conserved Plasmodium protein, unknown function	2.58346	3.57e-107	PBANKA_0815500	male
PY17X_0835600	PUB domain-containing protein, putative	2.58167	8.95555e-51	PBANKA_0832200	other
PY17X_0113300	50S ribosomal protein L18, apicoplast, putative	2.57635	1.98347e-71	PBANKA_0111700	other
PY17X_0210500	thrombospondin related sporozoite protein, putative	2.57597	1.04205e-81	PBANKA_0209100	other
PY17X_1007900	tRNA N6-adenosine threonylcarbamoyltransferase, putative	2.56948	6.32806e-42	PBANKA_1006500	other
PY17X_0216200	Plasmodium exported protein, unknown function	2.56359	2.55474e-40	PBANKA_0214550	other
PY17X_1329500	thioredoxin-like protein	2.55246	9.53049e-98	PBANKA_1325700	male
PY17X_0511800	conserved Plasmodium protein, unknown function	2.5441	9.20351e-11	PBANKA_0510700	other
PY17X_1029700	Btz domain-containing protein, putative	2.5322	1.71079e-52	PBANKA_1027300	other
PY17X_1322100	ribosomal protein S11, mitochondrial, putative	2.51491	9.23166e-30	PBANKA_1318300	other
PY17X_1112500	inositol-3-phosphate synthase, putative	2.50087	1.14938e-70	PBANKA_1111400	other
PY17X_0305600	serine repeat antigen 2	2.4937	2.29515e-23	PBANKA_0305000	other
PY17X_0616800	transcription initiation factor IIA subunit 1, putative	2.4753	2.74868e-50	PBANKA_0614100	other
PY17X_0305700	serine repeat antigen 1	2.4498	2.2547e-35	PBANKA_0305100	other
PY17X_1452700	serine hydroxymethyltransferase, putative	2.41968	3.94257e-68	PBANKA_1450200	other
PY17X_1413500	peptidyl-prolyl cis-trans isomerase, putative	2.41639	5.52157e-65	PBANKA_1411700	other
PY17X_0417200	formate-nitrite transporter, putative	2.39612	1.03495e-56	PBANKA_0414400	other
PY17X_1233700	cdc2-related protein kinase 5	2.39604	7.5713e-38	PBANKA_1230200	male
PY17X_1337800	protein MGET, putative	2.38276	3.63489e-17	PBANKA_1333100	male
PY17X_1446500	macrophage migration inhibitory factor	2.37363	4.3301e-34	PBANKA_1444000	other
PY17X_0926400	13 kDa ribonucleoprotein-associated protein, putative	2.3722	4.68771e-63	PBANKA_0924400	other
PY17X_0106400	RNA-binding protein, putative	2.36961	1.21352e-79	PBANKA_0104900	other
PY17X_1343400	plasmepsin V, putative	2.36695	6.6237e-44	PBANKA_1338700	female
PY17X_1408400	carbamoyl phosphate synthetase, putative	2.34717	6.78032e-39	PBANKA_1406700	other
PY17X_1108600	conserved Plasmodium protein, unknown function	2.30603	1.78919e-32	PBANKA_1107500	other
PY17X_0603200	NIMA related kinase 3, putative	2.3008	9.24867e-05	PBANKA_0600600	male
PY17X_0810600	26S proteasome non-ATPase regulatory subunit 9, putative	2.29361	5.34316e-15	PBANKA_0807400	other
PY17X_1205300	U5 small nuclear ribonucleoprotein component, putative	2.29219	2.82866e-35	PBANKA_1202200	other
PY17X_0719300	bifunctional dihydrofolate reductase-thymidylate synthase, putative	2.27495	1.52874e-51	PBANKA_0719300	other
PY17X_1147600	membrane associated histidine-rich protein 1a, putative	2.27452	1.80892e-58	PBANKA_1145800	other
PY17X_0613200	conserved Plasmodium protein, unknown function	2.26736	2.12401e-26	PBANKA_0610700	male
PY17X_1227800	conserved Plasmodium protein, unknown function	2.26205	2.00585e-24	PBANKA_1224600	other
PY17X_1103800	50S ribosomal protein L28, apicoplast, putative	2.26198	3.55565e-44	PBANKA_1102700	other
PY17X_1335700	conserved Plasmodium protein, unknown function	2.25936	2.00814e-71	PBANKA_1331000	other
PY17X_0906000	conserved Plasmodium protein, unknown function	2.23542	1.05586e-42	PBANKA_0904600	male
PY17X_0408800	T-complex protein 1 subunit eta, putative	2.23362	1.07801e-57	PBANKA_0406500	other
PY17X_1346100	conserved Plasmodium protein, unknown function	2.22572	1.14604e-47	PBANKA_1341400	male
PY17X_1137000	high mobility group protein B4, putative	2.18736	5.3667e-63	PBANKA_1135500	male
PY17X_0720600	trafficking protein particle complex subunit 3, putative	2.17732	7.07367e-34	PBANKA_0720600	other
PY17X_1112700	prefoldin subunit 6, putative	2.17172	1.5723e-56	PBANKA_1111600	other
PY17X_1212100	ankyrin-repeat protein, putative	2.15858	1.51206e-43	PBANKA_1208900	male
PY17X_1238000	EELM2 domain-containing protein, putative	2.15182	1.05777e-43	PBANKA_1234600	other
PY17X_0408900	conserved Plasmodium protein, unknown function	2.14927	5.40218e-18	PBANKA_0406600	other
PY17X_0418800	high molecular weight rhoptry protein 3, putative	2.14407	2.80992e-76	PBANKA_0416000	other
PY17X_1135100	dynein light chain, putative	2.13245	6.17366e-08	PBANKA_1133600	male
PY17X_0108000	conserved Plasmodium protein, unknown function	2.13005	1.80717e-41	PBANKA_0106500	other
PY17X_1354100	MSP7-like protein	2.11933	0.000235018	PBANKA_1349100	other
PY17X_1353900	chaperone binding protein, putative	2.11252	5.0132e-23	PBANKA_1348900	other
PY17X_1041600	conserved Plasmodium protein, unknown function	2.08724	3.07727e-22	PBANKA_1039200	other
PY17X_0823200	nucleosome assembly protein, putative	2.07706	6.80354e-52	PBANKA_0819900	male
PY17X_0940300	conserved Plasmodium protein, unknown function	2.06897	2.40914e-36	PBANKA_0937900	male
PY17X_0606800	tetratricopeptide repeat protein, putative	2.06697	7.72518e-67	PBANKA_0604300	male
PY17X_1427000	RNA-binding protein, putative	2.06685	2.81596e-05	PBANKA_1425000	other
PY17X_0617800	queuine tRNA-ribosyltransferase, putative	2.06623	1.21844e-29	PBANKA_0615100	other
PY17X_0708600	small nuclear ribonucleoprotein G, putative	2.06337	1.48314e-43	PBANKA_0708400	other
PY17X_1242400	ribosome-interacting GTPase 1, putative	2.06098	2.26869e-21	PBANKA_1239200	other
PY17X_0715700	phosphoglucomutase-2	2.05845	1.00803e-26	PBANKA_0715500	other
PY17X_1358300	ribosomal protein L49, mitochondrial, putative	2.05798	4.27072e-30	PBANKA_1352900	other
PY17X_1226600	conserved Plasmodium protein, unknown function	2.04835	1.82151e-28	PBANKA_1223400	other
PY17X_1345000	phosphoribosylpyrophosphate synthetase, putative	2.04313	0.000226846	PBANKA_1340300	other
PY17X_0204400	chromatin assembly factor 1 subunit C, putative	2.04114	2.06291e-66	PBANKA_0203000	other
PY17X_0606600	conserved Plasmodium protein, unknown function	2.01838	3.26111e-13	PBANKA_0604000	other
PY17X_1412000	cytochrome c, putative	2.00254	3.75165e-18	PBANKA_1410200	other
PY17X_1457800	tetratricopeptide repeat protein, putative	2.00143	2.33909e-30	PBANKA_1455300	other
PY17X_1135400	conserved protein, unknown function	2.00033	3.69593e-23	PBANKA_1133900	other
PY17X_1032500	actin II	1.9973	5.85172e-42	PBANKA_1030100	male
PY17X_1417100	conserved protein, unknown function	1.99119	4.99133e-70	PBANKA_1415400	female
PY17X_1007500	flap endonuclease 1, putative	1.97321	9.10245e-48	PBANKA_1006100	male
PY17X_1137100	exosome complex exonuclease RRP44, putative	1.9703	6.52881e-37	PBANKA_1135600	other
PY17X_1207300	conserved protein, unknown function	1.94899	4.69391e-21	PBANKA_1204100	other
PY17X_0825600	NifU-like scaffold protein, putative	1.94851	3.96983e-26	PBANKA_0822300	other
PY17X_0520100	S-antigen, putative	1.94322	0.0077219	PBANKA_0519000	other
PY17X_1223400	lysophospholipase, putative	1.93575	2.46685e-32	PBANKA_1220200	other
PY17X_0613900	pantothenate kinase 2	1.93426	2.60699e-37	PBANKA_0611400	other
PY17X_1108000	PIMMS2 protein, putative	1.91596	2.14468e-29	PBANKA_1106900	other
PY17X_0834400	merozoite surface protein 1	1.91478	5.33246e-26	PBANKA_0831000	other
PY17X_1457600	replication factor C subunit 4, putative	1.88925	8.20645e-31	PBANKA_1455100	male
PY17X_1415100	general transcription factor IIH subunit 2, putative	1.88689	2.6423e-36	PBANKA_1413400	other
PY17X_0512100	biotin--protein ligase 1, putative	1.87902	3.31936e-30	PBANKA_0511000	other
PY17X_0807700	AAA family ATPase, putative	1.8769	1.53285e-15	PBANKA_0804600	other
PY17X_0938300	protein transport protein BOS1, putative	1.87467	8.14771e-14	PBANKA_0936300	other
PY17X_0722200	lysophospholipase, putative	1.87289	8.79167e-53	N/A	N/A
PY17X_0827700	cyclin-dependent kinases regulatory subunit, putative	1.86253	3.06271e-58	PBANKA_0824400	other
PY17X_1128800	DNA methyltransferase 1-associated protein 1, putative	1.86048	8.16676e-47	PBANKA_1127300	other
PY17X_0620000	conserved protein, unknown function	1.85656	2.70746e-23	PBANKA_0617300	other
PY17X_0604200	conserved Plasmodium protein, unknown function	1.85293	6.10924e-37	PBANKA_0601700	other
PY17X_1036100	conserved Plasmodium protein, unknown function	1.85242	1.08645e-15	PBANKA_1033700	male
PY17X_0836300	protein MAM3, putative	1.84995	1.68184e-27	PBANKA_0832900	other
PY17X_0616100	ribosomal protein S12, mitochondrial, putative	1.83893	1.25367e-16	PBANKA_0613400	other
PY17X_0414100	conserved Plasmodium protein, unknown function	1.83725	6.47679e-38	PBANKA_0411300	male
PY17X_0203000	early transcribed membrane protein	1.82421	2.55648e-47	PBANKA_0201600	other
PY17X_1144400	CLAMP domain-containing protein, putative	1.81708	1.59981e-17	PBANKA_1143100	male
PY17X_0412100	dolichyl-diphosphooligosaccharide--protein glycosyltransferase subunit OST1, putative	1.81247	1.23326e-32	PBANKA_0409600	other
PY17X_0820900	methyltransferase, putative	1.79886	1.07668e-12	PBANKA_0817600	other
PY17X_0625400	mago nashi protein homologue, putative	1.7916	1.88108e-14	PBANKA_0622700	other
PY17X_1459000	zinc finger protein, putative	1.78068	1.4682e-10	PBANKA_1456500	other
PY17X_0710000	conserved Plasmodium protein, unknown function	1.78044	1.66506e-23	PBANKA_0709800	other
PY17X_0931000	tRNA m(1)G methyltransferase, putative	1.77725	4.01103e-20	PBANKA_0929000	other
PY17X_1013200	conserved Plasmodium protein, unknown function	1.75868	1.9251e-24	PBANKA_1011700	male
PY17X_0414300	conserved Plasmodium protein, unknown function	1.7576	1.11875e-27	PBANKA_0411500	other
PY17X_1419200	conserved Plasmodium protein, unknown function	1.72988	6.17782e-33	PBANKA_1417500	other
PY17X_0925900	U6 snRNA-associated Sm-like protein LSm1, putative	1.71777	2.63109e-27	PBANKA_0923900	other
PY17X_0618900	conserved Plasmodium protein, unknown function	1.71774	1.16353e-36	PBANKA_0616200	male
PY17X_1431800	proline--tRNA ligase, putative	1.69643	2.46376e-38	PBANKA_1429600	other
PY17X_0826300	ubiquitin-like protein, putative	1.68555	3.61046e-19	PBANKA_0823000	other
PY17X_1226300	proteasome subunit alpha type-6, putative	1.68207	3.52848e-33	PBANKA_1223100	other
PY17X_1344100	micro-fibrillar-associated protein, putative	1.67388	3.85806e-20	PBANKA_1339400	other
PY17X_1110600	conserved protein, unknown function	1.67155	3.13173e-12	PBANKA_1109500	other
PY17X_1450400	conserved Plasmodium protein, unknown function	1.67122	2.54787e-49	PBANKA_1447900	other
PY17X_0301100	Plasmodium exported protein, unknown function	1.6608	1.38111e-29	PBANKA_0300600	other
PY17X_1410600	zinc finger protein, putative	1.65954	5.26224e-17	PBANKA_1408800	other
PY17X_1443900	proliferating cell nuclear antigen 2, putative	1.65892	1.57605e-32	PBANKA_1441400	other
PY17X_1102500	rhoptry-associated protein 2/3	1.64727	0.0159438	PBANKA_1101400	other
PY17X_1233600	ribonuclease, putative	1.64611	5.90376e-37	PBANKA_1230100	other
PY17X_0615900	DNA polymerase alpha catalytic subunit A, putative	1.64073	2.1007e-39	PBANKA_0613200	other
PY17X_1002700	conserved Plasmodium protein, unknown function	1.64007	8.8414e-37	PBANKA_1001300	other
PY17X_1126900	ATPase, putative	1.606	1.09664e-17	PBANKA_1125500	other
PY17X_1139300	proliferating cell nuclear antigen 1, putative	1.60589	1.32787e-21	PBANKA_1137900	male
PY17X_1343200	N-acetyltransferase, GNAT family, putative	1.60163	1.95235e-26	PBANKA_1338500	other
PY17X_0606200	conserved Plasmodium protein, unknown function	1.5857	9.02039e-32	PBANKA_0603650	other
PY17X_0808700	EKC/KEOPS complex subunit BUD32, putative	1.58505	3.51481e-19	PBANKA_0805600	other
PY17X_1226400	coenzyme Q-binding protein COQ10 homolog, mitochondrial, putative	1.57827	6.04021e-15	PBANKA_1223200	female
PY17X_0823900	pyridoxal phosphate homeostasis protein, putative	1.57308	4.10928e-16	PBANKA_0820600	other
PY17X_0621300	conserved protein, unknown function	1.56971	1.37909e-20	PBANKA_0618600	other
PY17X_1135600	T-complex protein 1 subunit delta, putative	1.56434	5.77933e-25	PBANKA_1134100	other
PY17X_1451500	microgamete surface protein MiGS	1.56412	3.98219e-20	PBANKA_1449000	male
PY17X_1103700	Tim10/DDP family zinc finger protein, putative	1.56155	4.15638e-21	PBANKA_1102600	other
PY17X_0416000	conserved Plasmodium protein, unknown function	1.55529	1.33946e-15	PBANKA_0413200	other
PY17X_1118500	conserved protein, unknown function	1.54599	2.97875e-25	PBANKA_1117400	other
PY17X_0924900	mitochondrial import inner membrane translocase subunit TIM44, putative	1.53346	5.99257e-23	PBANKA_0922900	other
PY17X_1425400	conserved Plasmodium protein, unknown function	1.52711	1.71841e-07	PBANKA_1423400	other
PY17X_1232500	Plasmodium exported protein (PHIST), unknown function	1.51614	1.98883e-32	PBANKA_1229000	other
PY17X_1012900	DNA topoisomerase 2, putative	1.51293	3.42449e-30	PBANKA_1011400	male
PY17X_1450900	conserved protein, unknown function	1.51091	1.55456e-15	PBANKA_1448400	other
PY17X_0830000	parasitophorous vacuolar protein 5, putative	1.50894	7.82268e-40	PBANKA_0826700	other
PY17X_0706800	3'-5' exonuclease, putative	1.50862	2.38281e-10	PBANKA_0706500	other
PY17X_1450800	homocysteine S-methyltransferase, putative	1.50588	4.09218e-23	PBANKA_1448300	other
PY17X_0710200	conserved Plasmodium protein, unknown function	1.49918	1.54572e-30	PBANKA_0710000	other
PY17X_0819500	ribonuclease H2 subunit C, putative	1.47925	3.58328e-24	PBANKA_0816200	male
PY17X_1007800	conserved Plasmodium protein, unknown function	1.47458	1.8155e-21	PBANKA_1006400	other
PY17X_1015200	ribosomal protein L17, mitochondrial, putative	1.47032	7.06482e-16	PBANKA_1013700	other
PY17X_1042500	conserved protein, unknown function	1.46924	1.19459e-28	PBANKA_1040000	male
PY17X_0620200	exosome complex component CSL4, putative	1.46803	1.44461e-07	PBANKA_0617500	other
PY17X_1135700	pyrroline-5-carboxylate reductase, putative	1.46059	3.55446e-17	PBANKA_1134200	other
PY17X_0839600	conserved Plasmodium protein, unknown function	1.45834	8.73357e-20	PBANKA_0836200	other
PY17X_1012100	Hsp70/Hsp90 organizing protein, putative	1.45803	7.02314e-17	PBANKA_1010500	other
PY17X_1117800	AP-2 complex subunit alpha, putative	1.45502	1.47628e-18	PBANKA_1116700	other
PY17X_1224600	protein transport protein USE1, putative	1.45349	2.23074e-19	PBANKA_1221400	other
PY17X_1132200	phosphoinositide phosphatase SAC1, putative	1.45009	4.72996e-12	PBANKA_1130800	other
PY17X_0836200	conserved Plasmodium protein, unknown function	1.43665	1.50075e-21	PBANKA_0832800	other
PY17X_1020200	conserved Plasmodium protein, unknown function	1.43607	9.51563e-18	PBANKA_1018700	other
PY17X_0524100	alpha tubulin 2	1.4122	2.27736e-26	PBANKA_0522700	male
PY17X_0406500	P-loop containing nucleoside triphosphate hydrolase, putative	1.40522	4.33146e-17	PBANKA_0404300	male
PY17X_1224500	conserved Plasmodium protein, unknown function	1.39841	1.37096e-14	PBANKA_1221300	other
PY17X_1210900	zinc finger protein, putative	1.39678	6.97433e-16	PBANKA_1207700	other
PY17X_0826200	dynein intermediate chain, putative	1.39616	3.06935e-12	PBANKA_0822900	male
PY17X_1222600	protein SCO1, putative	1.39493	2.63176e-12	PBANKA_1219400	other
PY17X_0610500	porphobilinogen deaminase, putative	1.39217	6.78443e-22	PBANKA_0608000	female
PY17X_1022700	conserved Plasmodium protein, unknown function	1.39178	7.33688e-20	PBANKA_1020800	other
PY17X_1355200	conserved Plasmodium protein, unknown function	1.3907	1.34488e-16	PBANKA_1350200	male
PY17X_1146700	Plasmodium exported protein (PHIST), unknown function	1.38852	7.26088e-11	PBANKA_1145400	other
PY17X_0303100	hexose transporter	1.38838	9.65494e-22	PBANKA_0302500	other
PY17X_0623800	proteasome assembly chaperone 4, putative	1.38669	1.38234e-07	PBANKA_0621100	other
PY17X_1364100	ubiquitin-conjugating enzyme E2, putative	1.38535	7.87139e-12	PBANKA_1358400	other
PY17X_1124200	ribonuclease H2 subunit A, putative	1.38151	2.36755e-10	PBANKA_1122800	male
PY17X_1134900	elongation factor 1-alpha, putative	1.37922	1.34187e-18	PBANKA_1133400	other
PY17X_0110300	RNA-binding protein 25, putative	1.37254	1.52423e-12	PBANKA_0108700	other
PY17X_0624500	ubiquinone biosynthesis O-methyltransferase, putative	1.37143	2.03008e-20	PBANKA_0621800	other
PY17X_0833500	high molecular weight rhoptry protein 2	1.36931	1.19887e-28	PBANKA_0830200	other
PY17X_0510900	cytochrome c oxidase copper chaperone, putative	1.35646	5.93454e-09	PBANKA_0509800	male
PY17X_0106500	ubiquitin-conjugating enzyme E2 PEX4, putative	1.35155	4.06131e-31	PBANKA_0105000	other
PY17X_1330600	replication factor C subunit 3, putative	1.3504	3.94631e-15	PBANKA_1326800	male
PY17X_1040300	conserved Plasmodium protein, unknown function	1.34917	4.35386e-18	PBANKA_1037900	male
PY17X_0310600	conserved protein, unknown function	1.34198	1.3027e-28	PBANKA_0310100	other
PY17X_1410700	conserved Plasmodium protein, unknown function	1.33054	2.87821e-09	PBANKA_1408900	other
PY17X_1102200	Plasmodium exported protein, unknown function	1.32691	2.3098e-12	PBANKA_1101100	other
PY17X_1460000	RNA polymerase II transcription factor B subunit 2, putative	1.32551	1.77957e-13	PBANKA_1457500	other
PY17X_1226500	ras-related protein Rab-18, putative	1.32517	6.35828e-12	PBANKA_1223300	other
PY17X_0805400	mRNA cap guanine-N7 methyltransferase, putative	1.31876	4.77276e-19	PBANKA_0802700	other
PY17X_1242500	conserved Plasmodium protein, unknown function	1.31562	2.87642e-06	PBANKA_1239300	other
PY17X_1245500	Hsc70-interacting protein, putative	1.31369	6.21424e-16	PBANKA_1242300	other
PY17X_1324700	thioredoxin 1, putative	1.31161	8.40859e-20	PBANKA_1320900	other
PY17X_1001900	erythrocyte membrane antigen 1	1.30364	1.41122e-16	PBANKA_1000600	other
PY17X_0526200	early transcribed membrane protein	1.2993	6.35694e-18	PBANKA_0524800	other
PY17X_1364800	nuclear import protein MOG1, putative	1.28924	2.37619e-11	PBANKA_1359100	other
PY17X_0834300	leucine-rich repeat protein	1.28785	1.73637e-12	PBANKA_0830900	male
PY17X_0829300	ribosomal RNA-processing protein 8, putative	1.28023	5.48203e-12	PBANKA_0826000	other
PY17X_1324300	V-type H( )-translocating pyrophosphatase, putative	1.27696	1.60347e-13	PBANKA_1320500	other
PY17X_1218200	survival motor neuron-like protein, putative	1.26777	9.67878e-20	PBANKA_1215000	other
PY17X_0511000	conserved protein, unknown function	1.2667	1.09137e-08	PBANKA_0509900	other
PY17X_0941600	AP2 domain transcription factor, putative	1.26223	0.0069031	PBANKA_0939100	female
PY17X_1209000	conserved protein, unknown function	1.26146	0.000106261	PBANKA_1205800	other
PY17X_0620800	conserved protein, unknown function	1.25662	1.67634e-25	PBANKA_0618100	other
PY17X_1225200	histone deacetylase complex subunit SAP18, putative	1.25407	3.72734e-09	PBANKA_1222000	other
PY17X_1112800	conserved protein, unknown function	1.24864	7.88118e-05	PBANKA_1111700	other
PY17X_0821000	RNA-binding protein musashi, putative	1.24685	7.22372e-14	PBANKA_0817700	other
PY17X_0316700	replication factor C subunit 1, putative	1.24192	7.68693e-19	PBANKA_0316000	male
PY17X_0105000	glyoxalase I-like protein GILP, putative	1.23636	1.05054e-18	PBANKA_0103400	other
PY17X_1353500	Voldacs domain-containing protein, putative	1.23297	2.56161e-10	PBANKA_1348500	other
PY17X_1230100	tubulin gamma chain, putative	1.23219	7.15038e-09	PBANKA_1226600	other
PY17X_0605700	eukaryotic translation initiation factor 5A, putative	1.2321	2.35039e-17	PBANKA_0603200	other
PY17X_1016100	serine/threonine protein phosphatase 2A activator, putative	1.22978	4.30176e-20	PBANKA_1014600	other
PY17X_1456200	AP2 domain transcription factor, putative	1.22093	1.73989e-17	PBANKA_1453700	other
PY17X_1355700	nuclear movement protein, putative	1.22016	1.55546e-17	PBANKA_1350600	other
PY17X_1002200	pre-mRNA splicing factor, putative	1.21115	1.64496e-06	PBANKA_1000800	other
PY17X_0105500	acylphosphatase, putative	1.20834	4.03805e-19	PBANKA_0104000	other
PY17X_0721700	ran-specific GTPase-activating protein 1, putative	1.2081	2.01178e-14	PBANKA_0721700	other
PY17X_1322200	6-phosphogluconate dehydrogenase, decarboxylating, putative	1.20515	5.50511e-07	PBANKA_1318400	other
PY17X_0516600	protein phosphatase inhibitor 3, putative	1.20278	1.72555e-14	PBANKA_0515500	other
PY17X_1308300	protein SOC3, putative	1.19092	2.74125e-13	PBANKA_1304500	male
PY17X_1422700	calmodulin, putative	1.18592	9.79971e-17	PBANKA_1421000	male
PY17X_0610000	mago-binding protein, putative	1.18526	6.09977e-09	PBANKA_0607500	other
PY17X_1036700	AP2 domain transcription factor AP2-G2, putative	1.1803	1.0757e-09	PBANKA_1034300	other
PY17X_1208000	phosducin-like protein 3, putative	1.1778	5.97897e-19	PBANKA_1204800	other
PY17X_0621100	tetratricopeptide repeat protein, putative	1.17577	2.2747e-20	PBANKA_0618400	other
PY17X_1461300	conserved Plasmodium protein, unknown function	1.16907	4.70215e-10	PBANKA_1458700	other
PY17X_1109100	conserved protein, unknown function	1.14863	2.39093e-18	PBANKA_1108000	male
PY17X_1419800	ACDC domain-containing protein, putative	1.14838	7.27379e-18	PBANKA_1418100	other
PY17X_1336700	splicing factor U2AF large subunit, putative	1.14636	1.78361e-13	PBANKA_1332000	other
PY17X_0104300	conserved Plasmodium protein, unknown function	1.14153	1.30339e-06	PBANKA_0102700	male
PY17X_0818900	transcription elongation factor 1, putative	1.14125	6.39683e-10	PBANKA_0815600	other
PY17X_1413400	methionyl-tRNA formyltransferase, putative	1.13896	3.3365e-10	PBANKA_1411600	other
PY17X_1015100	PhIL1 interacting protein PIP2, putative	1.13217	2.56507e-06	PBANKA_1013600	male
PY17X_1102400	skeleton-binding protein 1, putative	1.13137	3.06935e-12	PBANKA_1101300	other
PY17X_1449300	60 kDa chaperonin, putative	1.12955	9.51632e-15	PBANKA_1446800	other
PY17X_1462400	conserved Plasmodium protein, unknown function	1.12589	4.78483e-11	PBANKA_1459800	other
PY17X_1322500	protein phosphatase PPM3, putative	1.1258	1.56191e-10	PBANKA_1318700	male
PY17X_1011400	cytochrome c oxidase assembly protein COX15, putative	1.12548	9.37307e-14	PBANKA_1009800	other
PY17X_1442600	DNA-binding protein, putative	1.12237	7.65584e-11	PBANKA_1440100	other
PY17X_1132400	V-type proton ATPase 21 kDa proteolipid subunit, putative	1.11885	7.40562e-18	PBANKA_1131000	other
PY17X_1205900	conserved Plasmodium protein, unknown function	1.1126	5.72306e-12	PBANKA_1202800	other
PY17X_0936100	GTP-binding protein, putative	1.11167	1.48137e-05	PBANKA_0934100	other
PY17X_1213800	rhoptry associated adhesin, putative	1.10939	5.46131e-15	PBANKA_1210600	other
PY17X_0419400	replication protein A1, small fragment	1.10765	7.796e-13	PBANKA_0416600	male
PY17X_1349800	PITH domain-containing protein, putative	1.10764	2.60968e-09	PBANKA_1345000	other
PY17X_0805800	DNA replication licensing factor MCM7, putative	1.10703	4.27853e-10	PBANKA_0803100	male
PY17X_0610300	cytosolic iron-sulfur protein assembly protein 1, putative	1.1041	5.50718e-21	PBANKA_0607800	other
PY17X_1334700	enkurin domain-containing protein, putative	1.10349	0.000145043	PBANKA_1330000	male
PY17X_1128500	choline/ethanolaminephosphotransferase, putative	1.10255	5.9892e-21	PBANKA_1127000	other
PY17X_0835800	conserved protein, unknown function	1.09564	9.87335e-12	PBANKA_0832400	male
PY17X_1229200	tRNA pseudouridine synthase, putative	1.09411	8.69156e-14	PBANKA_1226000	other
PY17X_1219200	iron-sulfur assembly protein, putative	1.09258	7.70857e-12	PBANKA_1216000	other
PY17X_1429600	acyl-CoA binding protein, putative	1.09159	6.82402e-15	PBANKA_1427500	other
PY17X_1033000	p1/s1 nuclease, putative	1.08328	1.49294e-17	PBANKA_1030600	other
PY17X_0203900	P-loop containing nucleoside triphosphate hydrolase, putative	1.08245	5.12454e-06	PBANKA_0202500	male
PY17X_1448000	pre-mRNA-splicing regulator WTAP, putative	1.08071	6.74679e-10	PBANKA_1445500	other
PY17X_1325500	yoelipain-1	1.07851	7.63993e-14	PBANKA_1321700	other
PY17X_0929400	heat shock factor-binding protein 1, putative	1.07506	1.34765e-08	PBANKA_0927400	male
PY17X_1127000	pyruvate kinase, putative	1.07171	1.03917e-07	PBANKA_1125600	other
PY17X_1003900	sporozoite-specific protein S10, putative	1.07148	3.3365e-10	PBANKA_1002500	other
PY17X_0413000	major facilitator superfamily-related transporter, putative	1.07012	2.00732e-11	PBANKA_0410500	other
PY17X_1313800	M17 leucyl aminopeptidase, putative	1.06902	3.53211e-15	PBANKA_1309900	other
PY17X_0210200	ubiquitin carboxyl-terminal hydrolase 1, putative	1.06792	5.91187e-06	PBANKA_0208800	other
PY17X_1367200	WD repeat-containing protein 16, putative	1.06789	1.38754e-13	PBANKA_1361500	male
PY17X_0821600	conserved protein, unknown function	1.06737	3.46139e-06	PBANKA_0818300	other
PY17X_1140700	50S ribosomal protein L9, mitochondrial, putative	1.06473	0.000114895	PBANKA_1139300	other
PY17X_0410700	calcium-dependent protein kinase 3	1.06086	6.02421e-07	PBANKA_0408200	female
PY17X_1463000	peptidyl-prolyl cis-trans isomerase FKBP35, putative	1.05781	1.87419e-12	PBANKA_1460400	other
PY17X_1208600	rho GTPase-activating protein, putative	1.05767	7.9907e-22	PBANKA_1205400	male
PY17X_1338500	RAP protein, putative	1.04625	3.11867e-11	PBANKA_1333800	other
PY17X_0107700	spindle assembly abnormal protein 6, putative	1.04403	4.45431e-06	PBANKA_0106200	male
PY17X_0917700	T-complex protein 1 subunit alpha, putative	1.04175	1.41312e-14	PBANKA_0916200	other
PY17X_0836600	peptide chain release factor 1, putative	1.04163	7.95692e-15	PBANKA_0833200	other
PY17X_1341700	conserved Plasmodium protein, unknown function	1.04143	1.15096e-12	PBANKA_1337000	other
PY17X_1337700	conserved Plasmodium protein, unknown function	1.03971	4.87029e-13	PBANKA_1333000	other
PY17X_1455100	calcyclin binding protein, putative	1.03808	3.06484e-06	PBANKA_1452600	other
PY17X_0917600	nucleic acid binding protein, putative	1.03736	3.60133e-10	PBANKA_0916100	male
PY17X_1445500	NIMA related kinase 1, putative	1.0371	1.11699e-09	PBANKA_1443000	male
PY17X_1313100	conserved Plasmodium protein, unknown function	1.03643	4.68588e-09	PBANKA_1309300	other
PY17X_1366100	conserved protein, unknown function	1.03495	6.32892e-22	PBANKA_1360400	female
PY17X_1466300	DNA repair protein, putative	1.03431	1.22155e-08	PBANKA_1463700	male
PY17X_0209200	conserved protein, unknown function	1.0341	4.83021e-06	PBANKA_0207800	other
PY17X_0831600	dynein light chain, putative	1.03332	7.53945e-07	PBANKA_0828300	male
PY17X_0713700	conserved Plasmodium protein, unknown function	1.03108	2.93216e-08	PBANKA_0713500	other
PY17X_0420800	ATP-dependent RNA helicase DDX60, putative	1.02951	8.58397e-07	PBANKA_0418000	other
PY17X_0406000	transporter, putative	1.02929	1.48739e-08	PBANKA_0403800	other
PY17X_1444200	parasitophorous vacuolar protein 2, putative	1.02531	1.4109e-13	PBANKA_1441700	other
PY17X_0623600	conserved Plasmodium protein, unknown function	1.02375	0.000107162	PBANKA_0620900	other
PY17X_0521700	enhancer of rudimentary homolog, putative	1.02326	1.66454e-08	PBANKA_0520600	other
PY17X_0513700	partial CSTF domain-containing protein, putative	1.02028	7.8999e-14	PBANKA_0512600	other
PY17X_0832500	conserved protein, unknown function	1.01562	3.04975e-12	PBANKA_0829200	other
PY17X_0905900	SUMO-activating enzyme subunit 1, putative	1.01491	2.79603e-13	PBANKA_0904500	other
PY17X_1129300	DnaJ protein, putative	1.01276	7.56995e-16	PBANKA_1127800	other
PY17X_1209600	flap endonuclease, putative	1.00795	6.16321e-08	PBANKA_1206400	other
PY17X_0929500	conserved Plasmodium protein, unknown function	1.00636	9.48609e-08	PBANKA_0927500	male
PY17X_0710900	RNA-binding protein, putative	1.00407	4.37427e-09	PBANKA_0710700	other
PY17X_1313300	conserved Plasmodium protein, unknown function	1.00388	1.05667e-11	PBANKA_1309500	other
PY17X_1030000	conserved protein, unknown function	1.00349	2.07301e-09	PBANKA_1027600	other
PY17X_0515600	tRNA N6-adenosine threonylcarbamoyltransferase, putative	1.00203	6.37179e-05	PBANKA_0514600	other
