# Supplementary material for: PbAP2-FG2 and PbAP2R-2 function together as a transcriptional repressor complex essential for Plasmodium female development
Source: PLoS Pathog. 2023 Feb 13;19(2):e1010890. doi: 10.1371/journal.ppat.1010890 (PMC9956629; doi:10.1371/journal.ppat.1010890)
Supplement: S9 Table — (XLSX) [file ppat.1010890.s013.xlsx]

## Sheet: Sheet1
S9 Table List of primers used in this study
The PCRs were performed using PrimeSTAR GXL DNA Polymerase (amplification: 30 cycles; annealing temperature: 55 °C).
No	Name	Sequence
1	PbAP2-FG2::GFP_HR1_F	AAACTCGAGCAAACACAATATGATTTGCCC
2	PbAP2-FG2::GFP_HR1_R	AAAGCTAGCATATTTTTTTGGTCGTTGGAA
3	PbAP2-FG2::GFP_HR2_F	AAAGGATCCGCCTTCAATGATAGCTGACACTG
4	PbAP2-FG2::GFP_HR2_R	AAAGCGGCCGCGTCATTATGAGGCAATATGGCTAG
5	PbAP2-FG2::GFP_check_F	GAAAATATCGATAACTGTCTTAAACC
6	PbAP2-FG2::GFP_check_R	ATTGTGCATCTTTCGCACAAGC
7	GFP_check_R	CCGTATGTTGCATCACCTTCA
8	PbAP2-FG2_KO_HR1_F	TTTGGAGCGTTAATTTGTATATGCATG
9	PbAP2-FG2_KO_HR1_R	CTCATCTACAAGCATCGTCGACTGTGTATTCATTTCTTTGAAGC
10	PbAP2-FG2_KO_HR2_F	CCTTCAATTTCGGATCCACTAGTTCCAAAGGACAATGAATTAAC
11	PbAP2-FG2_KO_HR2_R	AATATGAAATGCTATCAAAGCATTGC
12	PbAP2-FG2_KO_WT_check_F	CGAAGACTTTTCAAATTTACAAACAC
13	PbAP2-FG2_KO_check_F	GAGAAGAATCGACCTTTAAAGGGTAG
14	PbAP2-FG2_KO_check_R	TAAGATTCGATTTGTTCGAAAAGACG
15	PbAP2-FG2::GFP_CRISPR_HR1_F	TAGAACTAGTGGATCCAGATACAACTATAGAGGTAAGTATGCAAAC
16	PbAP2-FG2::GFP_CRISPR_HR1_R	GTAAATAATTCTTCTCCTTTACTGCTAGCATATTTTTTTGGTCGTTGGAAATTAAACAAC
17	GFP_F	GCTAGCAGTAAAGGAGAAGAATTATTTACTGG
18	GFP_R	CTATTTGTATAGTTCATCCATGCCATGTG
19	PbAP2-FG2::GFP_CRISPR_HR2_F	CATGGCATGGATGAACTATACAAATAGCGCCTTCAATGATAGCTGACAC
20	PbAP2-FG2::GFP_CRISPR_HR2_R	CGGGCCCCCCCTCGAGACACAAACGCGCATATTCTACTAATTTC
21	PbAP2-FG2::GFP_CRISPR_gRNA_F	TATTgTGAAGGCGCTAATATTTTTT
22	PbAP2-FG2::GFP_CRISPR_gRNA_R	AAACAAAAAATATTAGCGCCTTCAc
23	PbAP2-FG2::GFP_CRISPR_donor_F	AGATACAACTATAGAGGTAAGTATGCAAAC
24	PbAP2-FG2::GFP_CRISPR_donor_R	ACACAAACGCGCATATTCTACTAATTTC
25	PbAP2-FG2::GFP_CRISPR_check_F	ACAAACAATGATAATATCCCAATAAAGAAACATG
26	PbAP2-FG2::GFP_CRISPR_check_R	ATAGGAAAACGAGCGCACAC
27	PSH3_motif_HR1_F	TAGAACTAGTGGATCCACTTACTCGCCTATTTTTCCATGAAATG
28	PSH3_motif_HR1_R	TGAAGCAAAGGTTTTTCCCAGTTTC
29	PSH3_motif_HR2_F	GAAACTGGGAAAAACCTTTGCTTCATTTTTTaTaTatAAAGAGGGAAATG
30	PSH3_motif_HR2_R	CGGGCCCCCCCTCGAGCATTTAGCAATTTGTTTAAATCGCTTAGCC
31	PSH3_motif_gRNA_F	TATTgAAATTTTACATTTCCCTCTT
32	PSH3_motif_gRNA_R	AAACAAGAGGGAAATGTAAAATTTc
33	PSH3_motif_donor_F	ACTTACTCGCCTATTTTTCCATGAAATG
34	PSH3_motif_donor_R	CATTTAGCAATTTGTTTAAATCGCTTAGCC
35	PSH3_motif_check_F	ACGAGAAATTGTTTGGCACTACTGATTC
36	PSH3_motif_check_R	ATAACTTCTTTTGGAACATTAAGTTCTTGG
37	PSH3_motif_seq	ACTCTTGGTTTTTATGAAAATAAAAAGGCAAC
38	PbAP2R-2::GFP_HR1_F	TAGAACTAGTGGATCCTGGAAATGAAGTTCATGCACCAAATAATG
39	PbAP2R-2::GFP_HR1_R	TGCTTCAAATAAAGCATATAGTAAGACGTTACAAATATATAAAGAcTGgTCAgaAGGAAGGGTTTTTTG
40	GFP_F_for_AP2R-2::GFP	CGTCTTACTATATGCTTTATTTGAAGCAGCTAGCAGTAAAGGAGAAGAATTATTTACTGG
41	PbAP2R-2::GFP_HR2_F	CATGGCATGGATGAACTATACAAATAGTGAAAAGAAAAAGATGAGCAAATTATGTTCACAC
42	PbAP2R-2::GFP_HR2_R	CGGGCCCCCCCTCGAGACAATTTGTTCCCAAATAAAGAAAATGATGTAGAC
43	PbAP2R-2::GFP_gRNA_F	TATTgATATATAAAGATTGATCACT
44	PbAP2R-2::GFP_gRNA_R	AAACAGTGATCAATCTTTATATATc
45	PbAP2R-2::GFP_donor_F	TGGAAATGAAGTTCATGCACCAAATAATG
46	PbAP2R-2::GFP_donor_R	ACAATTTGTTCCCAAATAAAGAAAATGATGTAGAC
47	PbAP2R-2::GFP_check_F	ACTGTAAAGAATGTTAAGGGCGTAAATG
48	PbAP2R-2::GFP_check_R	ACCGTTAGAGAGCTCATCGATCG
49	PSH3_ChIP-qPCR_F	AGCATTGAAACTGGGAAAAACC
50	PSH3_ChIP-qPCR_R	GATTGCAACAGTCCCATATCTC
51	MyoE_ChIP-qPCR_F	TGTGTATTAAAGGCTATGGGTG
52	MyoE_ChIP-qPCR_R	AAAAGAAGGGAACATTTTGGAG
53	primase_ChIP-qPCR_F	GCGTGTGTGAAAAAAATAACACA
54	primase_ChIP-qPCR_R	TGCAAAATGTTATGCTCCGAA
55	TRAP_ChIP-qPCR_F	ATGTACATCTTGTGCTTGAAGC
56	TRAP_ChIP-qPCR_R	CCAACTGGCAACACTCAACA
57	PSH3_RT-qPCR_F	CGATTTAACTACTCATCAGACAGC
58	PSH3_RT-qPCR_R	TTTACCTTGCTTGTTCATGCA
59	P28_RT-qPCR_F	TAAATGCACAGGTACAGGAG
60	P28_RT-qPCR_R	AAAACTGCTATTTGATGGCG
61	Dynein_RT-qPCR_F	GGATCAACTTTCTCTCGATGAAG
62	Dynein_RT-qPCR_R	CTTCTAATTTCCCTTCTTGCCAA
